# Supplementary material for: Microbiome and plant cell transformation trigger insect gall induction in cassava
Source: Front Plant Sci. 2023 Nov 29;14:1237966. doi: 10.3389/fpls.2023.1237966 (PMC10731979; doi:10.3389/fpls.2023.1237966)
Supplement: Supplementary file 1 [file DataSheet_1.zip]

Archive with 16 entries (15 files):
- Supplementary Material/
- Supplementary Material/Supplementary Data_2_All Specific Gall Contigs sequences.fasta
- Supplementary Material/Figure_S6_Endophytic bacteria determined by synteny analysis.tif
- Supplementary Material/Supplementary_Text.pdf
- Supplementary Material/Supplementary Data_6_Significant discrete GO terms from endophytic bacteria and possible insect endosymbiotic bacteria.xlsx
- Supplementary Material/Figure_S7_Scanning Electron Microscopy (SEM) and Transmission Electron Microscopy (TEM) images of possible endophytes microorganisms in gall tissue in Manihot esculenta.tif
- Supplementary Material/Figure_S2_Rhodococcus bacterial strain isolated from the gall-inducing insect (larval head) associated with gall induction in Manihot esculenta.tif
- Supplementary Material/Supplementary Data_5_MegaBlast and Annotation of All Specific Gall Contigs.txt
- Supplementary Material/Figure_S4_Gel electrophoresis of PCR amplicons using primers specific for the specific gall fragment marker (SGF).tif
- Supplementary Material/Figure_S3_Randomly Amplified Polymorphic DNA (RAPD) specific to gall samples.tif
- Supplementary Material/Figure_S5_Host Discriminant Genomic Analysis (HDGA) workflow.tif
- Supplementary Material/Supplementary Data_1_Alignment of RAPDs differentially amplified fragments of Specific Gall Fragment.pdf
- Supplementary Material/Script_for_Host_Discriminant_Genomic_Analysis.pdf
- Supplementary Material/Supplementary Data_3_Selected Specific Gall Hybrid Contigs sequence information.xlsx
- Supplementary Material/Figure_S1_Inducing insect Iatrophobia brasiliensis.tif
- Supplementary Material/Supplementary Data_4_Blast Analysis and Annotation of Specific Gall Hybrid Contigs.xlsx
