# Supplementary material for: Microbiome and plant cell transformation trigger insect gall induction in cassava
Source: Front Plant Sci. 2023 Nov 29;14:1237966. doi: 10.3389/fpls.2023.1237966 (PMC10731979; doi:10.3389/fpls.2023.1237966)
Supplement: Supplementary file 1 [file DataSheet_1.zip › Supplementary Material/Supplementary Data_2_All Specific Gall Contigs sequences.fasta]

>NODE_1_length_2501_cov_3.756601
GCTTGCGCAGCTCAGGGCCGACCTGGGCGGCGATCCAGCGGTCGCGCTCGGTCAGTGGCT
GGGCTACGCCCCGGCCGCCGGCGGCCAGGTTGCCGCGGGTCTCGCCCTGGGCGGGGATGC
GCGCCAGGCAGTATTCCACCGGCTCGCCGTCGATCATCAGGATGCGCTTGTCGCCGTCCT
TGATGGCCGGCAGGTAGCGCTGCGCCATGACCTGTTCCTGTCCGTGGCGGGTCAGGGTCT
CGAGGATCACCGAGAGGTTCGGGTCGCCTTCGCGGTGGCGGAAGATCATCGATCCGCCCA
TGCCGTCCAGGGGTTTGAGAATGATGTCACGATGCTGTGATGCAAACTCGCGCAAAATAT
CGGCCCGGCGGGTGACCACCGTCGGCGGCGCGCACTGCGGGAACAGCGTGGCGAAGTACT
TCTCGTTGCAGTCACGCAGGCTCTGCGGCTTGTTGACGATGAGCGTGCCGGCGGTTTCAG
CCTGTTCCAGCAGGTAGGTGGAGTAGACGAACTCGTTGTCGAAGGGAGGATCCTTGCGCA
TCAGGATGACGTCCAGGTCCGACAGCGGCTGGTCGACTTCGTCTTCAAGCTCGAACCAGT
GGGCCGGATCGTAGAACACCTTGAGCGGACGCATGCGGCCGCGGGCGACGTTCTCCTTCT
GGTAAAGGTCCTGCTGTTCCATATAGAAGAGCTCCCAGCCGCGAGCCTGGGCAGCGAGCA
GCATGGCCAGGGAGCTGTCCTTCTTGAAACTGATCTGCGCGATGGGGTCCATCACGATCC
CGAGGCGTACGCTCATGGGATGTCCTCCTGGGACTCGAGGCTGCGACTTGGAGTCGCGCC
GAAAAGGCTGAAAATGGACGCTCAGGGTGGCGCTGGATGTGCGCTCGGTCAAGGAAAAAG
CCTGCGTGTTCCGGGTCTTATGGCCTGAATTTGCTGGGCGTGGTAAAGATTCTGGCGATT
GTGGTAAAAGGTTCCCACGATTGGGTCGCAGCCCGACGGTGGCAGGGCGCTCGCGCACTG
AAATAAAAAGCGGAAAAACGACTCACCGAGATGGTAAGGGCGAACATGGAACAGCATTCC
GACGGTTTGAAAGTAATGGTGATCGACGATTCCAAGACGATTCGTCGCACGGCTGAAACC
CTGCTGAAGAAAGTCGGCTGCGATGTCATTACAGCCATCGACGGCTTCGATGCACTGGCC
AAGATCGCCGATACCCATCCCAGCATCATCTTCGTCGACATCATGATGCCGCGCCTGGAT
GGCTATCAGACCTGCGCCCTGATCAAGAACAACAGTGCCTTCAAATCCACGCCGGTGATC
ATGCTGTCCTCCAAGGACGGTCTGTTCGACAAGGCCAAGGGTCGCATCGTCGGTTCCGAT
CAGTACCTCACCAAGCCCTTCAGCAAGGAAGAACTGCTCGGCGCGATCAAGACCCATGTG
CCCGACTTCACCCCGGTGGAGCACGCTTCCTGAAGTCCGGCGCATGCGCCGGTGACGCCT
ATTCCGTATGGGGACCACAATGGCTCGAATTCTGATTGTTGATGACTCGCCGACCGAGAT
GTACAAGCTGACCGCGATGCTGGAGAAGCACTCGCATCAGGTGCTCAAGGCCGAAAATGG
CGCCGATGGCGTGGCCCTGGCTCGCCAGGAGAAGCCGGACGTCGTCCTGATGGACATCGT
CATGCCCGGCCTGAACGGCTTCCAGGCGACCCGTCAGTTGTCCAAGGACCCGGAAACCAG
CGCGATTCCGGTCATCATCGTCACCACCAAGGACCAGGAGACCGACAAGGTCTGGGGCAA
GCGCCAGGGCGCTCGCGACTACCTGACCAAGCCGGTGGACGAAGAAACACTGCTCAAGAC
CATCAATTCGGTGCTCGCCGGCTGATACAGCCGTGCCTGCACGTACAGCACATAATTATT
AAAGAAGGCCAGGGCCGGCATGGCGGAAGTCCAGAGTCCTTTCGAGGTTCTCGTCCAGAT
CGATCAGCGCTGTCGGCAGCTGGCTGCGGGCCTGCCCGCCCAGCGCGAGGTGGTGCAGAG
CTGGAACGGCATCGGCTTTCGCATGGCTGGCCGCCTGTTCGTTGCGCCCATGGGGGAGGT
CGGCGAGGTTCTTCACGAGCCGCGCTACACACTGCTGCCCGGCGTCCGTGACTGGGTGAA
GGGGGTCGCCAACGTGCGCGGCCGCCTGTTGCCGATCATGGACCTGTGCGGCTTCCTCGG
CGCGGAGCTTTCGCCTCTGCGCAAACAGCGGCGCGTGCTCGTCGTGGAACACCAGGAAGT
CTTCGCCGGCCTCATCGTCGATGAGGTATTCGGCATGCAGCACTTCCCGGTGGACACCTT
CTCCGAGCAGCTGCCGCCCCTCGAAGCGGTCCTGCAACCCTTTATTCATGGCGTCTTCCA
CCGGGAGCAACCCTGGCTCGTGTTCAGTCCGCATGCGCTGGCTCAACACCCGGGGTTCCT
GGATGTCGCCAGCTAGCGTTTGACCGGTTTGGCCGGCGTTG
>NODE_2_length_2287_cov_3.453394
GTTCGCGAGCAAGCTCGCTCCTACAGAGAGCAAAACGCCCGGCACTGGCCGGGCGTTTTC
ACTCAGGCAGTCGGGCCGCCGGTGATGCGATCGAAGCCCCGGCGGATCTCGTCCTCCGGC
AGGTTGTCGCCGATGAAGACGATCACGCTCTCGCGTTGTTCGTTGCCCTTCCACGGCGTA
TCCCAATCGAAGCCATACAGGCGCAGCACGCCTTGGAACACCAGGCGGCATTCCTCACCG
GCGATGTTTAGCACGCCCTTGTAGCGCAGCAGCGAGTTGCCGTGCCATTGCAGCAGGTCG
TCCATGAATTCGCTGAGGCGTTCGATATCCAGCGGGTTGTCGCTGCGCAGCACCAGGGTA
GTGATGCGGTCGATGGTGTCCGACGCGGGGCGTAGGGGGCGCAGCAACGGGCGCAGGCCA
ACATCGGCATTGAGGTTGAAGCCGCGCACGTCGAGCAGGCGCTCCAACTCGATAGCGCCG
TGCTCGACCGCATGGATTTCGGCACGACGGTTGATGCGCTGCAGGCGCTCCACCAGCGCT
TCGTACTGCGCCGGCGATACGAGGTCACGCTTGCTCACCAGGATGCGGTCGCCGAAACCG
ACCTGGGCCTGGGCGATGGCTTCCTGCAGGTGGCGCTCGGCGTTGGCGGCATCCACCAGG
GTGATGATGCCGTCGAGCAGGTAGCGCTCGCGCAGCGTCTCATCGACGAAGAAGGTCTGC
GCCACTGGAGCCGGGTCAGCCAGGCCGGTGCACTCGATCACCACCCGGTCGAAGTCAAGT
TCGCCGTTATCGCGGCGCTCCAGCAGCACGTAGAGCGCTCGCTCCAGGTCGCTATTGATG
GTGCAGCAGACGCAGCCGTTGGACAGCGTCGTCACCTGCACGGCCTCGTCGCCGAGCAAT
TGAGCGTCGATGGGCGTCTCACTGAACTCGTTCTCGATTACGGCGATCTTCAGGCCATGT
TCGGCCTTGAGAATGTGCTTGAGCAGAGTGGTCTTGCCAGCCCCGAGGAAGCCGGTGAGG
ACGGTCACCGGAATCTGCGGCGCGCTTGCGGAATCGGTCATGGAAACATCCAGGCAATCA
GAATGGAAAACGGGCAGAAATGAAAACGGGCCGCGATCGCTCGCGGCCCGCACCACTGCC
TGTGAAACGTCGGCGAGGCTGGCCACGCAGCATCGGCCACGCAGCCAGTTTCATCGCATC
AACAGCAGCGGATCGGTCTCCCCTTGCCGCCACCGTAGCGCGCCTCCTGGCGCTCGCGGA
AGAACTCCTCGTAGGTCATCGGAGTCTTGTCCGGGTGCTTGTTCTGCATGTGCTGAACGT
AGGTGTCGTAATCGGGCATGCCGACCAGCATGCGGGCGGCCTGCCCGAGGTACTTACCCA
TGCGGCTGAGGTCGTTGAACATGATGCTCCTCCGTCAGGCGTCCGGGATCGGCTGGAACG
GCGCTTCCTTGTCGGTGCGCTCCTTCTTGGTCCAGGCGCTGGCGCCTACCTTGATCGCGT
ACACCAGCACGCTGAACACCACCAGCAGGAACAGCACGGTGAGGCCGGCGTTGATGTAGG
CGTTCATCATCACGTGCTGCATCTGGCCGATGTCCTTGGCCGGGGCGATGATCTGCCCGG
CGTCCAGGCCGGCGGAGTATTTCTTGCCCAGGGCAATGAAGCCCACGGCCGGGTTGCTGT
CGAACAGCTTGATCAGGCCGGCAGTGGTGGTGCAGATCAGCAGCCAGGCGGCCGGCAGGG
CGGTCACCCAGACGTACTGCTGGCGCTTCATCTTGATCAGCACGACGGTGGCAAGCATCA
GCGCGATGCCTGCGAGCATCTGGTTGGAGATGCCGAACAGCGGCCACAGCGTGTTGATAC
CACCCAGCGGATCGACCACGCCCTGGTACAGCAGCCAGCCCCACAGCGCGACGCAGCCGC
CGGTGCCGATGATGTTGGCGGTCCAGGATTCGGTCTTCTTCAGCGCCGGGACGAAGTTGC
CCAGCAGGTCCTGCAGCATGAAGCGCCCGGCACGGGTGCCGGCGTCCACTGCGGTGAGGA
TGAACAGCGCCTCGAAGAGAATCGCGAAGTGGTACCAGAAGGCCATGGTGTTCTCACCCG
GCAGCACCTGGTGAAGGATGTGCGCGATGCCCACGGCGAGGGTCGGTGCACCACCGGCAC
GGGCCAGGATGGTGGTCTCGCCGATGTCCTTGGCGGTCTGGGTCAGAATCTCCGGGGTGA
TGGTGAAGCCCCAGCTGCTGACGGTCTGGGCCACTGCGGCGCCGTCGGTACCGCCCACGG
CCGGCGG
>NODE_3_length_2261_cov_2.668498
AGCGTGGCATAGTCCACGCGGCCATGGCACATCAGCGCGCTGATCACCTCGCGGCGCAGG
CAGTCGTCGTCGGTCAGGCGATAGCCCTTGTGCACCGGCAGCAGCCCTTCGTTGATCCGC
GCGTAGTACTGCGACAGCTCCTTCACGTTCTGCCCGTAGGTATCGCCGACCTTGCTGATG
GACGACACGCCCAGGGCGATCAGGTCGCAGTCGGCGTGGGTCGAATAGCCCTGGAAGTTG
CGTTGCAGCGTGCCGTTGCTGCGGGCCACGGTGAGCTCGTCATCCGGCAGGGCGAAGTGG
TCCATGCCGATGTAGACGTAGCCCGCCTCGGTCAGTCGCTGGATGGTCAGCTCCAGCAGC
TCCAGCTTGCGCTCCGGCGGCGGCATGTCCTCGCGACGAATCAGCCGCTGCGCACGCACC
CGCTCGGGCAGGTGCGCATAACTGTAGGCGGCGATGCGGTCGGGGCGCAGGGCGATGATC
TTGGCCAACGTCGTGTCGAAGCTCGCCACGGACTGCAGCGGCAGGCCGTAGATCAGGTCC
ACCGAAACCGACTTGAACGCCGCCTCGCGGGCAGCAGCGACCAGATCGAAGACCTGCTGC
TCGCTCTGCACGCGGTTGACCGCTTCCTGCACCTGCTCGTCGAAATCCTGCACGCCGAAG
CTCAGGCGGTTGAAGCCCTGGGCACGCAGCTCGGCGATACGCTCGCGGCTGATGGTGCGC
GGGTCGACCTCGATGGAGAATTCGTGGGCGTCGCTTTCGTCGAGGTTGAAATGCTCGCGC
AGGCTGTCCATCAGGTCGCCCAGCTGCTCGCTGGTCAGGTAGGTGGGCGTGCCGCCGCCC
AGGTGCAGCTGGGTCAGCTTGCGGCTGTCGTCGAACAGCGCGGCCTGCATGGCGATCTCG
CGCTTGAGGTAGTCCAGGTACTCCACGGCGCGATGGGTCTTCTGGGTGATGATCTTGTTG
CAGGCGCAGTAGTAGCAGAGGCTCTTGCAGAACGGGATATGGATGTACACCGAGAGCGGC
TTGGCCCCGCGCTCGTCACCAGGATGGTTGCTGCGCTGGGCCGCCGCGCGGTAGTCGTCG
GCGGCGCGCTGCAGCCAGTCGGGCAGGTCGCGGCGCTTCACCTTCTGGCGCTTGGCATCG
GCCAGGCGTTCGAGCAGGTAGCCGCGCTTTTGCGGGTCATCGCCGGCCAGCGACAGCGCC
AGGTCACGGTCCATCCAGCGGCGGATGCGCCAGTAGATCCACCAGTGGAAGTACAGGCCG
GCAGCGGTGGTGACGACGATGATGAAGTAGTCCATGTGGGGTGTCCGTGTGGGGCGCTTC
TGGGGCGGGCACCAGCCTAACCGATCCCTCTGCACGAAAAACTGAGCTACGGCAGGCGTT
TTCGGCGTATCTGGCACAAACTGTACGAAAGCTGAATCGAGATCAGCTGTTTCACGACCT
GGCGTGACACGCGGGCTGCCGTCGGAGTCTAATAGCCGTAGCCCTACTCGGAGGTTCCCT
AATGCGTAAAACTGCCCTCATCGCCGTGACTTTCGCCGCCCTGGCCATGACTCTCGGCGG
TTGCCAGTCCAGCCTGACCGGCGACACCTACACCCGTGAAGAAGCACGTACCGTGCAGAA
CGTTCGCATGGGTACTATCCAGGCTCTTCGTCCTGTGAAGATCGAAGGCACCAAGACTCC
GATCGGCTCCGTTGCCGGCGCCGCGGTCGGCGGTATCGGTGGCAGCGCCATCGGTGGCGG
CAGAGGCAGTTATGTCACCGCCATCATCGGCGCCGTGGCCGGCGGCCTGCTCGGTGCAGC
CACCGAAGAAGGCCTGACCCGCACCCAGGGCGTGGAAATCACCGTCCGCGAAGACGATGG
CAGCACCCGCGCCTACGTCCAGCAGGTCGACGAAGGTGCCGTGTTCCGTGTCGGCGAGCG
CGTGCGCATCCTGACCGTCAACGGTACCAGCCGCGTCGCTCACTGACCGGCTACCGGCTG
CCCGGTTCGTGGCAGCCAGCGAAACCCAGCGCGCGACAGTCGTTTCGACTGTCGCGCGCT
ATCGTTTGGGGGATCGTAAAATCCGGCGCAGCTCAATGCGGGCGCGGCTCAGGCCTGTAT
TTTCGTAATACTTCAATCCATGACGCGTAATCGATAGATATGGATAATCGTCGCCTTTGC
AAGCCGGCCGCCTGTGTGCGGTGTTGCCTGTCAGAACGCCGTCCGACGGTGAAAAGGAGT
GGGTCATGACGTTGGCGCTGATCATCGCGCTGCCTTTCTTC
>NODE_4_length_2224_cov_3.194690
CAAGGCGCTGCACTAGCGCCACGGGACCTCTCCAGGTTCAGACCTTCAGCAGCCCCAGCT
CCTTCGCTCGGGCCACCGCCTGGGTGCGTCGCTCCACGCCGAGCTTGCCGTTGATCCGCC
GGGCGTGCGTCTTCACCGTGTGCAGGGAAATGTAGAGGCGCTCGCCGATCTCCAGGTTCG
AGCAGCCGCGGGCAATCAGTTCCAGCACCGAGAGCTCGCGCAGGCTGAGCAGGTTGTGCG
GGGCCATCTCGCCCGCATGGGGACGCAGGCCGAACAGGCCGGGCTGGCGGCGCTGAGTTT
CGCGCAGGGTGGAGAGCAGACCGAAGCGCTGGGCCAGGGCGACGCCTTCGTCCAGCGCAC
CGCGCGCGTCATCCAGGTTGCCGGCGATGAAGTGCGCCTCGGCCAGGGCCAGCCAGACAT
CGCAGGCCAGGGTATTGCGTCCCTCTCGCAACAGGTCCGGCAGCATCGCCAGAAGACGCC
GCACGGCGGCGTCCACGTCGCCGTCATAGAGTTCGGCCAGGGCCAGATGGTGCTCGACGC
GCAGGATCTGGTCAGGCGCCGCGGCGGGCGGGCTGAGCTGGTCGGCGCGGTAACGCGAGG
CGACCCGCTGGAGGATTTCCCGCGCCGATCCCGCGCGGTGCTGCCGCAGGTGAAGGGCAC
CGCTGGCGAGCAATAGCGGGCCGCGATAGATCGGCTCCGGCACGTGCTGCAGCTGCATCA
GCCGCTCGACTTCCAGCAGACGGCTGAAAGCGCCATCGGTGTCACCGTCCAGCGCGTCCA
GCCAGGCCAGGCCGGTGAAGCCATAGATCAGGCTCGGGTCGTGGCTGCGGCGGGTTTCGT
TCAGGCCGGCGATGAACAGCTCACGAGCCTCCTCGTCACGTCCCTGGCGCAGGCACAGCC
AGCCACGCCGAAGCGCGACACGACCGGCCATGGCGTTGCAGGTGATGCGCATCTCGTCGA
GGTATTCCTGAACCCGAGCCAGCAGCGCGTCGGCGCGTTGCAGTTCGCCGCGCTGTTCAA
GCCACTGCGCACGGTCCAGCTCCAGTAGCGCTTCGAAGGTGGTGCTGCCTTGCAGACGCG
CGCGCCGCAGCGCCTCACGGTTGATCAGTCGGGCCTCGGCCAGGCGTCCCTCGGCCTGGG
CCTGCTGGGTCAGCGCGGACAGGCAGATCAGCGTCTGCGACCACGCCTCCTCCGGCAGGT
ACTGCAAGGCCTCGCGCAACTGCTCGCGGGCGCCGGGCAGGCCACGCGCGTGGGTGAGCA
TGCCGTTGAGGCCCTGCCACTGGGCGATCAGTGCGCGCTGCCGGTGTTCGCCGGGCATCG
GCAGGAAGCGGTCGAAACCGGTCAATAGCGCTTCCACGTCGTCCAGGCGACCGACGAAGA
GGAGGGTCCAGGCGTTGAGGATGAGCAGGCGCGGCGTGCTGCACAGCAGTTCGGCGGGTA
GCGACTCGCGCAGTTGCAGCACGCGCTCGACATTGCGCCCGTGCAGCAGTTGCTCCTCGG
TCAGGCGTTGCAGCAGGCTGGCAGAAACATCCGGCTGCTCGGCGTACAGCGAGTGCTCGA
AGGCCGAGTGGATTTCCCCGCACTGGGTGAACCACTGGCAGGCGCGTCGGTGCAGGGTCG
CCGCCGGCCAGCGCGACAGGCTCGCCAGCGCCGCCGCGACCATGGGCGCCACCTGGAACC
AGTGCTGGGTGTTGTCCACCGGCTCGATCAGCACGCCCCAGGCCTGCAGGCCGTCCAGAC
CCAGACCGGGTTCGTCGAACAGGTAATCGCAGAGCTCGCGATTGAAGCGGGCGATCTGCG
CCAGGCCGCAGAGTGTTTCCGCCAGTTCTGCGGGCAGGCTCGCCAGGACTTCGCGCTGCA
GGTAGTCCTGCAACAGGCCATTGCCGGTCTCGGCGACCTGGGTGGCACAGGGTGCGATGG
GTTCAGCCCCCAGGCTGAGCAGGCGCAGGCGCACGCCGGCGAACCAGCCATGGGTCGCCT
CCTGCAGCGCCTGGCGCTGGGCTTGAGGCCATTCCAGGCCGGCGGCCTGCAGGTACGCGT
CGAGCTCGCACTGGGTCAACGCCAGAGTGCTGGCGCTCAGTTCCAGCAGTTCGCCTTCGA
GCAACAGGCGGGTGAGGTTGCAGGCCGGGCGGCGACGGCTGGTCAGCCACCAGCCGATCT
GCGGCGACGCCACGGCGAGCAGGCGATCGAAGCAGTCGTCGAGGGCGGGATCGGGTGCGC
GTGG
>NODE_5_length_2134_cov_3.492465
GGATATGGCGGCGATCTTCGGCGACGAACGGCCGGCACTGTTGGCCCGAGAGCTGACCAA
GACGTTCGAGACCCTGAAGGGGCTGCCGCTGGGCGAGTTGCGCGAATTCGTGGCATCCGA
CAGCAATCAGCAGCGTGGCGAGTGTGTGCTGTTGGTGGCCGGCAAGCCGGCGCCGGAAGG
TGACGAGGCGGTGGATGCGCAGACCCTGCGGGTGCTCGATCTGCTGCTGGCGGAGCTGCC
GGTCAAGCGCGCTGCAGCCCTGGCCGCGGAGATCACCGGGGCGCGCAAGAACCAGCTTTA
CCAGATCGCGCTGGAGCGTCAGGGTAAGGCTTGAGCTTGTCCTGAGCGTCGTCAGCCGCT
AACCTTGCGGACTGAGAGTCGATTGGACAGTCGCTGTTCCGTGGTGTTCCATCACGGGGT
GGAGGAAAGTCCGGGCTCCATAGGGCAGAGTGCCAGGTAACGCCTGGGAGGCGCGAGCCT
ACGGAAAGTGCCACAGAAAATAACCGCCTAAGCGCGCAAGCGCCGGTAAGGGTGAAAAGG
TGCGGTAAGAGCGCACCGCACGGCTGGCAACAGTTCGTGGCTAGGTAAACCCCACTCGGA
GCAAGATCAAATAGGAACCCATTGGCGCGGCCCGCGTTGGGTTCGGGTAGATCGCTTGAG
GCATGCAGTGATGTATGTCCCAGAGGAATGGCTGTCCTCGACAGAACCCGGCTTACAGAT
CGACTCTCACCACTTTTCTGCCACTTCTTCCCACATGACCATTTGTCGCTGATCGGAAGA
AGCTGCAAACTTAAGAAATCACTTTAAGTATGAAAGCCCAGTGTTTTGAAAACACTGGGC
TTTTCTCTTTTCTAGCGCGTCCAATTCCCTCCCCGAACATCGCAAAAGCACGCTAAATCT
CGGTCCTGTAAGGATTTTTCCCCTCGGGCTTACCTTGACGGTGGGGAGCGCGGATTTCTA
TAGTGTGCGGAAGTGGTACGAAGTGGGTAAAAGTGGGATCAACAGGCATGGATAGCCAAC
CACAGGGGAAGCGCTGACGTGTTTCGCGGAGCTAACGCCATCAGTCTCGACGCCAAAGGG
CGCCTCGCGATGCCGAGTCGGTATCGTGATGAGCTCGTTTCGCGTTGCAATGGCCAGCTC
ATCGTCACCATCGATGCCGTCGACACCTGCCTCACCGTTTACCCCCTCCCCGAATGGGAG
CTCATTGAAGCCAAGCTGCGTGAACTGCCGTCGCTGCGTGAAGAAACGCGGCGCCTGCAG
CGTTTGTTGATTGGTAATGCCGTTGACCTGGAGCTGGATAGCGCCGGGCGCTTCCTCGTT
CCGCCGCGCCTGCGTGAATACGCCGGCCTGGACAAGAAAGCGATGCTGGTCGGCCAGCTG
AACAAGTTCCAGTTGTGGGACGAAGACAAATGGAATGCGGTTGCTGAGGCCGATCTCGCA
GCCATCAAAGAACCCGGCGGTCTGCCGGATGAACTGCGCGACCTTATTCTGTGAGCCTGC
CTGTGACCAGTACCTTCCAACACATCACCGTTCTGCTCGAGGAGGCCGTCGAAGCGCTGG
CCCCCCTGGAGGGCGGCCGCTATGTGGATGGAACCTTCGGAAGGGGAGGGCACAGCCGGG
CCTTGCTCGGCAAGCTCGGCCCGGGCGGTCAACTGCTCGGGTTCGACAAGGATCCCCAAG
CCATCGCGACGGGAAAAACACTGGCGGCCGAAGACGGCCGCTTCGTCATTGTGCAAAGGT
CCTTCGCCGAGATGGGGGAAGAGTTCACGGCGCGTGGCCTGCAGGGCAGTGTGAATGGCG
TTCTGCTGGACCTGGGCGTGTCCTCGCCGCAGCTGGATGACCCCGAGCGCGGTTTCAGCT
TCCTCAATGACGGCCCGCTGGACATGCGCATGAACCCGGACCAGGGCGTCAGTGCCGCGC
AGTGGATCGCCACGGCGGCGGAAGACGAGATCGCCCGCGTGTTCAAGGATTACGGCGAAG
AGCGTTTCGCCAAGCGCATGGCCCGCGCTATCGTGCAGCGCCGAGCGGAAGCAACGATCG
AGCGCACTCCCGGCCGGGCTGCCGTGATCTCCGAGGCCGATCCGGCCTGGGAGAGGGGCA
AGCACCCGGCCACTCGCGCGTGCCAGGGGCTGCG
>NODE_6_length_2131_cov_1.279319
TTCCCATCTTTCTCCTGAAATGGCATCTTTAGCGGTATCAACTACAAGGTCAATTGCGTC
GACGGTTGACCTTCCTTTCCGGAACCCAAACTGCTTATCCGAGAGGTGTTGCTCAGCTAT
CACTTCCATCCTCGTGTAGATGATCCTTTCCAGTATTTTTCCTGCCGAGTCGAGCATACA
GAGGGGGCGATATGATGACGGTTCGTCTGGTGGTTTATTCCCTTTTTGGAGGAGGACCAG
CCTCTGCTGCTTCCATTTTTCTGGAAAGTGGCCCTCTTGTAGGCACCTGTTGTACATGTG
CAGGAACATTTCAGGTGCTATCTTTATGGCCTTCTTCAGTGCGATGTTCGGGATACCGTC
TGGGCCAGGGGCCTTCTTATTTCCCATTCTTGCACTCGCGATCTTTAGCTCCTCTAGTGT
GATCGGTGGGATCGGATCTTCTGTATTCAAGTCACCGATTTGCAGTTCCGGATGTTGTGG
GAAAAGATTTGTAACGATCCTTTCTAGCAGGACCGGGCATGTCGGTGCAGATAGTGACTG
GGGTTTCACCCTTTTCATCACTACCTTATAGGGTCTGCCCCATGGGTCGGAGTCCACCTC
TTCCTTCAGCTCTTGCCAGCATTCTGCTTTGCTGCTTCTGATTGCCTTGACTAGTTTGAG
CCGCGCGACTTTGTGAGACTCTTTAAGGTCTCTGTAGTTTGGCTTTTTTCTGGCTCGCGT
GGCTTTCCTTCTTGCGCGTATGCTTTCGTTTCGGTCCTTCGCAATATCGCTATTCCACCA
GTACATCGGTGGATGCTTGTTGTTTGGGCATTTTCGTGCCATTGTGGCATCACAGGCTGC
GGCAACTCGGCGCATCACTTCTCCTGCTTCCTCTTGGGCGCTATTGGCAGCTATGGGTTT
CCGGTTAAGTACATCTTGAAACAATTCCGTGTCGAATTTGTTTGTATTCCATCCTCTGAT
GTTCATCTTCTGAAATGGGGTGCCTCTTTTAGATTTGTCACCAAGGACCGACCAGCTGAT
GAGACGATGATCGCTTGTGTTAAAAAGGTCTTGTACCCTCCAGTCGTTCCCTCCTTTGGC
TAGGCAGGGGCTAACCAGTGTCAGGTCGATTATCGAGCTTTTAGTGTCCCTCTCGAAGGT
AGGTAAGGTTCCGGTGTTCAAAAGAGTCATGTCCAGGCATGCCATTGCTTTTTGTAGCTC
GGTTCCTCTCTCATTCGTTTTCTTACTGCCCCATTCCACTGCCCAGGCATTGAAATCTCC
CGCTATAGCGCAAGGGGAGTGTTCTTTAGCATCTTCGACCAGCCTGTCAAGCAGATCTGT
GAACTCGTGTGTGCTCAGGCTGGGAGGAGCGTAGACGCTGTAGAAGTTCACTTTTCCGAG
CTTTGCTCTCACAAAGCCTTCGTGTCTGGTGTCCGGTTGGTCTTCGAATGACCTGTTGTT
GCAGGACCAGATGGCCGCCTTGCCAGTAGCGTCGGTTACCCATGCCTGTGAATTGATTCT
TCTGTACGGGTCAGCAATGATGGCCACGTCTATATTCTTCTCTCGGACCGTCTGGGTCAG
TAGGTCGTGCGCCGCCTCAGCATGATTCAGGTTGTGCTGTAATACTTTCATTTTCTTCTG
GGGGGTAATCTTTTTTTGTTCTTCCCTTGGAAGACAAAGCATTTATGGCTTCCTACTATG
TGCCTGTGTTCTTTGTCCCTCTCAGCACACAGGGGACAGTGTGGGTCGTTCTTGCACTCT
GCTATCTTGTGCTCTGCCTGGCCGCACTTGAGGCAGAGGTCAGATCTGTTGATCTGACTC
GGGCAGGCACTGGCAATGTGTCCTGGGTTCCAACACTTAAAGCATTTCGTCGGTCTGGTT
ACCTCCTTGATGGTACAGTTTACCAGGCCAATTCTTATTCTGCCCCGTTCGCCTATGACT
TTTCGAGCTACTTCATCCGGCAATTTGACAGAGGCTATCTGCGTCCCACCGTACGCCGGG
CGTAGTGCTCTTATGCAGTTGTCGGTTATGGTGAACTCACTGCCTGCTGCATTTTGTAAG
GCCAATTTGACATCCTGTGCGGTGGATATCTCGTCTAGGTGTCTTATCGAGAGTTCTACC
TCGTGACATTTACCAATGACCTCTGCCTGGC
>NODE_7_length_2015_cov_3.367389
CCGCAAGGGTGCGCGGGTACTTGTCCAGGTCTTCGCTGGGGCCGAACTGCAGCGGGTTGA
CGAAGATGCTCGCCACCACGAAGTCGGCGCGCTGGCTGGCTTTGGTCACCAGCGCGGCAT
GGCCGGCGTGGAGGTTGCCCATGGTCGGCACCAGCGCGATGCGCTTGCCGTCGCTACGGG
CGCGGGCCACGGCGGCGCGCAGCTCGCGGACTGTCTTGACTGTATTCATCAGGCGAAACC
GTGCTCCGGGCCGGGGAAGGTACCGTCCTTGACTGCTTTCACGTAGGCGGCGAAGGCGGA
CTGGATGTCGGGCTGGCCTTCGAGGAAGTTCTTCACGAACTTCGGCGAACGACCGGACAG
CGACAGGCCGAGCATGTCGTGCATGACCAGGACCTGGCCGTCGGTGCCTGCACCGGCGCC
GATGCCAATGACCGGGATTTTCACCGCTTCGGTGATTTCCTTCGCCAGCGCGGAGGGTAC
GCATTCCAGCAGCAGCACGGCGGCACCGGCCTGTTCCAGGGCGATGGCGTCGGCGCGCAG
TTGGCGCGCCTGGGCCTCCTGGCGCCCCTGGACCTTGAAGCCGCCGAACAGGTTGACCGC
CTGCGGGGTGAGGCCCAGATGCGCGCATACCGGGATGCCCAGTTGGGCCAGGCGGATAAT
CGGTTCGGCGAGCCAGGCGCCACCTTCGAGCTTGACCATGTGGGCGCCGGCCTGCATGAC
CTTCACCGAGTCGCGCAGCAACTGGTCCAATGAGGTGCCGGATTCGAACGGCAGGTCGGT
GACGATTAGCGCGCCCTTGTTACCGCGCTTCACCGCGGCGGTGTGGTAGGCCATGTCTTC
CACGGTCACCGGCAGGGTGCTGTCATGACCTTGCAGCACCATACCCAGGGAGTCACCGAT
CAGCAGCATTTCGGCACCGGCAAGACTCGCGGTGTGAGCGAAAGTGGCATCGTAGGAGGT
CAGCATCGCGATCTTCTCGCCGCTTTGCTTGAGACCTTGCAGGGTGGTCAGGGTGACATC
AGGCATGAAAGTGTCCTCGGTTCTGCGCCGGGCAGGGGCAAACGGGGCCCTATAGTCCGG
ATCGAAAAAGGCTAAGTCAATTGCAGGTGTTACCGGACTGTTACGGCGTTACTGCCAGTG
CGCCCTTCGCCTCGGGCGCAGCATGGCTCAGGACAGGCGTTCGAGACCGCTGAACGGACA
GGCGGCCAGCAGCTCGGACATCGTGCGCCCATCGGGGAAGCGCAGGTGCGGAGCAAGGTC
CGCCAGCGGATAGAGCACAAAGGCGCGGGCGTGCAGGTGGTAATGCGGCACGGTCAGGCG
AGGCTCGTCGATCAGGCGCTCGCCGAACAGCAGGATGTCGAGGTCCAGGGTGCGCGGCCC
CCAGCGCTCGTCCTTGCGCACGCGGCCCTGCTCCAGCTCGATGGCCTGCAGGGCGTCCAG
CAGGGCGAGCGGTTCGAGGTCGGTATCCAGTGCGGCCACGGCGTTGACATAGCGCGGCTG
GTCCGGTGGGCCGAGCGGGTCGCTGGCGTAGAGCGGGGAGACTACCGCGACCTTGGTGGA
GGGAATCTGCGACAGCGCCTTCAGTGCGGCTTCCAGCTGTTGGCGCGGCTCGGCGAGGTT
GCTGCCGAGCCCGATGTACACGCGCTCGCTCATTCGCTGCTGGCGCCTTCGGTGCGCGGG
CCGCGGCGACGGCGATTGTTGCCGCCACGACGGCGTTTGCGCGGTGCAGCGCCACCGTCT
TCCTGCTGGCTGGAGAGGTTGCGGATCATGCCGCGGCGCTCACCGTCGCTGGCTTCCTGG
TAGTCGGTCCACCAGTCGCCCAGACCGCCGGTTTCCTCGCCAGCGCTCTCGCGCAGGAGG
AGGAAGTCGTAGCCGGCGCGGAAGCGCGGGTTCTCCAGCAACAGGTCGGCCTTCTTGCCC
TGGCGGCGCGGCAGGCGCTCCTGCATGTCCCAGATCTCGCGGATCGGGATGGTGAAGCGC
TTGGGCACCGCGGTGCGGCGACACTGCTCGAGGAT
>NODE_8_length_2013_cov_3.775310
CAGCTGCCCATGAACAGCGCTCGCGCCGTCTTCCTCGACCACGCCTCACTCGACCTCGGG
GACCTTGATCTCGCGCCGCTGCGCGCGCCGTTCGGCGAACTGGTCCTGCACGGGCGCAGC
GATACGCAGCAGGTGGCCGAACGACTGCAGGGCGCGCAAGTGGCGATCAGCAACAAGGTG
CGCATCGGCGCCGACGTGTTCGACCAGTGCCCGGACCTCAGGCTGATCCTGGTGGCCGCC
ACCGGCACCAACAACGTCGACCTCGACGCCGCGCGCCGGCATGGCGTGACCGTGAGCAAC
TGCCAGGGCTACGGTACTCCGTCGGTGGCCCAGCACACTCTGATGCTGCTCCTCGCGCTG
GCCACCCGCCTGCCGGACTACCAGGCAGCGATCCGCGAAGGCCGCTGGCAGAAGGCAACG
CAGTTCTGCCTGCTGGACTTCCCCATCGTCGAACTGGAAGGCAAGACCCTCGGCCTGCTC
GGCCACGGCGAACTGGGTGGCGCCGTCGCGAAGCTGGCCGAGGCCTTCGGCATGCGCGTG
CTGCTCGGCGCCCTGCCCGGCCGGCCGGCCCGTACCGACCGGCTGGCGCTGGACGACCTG
CTGCCGCAGGTCGATGCCCTGACCCTGCACTGCCCGCTGACCGATGCCACACGCAACCTC
ATCGGCCAGCGCGAACTGAACCTGATGAAACCTGGCGCCTTTCTCATCAACACCGCACGC
GGTGGTCTGGTGGACGAACAGGCGCTGGCCGACACCCTGCGCCGCGGCCATCTGGGCGGC
GCGGCCTTCGACGTACTCAGCGTCGAGCCCCCCAAAGACGGTAACCCGCTGCTGGCCGGC
GATATCCCGCGCTTCATTCTTACCCCGCACAGTGCCTGGGGCGCACGTGAGGCCCGGCAG
CGCATCGTCGGCCAGTTGAGCGAGAACGCCACCGGTTTCTTCGCCGGCGAGCCGCGCCGG
GTGGTCGCAGCATGAGCCTGCATCTGGTTTGCGGCGACGGCGCCGCCGAAGCCCTGCACC
GGGCCGTCGAAGAGGGCGTGCTGACCGAGAAGAAGATCCGCGTGATGCCGGACGACCTCG
CAGTCGGCCCACTGAGTGATGTCGATAATCCGCCCTGCCAGCAACGCGCCGCGTTCTGGC
ATGCGCTGGGTGGCGAGGCCCTGCGGGAACGGGAAATCGCTATCGAGATGGCCATCGAGG
TGAACTGGCTACGCAGCCCGGACGTCACGTCCGTCACCCTCTGGCATGGCGACAGTGCCA
GCGAGCAACTGCTGCTGCGCAGGGTCTGTGCGCTGTTGCCGGCCAATGTCACCCTGCGCA
GTGTCGGTGCCGGTAGCGGCCAGTGCCGCAGCGAGGACCGCCACGCCATCGCCATGCTCA
AACCCGTCGAACTGGCCAACGCCCTGGCCGCCAGCCACGAACTGGACGCCGCCGAACGCC
AGCGCCTGGGCGCGGACTGGCAACGCGCCCAAGCTGAAAACACCGAGTTGCGCCTGTGGC
TGGATGGCCAACTGAGCGGCACCGGCTACGCGCACATCGACCGCATCCTGCTGGACAGCG
CCAGCGAATCCTGGCGCCCGGTGCAGTCGCTGATCGGCCCCACCATGGCCTACGTCGACG
GCCTGTTCGTCAGCGACCTGCTGGCTGCCTGGCGCCTGCGCGAACAGGTGGCGGCGGGAG
CGCTGGAATTGCGGGGCGACGACTTCTGGAAGAACGGCGAGGTGCGGCTCGCCTAGGCTC
GGCCGCGGCAGCCCTGCTAAACTCGCGCCCTTTTTTCGAGGAGGCCGCATGTCCAACGCC
CCCACCAGTGAAGTGCTGCTGCGCCAGATCGAGCGCTTCCAGGGCCGCGTCCTGCTCGCC
GGCCTGCCCGCCGATGCCCTGCTCGGCGACCTGTCACAGGCCCAGGGCTGGAGCTGGCAC
GCGGGCGAAGCTCGCCAGCTCGAAGGCCGCTATCCCGGCCGCTGCCACTTCAGCGCCACG
CCTCCCGAAGGCGTCTTCGCCGCGGCCGTGCTG
>NODE_9_length_1978_cov_0.702262
CCCTTTTTTGTGATATTTTTGTGGATTTCGACATATATATGGGTCATTTCACGTCAAGGT
GACATGTCAAAATTTTGATTTCGTTTTTTTTTGTACTAAAATGTTTCTCATCCATCCCAG
AGTATGTGTGATTTTTTTCAGATTTTTTTTATCATAACCCAAGCTAGGCCAGGCCATTGA
AAATGGGCTATTTATTGACTTTTTGCAAGAATTTCAACTTTCAATCTTTTTTTTAGACAT
GAAGGAATGGTTTTAGGTATAGGAACATGTATCCAAATTGGCTCCTTTCCCTTCAAAGTA
TCCATATTCATTATAAAACATACATGTTATGCATATAGTATAGCCAGAAATCATGTTTAT
ATATGGTTGATTCCGCCAAAACTTGCAAAAAACGAGGTAAAAAAAATTTTCAGAAAAAAA
TAATTGTTTGGCACTTGGAAGTGGGGCTTTTTATTCGTTATTATAAGGAGAATATTTACT
CAAAATGGTTTTACAGCAACTGATTTCTTCAAAAAGTTACAGCAGAAAATATTATTTCCG
TATGCCACGTAATTGACACCGTTCAGAATTCACAATGCAATTGTTTAAAAAAATTATTAA
TTAAATGATTTTTGCAATCAGACAATTTTTTTTAGAAAATATGGCTGATTTTAGAACGAA
AAGGTCTCTTGTCACTTTTTTGTAAAATGCATATTTCAAAAGTTATAAATTTTTTAATGT
CGAGAGTGTTGCTAGAAAGAACGAGAAAGAAAATGGATTCTCGACTTTCAAAAATTTATA
ACTTTTGAAATATGTATTTTATCAAAAAGTGACAAGAGATCTTTTCGTTCTAAAATCAGC
CATATTTTTTAAAAAAAATTGTCCTGTCAAAAAAAAATTTTTTTTTAATAATTTGTTTAA
ATAATTGCCCATAACATGTACATTTGCCACGGAATTGACGGCCACGGAACTGACATTTCA
TCTTTATCTTGCTATAAAAATTACAAAAAGTCATATTAAGACTTTTCCGCTTAGAATTCT
ACTCTTTCTAATATGTACTTATGGAAAATTAACTGAGCGGCACGTCGACTTGATCGGCTT
GTAAGTTTTACAATACCATGGAACTGACTTGAATTTTTGTACATCAACAATAATTAACTA
TATGTGTCTCGGAAAACCTATGAAACGGTATCTCGATAATCAGTTGGGTAACATTCGAGC
ATTTAGACTATAAGCATTCGAAATCGGCCACCAAGTGGCGGTTATGAGGCGAATCCTGTT
TTTAGGTAGCAGTTTGAACAATAATTCTATTTTTGGTTAAATTATGGGGACACAATACAG
ATGAAAATTTTTACTTGAAATTATGATAATATTTTTACAATAATAATATGATTAGATCCC
CAATTCATTAAAATTCTGGAGGTATATATTAGAAGTATCAATCTGAATATTATCTATGTA
ATTTCACGGCCACAACGCTAAAATTATGTTTCAGGACATGCCACGGAACTGACATTCGAG
CTGTAATTTAGCATACAGTAATGTATAGGCATACTTTAACCCAGAATAAATATTTTTACA
TTGTGTAAAAACATATAACTCACATAACTACTTTTCCAGAATAAATTTTTTTTGTTTGTA
CAAGCTTAACCAAGCTGTGGACAGTGATTTTGCAAGTTATGGCGGAATCAACCATATATA
TGTTACGGTCCATGTCCGCCAATCGGGCCATGTCGACATGGACCGGGCTGTGTCGACATG
GTCCGGGCCAAGACATCATGGCCCGGACGATTCGGGCTATGACAGCATCGCCCGGTCTAC
GTCAACATAGTCCGGTCTATGTCGACATTGTTCGGGCTAAGACGACATCGCCCAAGTTCC
TCCGGGCTATGTTGTAAAAGCGATATATTTTATATTGCTTTACCATTATACGTAACAACT
TCTTAATTCATTTAGCCAATTCAAATTTATGTTTTTGGAACGGAGTTCCCTCTGCCGG
>NODE_10_length_1938_cov_3.565825
TGATACCGCAGGTGCAACCACTGACCGCCGATTATGCTGCAATTTTCGCCGAAAAGCCGC
CGTGCGAGGGCGTCATTTGCGCAAGATGATGGACGCGAATCACGCTGCGCCTGCCCTGAA
GCAATGGATTGAAATTTTCCACCGGCACCATAGGCGCAATATTGGCGCACCCGGATGCGC
AACTCCTTATCCTTCAGCGCATTCCCGACTTTGCCAAGGAGACTTCAGGATGAGTGCCGA
AAACCGCCCGGAAATGGACGAACAGACCCTGGAATTTGCCAATCAGGTCATCGACCTCGC
ACGCCAGGGTGACACCGAGCGCCTGACGGAACTGCTGCACCAGGGCCTGCCTGCCAACCT
GCGCAACCACAAGGGCGACAGCCTGCTGATGCTGGCCAGCTACTACGGCCACCACGACAC
CGTTGGCGTGCTGCTCGACCACGGCGCCGACCCGGACCTGCGCAACAACGCCGGGCAGAC
ACCGCTGGCCGGTGCCGCCTTCAAGGGCGACCTGGAGATGGTGCGCCTGCTTCTCGGCCG
GGGCGCACAGGTCGAAGGGGCATCGCCCGACGGCAAGACCGCGCTGATGATGGCGGCCAT
GTTCAATCGCCCGGAGATTGTGCGCTGCCTGCTGGAACACGGCGCCAATCGAGAAGCCCG
CGATGCGAGCGGTCTGACCGCATTGGCGGCGGCGAAGATGATGGGCGCGGCCGATACCCT
GGCGTTGCTCGAAGCCGCCTGAGTCAGTCGATGCGCACGTGCTCGGCGAGGAAGTCGAGC
ACCGCGCGCACCCGCGCGGGCAGGTGCCCCGGCTTGCCCAGGTAGAGCGCGTGCATGGGT
TTGCGGTCGCCAGGATTGAAGTCCTCCAGCACCGTCACCAGCCGTCCGGCAGCAATATCC
TCACGTACCTGAAATTCTGCCAGCCGCGCCAGCCCCAGCCCCGCCAGTGCCAGGTGACGC
ACACTGTCGCCATCGCTGGCCAGCAGGTTGCCGCTGGGCTCGGGGGCATCCGGCGCCTTG
CCCAGAAACGGCCAGTCCGGCTCGACCCGCCGGTAGCTGAAGCCCACGCAGTTGTACTCG
CCCAGGTCACGGGGATGCTGCGGCGCACCGTGCCGCGCCAGATACGCGGGCGCGGCGACT
ATCTTGTGCCCGGACTCTCCCAGCGAACGCGCCACCAGTCGCGAGTCCCGCAGCGGGCCG
CTGCGTACGGCCACGTCGGCGCGCACCTCCAGCAGGTCCACCACTTCATCGGTGAGTTGC
AGGTCGAGGTTGACGCCGGGGTAGCGCTCGAAGAACAGCGGCAGCGCCGGGATGAGGAAC
TGCCGGCCCACCGGCAGGTTGCAGCTGATGCGCACCCTGCCCTGCGGCTCTGCGCTGGCC
GACGCCTCGCGCTCGGCTTCGTCCAGGTCGGCGAGGATGCGCAGGCTACGTTCGTGGAAC
GCCGCACCTTCGGCGGTGAGCTGCTGGCGCCGCGTGGAGCGGTTGAACAGCCGCGCGCCG
AGACGATCCTCCAGGCGCGCCACCAGCTTGCTCACCGCCGAGGGCGTCATCCCACACTGC
TGCGCAGCGGCGGTGAAGCCGCCGGTTTCCACCACACGGATGAAGACTTCCATTTCGCCA
AAGCGATTGACGTCGTGGCGGGCCATCTTGAATTCAATTCACAGGTGATTTGCTTATAGG
CAGTCTATATCAGCAATACGCACGGGGATAAGGTGGCGAGCATTCTTCGAATCGTCCGGG
AGAGCCCACGTGCCCATTGCCTTGTACGCCTTGACCGCCGGTGCCTTTGGCATCGGCGTT
ACCGAATTCGTGATCATGGGATTGCTGCTGGAAGTCGGTCATGACTTCGGCGTTTCCATC
TCCGCCGCCGGCCTGCTGATCTCCGGCTACGCATTGGGCGTGGTGCTCGGCGCTCCGCTG
CTCACCGCCCTCACCGCG
>NODE_11_length_1888_cov_3.099393
CACGAGCAGCCGACGCAGTAGGTGCCGGCATGCATATCGAACTGATTCCGCAGCACCTGC
TTGGTTTCTGGAACTCCTGCGGCGAATCCAGCCAGTGCGAGTTTCAGTTCGGCAATCGGC
TGATCTACATCACCCACCCTGCGGGCGAAGTATCGAAACCTCATCTGCTAGTCGCCCAAC
CGCTGGCTCAGGCCGCGTGGGACGACATCGAATCGGTCATCGCATTCACACGGGAGAAGG
TTCGCCCCGGCGAACCGGAACTATGGCAATTGCTGGAGTCGGCCACCTGCAGTGGTTCGC
CGCTGGAAGTCTTCTCGATCCACATCGACGCAGTGAGCGGAATGGTGGCCTATACGCTGT
CGTGGAATCCAGACTTTGATTGGCGGCAGGAGGTCTACGACGAGTTCGACACCTGGCAGG
ACTCACCGATTTCGCTGCAACAGTTCGCGCCGGAAGGTGACCTGTGGGTGAACATCAGGA
GACACTGCTCTGGCGGCTTCGAGCTGGAGCCCCCTTAAATTTCCGTTGCTGCCCTCCAAT
GAGTCGCCTCTCCTGCAAGCTACACAAGTCGCGCTACAGCATGGACTTCTACCCGGCGCT
GAGCATCGACGGTCTGCCGCTGGAGGCCTGGCTGCCGCAACACGACCCAAACGCCGAACA
CGATCTGGTCTGCGCTCATGCAGGTCTTTACAGCGATGAGGACTCGGCGCTGATCTGGGA
CAGATCGTATTCCGTGGCGCCAGGCTGGCGGACGGTGGTTCCGCTTCTGGTGTGCCCGGA
TGACCTTGACCTGAGCTGCGCGGTGATCGCAGTGCACCAGGTAGCGGATGAGAAAACCGT
TCGCTGGGAGCGCTTTGGCTTGCTGCATGAGCGCATTACTCATCCCAGCCCTATCACTGA
GTTCTATGACATCCCTCTCGCAGTTTTCGACCGTGACCAATACATAGCGGCGCTGGATGA
CTTCCGCCGGGAAATCGGGCTGCGGATGGAATGGGACCAGCCAGTACAATAGTCAGGTCG
CACGGCGCATATCGCGGCACACGTTATGCGCCGTGGCGGTGTGGCGGAGGATAACCGCTT
CGCGGTTATGCGCCCTACGGAGCCGGTGCGTCACGGCGCGCTGCGTCAGAGCTCCCCGCC
CAGCTTGAGCAGGGTCACTATCAGGCCGCCGATGGTCATGAAGGACGCGAGCAACGTGCC
GAGGATCAGCGGGACGACGCCGCCCGGCGAGACGTAGGGCGTCACTTCCAGCAGGAAGCC
GGAGCGGATGTGATACGGGGTCAGGCAGGTGATCCGGTAATCGCCGGGGTCGCTGCAGTG
GAATTCGCCCAGCGGGTTGCTGGAGTTGCCGCCCATGTCGCTGCGGCGCACGGTGAAGAC
ATTGAAGCGGCTGTACGCCTCGTAGGGCACCGGCTTGCCGCTGGCGCAGGCAGTGACGGC
GAAATCTGCGTCGAAGTGCGCGGTACCGGTGACGACGGTAAAGGGCGGGAAGACGATGTT
GACCACGTAGCGCCCCGGTTGCGGCAGCGTCACCACCTCCGCGTGGGCGGGGTCGGCCCA
GCGGTAGCAGAGGTCGGGCGCGATCACCCGGCGCAGCCCGCCAATGCAGTGGATCAGCAG
GTAGCCGCCGAGCAGCATCACCAGCGGTGCGCTCCACAGCAGAGTCGAGGATTCAAGGCT
CATGGCGGGGTGTCCTGTCTGGGTTGAGGCGGGCACCTCGGCGGTGCCCTTTTCCAATAT
CGCGCAGGGGCGCCACGCGGCGGTGATGCAATGTGAGGCGGCAGGAGATAGGGCGCATGA
CGCGGTACGCGTTATCCGCCGCGCGGCTGCGGCGGCGGATAACCACTTCGCGGTTATTCG
CCCACAGGGAAGACTTCCGACCGCCAGG
>NODE_12_length_1879_cov_3.462819
CAGATCGAATCAATCCCCGTCGTTGGCGTTGAACCCCAGCTGCACGCCGAGCGCCTTGGC
CAAGTCGCCTTCGTGCAGGCGGTGGACGACGTTGAGGCTGTCGTACAGCTCGTTCAGTTG
CTTGAGGCCGGCGTCGTCCTTGAGCAGTTCGCTGAGGGGCTGGTTGATCGCCTTGAGCTT
GCCATGGACGTCGGCGTAAGCCGCGTCGATCTTGCCGGCCAGCTCTTTCTGTTCGGCCGG
CAGGAGGGCGCGCAGACCCTTCTTGTCGGTGCCGTCCCACAGCGCCTGGGCGCCGGTGAG
GCTGGAATCCAGGCTCGCCAGGGAAGCGTCGCTGCGCCAGCCTTCGGCTTGGAACGGCTG
CGGGATGCCCTTGCTCTGGCGGCCCAGCGGGGTGCCGAGCTTCTTCTTCAGCATGTCCAG
CGCGGTGACCTGTACGCGCAGCAGCTCGGCGATGGCCTCGTGGGCATCGGCGTAGCGCTC
GTTGGGGAACTTGGAGAGTTGGGCGAGCATGCCACCATCCTGCTTCCACTGCGCCAGGAT
GTTCTCCGCCAGCGCCTGCTGGTGTGCGCCGATGGCCTCCAGCAGCGGGCAGTAGCGCGC
CTTGGTCTCGGCGTTGGCGAGGTCGATCCTGGCGTCGTAGAGGATGTATTCGTAGGCGGT
CAGGCCCTGCACCACGACGCTGGACTTATCCAGGGTCGCCGGGGAAATCGCGTTGCCGCT
GTTGAGCAACTGCTCGACCTGGCGGGCCACGAGGTTCTTCTTGTCGGGCCAGAACTGTAC
CTGCCACGAACGGTTGCCCTCGGCCAGCGGGCCGACCAGCAGTGGTTGCAGCTCGGCCCA
GGCCTTCTGCGCGGCCATGAAGTCGGCGCGGGCCTTGGTCAGGTCTTCCTTTCCCTGGCA
GTAGGCCAGGGCGCTGGCGGCCAGCGCACGGTCGGCATCGACCCAGCGGCTGTAGGTCGG
CAGGATCACCTGCTGGGCCAGCGTGGCGCTGGTGGTGGCCTGCGGGTCGGTGGGCGAGCA
GGCGCCCAGGGCGATGGCGAGGCTGGTGATCAGCAGTCGGGGGCGGAACATGGTGGGCTC
GGCTCCTTAGAGTGAGTTCAGGAACGCCAGCAGGGCATCGCGCTGCCCGGCGTCGAAATT
CAGTACGCGTTGCTTGGCCGCTTCGGCTTCGCCGCCGTGCCAGAGCACGGCTTCGAGCAG
GTTGCGGGCGCGGCCGTCGTGCAGGAACTGGGTGTGGCCGTTGACCGTCTCGGTCAGGCC
GATGCCCCACAGCGGCGCCGTGCGCCAGTCACGGCCGCTGGCAAGAAATTCCGGGCGATT
GTCCGCCAGTCCGTCGCCCATGTCATGCAGCAACAGGTCGCTGTAAGGGCGGATGACCTG
GTTGGCCAGTTCCGGCTCGGCGGCGTTGGCGCCGGTGGTGAACTTGGGGGTGTGGCAGCT
GGCGCAACCGGAATCGAAGAACAGGCCCTTGCCGGTGAGCACCTGCGGATCGTCGACCTT
GCGCCGTGCCGGCACCGCGAGGTTGCGGGCGTAGAAGGCGACCTGGTTGAAGATGTGCTG
GCTGACTTCCGGCTTGCCGCCGTCAACGGCGTTCAAACAGTCGACCTGTGCCGGGGTGCA
GTCGTCGTGGGGCAGCAGATCGCTGGTCAGGCCCATGTCGCCGGAGAAGGCGTGGGCGTT
CTGCTGGGCGACATTGGGCTGCCCGGCCTTCCAGCCGAAGCGGCCGAGGACGGTGGCTTG
TTTCTCGTCGTCCCAGACGCGATTCGGTCGGCCACGGACGCCATCGCCGCCCTTGGCCTG
GCGCTCGGCGTTGGCGACGAACGACTGGACGACCTTGCCGCTCGGCAACTCGACGTAGAA
CACCGAGTGGCCACCCAGG
>NODE_13_length_1866_cov_0.552823
ATTATCTCAGGGACCGAGAGAAAAAAGAAGACAAACAACTCCTTATATGGGCATGTGACG
TCACGCTATATATAGATATACTAGCTCCATTGATATTGTTAATTAAGCGTTTTTATTAGT
TTTTAAGGTTTTTTGATAATGTAATTATATTTTCTGAATTAGATTTAAGTTGTATATATG
AATTTTTATTGAAATTTGCGTTGAATAATTGATAAAAATGAATTTCAAAGTTTCAATTGT
TTATAACTAAAAAACCACGAAGCACACTTAAAAATTAATTATGTGAACTTAAAGCTTGCA
AGTTCTAAAATACTATTCCATTAAAAAATCAAAATGCTACGGAGGTTTTCATAGTTAAAC
TAAATGATAAAAAATTAATCAAATTGTTTAAATAAATGATGTTAATGAAAAATGTTCTAA
TATCAATGAATAACATAATAGCGTTAAAAGGAATAAAATCCATACATTAGTTTTTAAGTT
ATTAACAATTTAAGATTGGCAAACTTGGTTTATTAGGCATAAAAAGTTTATTTATTAATT
AATTTTAGTTTTGTTTTTTTGGAAAATAGCGGAAAAGCAATCTCTTTTTATGGAATCGAT
TAAAAGAAAAATCGAACAAGCGAATTTTTTATTATAGCGTATGAACGCTACTTGTAAAAT
ATATGCAAATAAAAAATTGGGAAAAATTATTAAAAATATATTAATCATATGAAAATTAAG
CCCAGATAGAACACGATTTTTTAAGCTATCAACGAAAATTCTACTATTGTAAACAAAAAA
GTTATTAAGGAAAAACTAATATTAAATCTCTCATTGTAATTTCAGCCTAAAGATTTAGGG
TATATAAACGACCGCTTCTGCACGCTGAAGGGCAGTTTCGCGGCAGCTGTACTGCAGGGC
GGTCACTCTGACTGGAATAAATCTGGCTTAAACTCCCAGATCTCTTGTCTTATGTGATTC
ACCTTGTAACTTTTCCTAATCAACAGGACATATATATACAACTGTATGGGATTAAACTCC
CCATGCAGCTAAAAGTTATATATATGTCTTCCCACCTTATATAAATACTTTATCATTTTC
TCGATTGTGAGAAGTAAGTTTGAAAAGTGATAGAGTTTAAATCTTTGCCAACGAACTCCG
AGGCTTAAACTCCCTATGGACGATCGTGGCAAAGACTTTATTCTCTAACACGCATTTCGA
GAGAAGAGTCACTCGGTGTAATTCGAGCAAAAATCTCTCAGATGCAGAACTTGTGTCCCA
CAATCGAGATCTTCCAATGATTAACGATAATCTTAGCGAGAGGAACTCTGCTACGATTCA
GAAAAGGAATCGAAGTAGTTGACTATGTCCGTGTCTGTTGATTTATAATTATTTCAATGG
AGTGAGTTGGTTAGTTATTGGAAGAAAAGACTTTGAATAGAAATTGCTGCGCGTAGTATA
TCTTTTTTGAGGATAGGACGCTATTGCGTAGTCGCCAGATGACTTGTAATAGTTTTCTAC
CTCTCGCATTTATCGATCACTAATTGTTCGTTAAATTAAGTATACTATTCGTGGGCAATT
CTATTGAGTCAAATATATATAATATTTACTATGTTTTTTCATGTTTTTCAGCTCTTAAAT
AAATATATTCACTGGAATATATAATTTTGAATGTCGAGTAGAAGCAAGAAAAAATAACAT
AAAATTTTCACTCTCTACACACTGTATGATTGTACTTCGTTCTAGTTCTGGTTCCGAAAC
TTTGAAACTTTGATTAATTTGTTGTATTATTAAGATAAATGCTATAATATGACTTATTTT
TATTATTAATAGGCAGTGGATTAATTGTCTTCAATAAATAGCTTATTACTAACATCTATT
TGAGCC
>NODE_14_length_1851_cov_3.491545
CACCCACTTGGGCGAGACGAAGCTGCCGACTTCGATGTAGGCGAGGCCTGCGGCGGTCAG
GTCGTCCACCAGGCGTACCTTGTCGGCCACGGCGATGGGTTGCTTCTCGTTCTGCAGGCC
GTCGCGCGGGCCGACTTCGACCAGGCGGACGGATGGGGGCAGGGTCATTTGCGGTCCTCT
TAGTGTTCCGTGGAGGAGGGTGCGCAATGCTCGGCACCCTCTCCCTAACCCTCTCCCCGA
AGGGAGAGGGAGCTGTCCGTACCGGCTGACAGCTTCGTTTCATCCTGCGCCGAACGGTTC
CCCCTCCCTTCGGAGCGGGGCGCGGAGCCAGGGTCAGGGAGAGGGGCTCGCGCAGGTAGC
GGCTCGGCGTTACTCGTCCCCCGGCACACCGTAGCTCGGTGCCTTGGTCGGATCGAGGGC
GCGTACGAGGTAGTCCTCCAGCTGCGGCTTGTAGGCCACCCAGAGTTTCTCCAGTTCATC
GATGGGCGCTTCGTCTGCCCAGTCCACGCGCAGGTCGACGATCGGCCAGACCAGGTCGCC
GACGACTTTCATCGCTGCCGAATGCACCGGGCCGGCTTCGCCACCGGCGGCCATCGCTGC
CTGCATTGCGGCGAGCAGGCGCTCGGCCAGGCAGCCGTTGGCGCTTTCGAAGGCCTGGGT
CATGGCTTCGATCACCGCGGGGGACGACAGCAGGTTGCCCGCCGCCACGCAGTTTTCGCC
GGCCACGGCGTTGTACACGCCCAGCGCTTCGCTGCCGGTGAACAGCGCGACCTTGCCGTG
CTGGTCGATCACCGTCACCTGGCGGTATTGGCTGTAGCCGTTGCTGGAGAGTGCCTTGTC
CAGCGCCGCGCCCGGCTCCAGGCCGGCTTCGAGCTGGTCGAGAATCTGCGGGCCGAGGGC
CGGCAGGGTGATGTTCTGCGTGGCCACCGCGCCGACGCCGGCGCGTACCCAGGGGCAGCG
GGCGCCCACGGCGATGCTCGAGGAGCTGATGGCGATACCCAGTTGTCCGGTTTCGGCGCA
GCGGCCGACGATGGAGAAGGTCATGGTGGCTCCTTGCTTGTTCTGGTAGCTAAAACGACA
AAGGGCGATGCGGATAATCCGCATCGCCTGCACGCTTGAAAGCGTCACGAGCGACGGCCA
GGCAAGGCGGGGTTGGTCGAGAAAAGCGGAGCTTGCTGTAGCAAATGAGCATTTTCTCGA
CCGGCCCCAACGCCGCTTGGCCTAGCGCAGTAGCGTTCAGTCCGGAATGACCGCGATGAC
GTCGATTTCCATCAACCACTGCGGCTGGCCGAGGGCCGACACCACCAGGCCGGTGGAAAT
CGGGAACACGCCCTTCAGCCACTTGCCGACTTCCTGGTACACCGGCTCGCGGTAGCGCGG
GTCGATGAGGTAGGTGGTGGTCTTGACGATGTGCGACAGGTCGCTGCCGGCTTCTTCCAG
CAGTTGCTTGACGTTCTTCATCGCCTGTTCGGCCTGGGCACGCGGGTCACCCAGCCCGAC
CAGATTGCCCTCGAAGTCGGTACCGACCTGGCCGCGTACGTACACGGTGTTGCCGGCGCG
AACGGCCTGGCAGAGGTCGTTGTCCAGGGACTGGTTCGGGTAGGTGTCCTTGGTGTTGAA
CATGCGGATGCGGGTGTGGGTAGGCATCTCTTACTCCCAGGAAGCGGCTTTCGGAACGGA
GCCTTCGCGCTGCGAGGCATCCTGATATTCGACATAACGGCGTTGGGTGGCGATGTGGCC
GGCCACGTGCTTGGCGTCGTGCCACACGCCCCAGATGAACGAGGAGCCGCGGCGCGACAG
CCATGGCAGGCCGACGAAATACACGCCCGGCTCGCGGGACACGCCGCGCTG
>NODE_15_length_1836_cov_3.021603
GCGGCCTGCTGCTCGCGCAACTCGGCGGGCAGCCGCCGGGCGCAGGCACCGACCTTGCGC
ACGGCGTCTTCGATCACCGGCAGCTCGCGGTTGGAGTAGTTCATGCGGATGCAATTGCGG
TACTTGCCCGAGGCCGAAAAGATGTTGCCCGCCGCCACCTGCACGTTGTCGCGCCGCAGC
TCCTGGTTCAGCCGCACGCTGTCGAACAGCGGGTCGAACTCGACCCAGAGCATGAAGCCT
CCACGCGGCCGGGTGACCCGCGCCCCTTCGGGGAAGTAGCGACCGACCCATTCGGTCATC
AGGTCGCGGTGGCGCTGGTACTGCGCGCGCATGCGGCGGATGTGCGGCTCGCCGGTGCTG
GGATTGTGCACCACCACGGCGTAGATCAGAACGAACACCGGGCGGAACGACCAGCCCTGC
ACCTGGCGGCGCTTGCGGAAGTTGAAGATGTCGGCCCAGAAGCTGCCTACGCGCTGGCTG
TCGGTCTTGTTGAAGTCGAAGGCGTAGCCGACGCAGCGATCCTTGGCCTGCAGGCAGGTC
ACCAGGCCGTCGGGCAGGTAGTCGATGGGTATGTTGGGTTGCACGAAGAGCAGGCGCACG
TCGATGAACGACAGCATCTTGGCGTTGCCCTGGGACAGCGGATCGAAGCCCAGTGCGTAG
AGTTGCGACTTGGTGGTCTTGCCAGGATCGACCTGGTTGTAGCGGCTCTGTGCATCCTGG
TAATCCAGGAATGGCGATTGCACTTCCGCGCGTTCGCTGGGCAGTAAACTGCCACAGGCC
GAGAGTGTCAGGCAGGCTCCCAGCAACAACATCGAGCGAACTACTGCACGCATGGAGCTC
CCCTTATTCCCAGTCTCTTATGATTGATCTATAGCCGATGACAGAGGGCTCTGCCGGACT
TTTCTCACGCCTTCGCCGGACTAGTCAACGGCGATTCCATAACCCTGCATCAGGGGTTTC
CACTGGTCGTTGCGGCGTAGTGCGCGCAGTCCTTCATCGAGGTCCGCGAGGCGCTCCTGC
ACACCGTCCAGGTGCGGATTGAGCGCGACGTACATCGGGCGTTTGTCGGCGAGTTCGCCG
GCGGGTTGGATGCGTTCTGCCAGGCCGTGGCGGTTCAGGTAGTGCTCGACGATCTGGCTG
TCTTCGAGCAGCACCGTGATGCGCCCGAGCAGCAGCTTCTGGATGTTGCGTTCGAGGACT
TTCTCGCCGCTGAGCACCTGCACCTGCTCATGATTGTCCAGGTGCTGATCGCGCCAGGTG
TCCATTTCCTGGCCGTAGGAATATCCCTGGGCGAGTCCGATGGACTGGCTGCTCAGCGAG
GCCGAGCCCTTCCAGGTCCAGGGATTGTCGCTGCGTACATAGAAACGCATGGTCACCCAG
CCGATGGGTTCCTCGCCGATCAGCAGTTCCTCGGACTCTTCGCTATAGGCGCCGACCACC
CCATCCACCAGGCCCTCCCGGGCCATTTGCAGGGCGCGCGGCCAGGGCAGGGGTTCGAAC
TGTGGCGGTTGTGGCAGTACATGGCCGAGGGCCTCGAGCAGGTAGCCGGGTTTTTCCGGA
TCGTTCGGGCAGAGGTAGGGACACCAGTCGTCGCCGGCCAGGCGCAGGGGTTCGGCGCTG
GCCAGCGCCGAACAGAGGAGCAGCAGCGGTGACGCGATTCGCAGCATGTCAGGCTCGGGT
AGTGACGTGTCCTTCCGAGTATGGCAGAGCGATATGACGGGATGTGACGGAGGCGGCAAT
ACCGAACTGGCCAAGCCAGTAGGTGAGCATGATGGCGTAGGAGGAGCCGTCGAAGGCGGC
GACGAAACGGCTGATGCCGATCATCGCGTCGGAGCG
>NODE_16_length_1797_cov_2.919767
CGAGCATGTTGTGGGTCTCGTCAGGAAGGTCAAACCGGCAGTTGGGGCTCTGCCTGGCAC
AGGGAAAGGCCCAGCTGCGCACGGCGACGCAGCCAGGGGCTGGGCCGGTAGCGTGGGTCA
CCACTGAGAGCGTGCAGGCGTTCGAGGATGTGCAGCAGGCGCGCGGCACCGAGTTCGTCG
CCCCAGGCGAGCGGGCCACGGGGATACCCCAGGCCCAGACGTACCGCCAGGTCGATATCA
GCGGGTTCGGCAATGCCTTGCTGGGCGATGTCGCAGGCGAGATTGACGATCGAGGCCAGG
CAGCGCTGGACGACGAAACCGGCACTGTCGCGGATCAGCGCCACCCGCCCGCCATCGCGA
GAGAACAGTGCGCACGCGACATCACGCGTGGCGTCGTCAGTGGCCGGCGTGAGCATCAGG
CAGCGCAGGCGCTCCAGGTCAGCCATGACGTCCACGGCCACGACTCGCGCCGGGTCCACG
GCAAAACGCAGCGCCGCGCTGCTGGCATCGTCACCCAGCGGCGCCAGCAGACACAGCGCT
TCGGCGGAAGGCTGCTGGCCACGCTCGACGTCCGCACCGAGGCCCTCGAGCAGGGCCAGC
AGGCGCGCCCGGTCCTGCGCGTCGTCGGCACCCAGCCATATCGGCGGTGGATTCTCGCAG
GCCGGTGTTGCCGTACCTGCCGAATTGCTCCGCGGTTGCTCTTCGCGGTAGCAATAGAAG
CCCTCCCCGCTCTTGCGCCCCAGGTGCCCGGCAGCCAGCATCTGGCGCAGCAGCGGGTGC
GGACGGAAGCGCGGCTCCTCGTACCACTGGCGGTACACCGACTCCATCACCGGCACGCTG
ACGTCCAGGCCGATCAGGTCAAGCAACTCGAAGGGCCCCATGCGGAAACCGGCGCCCTCG
CGCAGCACCGTGTCGATCACCTGGACACTCGCCACCCCCTCACCAAGGACACGCAACGCC
TCGGTACCGAAGGCACGCCCTGCATGGTTGACGATGAAGCCGGGCGTATCCTTTGCGCGC
ACGGGCTGATGGCCGATGGCAATCACCAGCGCCAGCAGGCGCTCCCCCACCTCGGGGCGG
GTGGCCAAGCCATCGATCACCTCCACCAGGCGCATGCGCGGTACCGGATTGAAGAAGTGC
AGCCCGGCAACGCGCCCTGGCTCGCGGCAGGCCGCGGCGATGGGCGCCACGGCGCTAGCC
GGGATCACACCCACGCGAGCCTCGGCACGGGCCAGCGCGGCCTCGAAGTCGAGCATGCCC
TGTACCCGGCCGTGGTCGCTGAAGATCGCGCGCATGGCGGGCTGGGTGAAGTAGGCGTCG
AACAGAAGGTGGGTGCTCACGGGGGTAGCTCCGGAGATCGGCGTGCGTAGTCGGGACAGT
ATGACCGGAGAGGAGGACTCTGTCGGAGCGGGCTTGCTCGCCCCCCCGGTGCGGCGGCCG
GGTTCGCGAGCAAGCTCGCTCCTGCGAAGAACTAGACGCGCTCGACGACCAGCGCCACGC
CCTGCCCTACGCCCACGCACATGGTGCACAGGCCGAGCTTGCCGCCGGACTTCTGCAACT
GGTGCACAGCGGTCAGTACCAGTCGCGCGCCGCTGGCGCCCAGCGGGTGGCCGAGAGCGA
TAGCACCGCCGTTGGGGTTCACCCGGGCGTCGTCATCGGCGATGCCGAGTTCGCGGGTCA
CCGCCAGGCCCTGGGCGGCGAAGGCTTCGTTCAGTTCCCACAGGTCGATGTCGTCGACCT
TCAGGCCGTGGCGCGCCAGCAGCTTGGGCACGGCGTAGACCGGGCCGATGCCCATTT
>NODE_17_length_1783_cov_3.393318
GCGCCCCGCCCCGCAGGACCCGCCTTACGCCTGCGCCGGCCGCTGTGCTATTGCGCGAGC
GAGCGCAGGAAGGAGGCGATCACCTGGCTGCTGCGGCGCTCGGCGAGGTAGTACAGGTAG
GTCTCGGTGCACACCGGGTCGCCACTGATGCGGATTGCCTTCAGCCGCGGGTCGGCGATG
TACTCCGCCTCGGACACCACGCCGATGCCGATGCCGCGGATCGCCGCCTCGCGCAGGGCC
TCGCGGCTGCCGATTTCCATGGCGATGCGCGGCGTGACGTCGGCCTTGTCCAGTTCGCGT
TCGAGCGCCACGCGGGTGGTCGAGCCCTGCTCGCGGCGCAGCAGCGGCTGTCCCTGCAAG
GCTTGCAGGCGGACCTCGGCGTGGCGCGCGAACGGGTGGTCGACATGGGCGAAGAGGATC
ACCGGGTGCCGCGCGTACAGCTGCGCGACAAACGCCGGGTCGTCATGCAGGCCGGCGAGC
ACGCCGACGTCGGTGACGTAGTTTTCCAGGTCGGCCAGCACCGAGGCGGAATTGCCGATG
CGGATCGACACATCGATCTGCGGGTAGTCGCGGCGGTACAGGTCGACCATCTCGATCACA
TGGAACGGCCCCACGGCGCCGACCTTCAGCTGGCCACGGTTGAGCTGTCCGGAGTCACGC
AGCAGGTTGGTCGCCTCGGATTCGAGCATCGACATCTGCTGGGCGATGGGCAGCAGCGCC
CGGCCCACGGCGGTCAGCTCGATGCGTCGGCCACGGCGGTGGAACAGCTCGACGTTGAAC
TCGCGCTCCAGGCCCTGGATCTGGGTGGTCGCGGTCGGCTGGCTGAGGCCGATGGCCCGC
GCTCCGCCGCTGAAGCTGGCATGGCGGGCCACGGCGAGGAAGGTACGCAGGCGGGCAGTG
GACATCCATAGCTCCTATCAATGGATTAGTGCGTTAACCCATATTGATTTGATGGCGTGA
CTGTCACATGACAGCCCTAGCGTTGGCGCTACCGAACACAACCTCCGGGTAACGCCATGA
CTTCGCTGACCAGACTGTTCCGCTTCGCCGTGCTGCCGCTCGCCTTCACCGCCGCCCTGC
TGCCGACCGCCCAGGCACAGGACACCCTCACCGTCGGCCTGATCCCCTCCGAGGATTCCC
AGGCCATGATCAAGAGCAGCCAACTGGTGCTCGACCAGTTGCAGGAGCGCCTGGGGATGC
CGGTGAAGCCCTTCGTGGCCACCGACTACAACGGCGTGATCGAAGCGCTGCGCGCCGGCA
AGCTCGACGTCGCCTACCTCGGCCCGTTCTCCTACGTCCTGGCGAACAAGGTCGCCGGCG
CCGACGCCTTCGCCGTGGCGGTGACCAAGAAGACCGGCACCAGCGCCTACCACAGCCTGA
TCATCGCCCGTAAGGACAGCGGCATCCGCAGCCTGGACGACCTCAAGGGCCACACCTTCG
CCTTCGTCGACCCCAGCTCCGCCTCCGGCCACCTGTTCCCCAAGGCCGGTCTGGAACAGT
CGGGCCATGACCCGAAGACGCTGTTCTCGCGGGTGATCTTCTCCGGCTCCCACGACGCCA
GCATCCTCGCCGTGGCGAACCGCAAGGTGGATGCCGCCGCCGTCGCCGACCGCATCCTCG
CCGGCGCCATCAGCTCGGGCCAGGTCAAGCACGACGATCTCCAGGTCGTGTGGAAGTCCG
ACGACATCCCCGAGTCGCCCATGGTCTGGCGCAAGAACCTCGACCCGGAACTGCAGAAGA
AGCTGGTCGCCGCGTTCGCCTCGATCAAGGATGTGCCGTGGGG
>NODE_18_length_1769_cov_2.668440
GACCTGGTTGGGCCGCCCCGAACATGACCCGAAGGACCTGGTGCTGTCCCGGCACCACGC
CGCGCCGAACGCGCCGGCACACTAGACAAGGAGCAACACCATGGGTGAAATCAGTCGCGC
CGCGCTGTTCGGCAAGCTCAATCCCACCGCCTACAAGGCCATCGAAGCCGCCACCGTGTT
CTGCAAGCTGCGCGGCAATCCCTACGTGGAGCTGGTGCATTGGCTGCACCAACTGCTGCA
GCTGCCCGATTCGGACCTGCACCGCGTGGTGCGCCAGTTCAGCCTCGAGCCTGCACGCCT
GGCAGGCGACGTGACCGAAGCGCTGGATCGCCTGCCGCGCGGCTCGACCTCCATCACCGA
CCTGTCCTCCCACGTCGAGGAAGCCGTGGAGCGCGGCTGGGTCTACGGGAGCCTGATGTT
CGGCCAGAGCCAGGTGCGCAGCGGCTTCCTGGTCATCGGCATCCTCAAGACCCCGAGCCT
GCGGCACGCGCTGCTGGCGGTGTCGCGCGAGTTCGAGAAGGTCAAGGTCGAGACGCTGAC
CGAGCGCTTCGACGAATACATGGGCGACTCGCCGGAAAACGGCCAGGGCGCCAGCGACGG
CTTCGGGGCCGGTGTTGCCCCGGGCGAGTCCAGCGGCGCGATGGCACCCAGCGCGCTGGG
CAAGCTGGAGGCGCTTAAGCGCTTCACCGTCGACCTCACCGAGCAGGCGCGCAACGGCGA
GATCGACCCCATCGTCGGCCGTGATGAAGAGATTCGCCAGTTGGTGGACATCCTCATGCG
CCGCCGGCAGAACAACCCGATCCTCACCGGCGAGGCCGGCGTGGGCAAGACCGCGGTCGT
CGAAGGCTTCGCCCTGCGCATCGTCGCCGGCGATGTACCGCCATCGCTCAAGGATGTCGA
GCTGCGCGCGCTGGACGTCGGCCTGCTGCAGGCCGGCGCGAGCATGAAGGGCGAGTTCGA
ACAACGCCTGCGCCAGGTCATCGAGGATGTCCAGGCGTCGCCCAAGCCCATCATCCTGTT
CATCGACGAGGCCCACACCCTGGTCGGCGCCGGCGGCGCGGCAGGGACCGGCGACGCCGC
CAACCTGCTCAAGCCGGCCCTGGCCCGCGGCGCGCTGCGCACCGTGGCGGCGACCACCTG
GGCCGAGTACAAGAAGCACATCGAGAAGGACCCGGCACTGACCCGGCGCTTCCAGGTGGT
GCAGGTGCCCGAGCCGTCGGAGGACAAGGCGCTGCTGATGATGCGCGGCGTCGCCTCGAC
CATGGAGCGCCACCACCAGGTGCAGATCCTTGACGAGGCGCTGGAGGCCGCGGTGAAGTT
GTCGCACCGCTACATTCCGGCGCGGCAACTGCCGGACAAGTCGGTGAGCCTGCTGGACAC
CGCCTGCGCCCGCGTCGCCATCAGCCTGCACGCGGTGCCGGCGGAAGTGGACGACAGCCG
CCGGCGCATCCAGGCGCTGGAAACCGAACTGGCCATCATTGCCCGCGAGCACGCCATCGG
CATCGAGGTTGGCGCCCGCCGCGCCAACAGCGAGAGCCTGTTGGCCGCCGAGCGCGAGCG
CCTGGTCAGCCTGGAGGCGCGCTGGAGCGAAGAGAAAGCGCTGGTCGACGAACTGCTCGC
CACCCGCGCCCGACTGCGCGAACAGGCCGGCGCGGTGGACAGCGACAACGCCGGCGACGA
CCACCACGCCCTGCGTGCGCAGTTGCTCAACCTGCAGCAGCGCCTGGCGGACCTGCAAGG
CGAAGCGCCGCTGATCCTGCCAACCGTGG
>NODE_19_length_1763_cov_2.676157
GAGCTACCGCATCGCTGCCGACAAGCAGCAGACGTTCGCGGAAGCATTCTCGAAGTATCT
GAAGGACCACTTCGCCGTCGTGCTCGCGAACGCGACTGCAACCGCGCCTGTCCAGGTCAC
CGTGACCATGCTGCAGAACACCAACTACCTGCCGGCCGGGTTCACCGACACCAACGCCTT
CGGCCAGACGATCATCGGCCTGGCCAGAAAGCCGAATGCGAACCAGCTGGAAGCAATCGT
CGTGACCACTGGCGGCCAGACGATCCCTGAGACCGGGATCCGCACCATCGCGGAGAACCT
TGGGGGACCTGGCGGGTTCATCTCGACGCTCAGCCCCAACGTCATCCAGGGTATCCGCGG
CGGATGGCAAGTGGCCCTGAGCAACTACTCGATCAACCCGGGAGCAGGCCATACCGCCAG
CGCACTGTTCCTCATGGATGGCGAGCTGGCCAACGACTACCTGTATCGGAATGCTGTGCC
AGGCCACCCGGAATTCAACACGATGAACACCGACTTCAACGTCGGGGGGCACAACATCAA
CAACGCCGCAGCGATAACCGCGACGGGGAACGTCACTACTGGCGCCGACGTCAGCGCGCG
AAACGTCACTGCTACAGGCACGGTAACTGCCGCCACCGCCAACGTGACCGGAGAGACGTA
CACGGGGGGGTGGTTCAGAACCCGAGGCGATACAGGCTGGTACAGCGAAAAGTGGGGAGG
CGGCATCTACCAGTCCGACGCGGACTGGGTGCGGATCTACAACAACAAGGGCCTGGCCAC
CGGCGGCACATTGGTCGGCGGTCAGGTAGTCGCCTTCGGCAACATGACAGCCACAGGCCG
CATTTCCACCAATGAGTACATCTCGATTGGTGGTGTCGCGACTGCTGGCACCGCCTGTGG
GGATAGCAAACTACTCGCCAAAAGCGCCGACGGCTCAGGGGTCACACTATCTTGCCAATC
CGGTGTGTGGCGAGCTGAGTCTGCAGGAGTCGTTACCTCTTACACTGACTCCTGCACCAT
CTGTGATAGGACTACAAATATTGGTGCTCATAAGTTTTGCACGCTAGGTCAAGTAGGCGG
CCCTGGCGGGACGGATAACGACTGCAATATTTATTCATTCGGGGGGAGCTGGTTTATGCA
CTTGAGAGATGGGAATCAATCTTCGCAAACTCAAGTGTGCGGAGCGGTCTGCCTGGACTA
AAGGCATAGATTCTATATATAGAAAAAGGGGGCGAAGCCCCTTCTAGTTTGAGCAAATAG
CGTAGCCAGTAACGCTGAAGTTATACCAGCCACTCCCATAGTCCTCGCTTGCCAAACAGT
ACCAGCCATTACTGCCGCTCGGTTGCGAGGAATTTATTTCCCAGTTGATATTTGGAGCTG
TACAGCCCCCGGAGATTAACTTTGATGGTGCAGGGCATGTCGCGGCGCAGTCCGATTGAA
AGCGTCCCACAGGTCCTGTACAACTCACGCTAAAGGTATTGATGCTTCCCCCTGCTGCCC
ACACACCGGATTGGCAAGGTGGCGTCTAATAACATGGTGATGCACTAGTCAATGGCAGCG
CCGCAACGTACAGAACAGAATGGAAACTTCCACTTCCACCAATTGAAGTGGCGAACGAAC
CTCTAGCTGCCACACATGAGGTGTCGCTCCCACAGTCAAAGCCATATCCGAAATAAGAAG
GATTGGGTGAGGTAGTCGTCAACATAGTCCCGGAGAGACGGCCACCGTCGAGCAGTCCAG
TGCCACGAAACAGCACCCCACTG
>NODE_20_length_1735_cov_3.138721
CAGGTGATCGGCAAGCCGCGCCACTTCGTCCGGCGAGTGGCTGACGTAGAGAATCGGGAT
ATCCAACTCGTCGTGCAGACGTTCCAGATACGGCAGGATTTCCGCCTTGCGCTTGAGGTC
CAGCGCTGCCAGCGGCTCATCCATCAGGAGCAGGCGCGGGCTGGTCAGCAGCGCGCGGGC
CATGCCGACACGCTGGCGCTCGCCGCCGGACAGGTGCCCTGGCATGCGTTCGAGCAGATG
ACCGATGCCCAGCAGTTCGGTGGCTTGTTCCAGTTCCACGCGGTGCTGGTCGCGCGGCAC
GCGCTTCATGCCATAAGTGAGGTTGCGCTTCACCGACAGATGCTCGAACAGGTTGGCATC
CTGGAACACGTAGCCCAGCGGGCGCTGGTGCGGCGGCAGGAACACGCCGCTGTCGCTGTC
CTGCCAGACCTCGCCGTTGATCACCAGTCGGCCGAGCGGTGCCCGCTCAAGACCCGCCAC
GCAACGCAGGCAGGTGGTCTTGCCCGACCCGGAATGGCCGAACAACGCCGTCACGCCCCT
GCCCGGCAACTGCAGGTCGACATCCAGGCTGAAGCCCGAATAGGCGATCTGGAAACGGAC
CGAGATGGCAGGTGCGGAAAGCGCTTGCGACATGCCCACCTCAGGCCCAGGCAGAACGGC
TGCGGCGGCTCGCGTAGAGCACCAGCAGGACGAAGAAGGAGAAGATCACCATGCCGCCGG
CGAGCCAGTGCGCCTGGGCGTACTCCATGGCCTCGACGTGATCGAAGATCTGTACCGACA
CCACGCGGGTCTTGCCCGGGATGTTGCCACCGATCATCAGCACCACGCCGAACTCGCCGA
CGGTGTGGGCGAACCCCAGGATGCTGGCGGTGATGAAGCCCGGCCGCGCCAGCGGCAGGA
CTACGGAAAAGAAGGTATCCAGGGGGCTCGCGCGCAACGTCGCGGCGGCCTCCAATGGCT
TGTTGCCGATCGCCTCGAAGGCGTTCTGCAGCGGCTGCACCACGAAGGGCAGCGAGTAGA
ACACCGACCCCACGACCAGTCCGGCAAAGGTGAACGGCAAGCGTCCCAGGCCCATGCTCT
CGGTCGCCTGGCCGATGAAGCCGTTGGGCCCCAGGGTGATCAGCAGGTAGAAGCCGATCA
CCGTCGGCGGCAGCACCAGCGGCAGCGCCACCACCGCCCCCAGCGGACCTTTCAGCCAGG
AGCGGGTGCGCGACAGCCACCAGGCGATCGGCGTGCCGATCAGCAGGAGGATCAGGGTGC
TCAGCGCAGCCAGCTCGATGGTGAGCCGGATGGCCAGGAAATCCTCCTGCGTGAGGGGCA
TCGCTATTCCTTAAAGGCTCAGAGTTCGTAACCGTAGGACTTGATCACCGCGGCGGCCTT
CGGCCCTTTCAGGTACTCGACCAGCGCCTTGGCAGCGGCACTGTCCTTGCCCTTGTTGAG
GATCACGGCGTCCTGGCGGATCGGGTCGTGCAGGTCAGCCGGAACGATCCAGGCGGAACC
GCTGGTCACCTTGCCATCCTTGTAGATCTGCGACAACGCCACGAAGCCCAGCTCCGCGTT
GCCGGTGGAGACGAACTGGAAGGCCTGGGTGATGTTCTGGCCTTCGACGATCTTGCCGGC
AACCTGGTCCTTCAGACCGAGCTTGTCGATCACCTGGGTGGCGGCCAGGCCGTAGGGCGC
CGCTTTCGGGTTGGCGATGGACAGGTGCTTGTACTCGCTCTTCTTCAGGACCTGG
>NODE_21_length_1726_cov_2.522135
CGAAGGGGCCTTGTATGATGCGGTCGACGTAGATGCCGGGGGTGTGGATCTGGGTGGGGT
CCAGCTCGCCCGGCTCGACGATCTCTTCCACCTCGACGACCGTGATACGGCCCGCGGTGG
CGACTACCGGATTGAAGTTCTGTGCGGTGTGGCGATAGATGACGTTGCCGTAGTGGTCGG
CCTTCCAGCCCTTGACGATGGCGAAGTCGCCGGTGATGGCGCGTTCCATCACGTAGTGGC
GGCCATCGAACTCGCGCACTTCCTTGCCATCGGCCACCGGGGTGCCGTAGCCGGTGGCGG
TGAAGAAGGCCGGGATGCCGGCGCCGCCAGCACGGAGTTTTTCTGCCAGGGTGCCCTGCG
GGGTCAGTTCGACCTCCAGTTCACCGGACAGCAACTGCTGCTCGAACAGCGCGTTCTCGC
CAACGTAGGACGCGATCATCTTGCGGATCTGGCGGTCCTCCAGCAGCACGCCGAGGCCGA
AGCCGTCGATGCCGCAGTTGTTGGAGACCACGGTCAGGCCCTTCACGCCCAGCTTGCGGA
TCTGTGCAATGAGGTTTTCCGGGATGCCGCAGATACCGAATCCGCCCGCCAGTACCGTCA
TGTCGTCGGTGAGCCCGGCGAGAGCTTCCTCGTAACTGCTTACACGCTTGTCGAGTCCTG
CCATGTTGCTGCTGCCTCTTGTATTTGGAATGTCCGACCCATCGGTCAGAGAGCGAATGC
AGCTTCACCGGCACAGACTGATTTGTTAAGTTTGTTTTTCCAATTGATTAATTTGGTTCT
CTTATAGATGACTGTGAAGCAACTGCGCGCCTTCCTCGCCGTCGCCCAGAGCCTGAGCTT
CGCCCAGGCGTGCGAGCGCCTGCACCTGTCGCAGCCGGCGTTGAGCCTGGCGATCAAGAG
CCTGGAGGAATCCCTGGGCGGCCAGCTGCTGGTGCGCACCACCCGCAGCGTGGCGCTTAC
CCGGGAGGGCGAGACGCTGTTGCCCCTGGCCCGCCGGCTGCTGGCGGACTGGGACAACGC
CGAGGAAGTGATGCACCAGCACTTCACCCTGCAGTTGGGCAAGGTCTCCATCGCCGCCAT
GCCCTCTTTCGCCGGCAACCTGCTGCCGGCGGTGCTTCGCGCCTTCCGTGACCGCCACCC
GAAGGTGAATGTGGCGGTGCACGACGTGATCAACGAGCAGGTCCTGGAGATGGTGCGCAA
CCGCCGCGTGGAGCTGGGTATCGCGCTGGAGCCGGACAGCCTCGACGGCCTGACGTTCAC
GCCGTTCTACACCGACCGCTTCATCGCGGTGCTGCCGGCGAATTCAGCGCTGGTCAACGA
AGAGCGGATCACCTGGGAGCAGTTGCTGGAAGACCATTTCATCACCCTGCAACGTCCGTC
CGCCGTGCGCCTGCTGCTGGAAGACCAGTTGCAGGGGCGACTGCCGGTGGCGTTCGAAAG
CCACCAGTTGGTGACCGTGGGCCGGATGGTGGCCGAAGGGCTGGGTGTGAGCGCCGTGCC
GCGCCTGTGCCGGCAGCAGATGGAAGAACTGGGGGCGCGCTGCGTGGCCCTCGACGAACC
GCGCATCGAGCGCCGCGTGGGGTTGTTCTGCCTGGCCGAACACCAGCTCTCCAGCGCCGC
GCAGGCGTTGAGCGATGTGCTGGTGAAGGGGACGGATTGGGCGGGGATGGAGCGGGAGTG
AACAGGGATTTGCAGGAGCGAGCTTGCGCGCGAACGGTGCTCCCCG
>NODE_22_length_1716_cov_3.129347
CGTACAGCCATTGCAGCGGACGGCGACCGCTCCAGGCCAGGCAGTCGTCGACTTCCTTCT
GTTGCTCGGCGATATGGATATGCACCGGGCAGCCGGTGGTATCGGCATCCAGCACCTCGG
CGATCTGCTGTGGCGTCACCGCGCGGAGGGAATGGAAGCACAGACCGAGGCTCTGCTGCG
GTTTCGTCGCCAGGTGCGCGCGCAGCCCGTCGATCAGCTTCAGGTAGTTTTCCGTGCTGT
TGATGAAGCGGCGTTGGCCATCGTTGGGCGCCTGGCCACCAAAGCCGGCATGGGAGTAGA
GCACCGGCAGCAGGGTCAGGCCGATGCCGGCGTCCGTCGCCGCCTGGCTGACGCGCAGGG
CCAGTTCCGCCGGATTGGCGTAGGGATTGCCATCGACGTCGTGGTGCACGTAGTGGAATT
CGGCGACGCCGGTGTAACCGGCCTTGAGCATCTCGATGTAGAGCTGGCGGGCGATGATCC
CGACCTGCTCGGGCGAGAGGCGGCCGACCAGGCGGTACATCAGGTCGCGCCAGGTCCAGA
AACTGTCGTTGGGGTTGCCGGCGACTTCCGCCAGGCCCGCCATGGCGCGCTGGAAGGCGT
GCGAATGCAGGTTCGGCATGCCTGCCAGCACTGGCCCGGAAGTCCGTTCTGCGCCCACTG
CGCTGGCGTCCGGGGTGATCGCGGTGAACAGACCGTTGGCATCGATCTCGAGGCGGACAT
GGCGCGCCCAGCCGGAGGGCAGCAGGGCGGATTCGGCGAACAGGACGGACATGCGCGGCT
CCTCGCAGGTTTCTTGGAATTTGTATATACATATACAGACGTTTGCCGAGACCGTAAACT
GCCAGGCACCCGACGGTCGTCTCAGGACTTGTATGCACGGGTCGAATCCGGTACATGCCG
GAGTCAGACCGCAGTCGCGCTCAAAAATGAGTACCGTCGCCACGACAAGGAGTTTCCCGT
GCCCGCATCGCCCACGCCTACCCCGCCCGCCGAGGGTTCGTCGCTCGCCGCGCAGATGGG
GGAAATTCCCGCGCCGCTGTATGCCCGCGTCAAGCAGATGATCATCCAGCAAATCCAGTC
CGGTACCTGGCCGCCGCACCATCGCGTGCCGTCCGAAGCGGAGCTGGTCGCCGAACTGGG
CGTCAGCCGCATGACCATCAATCGCGCGCTGCGCGAGCTCACTGCCGACGGGCTGCTGGT
GCGCATGCAGGGCGTGGGCACTTTCGTCGCCGAGCCCAAGGGCCAGTCGGCGCTGTTCCA
GGTGCAGAACATCGCCGAGGAAATCACCGCCCGCGGCCACAAGCATCATCTCGTGGTGAT
CAGCCTGCTGGAGGAGCTCGCCAGTGCCGAGCGCGCCCTGGCGCTGGACGTGCGCGAAGG
CCAGCGCATCTTCCACTCGATCATCGTGCACTACGAGAACGATATCCCGGTGCAGATCGA
GGACCGCTACGTCAACGCGGCCGTGGCGCCGGATTACCTGAAGCAGGATTTCACCGGGCA
GACGCCGTTCGCCTACCTGACCCAGGTCGCGCCGCTGAGCGAGGGTGAGCACGTCGTCGA
GGCGGTGCTGCCCAGCCCCGAGGAATGCAAGCTGCTCTCCGTCGACCGCCACGAGCCGTG
CCTGCTGATCCGCCGGCGCACCTGGTCCGGGCGCAATACCGTCACCAGCGCGCGCCTGCT
GTACCCGGGCTCGCGCTACCGCCTGGAAGGACGTTT
>NODE_23_length_1705_cov_0.902334
CTGTGATGTTTTTTGAAACCGGTTTGGAGGGGATCAAGTATTTTATTGGCGGTAAGATGC
TCCACAATTTGGTCATGTGCCAGTTTCTCGAGCACCTTGGAGAGGAAGCAGAGCAGCGCA
ATCGGGCGAAAGTCCGATGGTGAAGATGGAAGGTTGCTCTTTTTGAGAGCAATAAGCTGC
GCCGCTTCCAAGTGCTCGGAAAAACACCAAGAGCGAAGGAAGAGTTAAACACTGCAACTA
AATGGTCTCCAAAAGCCGGGAGGGCATTCACGATCAGCCGTTGGGGTATTCCGTCTACTC
CACTTGCCTGCGAGGAAAAATGTGAAATTGCAAGGACAACGTCGTTAAATGTAACCGGTT
TGAATGAGAAACCGTCCTCGCTACTGGCTAAAATAGCGTCCATTGCATCCTCAATATTTT
CTAGTGGAGAGACTGACACCCCCGCGAAGTGATCATTCAGCTCATCCGGCGTGAAACCGT
GCAGTTCTCCTCCCGCGCCCCTGGGCAGGAGGCCTAGGCGCCTCATTTCCCTCCAAATAT
TCTTACCATCGGCAAGAGCGTCCGAAAGATGTTTATGGAGGTAATTGTTACGCTCTTGCT
CAATGCGGGCGCCCACCTCATTATCGAGCTCAAGAAACTCACCGAGAAGCGCAACGCGCC
CTGTGCGTTTGTAACGCCTATGGGTGGCATCCCGCCTATCAATGAGTTCCCTGAGCTCTG
GACCAATCCATGGAGCAAATCTTTTTGTTGGTCGTACCGTCTTCAGAGGCGCCAAGGTGT
TCAGCGCCTTTTCCAAATTGGAATTCAACATTTCCACCGCGCCCTCCAAATCGGTCTCTA
TGGAATCTGCTGCAGACCAGTCGCATTTGGCAAGCATTTCAGTCAGCATCTGAGGACAGA
TGCTATTTATATCCCTGTAAGAATAGGTATCCTTACAGGGTTCAGGCACGGAAACGTCGA
TGGTAACATCTATAATTGCATGCTTGCCAAAGCGATCTAACAACAGATTATCATGTCCAG
TAACTGAGTCATTGTCGTCAGTCAGTATGAGGTCAATCCAGGTGTGAGAGGTGTCAGTGT
GGTGGGTAGGCCCATGAGGAACTATTTGTAACGATAGTTCCTCTGTGAGACGCTTGATGA
ATTTCGCGTCATCACAGGTGGACAGCAAGTTGGCATTGAAGTCTCCCATAATTATTTTGT
GACTGAAGTCACTGCAAAGATCTCTGAGTGTTTTAAGGAATCCCGTGCCCCTCTGCATAG
GCACGCCAGGTGGTCGATACACGACCCCAACAAGCGCTGGCGGGGCAGTACCTGATTCGA
CGGAACAGAATAAATATTCTGGTATACCTGGCTTGCCAGGACCAGTAGTGGCTGATGAGG
CCAATTTCCTGACTTTAAAATCGTTCCGCACGAATAGGACAATACCCCCACCATTGATGT
TGTGGCCCTTGACTTCAAAGACATCTTCGCCCACCAATGGGCCCAACCACGACTCCGCAA
TCCCAAACACATGGTAGGAGGGATTGCTGTGCAGGTAATCGCGGAGATGTTCAATGCGAC
ACCTGATGGAATTGATGTTGTGAAACCCCGCCCTGAAACAACCCAGACCTCCACGCGACG
CATTACCGCTAGGCGGTGCTAGTCATTGGCCACCCCCCTGGTCAACTTGCCGCCCCTCCT
CCAGGTTTTGGGTTGCTTTCTCAAC
>NODE_24_length_1670_cov_2.657250
GCAGGTAGTCGTGCTCGGACTTGGCCGCCGGGGCGATCTGGTATTTCAGAGTGCCCGAGG
CGACCTGGCCGACCACCGGTACGGTCAGGGTGCCGACGCATTCCAGCACGCCGCTGTCCG
GGTCCTTGTCGATGATGGCCACGTCTTTCAGTTCGGCCTTGCTCAGCGCGTCGGATTGGG
CGGAAAGCGCTCCCGAGAGGAAGATCTTCACCAGCTGGTTCTTCACGTCGTCCGAGCCGC
AGACCTTGGCCTGGTTGCCTCCGCAAGCGCTCAGCAGTGCGGCGGCGGCCAGCACGGCCG
ACAATTTCAATACGTTCATCTATCCACCCTGTAGCGTTCCATGATGGCCATTGGATAGGA
AAAGGCCGGAAAAATTCCCTGTCCGCCCGTCCCGTTTCGCTACCCAGTTGGCGAAACGGG
AGAAGGATTGCGGGCCGTCAGACCACGAAGCGCGCCACCATCCCGTTCAGGTCCACGGCC
AGGCGCGACAGTTCCTGGCTTGCCGCGCTGGTCTGGGTGGCGCCGGCCGAGGTCTGGGTG
GCCAGGTCGCGGATGTTCAGCAGGTTGCGGTCCACCTCGCGGGCGACCTGGGCCTGTTCC
TCGGTGGCGCTGGCGATCACCAGGTTGCGCTCGTTGATCAGCGACATGCGTTCCAGGATC
ACCTGCAGCGAAGCGCCGGCTTCCCCGGTGCGGCTGACGGTGCGCTCGGCGTGGGCGGTG
CTGCTGAGCAGGGCGGCGACGGTGCGGTCGCTGCCGTTCTGGATGGCCGAGACCAGTTCC
TCGATCTCACGGGTCGAACTCTGCGTGCGCTGGGCCAGCGAGCGTACTTCGTCGGCGACC
ACGGCAAAACCACGACCCGCCTCGCCGGCGCGGGCGGCTTCGATGGCTGCGTTGAGGGCC
AGCAGGTTGGTCTGCTCGGCCACCGACTTGATCACGTCCATGACCTTGCCGATCTTCTCG
CTTTCCTGCTCCAGGCGCTGCATGGCGTCGGCGGAGCGTTCGACTTCCTCGGCCAGGCGC
TCGATCTGCTCGACGGCCTTGTTGACCACGCGGTCGCCGTCCTGGGCCTGGTGGTCGGCG
GCGGAAGCGGCCTGGGAGGCCTGCTCGGCGTTGCGCGCGACTTCCTGCACGGTGGCGGAC
ATCTCGTGCATGGCGGGGGCGACCTGGTCGGTCTCGACCTGCTGGGTGTTGGCGCCGGCG
CTGGTCTGCTCGGTGACGGCGGAGAGCTCCTCGGCGGCGCTGGCGATCTGGGTGACGCCG
TCGCGGATGCCGCCGATCAGTTCGCGCAGGCTCTGGCTCATGCGCTGCATGCTCTGCTGC
AGGCGGCCCAGTTCGTCGCGGCGCGGGTAGTCGAGGCGACGGGTGAGGTCACCTTCGCCG
TCGGCGATATCTTCCAGCATACGCGCCAGGCGCAGGATCGGCCGGCTGATGCCGAGCGCG
GTGAGTGCGACCAGCAGCATGCCGAGCAGGCCGGCGGCGATGCCGATGCCGGTCTCCAGT
GCAGTGCTTTTCCAGCGCAGGCCGTCCAGCGTGCCCTTGAGGTGCTCCGCCGGGGCGAGC
ATCACCGAGCGCGGCACGCTGAGCAGGATGCCCCAGGGCGCGGCGTCGGGTACTGGAGCG
AGGCTGTGCAGCACGCTGATGGATTCACCGTCGTCATTGGACTGTGAGCG
>NODE_25_length_1644_cov_3.001276
CCCCGCCGTCAGGACTTGCTGCTGTCGGAGAGTTTGTCAGCGGCGGGCTTGTCGCTGGCC
GCTTGCTGGGTTGGGCGCTGGACTTGTGCTTGAGGTTGAGCTGGGCGAGCAGCCGGAGCC
GGTGCGCTGGCTTCTTTGCCCACGGCCAGCAGTTCGGTCAGCACCTGGGTATTGGTGGTG
CGGCCGAAACGGTCCTGGGTCGGGCGGACGACGCTGGCGAACTTGCACAGCACCGGAGCG
CCTTCGAAGACGATAGAGTCCAGCAGGGTCGGTTCAACGTTGTATTCGCTGATCTCGAAG
CCCTTGGCGTTGCCGCGAGCACCTTCAGGGATCGGGGAGATGGCCTGGACGCTGGCGTAG
ATTTCGCCGGTCTTGGTGGAGGTGTAGGTGTCGGTCTTGGTGACCCAGAGTTCGACTACG
CCGCCGGTGGTGGCAAACATGTTCATGTGAAGCTCCTTTGCCTTTTTCGGGCATGAGTTG
GCCCGCTGCTGCAAATTGGGCGCGTGGTGGCCGTCATTCAGCGGGTGTGGTGGTGCCTAG
GGTTTACGGGTGGTGATTGGGCGGGAGAGCGAAGATCAACGTCGTAAGGGCGCTGCCCTT
ACCATCCCGCTCTCGCCGCCGAGGGCTCAGGAGCGCGGGGTGGTGGAGCTACCCCACTCT
CCCGAGCTGAGGCTGTTCAGGGGGGAGCGCGGTCAAGGGTGCGCTTCGCCCGGCGCTCCG
TTTGTCCGAACGGTAGAGCGTATTCGGACAAGCCGGTGCGGCGGCCCCTGACCTGACCAG
CCCAGGCGGGGATGGTGTGGCGAGCGTGGTAGCGGCCAGCCACTGAGCCAACCGACAACC
GGACGATCCAGATAATCAGGTGAGGGATCGGGTTAGAGAGCATGGCTAGCCTCCTGGATC
AGGGGCAGCTGTTGCGGTTCCGTGCGGATAGCCGGGGCCGGTGGGCAAAGTTGCTCGATG
ACGTAGCGGCCCCACTGTTCGGCCATGGCATCGGCGATGCCCTGATAGGTGCGGCTACGG
TTCTTCCAGCGATCCGGGCCGGGCGCCATGTAATGCACCACCGGCTCTCTGCCATCGACA
ATGTCGGTGGGCTGGAGCTTGGGCAGGTTCTGCAGCCAGATGTGGGTTTCCTTGCGCTCG
CCGTGGCCGAACATCCAGGGCTGGACGATCTGGTCTGGCTTGCGAATGTGGCTGGAGATG
ACCGACTTCGGGTTTTCCAGGGCCTTGAAGCGGATCGGTGCTGTTAACAGGGTGCGGACG
AAATCCAGAGCACGGGCCTGACGGCCATCGGCGATCTTCGCAGCGAAGTGCCGGGCGCCG
GAGGTGGCGAGATCGGTGCACGGAGGATGGGCGATCAGAAGATCCCAACCCCAGTCCAGC
AGATCCAGCACATTGCCCTGGAAGTGTTCACCGGCCTGCTCTGTGGGTAGCAGGTCACAG
CTGACGGCGTAGAAGCCGACACGAGTCAGGGCATCACGGACACGCCCGGAGAACTCGCAG
GCAACCAGGGCGGTAGGCTGACGGCTACGCATGGCTCAGCTCTCCAGCTCGAACGGCTCG
CGGATGGGCACAAAGGGCGTAGGCCTGCCGCTGTCGTAGACAACGTGCCAGTACTTCGGG
GGACGGAGCGCGGGCATGTGTTTC
>NODE_26_length_1609_cov_0.572454
ATATGCAATTGATTTGAATATACCTAGCTTAATTGAATTAGCCAGTATTAATCTGTAAAA
ATTCACAATTTTCTTGTATATCGTATAAAAATTGAGCTAGTGCAGATATCTTTATAAAAT
TTTATTTAAGGAAATTACCTTGTGTGTACTTTTGATTTATTCCTTACAAGCCCCAAAATA
TTAATTAGGGTCCTAAGAAAATTCCCTTAACATTTTGCTTCCTTGGAAAGGAAGCTTTGT
TTTCGGTTTTTTTGGAAAATGTTGCTTTTTGGCTACAATTTTTTTGTTTTTGATGTTAGA
TACTTCAATCTTGGATTTTTCGAAAGGTCTATACCTGCTGCATGTAATAAAAATATAATT
TTTTCATATAACATTTATCAAAAGTTATGCGGAGGCAACAAAGTCAAGTTTTCATGACGT
CTGTCCGTGGGGATGTGTGTATGTGCGTTGTCAATCGGTGTGACATTTCTACTCGATGGA
TTTCTCTGAATCTTTTTTTATATGGTCGGAAATGATGGCTAGATAGGGGGGAAAAATATT
TTTCCAACTGATTTATCGATTAGAAAAAATTTTATATCGATTTTTCATCGAAATTGTCAA
AGTTTGGTAAATGGCTCAATTTGAATTATTTAGCGAAAATTGCTCTAACTTTTGATTGAG
AATGAATTTTTTGACGTGTGACGGCTCGTTTTAAAGCTCACGGAAGCAGCTTTAAAATGA
GTTATCATACAATTCATTTGATGGTACCTAACTAAGGATATGAGTTGGTAAAAGAAAGTA
GAATATTGGCATTTAAAGCTAAAAAATCTAATACGTGCAAATCAGTGTAAGTTTCGATAA
TAAATGAAATTTTTATCCATTGACAGCTTATTTTGAAGCACATGGAAGCCGTTTAAAAAT
GATCTGTCGCACGATAAATTCGATGATACTTGGTTTAAGATATTGATTATCAAAATGTAG
CTGCTGTTTTTCATATATAACTAATTTTCGCTGATTAATATAACTATTGAACAAGAATTA
GTTTTGGAATATTAGATGGTTCATTTCATAACTTATAGAAGCAGCATTGCACAAACAGTT
TGATGATACCTAGCTTAAGATATGTATTTATGTAATTTTTTTTTCAAAATATTGAAAAAA
GGCTTTTTTACCCATTTTTGAAAATTCATTGCTCTGCGAGTTTTCAATCTTTCTAGACGT
GCAACGGCTCATTTGGAAAAGTGTTCGCGACTGGGCGAGTAATTTATTTTTTTTATGTTT
TTGTTCTTTATTATTATTTAATTGAATTATGATAATTCTATTTTAATTCTCGTGACCTTA
TAATATTTTATATGAGTAATTGTTCTATGTATGGTTAGTTGTAATTTCTGAGGGGACGGA
AAAATCATTGCAATTAATATCTGTTAGTGAAAAGAAATGCAGTATCTATATTGACAACTG
TAAAGGAATTTTTGATATTGAATGTTGAAATTTTGAGTGTTAGTGTGAGAGACTCGAAGA
ATCTTGTTTCGATACGTTTGCCGCAAGATCGGAAAATTACCTGAAAATTATTAAATTCAA
TATGTAAGTAATAATATCTCTGTGTGATCTTATCGTTACGGTGAAATGC
>NODE_27_length_1588_cov_3.364659
AAGGACATGCAGCGGCAGAACTTCAGCCTGCCGTTGCTGATTGGCGGCGCCACCACTTCC
AAGGCGCACACTGCGGTGAAGATCGACCCGCAGTACAGCAACGACGCGGTGGTCTACGTC
ACGGACGCTTCCCGCGCGGTGGGTGTGGCCACCACCCTGCTGTCCAAGGAAATGAAGTCC
GAGTACACCCGCAAGCTGCGCGAAGAGTATGCGGAAGTCCGCGAGCGCACCGCCAACCGC
AGCGCGCGCACCGAACGCCTGAGCTACGAACAGGCCATCGCCGCCAAGCCGACGTTCGAC
TGGGCCGGCTACCAGCCACCGGTACCGAGCTTCACCGGCGTAAAAGTCCTCGATGATATC
GACCTCAACGTGCTCGCCGAGTACATCGACTGGACGCCCTTCTTCATCTCCTGGGACCTG
GCCGGCAAGTACCCGCGCATCCTTACCGACGAAGTCGTGGGCGAAGCCGCGACCAGCCTG
TTCAACGACGCCCAGGCGATGCTGAAGAAGCTGATCGACGAGAAGCTCATTCGCGCCAAG
GCGGTCTTTGGCTTCTGGCCGGCCAACCAGGTGCACCACGACGACCTGGAAGTCTACGGC
GACGACGGCCACAAGCTGGCCACCCTGCACCACCTGCGCCAGCAGACCATCAAGCCCGAC
GGCAAGCCGAACTTCAGCCTGGCCGACTTCGTCGCGCCGAAAGACAGCGGTGTGAAGGAC
TACGTCGGCGGCTTCATCACCACCGCCGGCATCGGCGCCGAGGAAGTGGCCAAGGCCTAC
GAAGCCAAGGGCGACGACTACAACGCGATCATGGTCAAGGCCCTCGCCGACCGCCTCGCC
GAAGCCTGTGCCGAATGGCTGCACGAGCGCGTGCGCAAGGAGTACTGGGGCTACCAGCCC
GAGGAGCACCTGGACAACGAGGCGCTGATCAAGGAGCAGTACGTCGGCATCCGCCCGGCG
CCGGGCTACCCGGCCTGCCCGGATCACACCGAGAAAGGCACGCTGTTCAAGCTGCTTGAC
CCGAAAGGCCTGTCCGGCGTGACCTTGACCGAACACTACGCCATGTTCCCGGCCGCCGCC
GTCAGTGGCTGGTACTTCGCCCACCCGCAGGCGCAGTACTTCGCCGTGGGCAAGGTCGAC
AAAGACCAGATCGAACGCTACAGCGCACGCAAGGACCAGGAAATCGCCACCAGCGAGCGC
TGGCTGTCGCCGAACCTGGGGTACGACAACTAAGCCCCCACCTGGCCGCGTGGCGCTGTT
CCACGCGGCCCGTCCAGGGCTGTCGAAAACCGGCGCTGCACTCCTCGCGCAGATACGGGA
TAATCCCGCCACCCCGCGCGCAATCCGCTCGGGACACCACGGATTGAAGCCCGGCCACTC
GCCGGTTTTCCCCTGACGAGAGAAACACAGATGAAATACCTCACCCCCGAACAGATGGCC
AAACCGCGCAAGCGCCGCCTGCTGAAGAAACTGCGCCTGGGCGAGTTCCAGGAATTCGGC
TTCAGCCTGGAAGTGAACTACACCGGCGATCTGGACGACGTGCTCGATCAGTGGATCGCC
TTCGTCGAGTCCGAGGGCTGGGTCTTCG
>NODE_28_length_1582_cov_2.914950
CGCGATGAAGTCCAGGCCGATGCCCGCATCCAGCCACTGGCGCATTTGGCGGCAGGCCTG
ATCCAGCACCCAGGTGTCGATGGCGGTGATCAGTCCGCTTTCCTCGGCGACGGGGATGAA
CTCACCGGGAGCGATCAGGCCCTGTTGCGGGTGCTGCCAGCGCACCAGCGATTCGACGCC
GACCATGCGGCCCGTGGCCAGGTCGTGCACCGGCTGGAAATACAGACGCAGCTCGTCATG
ATCCAGTGCGTGGCGTAGCGCCGATTCCACCTGTACGTGGGAGCGCGCGCGGGCGGTCAG
TTCGGGGGTATAGAAGGCGTAGAGATTGCGCCCGCTGGCCTTGGCCTGGAACAGCGCGGC
GTCAGCGTGCTGCAGCAGGAGATCGACGTTGCGCGCGTCCTCGGGGAACAGGCTGACGCC
CAGGCCCTCGGCCTTGAAGCTGCCGGCGCAGTCGAAGGGTTGTTCGGTCTCGAGGTAGCG
GCGAATGCGTGCGTCATCGAGTACTCGGAAGTGCACGGTAAACGGTACGCAGTCGACCTG
CGTCCGGCCACTCTGGCTGTTCAGCAGGCAGAGGCCGGTGAGGAAGCTCACGCTCTTGCC
GCTGGCATCCTTCAATTGTCCAGTGGCGCGCTCAAGGTCGTGGGGCTTGCCGAGAATCCG
GTTGCCGTTCACTGCTGCCTGGTCCGAGCCGATGATCAGGTGGACGGGGTAGCGCTGGGC
CAGGGCGCGCGCTTTGCTCTCTGCCAGTCGGCGCACCAGTTGCTCGGCGGCCTCGCCGGG
CCGGGGCGTTTCGTCGATGTCAGGGCTGGCGCATGCGAACGGCAGGCGCAGGCGCTGCAG
CAATTCGCGGCGGTAGGGCGAGCTCGAAGCAAGGATCAGGGGTAACATGGAAAGTTCCTT
CGGGGTATCGCCGCGATTCTAGCGAAAAGGGCTGTCCATACAGCGGTTTATGGCTAATTT
CCTTTGACAGCTTCGGGTGCATCCCTATAATGGCGCGCTTATGTTGAATGGACCGATACC
ACCTCACGTTGATCCGCGCAAATTGGTAGAGCGCGCCGCCACCCTTGAGGGTGTGCTGCC
GATCGCCAAGATGGCACGTCTCAGCGAGCAACTGACCAGCAGTGATGGCGATGTTCACGC
GAAGTTTTCCTTCTTCCGTGATCAGCAGAAGCTGGCGGTCATGCACGTCGAGCTCAATGG
CGAGGTGAGCATGGTATGCCAGCGCTGTCTCGAACCGGCCAAATTCCATGTGGGTGGTGA
ATACGATTACGTCATCATCCCGGAAGGTAAGTCGATCGATGATCTGCCGAGTGGCTACGA
TGCGCTGGAGGTGGGGGATGATCCCATCGACCTGACCTCGCTGGCTGAGGATGAGTTGCT
GCTCGCCTTGCCCATCGTGCCGGTCCATGACCCTGAGGATTGCCAGCAGCCGGTGGGATA
CGCTACAGCGCCCGAACCGAGCGAGAACGTCGAAGAGCGGCCCAATCCGTTCAGCGTACT
GGCGCAGTTGAAGCGTGACCCAAACGTTTAGGAGTTAATCAATCATGGCTGTTCAGCAGA
ACAAAAAATCCCGTTCCGCTCG
>NODE_29_length_1576_cov_2.943963
CCGCTGGGCGAGCGTGGCGAGGTGTGCGTCACGGGCCCGCAGGGCATGAAGGGCTACTGG
CAGCGCCAGGAAGCCACCGACGAGATCCTCGACAAGGACGGCTGGCTGCGTACCGGCGAC
ATCGCGATCATCCAGGAAGACGGCTACATGCGGATCGTCGACCGCAAGAAGGACATGATC
CTGGTGTCGGGCTTCAACGTCTATCCGAACGAGGTCGAGGACGCCGCCGCGCTGCATCCT
GGCGTGCGCGAAGTGGCCGCCATCGGCGTGCCCGACGAACGCTCGGGCGAGGCGGTCAAG
CTGTACGTGATCCGCAAGGATCCCAACCTGGACGCCGAGACGCTGATCGCGCACTGCCGC
ACCCAGCTGACCGGCTACAAGGTGCCGCGCTACATCGAGTTCCGCGACGAGCTGCCGCGC
ACCAACGTCGGCAAGATCCTGCAACGCGAATAGCGCGACGAAGAGCTCAAGAAGATCAGG
GCTTAAGCCGATAAACAAGGAACCCGCCGAAAGGCGGGTTTTTTGATGGGGCAAGGAAGC
CATGTCCCTTATCCGCTTGAGGTGAACGCCTTGAACACTGCCCTCCGTTTGCGCGCCAAG
GTCCTGCTCCTGGCCATCGTGCCGATCCTCCTCCTCACCCTGTTGTTGTGCGCCATTTCG
ACCGTTGCGTTGCGGCAACTGGCGACCCAGCAGGAAGCGCAGATCCGCGAGAACCTCACG
CAGGACCGCGAAGCCCAGCTGAAGAACTTCGTCGACGTGGCCCTGGCCGCTGTCGGCCCG
GTCTACCAGGCCGCCGCCGAGGGCGATGCCCAGGCGCGCGAACAGGGCATCGCGATCCTC
AAGCGACTCGAGTACGGCAAGGGCGGCTACTTCTGGGGTTACGACACCCGCTCCGTGCGC
GTCTTCCAGGGCACCAGCGATGAGCGCCTGGGCGAAGACTTCAGCGGCTATCGCGACCCC
AACGGCGTCTACGCCATTCGCGAGCTGGTGGCGGCGGGGCAGAGCGGCCAGCACTATGTG
CGCTACAGCTTCACCCTGCCGGGCGGCAACGCCATCGTGCCGAAGATCGGCTATGCCCAC
TTCCTGCCCAAGTGGAACCTGGTGTTCGGCACCTCGCTGAACCTCGACGACGTCGAGCGT
GAAGTGAAGGAAGCCGGTGCCGCCTTCGACGCCAAGATCGACAACCTGCTGCTGCTCATG
GGCGGTGCGGCGCTGGCGCTGCTGGTGGTGATCGGCCTGCTCGCCGGTCTGTTCAGCCGC
ACCATCGTCCAGCCCATCGTGCAGGTGCGCGACAACCTCGACGACATGGCCGCCGGCGAC
GGCAACCTGACCCATCGCCTGAACCTGGGCCGCAGCGACGAACTGGGCGAGCTGGCCGGC
TCGTTCAACCGCTTCGTCGAGAAGATCCACGTGCTGGTGCAGCAGGTAGCCGGTACCACC
CAGCAGTTGTCCGGGCTGGTGGGCGACGTGGCGCAGCAGGCGCAGCGCTCCGAACGTGCG
ATGGATGGCCAGCGCCACGAGACCGATCAGGTCGCCACCGCCATCAACGAGATGACCGCT
GCCGCCCAGGAAGTGG
>NODE_30_length_1574_cov_2.750167
GCGCCGGATGAATAGCCGGCCCTGCTCAAGCCAAGGACACACTGCTCCGCCGCCGGAGCC
GCGCAACGCGGCTCCGGGTTCGCTTCGCGTCCGTCGATCGATGCCACGAGAAATCCGCCA
GAGCCGCCACGCCTGGGTTCGCTACTGCCTGCTCGGCGTCGGCTGGCTCAGCGTGGCACT
GGGCGTGATCGGCATCTTCCTGCCGGTCCTGCCCACCACGCCCTTCCTCCTGCTCGCCGC
TGCCTGCTTCATGCGCAGCTCGCAGCGCTTCTACGACTGGCTGGTGAACCATCCGAAGCT
GGGCCCGTGGATCCGCGACTACCTCGACGGCGAAGGCATTCCGCTCAAGGGCAAGGTCTA
CGCCATCGGCCTGATGTGGAGCAGCATCCTGATTTCCGGTTTCCTGGTGCAACGGCCCTG
GGCCTGGGCGTTCATGCTGACCAGTGCCACGTTGGTGACGATCTATCTCGTTCGGATGAA
GACGCGTCGGTTGGATTGAGTTCTCTGCCTGGGCAAGCACCCTCCCCCCAACCCTCTCCT
TGAAGGGAGAGGGAAAACGCCCGGCACCGATCCCTCAGACTGGCACCACGTCTCCCACCA
TCTCATCCCCATCCTGGTGGCTCACCACCGCATCCACCGTAAACCCAAAGGTGTTGACGC
CCCCCTCACTACGCACAAATACCGAGCCGCCGTGCATGCTCGCCACCGCCTTGACGATGG
ACAGCCCCAGGCCATGACTGCTCTGGCTGTTGGCACGAGCGAGGTCCGCGCGATAGAAGC
GCTCGAACAGCCGCGCGCGCTGCTCGGCGTTGATCGGCTCGCCGGGGTTGCTGACCTCCA
CCCGCGCCGCGCCGCGCTCACCACTCAGGCGCACCTCGATGCGACCGCCCGGAGCGGTAT
GCTGGGCGGCGTTGTACAGCAGGTTGGTCACCGCGCGCTGGAACAGGGCGCGCTCCACGC
AGGCCCGCGCGTCACCACGCAGGTTCACCTGCACGCCCTGCTCGTCGAAGATCACCTCGA
GGAAATCCAGGGTCGTCGCCACGTCAGCCGCCAGCGAGGTCTCCACCCGTTCGGCCGCCA
GTCCGCCCTGGTCGACGCGGGCGAGGAACAGCATGTCGTTGACGATGGCGCGCAGACGCT
CCAGCTCCTCGAGGTTGGATTGCAGGACTTCCTCGTAGTCCGACGCGCTGCGCTCGCGGG
ACAGCGCCACCTGGCTCTGGCCGATCAGGTTGGCCAGCGGTGTACGCAACTCGTGGGCGA
CATCGGCATTGAACGACTCCAGGCGCAGGTAGGCCTGCTCCAGGCGGTCCAGTGCTTCGT
TGAGGGCGCCGGCCAGCGCCGACAGCTCCGTCGGCAGGCCTTCCAGGCGCAGGCGCTGAG
ACAACTGCTTCGGGCTGATCTGCCGCGCTTCGGCGGAAAGCTCGTGCACCGGTCGCAGGC
CCACCCGGGCGATCCAGTGCCCGCATAGCGTCGCCAGCGCGATACCCAGCGCGGAGAGCA
CGAACAGCGTGATCAGCGTGGCATGCCGCGCTTGCTGGAAGGCCACGCTGTCGATCGCCG
CCAGCAGCACCAGG
>NODE_31_length_1566_cov_3.499664
AGATCACCGCCGGGTAGCTGGCCTGCTTGGATACCAGCTCGATATAGGCGTCGCGATTGG
CCTCGGCGCTGGCCCATTGCACGGCCTGCAGTTGCACCTTGAGCAGGCGTTCGGTGATGT
CCGGGTGCGCATCGACGAATTCGCCATTGCCCACCAGCAGCGCCTGCAGGGTGCCGGCGC
CGCCGAGGTCGCGGGTGTTCAGCGGGATTTCCGCCAAGCCCTTGTCGCGCAGGGCGAACA
GGCCGGCCAGGCCCCAGGTGGCGTCGATCTGCTTGGCCGCCAGCGCAGCTAGGGCGGCGC
TGAAGTCGAGGTTGATCACCTTCAGGTCCTTCTCGGCCAGGCCGGCGCTGGCCAGGGCGT
TGTCGAACGAGAGCTGGCTGGCAGTGCCGCGGAAGATGCCGACCCGTTTGCCCTTGAGGT
CGGCCAGGGTCTTGATTCCGGAGCCCGGTTGTACGCCCAGGTAGTGGTTCACACCACGGG
CAGTGGCGGCCAGCAGGCGGCTGTCGAGGCCGCTGGACTTGCCGATGATCGCCGCCAGGT
CACCCAGGTAGGCGAAGTCCACCTGGCCGTTGGCGAAGGCTTCGTTGACCACCGGGCCGG
CGCCCTTGAAGAAGCTCCATTTCACCTGGATGCCGTCCTTGGCGAATTCCTTCTCCAGCA
ACTGGCGGGTGTAGAGGATGTCCACCACGCCGCCGCCGGAGTGATTCTGCCCGGCGCTGA
CGTCGGGCACGGCGATGCGGATTTCCTTCACTGGCTCGGCGGCCTGGGTGATCAGTGGAT
ACGCGCCGAGCAGGCCGGCCAGGACCGGCGCAGCGAAGAGGGACAGCAATTGAGTAGTGA
GGGCCTTCATGGCGCCTGCCTCCTGCAGTGGGGAGCGCGTGTGGCTCCGGCGCCCGCACT
AAACGCACGCGGCGTTCAATCAACAAAATAATAAAAAGTGATTTTTTAGTAATTATTCGA
GCTAAGCGAGCAGCCGCAGGGCTTCGCGGGTAGATGCCCGGAGAGCATAAAAAATATTCG
GCGAATGCATTGGATGAGCGCCCGGGCCTTCCCTTAAATGGCCAGTGTTAGCTCATAAAT
GCATTGATATAACTATTTATATTCCAATGAAGAATATTACGAAGCCGTATCGCCTTGCCT
TCTCCAGCCCCCGCCTGAGGCCTTCCACCCTTGGTTGGCGCGGACTCGACCCCATCCTGC
CGTGGCTGGTGCCGCTGGCTATCGCAGTGCTCTGGTGGACGGCCAGCCACCGTCACTGGA
TGTCCGCGCAGATCCTCCCCACCCCCGAACTGGTGCTGCAGGCCGGCCGCGAGCTGCTCG
CCGGCGAGCTCTGGCAACAGTTGGGCGTGAGCCTGAAACGTCTGCTCTGGGGCCTGCTGG
CCGGCATCCTCAGCGGGCTGGCACTGGGCGCCTGGCTCGGCTTCAGCCGCCGTGCCGAGC
GTCTGGTGCTGCCCACCTTCAGTGCCTTGGCGCAGGTCCCGACCCTCGCCTGGATTCCGC
TGTTCATGCTGTTCTTCGGCATCGGCTAGCTGCTCAAGCTGGTGGTGCTGCTCAAGGCCC
TCATCG
>NODE_32_length_1563_cov_3.014132
GCGCCGAGGGGGAAGCCGTAGGCGTTGTCGTCGAGGTCATGGTAGGCCATGCGCAGGCCG
TACTGGGCGAAGGCCTGGCCGTCGCGACTGCCGGCGCCCAGTTGCCAGGTACGGGACTCG
TGACCGTTCTCCGGCTGGCCCGGGCGTTCCACGTCCAGGGCCGGTGGTGGGTTGCGGCTG
ATCGCCTTGAGCAAGTTGTAGCTGCGCGTGGCGGTGGACTGGTCGCGCTCCTGGCCGGTC
GCGCGATAACGCACCAGGCGGAAGGCGGTGTCCTGCACCAGCGCCTGGCGGTCGGCGGGC
AGGGCGGCGAATGCGGAATTCTGTAGCTGGCTGTCGTCATCGGCGATGCGCCGGGCCAGC
ACCTTCTCGTCGTGGCTCAGCGGTTCGCCACGGGCCAGCAGTTCGCGTTCGCGGGACGGG
CGGTAGTCCACACGGTCGATCAATCCGGCGTCCTTCACCGCGCGTACCGTGTCGGTGGGA
ATGGCGGTGAGTGGGAAGTGGTCGGTGAGCTCGGTGCCGGGACGGGCGATCTCCAGCAGC
TCCAGCAGGCGGAAGGAGCAGTTCTCGTCGAAGAAGTAGTACTTGAAGCGAATCTGCTTC
AGCTCCCAGACGTGCTCGACCATGCGCGCGGTTTCTTCCGGCGTCAGGTTCAGGCGGTAT
TCCCAGAGGTCGCGGTTTTCCAGGCGGCTGTATTCGGAGAGCTTCTCGCGGTAGGGCACC
AGGGCGAACAGGCCGGGGTAGCCGCCCATCAGGCCCTTCCAGGCGTAGAGGATGCTGTTG
TCCATGCCCTCGATGTAGGCGCCAAAGTTGAGCGCGTAGCTGAGCAGGGCGGTGTTGTCG
GAATCGACGTCGGCCTGGTCGATGCGCAACAGCGTGTGGCCGAACATCGAGGACGGACTG
TTCAGGTAGGCGGCCGGGAACACCAGCACGGCGCTGTGCGGGTTGATGTCCTGGTACCAG
GTGGTGAATTCCTTGCACTCGACCGCCGGCAGGTCGTCCAGCCGCAATTGCTGGCGCAGC
CAGCGGGTCCGCGCCGGGTAGACGCACTGAGCGTGCTTGTCGCCGAGGCTGGCCGGGGCG
TAGAGAGCCTTCACGGTAGCGGCCAGTTCCGATTGCGGATGGCGTTCTCCGTCCTGGGCG
AGGAAGAACTTCGGATCGTCGACGAAGCTGCGCCAGCCTCCGAGCTTGGCGTGTTCGTAA
TGACCCAGGGCCAGCCAGTAGGGCTCGTCGGCCAGCGTCTGCAGGCGTTGTGGGTCGATC
GCGGGCGAGGCCAGCAGTGGGGTGCAGGCGCACAGCGCCATCCAGGGCAACAGGCGTTTG
AGCATCGAGTGGACTACTGGAGGGGAAGGGGGAGCCCGCCGGGAGGCGGCGGGCTCGCGT
CGGCCATCAGGCCTGTTCGGCGTACTTGGCCAGGGTGCTGTCCTGTTTCAGGACGGCCTG
GGTATTGGCGTAGACGTCTTCGGCGGTGACGTCGGACTTGTTGAAGATCTGTGCGAAGTG
CTCGTGGGTGACCTGGGCGAAGTGCGCGCGGTCTTCCGGCTTCACGCCCAGTACCACGGC
GTA
>NODE_33_length_1562_cov_2.656566
GATTTTGACCTGTTCGTCATCGGTGCGGGTTCCGGCGGTGTGCGTGCCGCACGCTTCGCT
GCTGGCTTTGGCGCGAAGGTAGCCGTCGCGGAAAGTCGCTACCTGGGCGGCACCTGTGTC
AACGTCGGTTGTGTGCCGAAGAAGCTGCTGGTGTATGGGGCGCACTATCACGAAGACTTC
GAACAGGCCGCCGGATTCGGCTGGACCCTGGGCGAGGCGAAATTCGACTGGTCGACCCTG
ATCGCCAACAAGAACCGCGAAATCCACCGGCTCAACGGCATCTACCGCAACCTGCTGGTG
AACAGTGGTGTCACGCTGCTGGAAGGTCATGCCAAGCTGCAGGACGGGCACACTGTGGAG
GTCGATGGGCAGTGCTTCAGCGCCAAGCACATCCTCATCGCCACTGGCGGTTGGCCGCAG
GTGCCGGACATTCCCGGCAAGGAACACGCGATCACTTCCAACGAGGCCTTCTTCCTGAAG
TCGCTACCTCGCCGGGTGTTGGTGGTTGGAGGTGGCTACATTGCCGTGGAATTCGCCGGG
ATCTTCCACGGCCTGGGCGCTCGGACCTCGCTGCTGTATCGCAAGGATCTGTTCCTGCGT
GGCTTCGATCGCAGCGTGCGTGAGCACCTGCGTGACGAGTTGACCAGGAAGGGACTGGAC
CTGCAATTCAATAGCGACATCGTGCGCATCGACAAACAGGCCGACGGCACCTTGGCCGCG
ACCCTCAAGGATGGTCGCGTGCTAGAGGCCGATTGCGTATTCTACGCCACGGGGCGCCGC
CCGCAGCTGGATAACCTGGGCCTTGAAAACGTTCGTGTCGAGCTGGATGACCGCGGCTAC
GTGAAGGTGGATGAGGCTTATGGCACAAGTGAGCCGTCGATCCATGCCATTGGCGATGTG
ATTGGCCGGGTGCAGCTGACTCCCGTGGCGCTGGCGGAAGGCATGGCTCTATCGCGCAAG
CTGTTCCGCCCGGACGAATACCGTCCGGTCGACTACAAGCTGATCCCCACCGCGGTCTTC
AGTCTACCGAACATCGGTACCGTCGGCCTGACCGAGGACGAGGCGCGTAGCGTCGGGCAC
AAGGTGAAGGTCTTCGAAAGCCGATTCCGGCCAATGAAGCTGACCCTTACCGAAAGCCAG
GAACGGACCCTGATGAAGCTGATCGTCGACGGTGACAGTGACAAGGTGCTGGGCTGCCAC
ATGGTAGGCCCGGATGCAGGGGAGATGCTCCAGGGGATCGCCATTGCGTTGAAAGCCGGT
GCGACCAAGCGGGTGTTCGACGAAACCATCGGCATCCACCCGACGGCAGCCGAGGAGTTC
GTCACCATGCGCACCCCGGTCGGTGCCTGACGGCAACGGCAGACGCGAAAAAGCCGGTGC
AGATGCACCGGCTTTTTTGTGGGCGCCTTATCGGGAGGACGCCGTCAGTTGGCGCGCTCC
AGCGACGCATGGCTGTCGTCCTGGCGCTGCGCATAGCGCTGGGCGAGTACAGCGCAGACC
ATCAGCTGAATCTGGTGGAACAACATCAGTGGCAGCAGGATCACACCGACGGTGCTACTG
GC
>NODE_34_length_1555_cov_3.866035
CGGCGGCGAACTCCCAGAGGGCGGTGGGCGAGAGATTCCAGGCCCGGGCCCGGGAGGCAA
AGTCGCGATTGCCGTCGGTGTGGTCGATGTAGGAGCGCAAATCCTCATGAGCCAGGTTCA
CCCGCACGCCGACGGTCTGCTCGCTGTCCAGCCAGGCGCCGACGTCGGTGGCCAGGTAGC
GGCCGCCTTCGGCGTCAGTGCCGAGAGTTACCGAACGCACGTCCTGTGGCCGCTTGGTGA
CGTAGTTGATCACCCCACCGGGTTCGGACACGCCGCTCTGCAGGCCGGACAACCCTTTGA
GCACCTCGACCTGCTCCTTGTTCTCCAACGCTACGTTCTGCTCGCCGGTGATGGTCCGGC
CGTTGATCTTGTAGCTGCTCGCGGCATTGAGCGAGTAGCCGCGGATCTCGAAGTTCTCGT
AGTAGCCCACCGGCGCGTAGGCCTCGCCGGTGGAGGCGTCGTTCTTCAGCACGTCGCTGA
GCAGGCGTGCCTGCTGGTCCTTGAGCAGTGCCTGGTTGAAGACCGAGATGGAGGCGGGCG
TGTCCAGCAGTGGGGCTTCGCCGAAGCCGCCCACCGAGGCGCGATTGCTCGCGTAACTCT
CGGTGTCGTGGCCGATCACCGTGACGGTGTCCAGGGTGGTTTCCTCGGCCTGGCCCGGGC
CGCTGGCCAGCAGCACGGCCAGGGTCAGCAGGCTGAGGGGAAATCGTGTGCGCGCAGGGC
GCGGCAGGTACTGCATGGAACGCTCCTGAATATCGCCGGGGCGTGCGCCGGGAATGCACG
GGGCCGAGCCCCTCCCGCGCGAAACGGATGGCCTTGGATGTGAGACGTGATTGCCCGTGA
ACGAGCTGTCAGGCCGGAGCTGCTCCGGTGGTCAATGGCAGGGAAGGCTCTGCGGCCCAC
TCCTGCAGCGAGCCGTCGTAGATGGCGACGCGCGTTTCCCCGGCCAGTGTCAGCGCGAGG
GCGAGGGCGGCGGCGGAGATGCCGCCGCCGCAGTACAGCAGCAAGGGCGGTTCGGCCTGA
CGCAGCCCGGCGATGGCTTGTTCCAGTGCCGCGCCGCGCCGGTAGCAGCCATCGTCGTCG
AACAGGTTGCGCGCCGGCAGGTTGCGGCTGCCGGGGATGTGCCCTCGGCGGGCGTAACGG
GTGACGGCGCTGCCGTCGAACAGGGCGGCGGACAGGGCGCAGACCAGCGTGCCGTCAGTT
TTGCCATCCACGACTTCTTCCACGCCGTGACGGTCGATCCAGAAGTCTTCCCGGTACTTC
GCCGGGGTCGAGAAAGTGCCGCTTTCCGCCTCGGCGGATTCGTCTTGTTGCAGCGAAAAA
CCGACAGCGATCCAGGCGCGCAGACCGCCATCCAGCACGGCTGCGTCGATGCCCAGGCTG
CGCAACATCCACCACAGGCGCGCCGCCCAGAAGCCGTCGCTGCGGTCATAGATCACGATC
AGCGAATCGTCGTGAAGGCCCAGCTTCCGCAGGGCGTCCTTCGCCCGTTGCGGATCAGGC
AGGGCGAAACTGAAGGGCGCTTGCGGATCGGCCAGCTCGCTGAGCAGGTCGGCAT
>NODE_35_length_1535_cov_3.059671
GCTGGCCTTCGCGGCCAAAGATGAGCCAGACAACCAGCCAGGCCAGCCCGAGCAGCGCCA
GCAGGAAGTACCCGGTACGCCAGCCATAGTGCTGGATCGCCAGCGGCAGGCTGAGCGCGC
CGAGCACCGCACCGAGCATGATCGATACCTGGATCAGCGCCGACGGCAGCACGCGCTCCT
TGGGGCCGAACCACTTGAAGCAGGCGTGCTGGGTCACTGCGGTGCCCGGCCCGGTGCCGG
CGCCCAGCAGCAGGCGCCCGGCGACCAGCGCAGCAAAGCCGCTGGACAGCGCCACCAGCA
GTTGCGAGGCCATCCACACCACGGACATGCCGGCGAGAATCCAGCGCGTCGGGAAGCGGT
TGGCGAGGAAGCCCACCAGCACCCCGGAGATCGAATAGAGGAAGAAGAACGCGCTACCGA
TGAAGCCGAACTCGGTCGGCGACAGCTTCAGCTCGTCGATGATCTGCGCGCCGGCGAAGG
CGAAGATGGTCTTGTCCAGCACACTGATGACCATCACCAGCATCAGCAGGAGGAGTACCC
CATTACGTCGGGTCATGCTCAGGCTCCCGTGCTCAGGAAGGTTTCCACCAGCCGCACCCA
GAGGGCCGCGCCGAAGGGAATGGCCGCGTCGTTGAAGTCGTAGCCGGGGTTGTGGACCAT
GCAGCCGCTGGGCCCGCTGTTGCCGTTGCCCAGAGCAATGTAGCAGCCGGGGCGACGCTC
GAGCATCCAGGCGAAGTCCTCACTGCCGAGGAAGCCCGACGGCACCTCGGAAAGCAGGCG
CTGCGGGCCGACCAGCTCGGTCAGCACCTGGCGTGCGAGGCGGGTTTCCTCTGGCGTATT
GACCAGCACCGGCACCAGTTCCTCGTATTCGTACTGCAACTCCATGCCGTGTACGGCAGC
GACACCACGGGTGATCTCACCGATGCGCTGTTTGAGCAACGCACGCACTTCGGGCTTGGT
GGCGCGCACGCTCAGGCGCAGGTCGGCGTGGTCGGGAATGACGTTGGCCGCCTCCCCTGC
TTTCAGCATCCCCACGGTCACGACCCCCACGTCGGTGGACGGCACGTTGCGTGCGACGAT
GCTTTGCAGGGCCATCACCAGTTCGGCGGCGGCAACGATAGGATCCCTGGTCAGGTGCGG
CATGGCACCGTGACCGCCGATACCGGTCAGTCGGATCGACACGCGGTCGGAGGAGGCGGT
CAGCGCGCCCTCACGGGTCAGGAAGCAGCCCACCGGCAGGCCCGGCGCGTTGTGCAACGC
GTACACCGCATCGCAGGGGAAACGCTCGAACAGGCCGTCGTCCATCATCGCCACGGCGCC
GCCCAGGGTTTCCTCGGCGGGCTGGAAGATCAGGTTGAGCGTCCCGTCGAAACTGCGCTG
CTCGGCCAGGTCGCGGGCGGCGCAGAGCAGGATGGCGGTGTGCCCATCGTGGCCACAGGC
GTGCATGCGACCGGCGTGCTGGCTGGCGTAGGGCACGCCGCTGGCTTCGTCGATGGGCAA
TGCATCCATGTCGGCGCGAATGCCAATGCTGCGCG
>NODE_36_length_1533_cov_3.456044
GTAGCGAATCATCGGCAGCGCTTCCTTGGACAGCGAGGTGAACACCAGCTCGCCGTATTC
GCCGTCGGGCAGCACGGCGCCGGTCGCCGGGTCGATGATCTCGGGGTAGAAGTGGTCTTC
CCAGACGGTCGGACCGTCCTGGGTCTCGGCGCATTCCATGGCCACGCCCGGGCCCATGAT
TTCCGAGAGGCCGTAGATGTCCAGGGCGGTGATGCCCATGCGTTCCTCGACCGCGCGGCG
CAGCTCGGTGGTCCAGGGTTCGGCGCCGAAGATGCCCAGGCGCAGCTTGAGGCTGTGCGG
ATCGACCCCCTGGCGCTCGATCTCGTCGGCGATGTTGAGCATGTAGGACGGGGTGACCAT
GATGATGTCCGGCTGGAAGTCGCGGATCAGCTGGACCTGCTTCTCGGTCTGGCCGCCGGA
CATCGGGATCACCGTGCAGCCCAGGCGCTCGGCGCCGTAGTGCGCGCCCAGCCCGCCGGT
GAACAGGCCGTAGCCGTACGACACATGCACCTTGTCACCCTTGCGGCCGCCGGCGGCGCG
GATGGAGCGGGCGACCACGTTGGCCCAGGTGTCGATGTCGTTCTGCGTGTAGCCGACCAC
CGTGGGCTTGCCGGTGGTGCCGCTGGAGGCGTGCAGGCGCACGATCTCGTTCTGCGGCAC
GGCGAACATGCCGTAGGGGTAGTTGTCGCGCAGGTCGTTCTTGCCGGTGAAGGGGAACCT
GGCGAGATCGTCGAGGGAGGTCAGGTCGTCCGGGTGCACGCCGGCTTCGGCGAAGCGCTT
CTGGTACAGCGGGACGTTGTCGTGGGCATGCTTGAGGCTCCAGCGCAGGCGCTCCAGCTG
GTGCTGGCGCAGCTCGTCGACACTGGCGGTTTCCATCGGGTCAAGCAGGGCACGTTCGGC
ATCATGGTACATGTTCATGGGTTCACTCGATTTGTTCTTGTACGCCAGCCCTGGTGAGGG
CTGCGAGTGTCATGGGAGCAGCATAGCGCCCCCGTTCGCGGAAGGATTCGAACCCCTGCC
AGAGACGTTGCTCTGCGTGCCAGTCGTTGCACGGAAGCGACTGGCGGTGCGGGGTTCGAT
CCCGCCGATGGATCAGATTCGTTCGATGATCAGGGCGATGCCCTGGCCCACGCCGATACA
CATGGTGCACAGCGCGTAGCGGCCCGAGCGTTCCTCCAGTTCATGCAGGGCAGTGGTGAC
CAGGCGCGCGCCGCTCATGCCCAGCGGATGGCCGAGGGCGATCGCGCCGCCGTTGGGATT
CACGCGGGCGTCATCGTCCGCCAGGCCCAGCTCGCGCAGGACCGCCAGGCCTTGGGCAGC
GAAGGCTTCGTTCAGCTCGATCACGTCCATGTCGTTCAGCGACAGGCCGGCCAGCTCCAG
CACCTTGCGGGTTGCCGGCACCGGACCGATGCCCATGATCCGTGGCTCGACGCCGGCGGT
GGCCATGGCCACCACGCGCGCGCGGGCCTTCAGGCCGTGACGCGCCGCGGCGGCCGGGGT
CGCCAGCAGCAGGGCGCAGGCGCCGTCGTTGAC
>NODE_37_length_1532_cov_3.186254
GTGGTTTCGGCCATACCCTGGGCAACGCGCTGCGTCGCATCCTGTTGTCCTCCATGCCTG
GCTGTGCAGTAGTCGAGGCCGAGATCGACGGCGTACTCCATGAGTACTCCGCCATCGAAG
GTGTGCAGGAAGATGTCATCGAGATCCTGCTCAACCTGAAAGGCCTGGCTATCAAGCTGC
ACGGTCGTGACGAAGTGACGCTGACCCTGGCGAAAAAGGGCTCGGGTGTGGTGACCGCTG
CCGATATTCAGCTGGATCATGATGTCGAGATCGTCAACGGTGACCATGTTATCGCCCACC
TGGCCGATAACGGCGCGCTGAACATGAAGCTGAAAGTCGCTCGTGGCCGTGGCTACGAGC
CGGCTGATGCCCGTTCGAGTGATGAAGACGAAAGCCGTAGCATTGGCCGTCTCCAGCTCG
ACGCCTCGTTCAGCCCCGTACGTCGTGTTGCCTACGTGGTCGAGAACGCCCGTGTCGAAC
AGCGTACCAACCTGGACAAGCTGGTCCTTGATCTGGAAACCAACGGCACCCTGGATCCTG
AAGAGGCTATCCGTCGCGCCGCTACCATCCTGCAACAGCAGCTGGCAGCGTTCGTGGACC
TCAAAGGCGACAGCGAACCCGTCGTTGAAGAGCAGGAAGACGAGATCGATCCGATCCTGC
TGCGTCCGGTCGATGACCTTGAGCTGACCGTTCGTTCGGCCAACTGCCTGAAGGCAGAGA
ACATCTACTACATCGGTGACCTGATCCAACGCACCGAAGTAGAGCTGCTCAAAACGCCGA
ACCTGGGCAAGAAGTCCCTGACCGAAATCAAGGACGTTCTGGCCTCTCGCGGTCTGTCCC
TCGGTATGCGCCTCGACAACTGGCCGCCGGCAAGTCTCAAGAAAGACGACAAGGCTACTG
CCTGATCGTCGTAGCTACCGAACGTAAAGTTTGGAAAGGAATTGAACCATGCGCCATCGT
AAAAGTGGTCGTCACCTGAGCCGCACCAGCGCGCACCGCAAGGCTATGTTCCAGAACATG
GCTGTGTCGCTCTTCGAACACGAACTGATCAAAACCACCCTGCCCAAGGCCAAGGAACTG
CGTCGCGTTGCCGAGCCGCTGATCACCCTGGCTAAAGTGGATAGCGTTGCCAACCGTCGT
CTCGCTTTCGACCGTACCCGTTCGAAAGAGGCCGTAGGCAAGCTGTTCAACGAGCTGGGC
AAGCGCTACGCCAACCGTCCGGGCGGCTACCTGCGCATCCTGAAGTGCGGCTTCCGCGCC
GGCGACAATGCCCCTATGGCATACGTCGAACTGATTGACCGCGCAGTTGGCGGCCAAGCA
GTAGAAGCTGCAGAGTAAGGTTCACGCCTTATAAGAAACCGGGCCCTGCGCCCGGTTTTT
TATCGCCTATCGAAAAGTTTTTCTCTATCGATCAGCTCAAATCAATAAATTGGCTGACCC
GTGTCCTTGTCACCGATCCTTAACGCCGTCGACTTCTACTGCTTGCTGAGCTGGATCAAC
AGCCCGATCGCCGGTAGAGGCGCCTAATTGTC
>NODE_38_length_1530_cov_2.136958
GACCTCGACCAGTTTCTTGGGTCCTCTGGATCTCCGGGCGAGAAATGCACAACTGTGATT
CCGTGATCCTGGCCGTGGCCACGCAAATGGTTGTCACGGCTGCCATAGTCCCGGCCTTGG
CTTGCCGAGCCCAGCAGCGGTTGCTGCGCGTAGTTCTTCAGTGCCTGATCGTAGTCAGCG
CCGGAAGCCTGGAAGGCGGCGCGGATATAGCGGTCGTCGACGAATTGTTCGACGTTCAGC
CCGCGGTCGGCCTTCTTCAGCAGCTTCAGGGTATCGATGGCGGTGGCCACGGCCTGACGG
TATTCCGGCTTCCAGGTCAGGTCGCGGGTCTGCAGGCCGAGCGGGCCGTGGAACAGGTAG
TTCACCTCGGCGGGAATACCGGCGACTTTCTCGATCAGCTCGCTGTACTTCTCCGGGTCC
TGCGCCAGCAGCTGGTTGGCCTCGTAGGTGGCGCGCAGGTAGGCCTCGACGATTTCCGGG
TACTGCTGCGCGTAGTCGGCTTCCACCAGCGCGCCGTGGAAGGTCGGTGCCTTGGCCTGG
GAACCGTCGTAGATCTTGCGGGCGATGCCACGGCTTTCGAACAGTTCGGCGAAGGGCACG
AAATCGGCGTGGGCGGCGATCTTGTTGGCCTGCAGGGCGGAGCCGGCGACTTCCGGTGGC
TGCGCGATGATGGTGACGTCCTTCTCCGGGCCCCAGCCCTGGGCGGCGATGGCGCGCAGC
AGCAGGCCGTGGGCGGGGGAGGCGAAGGGCACGGAGATGGTCTGGCCCTTGAGTTCGGCC
AGTGACTGCACCTTGGACGAGGCGGGCACGACGATGCCGTTGCCGCTGCCGTCGATGCTG
CCCGAGAGCACGCTGATGAACAGGCTGCGCTTGCCGGCGGCCTCGTGGGCGACGCCGTTG
AGCGAGCCGGGGAAGTCGGCCATGGCGCCGAAGTCGAGCTTGCCGGCGAGCATCTCGTTG
GTCAGCGGCGCGCCGCTGGTGAAGTTCTTCCACTGCACGTCGTACTGCGCGTCCTTGTAC
GCGCCGTCGTGGGGCAGGTACTTGTCGAGCAGGCCGAGTTCGCGGATCAGCAGGCCGCCG
GCGGCGCAGTTGATGGTGGTGTCCTGGGTGCCGATGGCGACGCGGATGGTTTCGCCGTGG
GCAGCGATGCTGGCAATGGCCAGCGCGAGGCCGGCCAGGGTGGTGCGCAAGGTCATGGGT
GTTCCCCTCGAATCATGAGTGTTGGAATCGTCTCCGCCGCAGGCCTTGCGGTGGGAAACG
AGGGGCGGTGCATCAGGCGTCCGGCAGTGGGGCCGGATGGCGTTTCTTATATGGCTTTCG
TAGGAGCGGCGGTGCGATTCAGCGCAGCAGGTACGGAATCTCGACCTTTACCGCGCCGGT
CGGGCAGTCCTTCTCGCAGGGCATGCAGTACCAGCATTCGTCGAAGGCCATGTAGGCCTT
CTGGGTGGCCGGGTTGATCGCCAGCAGGTCCATGGGGCAAACCTCCACGCAGACGGTGCA
GCCCTTTTCGGCGATGCACTTGTCTTCGTC
>NODE_39_length_1528_cov_3.311509
GGCGACATCCACGGTGAAGCCCTGCTCGCTCAGCCCGCGCTGCAGGTAGTCGGCGGTCTT
GCTCTCGTCTTCGACAATCAGTACGCGCATGCCAGCCCTCCGTTCGTGACGCCCGCCAAC
CGGCATGCTACCCAGCCGCTTCTCATACCGCACCTCCCACGGCAGCCGGGGCCACCTGCT
GGCGATGAAACAGCCGGTCCAGCGCCAGGTACACCACCGGTGTACTGAACAGGGTCAGCA
CCTGGCTGACGATCAGCCCACCGACCACCGCCACGCCCAGCGGCTGGCGCAGCTCCGAGC
CGGTGCCGAAGCCGATCATCAGCGGAATCGCGCCCAGCAGCGCGGCCAGCGTGGTCATCA
TGATCGGCCGGAAGCGCGCCAGGCATGCCTCGCGGATCGCGTCATGGGGCGACAGCCCGC
GCTGGCGTTGCGCCGCCAGGGCGAAGTCGACCATCAGGATGCCGTTCTTCTTGACGATGC
CGATCAGCAGCACCAGGCCGATCAATGCCATCACCGAGAACTCCAGCCCCCCGCCCCAGA
GCAGAAACACCGCGCCAATACCCGCAGAAGGCAATGTGGAAAGGATGGTCAGCGGGTGCA
CGAAACTCTCATAGAGCACGCCGAGGATCACGTAGACCGCGAACAGCGCCGCGAGGATCA
GCAACGGCTGGCTCGCCAGGGAACTCTGGAAGGCTGCCGCAGCGCCCTGGAACTCGCCGC
TGATGCTCGATGGCATGCCGATCTCCTCCTGGGCGCGCTGCACCAGGCCCACCGCATCGC
CCAGGGCCACGCCCGGCGACAGGTTGAAGGACAGCGTCACCGCCGGGAACATGCCGTTGT
GGTTGATCTGCAGCGGCCCCGACCTGGCCGGCGTGATCCGCGCCACCGCAGCCAGCGGCA
CCATCTCGCCGCTCAGCGGCGAGCGCAGGTGGAACCACGCCAGGCTTTCCGCCCGGCCAC
GTTGCCGCGAGTCCAGTTCGAGGATGACCTTGTACTGGTTGACCTCGGTCTGGAATTCGC
CGACCTGGCGCTGGCCGAAGGCGTCGTAGAGGGTCTGGCTGACGTCCTCGGCGGACAGCC
CGAAGCGCGCCGCCGCCACCCGGTCGATGTCCAGCGAGGTGACGCTGGCGCCCATCTGCA
GGTCGTTGGACACGTCCTGCAGGCCGCCCTCCTCCTTCAGCCGCTGGGTCAGGCGATCCG
CCCACTGTGCCAGTGCCGCGCTGTCGTTGCTGCGCAGGGCGTACTGGTACTGGGTGCGCA
CCGGCCCGGTGGCGAGGTTGATGTCCTGCGCCGAACGCAGGTAGAGGACGATGCCCGGCA
CCTTGGCCAGCTTGGGCCGGATGCGGTTGATGAACTCGTCCACCGAGACGTCGCGGTCGC
CACGGTCCTTGAGCACGATCCAGAAGCGCCCGTTGGCCAGGCTCTGGCTGCCGCCGGTAA
TGCCAATGGCATGGTTGTAGCTCTGCACCGCCGGATCGGCGGCGACGATGTCGGCGAGCT
GCTTGTGCTTCTGGGCCATGTCGGCATA
>NODE_40_length_1512_cov_3.291986
ATGTGCTGGAAGCCCCGTTCGACTACGCCGGCTGGCGCATCGGCCTGCTGGTGTGCTTCG
ACGTGGAATACCCCGAAGCGGTGCGCACCCACGCGCTGAACGGCGCCGGGCTGATCCTCA
TCCCCACCGCGCTGACCCCCGAATACGGTGCGGTGCCGGGCGTGATTGTCCCGGCACGGG
CGGTGGAGAACCAGCTGTTCGTCGCCTACTGCAACCACTGTGGTGTAGAGGACGGGCTGG
CCTTCCTCGGCGCCTCCTGCATCGTCGCCCCCGATGGCGAACGCCTGGCTGCCGCCGGGC
CCGCGGAGAGTCTGCTGGTCGTCGATCTGGACCCGCAGCAGCGCGTCCGCCAGGCCGCGA
CTTTCCCCTACCTGCCGTGCCGTCGCCCCGAGCTGTACGGTGTGCTGACCCGCTGAATAC
GGGCCCTGCAGCGGTGCGCCGGTGTGCACCGCGACGGCGCGCCGCGCTCCGGACAGGTGC
ATCGCTGCCCAGCTTTTTCATATAGGCCGAAGACAAATTTAATAATTTTCCTTGGCAAGG
CCTTGGGCGACCATCCCATCCACATTCCAACAACAACGATCCTTTTCGGAGTGCCCTGGT
GTACGAGCTCAACGATTGGCGGCAGCGTGCTGCCCGGCAGACCTTCATCGACAGCGCGCT
GATCGGCGGCCGCCGCGTGGCCGCGCAGGACGGCGCGACCTTCGCGGCCATCGACCCGGC
GACCAATCGCCTGCTGGCCAATGTCGCCGCCTGTGGCGCGGCCGAGATCGACGCCGCCGT
GCGCATCGCCCGCCAGGCCTTCGAGACCGGCCCCTGGGCGCGCATGGCGCCGCGTGAGCG
CAAGGCCGTGCTGCAGAAGCTCGCCGAGCTGATGATGGCCCACCGCGACGAGCTGGCCCT
GCTCGACACCCTGAACATGGGCAAGCCGGTGATGGACGCCTGGAACATCGACGTGCCCGG
CGCCGCCGGCGTGTTCTCCTGGTACGCCGAAAGCCTCGACAAGCTCTACGACCAGGTCGC
CCCGACCGCGCAGAACGCCCTGGCCACCATCACCCGCACGCCGCTGGGCGTGATCGGCGC
CGTGGTGCCGTGGAACTTCCCCCTCGACATGGCCGCCTGGAAGCTGGCGCCCGCGCTGGC
CGCCGGCAACTCCGTGGTGCTCAAGCCCGCCGAGCAGTCACCGTTCTCCGCCCTGCGCCT
GGCCGAGCTGGCGCTGGAAGCCGGCATTCCCGAAGGCGTGCTGAACGTCGTGCCGGGCCT
GGGCGAATCCGCCGGCAAGGCGCTGGGCCTGCACCCGGACGTGGACGCCCTGGTGTTCAC
CGGCTCGACCCAGGTCGGCAAGTACTTCATGCAGTATTCCGCGCAGTCCAACCTCAAGCA
GGTCTGGCTGGAGTGCGGCGGCAAGAGCCCGAACCTGGTGTTCGCCGACTGCCGCGACCT
CGACCTCGCCGCCGAGAAGGCCGCCTTCGGCATCTTCTTCAACCAGGGCGAAGTCTGCTC
GGCCAATTCGCG
>NODE_41_length_1510_cov_3.334264
TCTCTTGATCGTCATCAATGAGCCAACGGGCGATTCATGAGCAGATGCGCGCCGCTACCT
CCTAGTGGGTATCACTGAAACGAATGCTTAACGCATTGTTTTTAAAGGCATTTTCAATGA
ACGCACAGCAGCCTGCCGCCCCCTCTTCCAGCGACCGACTCTTTGTGGGTAGCCCACCCG
CCGGACGCCCTTCGCTGCGCAAATCCATCGTCGTGCGCTTCGGCTGCTACCTCACGCTGC
TGGTCTCACTGGCCCTGGCCGGGATGTTCAGCGCCCTGCTGTTCGCCGACTACTCGCACC
AGGACGCCGCCGTGATCAACCAGGCCGGCTCCCTGCGCATGCTCACCTACCGCCTCGCGC
TGGACCCGTCGCCGATCAACCGCCAGGCCCTGCAAGCGACCCTCGCCGCGCGCCTGGACA
ATGACGAGATCACCCGTCTGCTGCGCCGCTCCGAAGCCGATGCACCGATCCGCCAGCAGC
ACGACCAACTGCGCAGGGAGCTGCAGAATCTGGACCTCTCCGAAGCCCCCGCACTGGCGA
CGCTGGATACTTTCGTCGGGCACATCGACGGCTTCGTCGGCACCCTGCAGCGCAATGCCG
AGTACCGCTCGCAGATGCTCAGCACCGTGCAGGGCCTGTGCCTGTTCCTCAGCCTGCTGG
TGGTGTTCATCAGCCTCTACGATCTGAGCTACCACGTCGTCGGTCCGCTGCGTGAACTCA
CCACCACCGCCCGGCGCCTCGGCGAAGGCGACCTCGATGCGCGGGTCAGCAGCAGCGGCG
AGGACGAGCTGAGCCAACTGGGCGAGCGCTTCAACCAGATGGCCGAGGAACTGCAGGCCA
GCTACCGCGAGCTGGAAGCGCGGGTGGAAGACAAGACACGCGACCTGACCAACAGCCACC
AACGCCTGGAGCTGCTCTACGACAGCGCCCGCCGCCTTGGCCAGGATCCCTACGACGAAC
GCTCGCTGCAGCCGCTGCTGAACCAGCTCGAACGGGTACTGCAGGCCGGCAAGGTGACCC
TCTGTCTGAACAAGGACGGCGTCGAGCGCGCCTATACCTCGCTGACCACCGACGGCGTCA
CCGGCGCCTTCTGCCTGCAGGGCAATTGCGGTGACTGCCGCGCCCAGGCCAATCACTGCA
ACAATCCGATCCGCGGTATCAACCCGTTGCTGATGCAGCCGCTGTCCATCGGCGAACACC
GCTTCGGCGAGCTGTTCATCGAGACCCCCGATGGTCATCTGGAAGACTGGCAGCAGCAGT
TCGTCGAAGGTTTCTGCGACAACATCGCGCGTACCTTCGCCCTGTCCCTGCAGCAGGAGC
AGGAGAACCGCCTGGCGCTATTCGCCGAGCGCAGCACCATCGCCCGCGAGCTGCACGATT
CGCTGGCGCAGTCGCTGTCCTACCTGAAGATCCAGGTCAGCCGCCTGGCCACCCTGCTCA
AGCGCGACGTGCCGCCCGAGAAGATCGACGAGACCCTGGGCGAGCTGCGCGAAGGTCTCA
ACAGCGCCTA
>NODE_42_length_1502_cov_2.791579
GTGATCCACTTCACGCACCAGGTCCCAGACCTGCTGCCAGGTGTTCACGTGGCGGCCCCA
GGCCAGGGCCTCATAGCCTACGCGCAGGCCTCGGGCGCCGGCGCGCTCGGCGGCAAGACC
GAGGTCTTCGAGAAGAAATTCGCGCTCGCCCAGGGAATCGGCGGCGACGTTGCTGCACAT
CAGCACCAGGTCGGTGCCCAGCTCCTGCATCAGGTCGAACTTGCGCTCCAGGCGGTCGAG
GTTACGCGGCAGGCGGTCGCGGCGGCAGCCCTCGAAGTCGCGGAACGGCTGGAACAGGGT
AATCGACAGCCCCAGGTCGGCACAGACGCGGCGTACCTCGCGTGGGCTGCCACCGTAATA
GAGGAGATCGTTCTCGAAGATTTCCACACCGTCGAAACCGGCGGCGGCGATGGCTTCAAG
CTTGTCCGGCAGGGTCCCGCTCAAGGAAACGGTGGCGATCGAACGTTGCATCTCTGAACT
CCCGCCGGGCGTGGTGAGGGGCTTGTGGAATCGGTCTCCGGCTGAGTCTGATTATTCTGG
CGGTCGGGCCCGGCAGCAATTTAAAGTGTACTAACTGGTTAGTTTTGTGTTCGATTACCG
AACCAAAGGCCGTTTATCGAATTGACGCTGTTCCGGCCGCTGCTCAAGATTTAGCCACGT
CGACGCAATCCGGCTCCCCGGGACCTGCCTCAATCCCCGGAGCACCCACAGCCGCTGCGA
GATGGCCTGCGTGTCATCCATAACAATTTCAAGAACGGGTAAATGCTCATGTACATCCCC
AACCTTCACCTCGCCGCCTCCATTCCCCCTCCGCAAACCGTCCTGGCCCGCCTGATGCCA
GGCCTGTGCTGCCTGCTCGGGCGCCATCGCGCGCACTGATTTTCGCCAGCCACCGCACGT
CTTTCCTCTGTCCACGCCGATCGGCGGTGGAGCACGCGGATGCCTGCGGCACGACAATAA
TTCCTGAGGCTGCGCGTCAGCCCGATAACGGATGGCCCCGATCATGATCCAAACGCAATC
CGCTCCCCTCGCCGCAATCGCCCCGCATGGCTCCTCCTTTTTCGCCAAGGTGCGTGGCGC
CATGGCCGTCGGCAAGGTGCGCTGGGGGATGCTCGCCCTGGTGTTCTTCGCCACCACCCT
GAACTACATCGACCGAGCCGCCCTGGGCGTGATGCAACCGGTGCTCGCCGAGAAGATGGC
CTGGACGGCCATGGACTACGCCAACATCAACTTCTGGTTCCAGGTCGGCTATGCCATCGG
CTTCGTGCTACAGGGCCGGCTGATTGACCGCATCGGCGTGAAGCGCGCGTTCTTCTTCGC
CGTGCTGCTGTGGAGCTTTGCCACCGGTGCCCACGGCCTGGCCAGTTCGGCGGCCGGTTT
CATGGTCTGCCGCTTCATCCTCGGCCTGACCGAGGCGGCCAACTACCCGGCCTGCGTGAA
GACCACGCGCCTGTGGTTCCCGGCGGGCGAGCGGGCCATGGCCACCGGCATCGTCAACGC
TG
>NODE_43_length_1484_cov_2.762615
CAGCGCGAGGAACAGCAGCGGAAGGCTGCCGAACACGAAGCCCGCGGCGCCCACCGCCAT
GATCACGATCTCGGCCAGCTTCAGCGCGCGCATCAGCGCGTCCTTGTTGAACTTCTCGCC
GAACTGGCCGCCCAGGGCGGAGAACAGGAAGAACGGCAGGATGAACAACAGCGCGCAGAG
GTTGACCAGCAGGTTGCGGTCACCGCCGACGGTGAGGTGATAGAGGATTGCGAGGATCAA
CGACTGCTTGAAGATGTTGTCGTTGAACGCACCCAGCAGCTGGGTGATGAAGAAGGGCAG
GAATCGCTTGGTGCCCAGCAGGGCGAATTGCGAGTGTTGAGACATCGTCCTTGTATACCT
GCGTAGCGGCCTTGGGCCGGAATGACAGCACGGATATGACGGCAATAGCGTGAAGAAAAG
CCACATTTTCTGCACAAATCCATTGCAACCGGGCAATCCATCCACGAAAAAGCCCGTCGC
GAAGGACGGGCTGTTCCGGGCCGGGTCGACGTCAGAAGCCGACGCTGCCCTGCACGTAGA
AGGTGCGTGGCTCGCCGAGGTAGATGCCGGCGTTGTTGTCGCTGGAGCGGGTGTAGTTCA
TCTGGTCGAAGAGGTTCTTCACCCCGGCGGCGACCTTCAGGTTCGACGCCTGCGGGCCGA
AGTCGTAGCCCACGCGAGCGTTCCACAGCATGTAGCCGGGGATATCGCCGTACTGGCCAT
CGGCACTCGGCTCGGTGATGTAGTTGCCGGTGAAGCTGCCGTTGGCGTTGGTGGTCGGGC
CGGGCGCGCGCTGCTTGGACTGGGCGAAACCGTCGACGTTGTAGGTCCAGCGGTCGTGCT
CGTAGCGCAGGCCGATGGTCGCCACCTGGCGCGAGTAGAGCGGTAGGTCGCGCCCCTTGA
ACGCCGGGATATCTCCCTCGTAGGTCGCACGGGTGTAGGTCAGGGTGCCGTAGGCGGTCA
GGCCGGCGAGGATCGGGTCCAGCGCAGCCATGTCGTAGTGTGCCGACGTCTAGATGCCCT
GGTGCTTGGTGGCGCCCAGGTTGGTCCAGCCCACGTCGTTGCTGATGTACTGCAGCTCGT
CGTCGAAGTCGATGTAGAACAGCGTGACTTCGCCACCCCAGGTGCCGTTGTCGTAGCGGG
TCCCCACTTCGTAGGTCTTCGCCTTCTCCGGCTGCAAACCGCTGGCGGTGTCGTTGCCGC
TGCCGCCCTGGCCGAGCTGGAAGTACTGCAGGCTGCCGAAGGACGTCTCGTAGTTGGCGA
ACAGCTTCCACTCGTCCGACAGGTGATACATCACCGCCAGCGCCGGCAGCGGCTCGTTGT
AGTCCTTGCTGCGGTTCTTCTCCTGGACCGGCTTGCCCTTGTTGTCGATCACCGGGCGCT
CGTGCCAGTCGGTGGAGATGCGCTCGAAGCGGATGCCCGGGGTAACGGTCCAGTTGCCCA
CGTCGATCTTGTCGTCGAGATAGATCGAGTTCGCCTCGGTACCC
>NODE_44_length_1480_cov_3.039202
CTGGGCATTGCGCATGAAGCAGGCGACGCTGATGTCGGCGATGGACAGCTCGCCGAACAG
CCAGCCACGGGCCGGCAACTGCGCGTCCAGGTAGTCGAAGATCGACGGCAGGTCCTGCTG
GTAGGTCTTCTCCAGCACCGCCGCATCCGGCTCGCGACCCCACACGCCACGCCCGATCAC
CAACTGGTCGAACAGCTGCCAGATTACCACCTGGCCCATGCGGCTGTCGGCGAACTCCTC
GATCCAGCGCGCGCGGGCGCGGCTGGCAATGTCTGCCGGGTACAGCGCGGGCTGCGGATA
ACGCTCCTCCAGGTACTGGCAGATCACCGAGGAATCGTTCAGTACCAGATCACCATCCAC
CAGTACCGGCACCTGGCGCAGCGGACTCAGGCGCTCGAACTCTCCGTTGCCGAAGAACGG
CACGACGGAGTCGATGCGGTAGTCCACACCCTTCATTTCCAGCAGGACCAGCGCCTTGCG
CACATAGGGTGACAGGTACGAACCGATGATCAGCACGGGATCGGACATGGCGAGGCGTTC
CGCGAAAAGGGTCACCCGATTGTAGAACGGCGCCGAAAGCCGGGCGACTGGCGGCAAAAG
CCGACGGGCGCCAATTGCACACGTGACTGCACTTTGCGATTATTTGCGAATGGTTATCGT
TTTTTAACTTGATCCCATTCGAGATCATTGGGGGAGTAGCTTGTCGGCCATCCAGATGGG
TAGCGGCGAACTCGTTGGCACCTTGTATCGCGATCACCGCGACTGGCTGACTGCCTGGCT
GAACCGCAGCCTGGGTTGTCCGCAACGCGCCGAAGACCTGAGCCAGGACACCTTCGTCCG
CGTGCTCGGCCGTCGCGAACTGCCTTCCCTGCGCGAACCCCGCGCCTTCCTGGTGACCGT
CGCCAAGGGCCTGCTGGTGGATCACTGGCGCCGCGTGGCGCTGGAACAGGCCTACCTCGA
CGAACTGAAATGCCTGCCCGAAGCGGTGCAACCCTCTGCCGAGGAGCACTGCCTGATCCT
CGCCGACCTGCGCGAAATCGACCGCCTGCTGGGCACGTTGTCCACCCGCGCGCGCAGCGC
CTTCCTGCTCAATCGCCTGGACGGCCTGGGCCACGCCGAGATCGCCGAGCAACTGGGCGT
TTCCGTACCGCGCGTGCGCCAGTACATCGCCCAGGGCCTGCGCCAGTGCTACATCGCACT
CTACGGCGAGCCGACGTGAAGGGACCGGTTTCCCTGCAGATCCTGGATGAGGCGATCAGT
TGGCAACTGCGCCTGGGGTCCGGTGAATCGCGTCCTGACGACGAAGCCGCCTTCGCCCGC
TGGCACGCCGCCCACAGTGAACACGCCCGCGCCTGGAGCCAGTTGGGCATGCTCGACCGC
AGCCTGGCCGGCGCAGCACCGAAGGCTGCACGCGGTGCGCTGCTGCGCTCGCCGAGCGAG
ACGCGGCGCAAGGTCCGCCGCCTGGCGGGCACCGGGTTGT
>NODE_45_length_1474_cov_2.957767
CGACCTCCACCAGTGTCGAAGAGACCCTGCACGAACTGGGCGAAATCCACCGTTTCGCCA
GCGGCAAGCTCGACGGCGAATACCTGTGGAGCCCCTCCATGCCCTGCGAGCTGCCGGATG
AAGAGACCATCCCGATCGCCCGCTACGGGAGTTCGCACATCGGCCGCCTGAAGTACGTCT
ACCGCAAGGGCCTGGCCCTGCGCTACGGCAAGACCATGCAGTGCATCGCCGGCATCCACT
ACAACTTCTCCCTGCCCGAAGGCATCTGGGAGTTGCTGCGCCAGGAAGAAGGCAGCGAGA
AGAGCGCGCGGGACTTCCAGTCGCACCGCTACATCGCGATGATCCGCAACTTCCGCCGCT
ACAGCTGGCTGCTGATGTACCTGTTCGGCGCCTCGCCGGCGCTGGACGCCGGCTTCCTGC
GCGGTCGCCCGCACGGTCTGGACGCCTTCGACGAGCACACCCTCTACCTGCCCTACGCCA
CCAGCCTGCGGATGAGCGACCTGGGCTACCAGAACAACGCCCAGGCCGGCCTGACGCCCT
GCTACAACGATCTGGACAGCTACATCGACAGCCTGCGCCGCGCCGTCAGTACGCCGTATG
CGCCGTACGAGAAGATCGGCACCAAGGTCGACGGCGAGTGGGTGCAGCTCAACACCAACA
TCCTGCAGATCGAGAACGAGTACTACTCGAGCATCCGCCCGAAGCGCGTCACCTACACCG
GCGAGCGCCCGATTCAGGCGCTGATGGCCCGCGGCGTGCAGTACGTCGAGGCGCGCTGCC
TGGACATCAACCCGTTCCTGCCGCTGGGCATCGACGTCACCGAAGCACGCTTCCTCGACG
CCTTCCTGCTCTACTGCGCGCTGTCCGACAGCCCGCCGCTGGGCGGTTGCGAGTGCGGCT
CGGCCACCAGCAACTTCCTGAAAGTGGTTAAGGAAGGTCGCCGTCCCGGCCTGAAACTGG
AACGCGGCGGCCAGCAGATCGAAATGAAGGGCTGGGCCGACGCCCTGCTCGACGCCATCG
CGCCGATCATCGACCTGCTTGACCGTGCCAACGGCAGTAACCTGCACGTCCAGAGCCTGG
CCGAGCAGCGCGCCAAGGTCGCCGATGCCGACCTGACACCGTCGGCAAAAGTCCTGGCGG
AAATGCGCGAACGCGGCGAGAGCTTCGAAGCCTTCGCCCTGCGCCACAGCCGCCAGCATG
CCGAAATGCTGCAGAGCGAGCCGCTGTCCGCTGAAGAGCAGGCACGTTTCGAAGGCATGG
CCAGCCAATCCCTGGCCGAACAGGCGGAGCTGGAGAAGCAGCCCGAGGGCGATTTCGACA
CCTTCGTCGCCGCTTACCAGGCGAGCATCCTCGGCCTGATCAGCGTCTGAGACAGCACCG
CGGCGACCTCGGTCGCCGCGGAGTCATTCAGAGGGTCTTCTCGAAGCCCTGGGAGTTTCG
CTGGTAGTTGTACAGCGACGCCCGCGCCGCCGGC
>NODE_46_length_1470_cov_3.684853
CCCATCGCGCCCTTGTGCAGTTCGGGGTTCCTGCTGTTGCTCATCACCAGCGGCGCCATG
CCCAGCCACACGGCGTGCCGCGCACGGGTCAGGGCCACGTAGAGGAGGCGCATGTCCTCG
CTCAGGCGCTCGTCGTTGGCCAGCTGGAACGCCGCCTTGGCCAGCTCCTTGTCGCGTGAC
AGCTCGACGACCCGCGCCTCGCCGGACTGGAAGCTCGGCGGCGTACCGCTCTTGCCGTCC
AGCTCGCGCCAGGTGCAGATGAAGGGCAGCAGCACCAGCGGGTATTCCAGGCCCTTGGAC
TTGTGGATGGTCACCACCTTGATCAGGTCGGCGTCGCTCTCCAGGCGGAGGATTTCCTCG
CTGGACGGGCTCTCCAGCTGTTCGGCGAGCACGCGCAGCAGCGCATGTTCGCCATCCAGC
TCCACGGCTTCGCGTTGCAGCCATTCGGCGAGGTGCAGGAGGTTGGTCAGGCTGCGCTCG
CCATCGGTCTCGCGCAGCAGGCGCGCCGGCAGAGCGAAGTCGGCCAGCAACCGGCGCAGC
ATCGGCAGCACGCCCTGCTGCTGCCAGAGCACGCGGTAATCGCGGAAGCGCAGCACCATG
TCTTCCCAGAATCGCTCGTCCTGGTTCAGCCGCTCCAGGGTCGGCCAGTCCAGCGCCAGG
CTGCGAGTCGCCAGGGCGATACGCAGGACGCCATCGTCGCCAGGGTCGGCGCAGGCGCGC
AGCCAGTGCAGCAGGTCGATAGCCTCGGGACTGTCGAACACCGAGTCGCGGTCGGACAGG
TAGACGCTGGCGAGTCGGCGCCTGGCCAGTTCCGAGCGCACGGCCTCGGCTTCGCTGCGA
CCGCGCACGAGGATCGCGATGTCCGCCGGGCGCAACGCCCGCCACTGGCCATCGGCCTGG
CGGAAGCCGCTCTGGGCGGAGCTCAGCCAGCGCTGGATGGCACTGGCGCTGCGCGCGGCC
ATCTCCTGGCGGTACAGCGTGGAGCCGCAGACCTGGCCGTCGTTATCCAGTTGCCAGAAG
GTCATGGCCGGCGCCTCGTTGCCTTCCAGCAACAGCGCCTCATCCCGGCCACGGGCGCCC
ACGTCGAGGAAGGGCACCGGGTTCTCCTGCCCGTCCACGGCAAAGCGGAAGGCGCCGCGC
GGATGCTCTTCGGCGAACAGGAAGCAGCGATTGGCCGCGCTCACCATGGCCAGGGTGGAG
CGGAAGTTGGTACCCAGCGTGTAGTGGCGCCCGGCGGTGGCGGCACGGGCGCGCAGGTAG
GTGTGGATGTCGGCGCCGCGGAAGGCGTAGATCGCCTGCTTGGGGTCGCCGATCATGAAC
AATCCCAGATGGCGCGGATTATCCGAGATGCGATAGACGCGCTCGAAGATGCGGTACTGC
AGCGGGTCGGTGTCCTGGAATTCGTCGATCAGCGCCACCGGGAACTGCTCGCGGATACGT
TCGGCCAGGCGCTCGCCGCCGCTGCCGGCC
>NODE_47_length_1470_cov_3.187365
CGTCAGTGGCACGACCCCGGTGGCAGCAAGCAGACAGGCACCGAGCAGGGTCTTGCGCAG
GGAACGCAGGGAAAGCGGCATGGTCATGGCATTGCTCCTAACGGTTGGAAATCGGCACGG
GATGACATCACGTCTCCCGGGCTTTTCTCCCGCCGTGTAGCCCTGTCCCTAGGGCCGGAA
AACTCTCGGACCAGACGCCCTTCTCGCGAAGGACCGGAACCCTAGTTCGCCTGTGGTGCA
ACTCCAGTGTGTGCCTTGCAGCGTTCGCCCACCCGGTGGCTACCTTGCCGTGGGTGATGC
ATCCCGTTGATCAGGACAGAGCAATTGAAATGCCAGCTTTTCTGAAACCGAAAAACCACC
GGGGATTTCAATCGCTTAGATGAAATCCCCGGTTCAGAGCAGGTGTCGGCCACGAGCCCG
CCGGCACCAAGTCGATGCGCCTTGCCTTCTATTGAGGCATCAGGCGGTGCGCACGGGGGT
GCGATGCAGCGAGGCGGCCGCCGTCGCCACGAACAGTCCGGCGGCGAGCGCCAGGGCGAC
CGGCACGCCCTGCGGCCCGAGGTCCATCAGGCTGCCGCTGAGCAGGGGCCCGAGCAAACT
GCCGACGCCCCAGAGCATGCCGGCGGCGGCGTTGGCGGTGACCAGATCGCGGCCACGGAA
GCGCTGGCCGATCAGCACCAGCGCCAGGGTGTAGACGCCACCGGCGACCGCGCCGAGCAG
CATCAGCGCCGGCCACAGCAGCGCCGGCTGGCTGATCAGCCAGGGCAGGCCGAGGCCGAT
CAGCATCGCGGCGACGCCGCAGGCGAGGTGCAGGGTGGGGCGGTCGAGCCGGTCGGACAG
CCAGCCCAGCGGCAGCTGGCAGATCATGTCGCCCAGCAGGATCACCGTCGCCATGAACGC
GGCGATGCCCACCGCATAGCCGTGGCTGGACGCGTAGACCGGGAAGAGCGAGAGCACCAC
GCTGTCGAAGAACGAGAAGAACAGCACGCCCATGCACAGGGCCGGGGCGACCCGCAGGAA
ACCGGCCAGGGAGAAGCTGCGCGGCTCTTCCACGTGCTCGTGGAGGCCTTCCTCGGGCAT
GGCGAAGGCCACGGTGGCCAGGGCAATAAGATGCCCGGCGCTGACCAGCAGTACTACCCA
CGGCGTCTGCGCGCCGAGCAGCGCCACCAGGGTTGGGCCGAGCAGCTGGAAGGCGGTGAA
GCTGGTGGCATAGAGGGCCACGATGGTGCCGCGATTCTTCTCGCCGCACAGCTCGTTGAC
CCAGGCCTCGCCGAGGATGATCGCGATGCCCATGCCGACGCCGAGTGCCAGGCGCGCCGC
CGCCAGCAGCCAGAGCGAGTGGCTGCTGAACTCGATGGCCGCGGTGCTGGCGGTGCACAG
CACGAAGCACAGCAGGTACAGGCGGCGCCGGCTCATCAATTGGCAGGCGCGGTCCACCAC
GGTGGCGGCGAGGATCATGCCCGCCGCCGG
>NODE_48_length_1466_cov_3.790497
GTGGTGATTGCCCTGCGCGCGAGTCGTGGGGCTGTCGGTGTTCTCCCGGCCGTAACCGGC
CACGAGATCGACGGTTGGCAGGTAGCCGCCCCTGGCGAACTTCAGTTCCTCATCTGCAGT
GAGGCGACTGTTCACGCTCTGGCTGATTTCCGGGTGGTACTGCAGCGTGCTTTGTATAGC
TTCGGTCAGCGTCATGGCTTGCCCATGAGTCCCCGACACCGCCAAAAATACACCGCTCCA
TAGTGCCGCGTTACGACTGCGCATGGTTGTGCTCCTGGTGTTCTTGTACTTCGATGCTCT
TTGGTCGCCAATTTATTGGCTTTTTTCTCTTATCAAGCGTTTCACGCCTGTAACATCAGA
GCTAAGAACAACTTTTCGAAAACCTCAGAAGAATTTTTCACAAGGGTTATTCGGAAAAAA
TCTTATGAGCCCCGTGAAAAGCAGCACATTGTTTGAGCGTGCAAGCCCTCGTATCTCCTG
GGTATGGGCCGGATAAGGCGCTTGCAATCGAAGCCAGGTACGGTTTGTAGCAGTTAGGGC
GGGGACCACCGCAGAAGGACAAGAAACGCGTGGCCAGCATGACAGAAATTTGTCGCTGGC
TTTTTGATGCACAAGCGCTATCAGTCCTCCTTGCTCCCTTCGCAACTTTCTTCGCAGCAT
CCGGATACAAGCGTGCCTTGGCCTGTTTCGGACAATCGCGCGTCGGTGGAACCGGCCGCA
GGATGTGCATCGGAGGAAGGACTCATGGCTACGTTGATGGGTGTCGTCAGCAAGGTAATC
GGCGAAGTGTTTGCGGTAGCCGCCGATGGATCGCGTCGTCCTTTGTCACAGGGAGACAAG
GTGTTTGTCGGTGAGCAACTGGTCACCGGCGCCAATGGCGCAGTCGCGCTGAAGGTTGCT
GGAGGTGGCGAGATCACGCTGGGGCGTGATAGCTCCCTGCCGCTGACCTCGCAGATGCTC
GCTGCTGCGCACCAGTCGGACCAGGGCGACCAGGCGGTTGCCCAGCAGCAGCCGGCGACG
CCCACCAAACAGGATGTCACCGACGTCAAGGCCCTGCAGGCTGCCATCGCCGCCGGTGCG
GACCCGACCCAGGCTGCCGAAGCCACCGCCGCCGGCCCGAGCGCCGCCGGCGCTGCCGCC
AACGGCAAACCCGGCGGTGGGCACTCCTTCGTGCTGCTGACTGAAGTCGGCGGCCATATT
GATCCCACCATCGGATTCCCCACCGGGCCGATCGGCTCCGGACCGCTGCCCCTGCGTGAG
TTCGTTGGTGTTCCGCAACCGCGCGTCGAGGCCGTTACGCCGCCGCCCGATGGTCAGCCG
AGCGCCGGCCCCAGCGGTCCTGGCGCCGCCAACGTGTTCGAGGCCGGCCTGCCCGGCGGC
CTGCCCGATGGCGCGGGCGACGGCTCCACCGTCACCGGCAGCCTGGGCTACAACGTTGGT
CCCGATTGGGTCGGCAGTTTCTCCTG
>NODE_49_length_1464_cov_3.379957
CGCCGTCCTGGCCGGCTTGGGGCTTGCGCGGTTCGCTCATGGCATTTCTACCCTGGAAGT
CAGTGGCGGGCATTCTAACAGGAAGCACGGAAAACGCCGCCCCGGTCGCCACCCCGTGAG
GGCTGCCGGGGTGCGGCGATACGGCGCGGCGCGTATGATCGGCTGGGTCAGTCAATCGCG
GAGTTCCAGCATGTCCCGTATCCACGTCGAACGTTCCCACTCCCTCGGCCTCGAAGCCGC
TCGCGCCAAGGCCGAGAAGCTCGCCGACAAGCTCGGCCGCGAGCACGGCGTGAGCAGCGA
GTGGCAGGGCGACACCTTGCTGTTCAAGCGCAGCGGCGTGGACGGGCGCATCGAGGTGGG
CGCGGACAAGGTCGCGGTGGATGTGAAGCTGGGCCTGATGCTCTCGGCCATGGGCGGCCT
GCTCAAGGGCGAGATCGAGCGCGCGCTGGACAAGGCCCTGGCCTGATTCCCCCGGCCCCG
CTCCCGGCGGGGCCATGCCGCTTTCCGGCGGCGTCGGCTGCGGCCGCAAAGCCTGGTATG
TGTTTTCTAATTTTCCTCGCTACCTTGGCTCACAGTCCCGCCTGATGCGGGCGGTTATTC
GACATCATCGAATCTGAACCCTGTGAGGTGCCACCATGGCCAAGGCTGTCAGCAAGAAGA
AAGTCGCAGAACTCGAATCCTCCCTCTATTCGGACGCCAAGCACTACGCCCGGCAGATCT
GGCTCGCGGGCCTGGGGACCTATGCTCGCGTGGGCGCCGAAGGCAGCGAGTACTTCAAGG
AACTGGTCAAGTCCGGCGAGTCCGTGGAGAAGAAAGGCCGCGACCTGGTGAGCACCCAGA
TCGACGCCGCCAACGACAGCGTCAAAGGTCGCCTGCACAGCGTCAAGGCCAAGCTCAACT
TCGAGAAGATCGAAGCGGCGTTCGACGCGCGTGTCGCGTCCGCCCTCAATCGCATCGGAA
TTCCCTCCAGACGTGATGTGGAGGCGCTCTCTGCTAAGCTGGATGAGCTGAGCGCAGTGC
TCGAGCGTGTCGCGAGAACTCAATAAGGAGAGCAGGATGGCTGGCAAAAAAACTACCGAT
AAAAAAGAGTCCAGTTGGATCGGCGAGATCGAGAAATACTCGCGGCAGATCTGGCTGGCC
GGCTTGGGGGCCTACTCGAAGGTCAGCAAGGACGGCAGCAAGGTGTTCGAGACCCTGGTC
AAGGACGGCGAGAAGGCTGAGAAACTGGCCAAGACCGAAGTCGAAGGTGCGGTGAAGACC
TCCGCCCGTTCCGCGAAGTCGCGCGTCGATGCCGTCAAGGGCGCCGCGATCGGCAAGTGG
GGCGAGCTGGAAGAGGCTTTCGACAAGCGCCTGAACAGCGCGATCTCGCGCCTGGGCGTA
CCGAGCAGCCGTGAAGTGAAAGACCTGCACAGCAAGGTCGACAGCCTCACCAGGCAGATC
GAGAAACTCACCGGCGTCAGCGTT
>NODE_50_length_1463_cov_3.542569
CATGCCATTGCCGTTGTCCTGGACCGAGAGGTGCACGTGGGTTTCGTCCGCCCAGGATTT
CACCTGGATCAGGCCGAACGTCTCCATGGCCTGGCCAGCGTTGGTCAGCAGGTTGAGCAA
CACCTGGTTGATCTGGCTGGCGGCGCAGGCGACCTTGGGCAGCACGCCGAGCTGGGTGGC
GACCTCGGCCTTTTCCTTGATGCTATTGCGAGCGATCAGCAGTGCACTGCGGACGCAGTC
GTTGAGATCGACTTCCTCGCTGCGGGCGCGGTCCAGTCGGGCGAAGTCCTTCAGGCCGCC
GACCAGTTCGCCGATCTGCGCCAGGCCGAAGTCGGTGTCGCCGAACAGCTGGTCGAGATC
GCCCACCAGTTGCTCCAGCGCAGCCTCGTCGCGGGCCTGTTCGAAGGCCGCACGGGCGCG
AGTGAGTTGCTCGGGTTCGCAGGCCGGATCGTCCAGGCACTCGTTGAGCAGGCTCTGTGC
TTCGGTCAGGCCAAGCAGCGGGACCAGCAGCTCGCGCAGCAGCGCGACGTTGTTCTTCAC
GTAGCCCAGCGGGGTATTCAGTTCATGGGCGACGCCGGCCACCATCTGGCCGAGGGAGGC
CATCTTCTCCGACTGCACCAGTTGCGCCTGGGATTCGCGCAGGTCCTGCAGGGTCTTGTT
GAGCACGCGGTTGCGCTGGGCGACCCGCTGTTCCATGGCCTTTAGCAGGTCGAGCACCGT
GCCGAGGCCGAGGTAGCGTCCCTGTTCGTCCACCAGGACGAAATCCTCGGTGATCGGGTA
GCTCAGTTGCGCGGTGACCTGCTGCGACGCCTCTTCGAGGCTGAGGTCGGCGCGCACCTT
CAGCGGCTGCGCGTTCATCACGTCGCTGGCCGGGCGGCGCCCCCAGAGGTCCCGGCCGAA
ACGCTGCATGAAGATGTCCTGCAGGCCGTTGCGGCTGACCAGTCCCAGCGGCATCCCGGT
GGCGTCCACCACCGGCAGCGAGAGGAAGGAACGGTGCTCGGCGTCGAGGAAGCGTTCAGC
CACGTCACTGATGCTCAGTTCCGGTGCCAAGGGCGCTACCTGGCGCAACAGCTCGTGCAG
GGCGCGGGTGGTCATCGGCGAATCTCCGGTCGCTGGGATGGGCGCCAGTAGACCAGCGGC
AGATTGCCATCCTGTGACAGCCGTCGCGCGGCCAGGAAGCTTCACGGAGCGGTCATCGCG
CTGCAACAAGCGCCGATGCGATGCACCCGAACGGGACGTGCGAAACGCCGCCGCACCGCC
TCGAAGCAGGCAATCAGGTAGCGAATGTTCACGAAACGACGCGAACTGGCACTTTGCGAC
CGAGCTCCGGCGAATGGCACGACCACTGCACGAACGCCGGGGTCGTGTCTTTCATCCTCT
GTCCTGGAGACCTCGCATGAGCACGCAACTCAAACCCACCCTCGGCACCTTGCATCTCTG
GGGGATCGCCGTGGGCCTGGTGA
>NODE_51_length_1459_cov_2.746020
CTCGCTCTGGTAGGTCGCGCCCCAGGCGAACCAGTCGTAGGGCTCCCACAGTACGCCCAG
GTTGAAGCTCGGCGAGAGGGTCTGCTGCATGTCCAGCTTAAGGTTGGCCAGCGAGTCGTA
GGGGCCGATACGGCCACCGCAGACGTTGAACACCAGCTCGACGATCTCCTGCGCGCCGGG
AACGCAGGTAGTGTCGTGCAGGGTCTGCAACAGTCCAGTGAGCAGGCCGGGGTTGCGGAA
GTCGGTGTCCAGCGCCATGGCCTGGTGGGAGAAACCGATGGACAGGCCGGCCGACAGCGT
GTCGTTGATCTCGTAGCCCACCGAGGGTGAGAAGTAGGTGATGCGCTGCAACGAGACACG
GCGGCCTTCGTAGCGCGCCGGATCGCTGTCCGAGTCGCGCGAATAGCCCAGCGCCTGGGG
CGCATAGACGTTGGTGGCGAAGGTGAACTTGGAACCCGGCGGGTTGATCGACAGGCCCGC
CAGCGGCGCCACCAGCAGCGGCATGTCCGTCATGCCGCCAAGGCCCGGCAGGTACATGGT
CGGGGTCAGGGTACGGCTGTTCTCGCCGGCCACCGGGTCGTCGTCCAGGCCGAAGGCAGA
AGAGCCGTAGTCCGACGGTGCCTTGAAGCCGGCGCGGATATCCATCACCCCGGTAATCAG
CTTGATCTGGGTCTGACGCCCCTTGAGCTTGGTCAGGGCGGCGGGGTTGTAGTGCACGGC
GTCGATCCCCGTCGAGTCGGCCGTGACCGCATTGGCCATGGCCATGGCCTTGGGGTTGCC
GATGGTCAGGTCGTTCGCCAACTGGGCGTTGGCGAGCGTCGCCCAGCCAAAACCTACCCC
TGCCATCGCCACCGCGAGGGGCGAAATGCGCATAGTCATGTAGTGGTCGCTCGTCGGTTA
CTGGGCTTTGAGGCCTTGGATATCCAGGGGAAGGGAAACCCCCAGCAGTACATCCGGCGA
GTCTTCGGTCAGACCGAAACCGGCGTTCACGTTGACGATGTAGTCGGGCGATGTTCGCAG
GCCGAGCGAGAAGTTCATGATCGCGCTGGTCTGCTCCGGCGCCTCTACCGTCCGGTCATT
GAAGTAGTACTTGTTCTTGAACGAGTAGGCCATCTGGTAGGAGGTGGCCAGGGAGACGTC
GTAGGACAGCGCGTAGGCCATGCCCATGGCGAAGTTGACCGTGTCGCCCGGCACCACTTT
CTCCAGCTCCTCGCCATACTGGTTCTGATGGATGTCGTCGACCTTCATGTTGTAGGTGTA
ACCCAGCGAACCATAGAGCACGACCGGATCGATCACGTAGGACATGTTGGCGCCGGCGCC
CAGGCTGTAGAAGCCGTTGCCGGTGGACACATCGTCCTGCACGTTGCCCTTGTACGGGCT
GTCGCCGGTGGGCAGGCCGAGGGTCGCATAGAGCGTGGTGACCGGAGCGCCGCGACGCGC
GGCCCAGGGCTGCCAGCGC
>NODE_52_length_1458_cov_2.668356
GCTTCGCGCGGGCTTTCGCCGAAGCCGGAAGACCAGCAGGCGCTGAAGCGCGAGATCGCC
ATCGAGTTCGAGAAGCACGACTTCAGCGAATGGCGGGAACGTTTCGCGGCGCTGGACGCC
TGTGTCGAGCCGATGCTATCGCTGGCCGAAGCGGTGGAGCACCCGCAATTGGTCGAGCGC
GGAGTAGTGACGCGGGTCCCCAATGGCAAGGACGGCGAGCAGCGGCAGATGGCCTGTCCG
ATTCGCTTCTCTGCCGGGCTGCCCGAACCGCGCCATATTGGCGCTGCGTTGGGTGCGCAC
ACGGCGGATGTGATGGCGGAGTTGGGTTATACCGACGAGCAGGTGGCAGCGCTCAAGGCG
GCCAGGGTCATCGCCTGACCGGCGTCACTCTCGGCGGGTTTCGCCGGTGAAGATCAGCGT
CGCGCGGCAGCGCCGGCAATAGTAGCGGCGGCCCTGGGCGACCAGGTTATGACGCTGGGA
TGAGAAGGGGAATTCATTGCCTGCGCCGCAGTGGCAGCGGTACAGGTAGCGCGTGGTGCG
CCGGCGCTTGATCTCATAGGTGTGGCAGCGATCGGGCGGCAGGCCGTAGATGCCGCGCAT
GATCAACTGCCACTCTTCGCCATGCGGACGAATGCGCGGACCGAACATCTGGTGGGCGAT
CAGGTGGGCCACTTCATGGGCCACGGTCTGCTGCAGGAAGTGGTCGTGGTTTTCCCGGTA
CAGCTGCGGGTTGAAGCGCAGCAGGTTCTCATCCAGGTGGGCGACGCCGGCCTTCTGGCC
GCGTAGCCGGAAGCTCACTTCCGGGCGGGGAAAGCGCCGCTGGAAGAAGGCTTCGGCCTG
CTGGTAGCAGGCTTCGACGCGAGCGTTGAGCTGTTCAGGCATACAGTGGTTCTCCGACGG
GGGCAGATTATGCCGCAGTCGGAGCGTCGATGGAGGATTTCTCGCGCCCGCTCGTCCGGG
GTGCAGGTTCAGGCAAGTTGGGCGAGTTTCAGGCAAGCACGCAAAACAAAACCGGGCCGC
TGGGGCCCGGTTTTTCGGTCATGTCGCGCAATCAGGTGTATTCCGGGCCGACGCCGCTGC
CCCAGAGGATGACCGAGAGGGCCATCATCGCCACCAGCACCACCAGTCCTACCGCCAGGA
CCGAACTGGAGAACAGGAAGCCTTCATCCTTGGGGATGTTCATGAAGGTCGGGATGCCGA
CGTAGAGCAGGTAGACGGTGTAGCAGATCGCGGCGGTGCCGATGATCATGCCCAGCCACA
GGTGTGGGTAGAGCGCCGCCAGGCCGCCGATGAACAGCGGGGTGGCGGTGTACGCGGCGA
ACACTATGCATTGGGTCAGCGATGGCGATGCGTCGTAGGTGCGGGCCATCCAGTGAATGA
AGGCGCCCATGCCGGCGACGCCGGCGAGGATGGCGATGGAAGTCATGATGGTCAGCTGTA
TCGCGCTGGCGGCCGTCA
>NODE_53_length_1457_cov_3.002899
CACCGGCTTGCGGCCGGGGCGCAGGATGATTTCCATGTCGGTGAACGACTCGCTGGTGCG
GCCGATGTCGTCGGCCAGGCCAGCGAACTGGAAGATGCGCATGATCTCGTCGTCGAAATG
CACGGCACGCGGGGCATAGTAAAGGTCCTCGTCGCGCTCCAGGCCGACCACCGACCAGCC
GTAGCGGCCCAGCAGGTTGGCCAGCACCGCCCCGGTGGGGCCAAGGCCGACGATGATCAC
GTCACAGGTTGTCGTTGTTGTTATGGACTCTTGCATTGCTTGCTCCAGGGGAAGACATCG
CCGAATCATTTTGAACACCAGCGTTCAATTCAGTCAACTGGAGATCAATTTTGATTCGGA
CTGCCTAGCCAAACCCGCCAGCCAAAGCCTTTCCAGAGCAGCGACAGCAAGCCGGAAAGG
CCCGAATGACGGGATAGAGCGAGAGAAAAGCAGGAAAAATGGCGAGCAATGGACCCTGTT
GACTTATTTTGAACGCACGTGTTCAATCGACCCATGCTTGACGTTGGAGCCGTCTTTTCA
TGGAAACCCTCAACCCCGTACAACGCCGCATCCACCAGGCCGCCCTGCGCCTGTTCGCCG
AGAAAGGCGCCAGCCAGGTGAACATCAGCGACCTGGCCCAGGAGGCCGGCGTGGCCAGGG
GCACCATCTACAACAACCTGCAGTCCATCGACGACCTCTTCCAGCACGTGGCCAGCCACC
TGGCGGCGGAGATGCACCAGCGCGTGGTGAAGAGCTTCGGCGAGACCTCGGACCCAGCCC
TGCGCCTGGCCAACGGTATCCGCTTCTTCATCCGCCGGGCCCACGAGGAACCGCACTGGG
GCGCCTTCATCAGCCGCTTCTCGATGAGCGAGGAATCGCTGCGCGGCATGTGGTTCGGCC
CGCCCACCGCCGACCTGCTCAGCGGGCTCGCCAACGGCCGCTACAGCTTCCGCCAGGAAC
AGCTGCCCTCGGCGATCTCGATGATCGCCGGCTCCGTGCTCAGCTCCATCTTCCTGGTCC
TGGAGGGCCACCGGACCTGGCGCCAGGCCGGCAGCGACGCGGCGGAACTGACCCTGCGCG
CGCTCGGCGTGGCACCGGAGGAAGCGCGCAGCCTGTCCACCGGTGAGCTGCCGGTGCTGC
CACCCGCGGACTGACCTACCCGAACCGGCCAACGCCCCTTTTCAGGGGCGATGGCGAAGC
TTTGCCTGACGAAAGCCACGGAGAACAACAAACATGAGCCGTCAGCCCCCTTCCGCAAGC
CAGTCAACCGCCTTGGCGACGCCGCAGCCGGCGCGCCATCCGCAGCCGACGGTCAAGGCC
CGCGCACTGGCCCACCTGATCTTCGAGCGCCCGGACCTGGAGCAGGCCGAGCGCTTTCTT
GGCGACTTCGGCCTGACCCTGGCGCATCGCGAGGCCGACTGTCTGTACGTGCGCGGCACC
GGCCCGGCGCCTTACTG
>NODE_54_length_1455_cov_0.926033
AGTAAAATTATTTTATCAGTTATAAAAAAATGTATTTTATGAAATTTGTGAAATTCATTA
TGGATTTCAATTTTGTCTGAAGATATGCGTGTTTTTATGGCGGTATCCTATATTAGGTAC
ATTCACATTATTAATAGAAATCTCGGCTAGAAATGAACCTAATGAACTTTAATTTATTAC
GGTTTCTTCGATTGATAAGGTAAAAAACTTGTTTTGTTCGTTCTACAACTTTGCTTACTT
TTTTCATCATAACTATTGATTGAAGACCGTTAGAGAGGTGAATCTTTTTCCAAGTTAAAG
TTCAAGTAAAATACTAGAAGAATCAATAACAGTGCGATCAGAAATGATGTTTTAGTCAAA
AGATATGGCCATCTGAACATAAGGATTGCAATCGTGTTATTACTTGAAAAAAGTAAGTTT
GTTCAAATAGTAATAACATGAGCTATATTAGGGTAAACGGATCGTGTAATATCTCATTTT
AAAGCTGGTACTTTAAGCTTTAAATGATACCTTGTACGACAAAAAATTTTAATTCAGTCC
AAAGATATGCCTGTTTTTATCGGCTTATCCTATATTAGGTTCAATCACATTATTGGCAAT
ATCTCGGTTAGAAATTAACCTAATGATCTGTATAACGAACTCGGTTCACAGTTTGTAAAA
AGCATTATCTGTACCAAATTTGGAGTCAATTTGATCAAAATTACTCGAGTTATCGTTAAA
ACTAAAATGACCTATTTTAAGACAAAATATCAATTTTTTCAATAACGGTGCTATATAAAG
ATTTGAAATTTTCTGGGCGTTTTACTAATTATATAAGACAACATCAGTTAAAATTTTGAA
AAATTTCATCGACAATTTACTGAGATACAGAAAATTGTCCTTAAATAAGGGTTTTCATCA
TAACTATTGATTGCAGACAGCTAGAGAGATGAGCTTTTTTTTAAATTAAAGTTGAAGTAA
TGTACTATACGAATCAATCATAAAATATTACAAAATTATCTTATGTGATCAAAAAAATTA
GAAAAAATCAATTTTCAAAAACTCAAAAAATCACTTTTTTTAAATTTTGGAAAACTGTCT
CATCAAAATCATACAAATCTTCTTTTACACCCTTCATAACGAAAAAACAAATCGAATGAG
TCCTCGCGCGTCAAATTCCGTCGTATAGAACTGGAGTTATTGACAACTACATACATACAT
AATACACACACACAATACACACACACTTAAATTCTTGATTTTCATTCGAATTTATTTTCC
GTGAGATATCCTACACAATAATTCAATATATAATTTATTTATGGTACGTAATATACCAAC
AAAACAATCACTAGTACTCCGAGCGAGCGTTAGCGAGCGAGGTGATTTATAGCTAGTTTA
TTAATATAACAAAGAAAATAAACGCTGATCTACAAAGAACAACCACCGACGAGAACGAAA
ATATGGCTAACATAC
>NODE_55_length_1455_cov_2.214804
GGGCGGGCACGCAGACCGACAGCCTTATGGTTGGCGGAATGAAGAGCGAAAAGGTGAGCA
TCCAGTAACTCATCGATCCCGGCGCGATGATTCGACTGGTCTGCGGCCTCAGCGTGCTGG
AGTTCAACGCCGATGGGCGCATCAACATTTCCGGCAGCGCCTTCAATATCTACGCCAGCG
GCAACGGCAACATCGACACCGGCGGCCGGCTGGACCTCAACTCCGGGGGCGCCAGCGCGG
TGGATGCCCAGGGCCAGGGCAGCAAGGGCAGCATCGACGCCGAGGTGCAGGCGGCCTTCC
CGCCTCCGCCCAAGGCCTGATACTCAAGCGCGCGCCCTGCCCCGGGCGCGCGCCAGGCAT
CGACGGATTGGGGTGATGCTCGCGGTTCCTGCGCGGGTGGTTGAACTTCGCCCGTCGCCG
CCCCGTGGCGGCTCAGGGGTTGTCCGGCACGAAGTCCGGGCCGCCGAGCCGGTCACGCAG
GTGGAGCGAGGTGCGCAGCAGCGGCCCCCACAGGCCGTTGTCACTGTTCCAGCTGGCACC
GGCCCAGCGCGTATCGGCCAGCAGGTCGGCCTTGCGCTCCTGGGTCAGCTGCTTGAGCTG
CGCGGCCACCCCGCCAAGGTCGACTTCGAACAACCCGGCATAGCGACCCGTGGGGTCCGC
GTGCTGCTTAGAAAGGCAGTAGCGGTAGTACCAGACCCAGCGATGGGCGAGGTAGATCGC
GCGGTTGCGGTCGGGATAGCTGGTCAGCAGTTTCATCAGCGCAGCGACGAAGCGCGGCGC
GAAGCTGGGGTCCTGCTGCCACTGCGGTACCACCAGTTCGTCGAACGCCTGGGCGACGTT
CTGCGGCTCGGGGTTGTCGGTCTGCGCCTCGACGAAATAAAACGGCTCGCCGGCCAGGAA
ACGGTCCAGTTCGTCGTTGGCCAGCGCCAGGGACAGGACGTCGTCGGGTGTCGTCATGGA
ATTCTCGTCACATCTTGGGTAGAGGACAGTATGCCGAGGTCATTGCCGTGGGCAATCGGC
ACGTTGTCCAGCACGGCCTCGCGGTTGCCGCCGGGATAGGTCACGCCGCCGGGCCGCCAC
AGCGAGTTGGCGCCGCCCTCGTTGCCGCTGGGCATGACCACCTTGGGGTTGTCGATGTTG
ACCCGGTAGATGTCCTTGCCGACCAGATCGCCCTTCTTGTAGCCCAGCGCGTCCTCCAGC
ACCGCGACGTCGCCGGTCTCGCGGTACTTGGCAACCACCGCATCCATGTCGGAACGGGCC
ATGACGAACTTCTTCGGGTTGAAGGTGGTGTACATCGGGTCGGCGATATCGCCGGGGGTG
AAGAGGAAGGAACCGCCTTCCTTCTCGAACACCTCGAGGTGCTGCTTGACGTAAGAGTCC
TTCAGGTAATCGGTGGCGGGCGGGCGCTTGCCGTGGGGCAACGCCAGGATGTCATTCTCG
GTGACGCCGGGTTTG
>NODE_56_length_1452_cov_2.113455
GGTGATGTCGCGCTCGATGTTCTGGAACTCCTGCTTCTTCGCGCTGCTGTCGAAGGACAG
CGGGCGACTGTCGTAGTAGCTGCGGTCGACCTTGGGCGCGTGCTTGCCGCGCCCCTTGAG
GAAGTCATCGCGGATGCCGTCGTCCCACTTGATCGCATCGAGCACGCGGATCGGCGTCTG
CGCCTCGACGATACGGTCGGACAGGCCACGGATGATCTGCTGGTATTCGTTGGGCGTGGA
CTTCTTGCGCCGTGGGGTCATTGCTGGTCTCCCTGGGTCACGCGCGAAAAGCGCAGCGCT
TCTACGAACACGTCGGAGTTGGCCGGATCGTTCAGGTAGGTGATCACCTCGGCCAGCGGG
CTGCTCACCAGGGCGCCGGCGCCCTGCTCGGTGTCGACCTTCTCGCCCTTGAGCGAGCCG
TCCTTCATGTCCTGCAGGATGTGGTCGACATCCAGGTTATAGATCACCAGTTCGTCCTTG
TCGGTGATCTCGAACCCGGCCAGCGCGAAGTTGCCGCCCATGCTTTTCGGCAGGCCGGCC
GAAAGGTACCAGCGCTTGCCGTGGTGAGCGACGGTAAAGCCGAAGTCCTCGACGCTGTCG
GTGTTGTCCTTGCTGTCGACGTAGCTGAGCGCACGATAGAGGTTGGAGCCGGAGCGGGTG
ATGTCGAGGAACTGCTCCTCGCCGTACTCGTCCACACGCGACCACTGGCCCAGCAGGTGA
GCCGGCGCGGGCTCGTTGGCCGGAATCGGGTCCTTGAACGTCACCAGACAGCCACTGAGC
AGGCAGATGCTCAACAGCAGCAGTGCACGCCAGACTTTCATCACGCCCTCCTTAGGTCCG
GATGACTTTCCATGCGATGCACGCAGGCGTCCGGAGTTCCGACACGAAAACCCCGCCGGA
TGGCGGGGTCGGAATGCAACTGCGGGAGCTACAGGCCCATCACCAGGTCGAGATAGCGGC
TAAGGATGGCACGCATTTCCTCGATCTGCAGGTGATCGGCCCCGTCCAGCAGGCCCTGAT
ACTCCATCTGCAGGATGATGGCCGTCAACACCCGGGCATCCTGCTCGGGCTGTCTGGAAC
CGAGCACTTCGAAGAAATGCACCACGCCCAGGGACAGAATGCGGCGGTGGCGCTGCGCCA
GATCACTGAGGCTCGGGTTGAGCAGCGCTTCCTGGCGGAAGGCCTGCTCGGCCAGCAGAT
GCTCGCGACGCTCGTTGAGCTGGACCATGACGTACTGGATCGCCAGCTCGACGATGTTGG
CGGTCAGTTCGCGGCGCGCCTGCGGATCGTCCTCGGCAAGGCCGGCGGCCATGGCCTGGA
GATCACCCTCGACGCTGCTCCAGAAGGTCGACAGGGCCTCGGCGCTGCGTTCGACGAAGA
GCGCGAAGGTGTTGGTGATGAGATCATGGATGTCCTTGAAATAGTAGGTGGTGGCCGATA
GCGGCACACCAG
>NODE_57_length_1450_cov_4.131100
CAGGATGCGAAGAACGAAGAAGCCACGGACTACCTGTCGCGCCTGGTGGCGGCGAACAAC
AACCAGCTGGGCCTGAAGGACCTGTTCGAGCTGGCGTTCGAGATCACCAAGATGGGCGGC
CAGCCGATCATGCACACCGACATCGACGGTGCGGCATCCAACGGCACCACCATGACCATC
AAGGCGCTGACCAACATGTACCTGTTGTTGCACCTGATGGACCGCGAGCAGGCCGGCCGT
GTGCGCCTGCCCTACTACCTCGACGAGGCGGCGGACATCGACGAACGCAACCAGTCGGCC
CTGCTGGAGACCAGCCTGCAGCTGGGCTTCGTGCCGATCCTGGCGAGCGTGAAGCCGCAG
GTCTCGGCCCAGGTGGCCATCGACCTGGAAGGCGGCAGCGGCCCCAACGGTATCTACATC
GACGAAGCGGACTGGAAGTACATCCGTCGCCGGGATACCGAAAAAGCCGCGCACAACGAC
GTGGAGGCCAGCGCCGAGCCGGCGTGATGCTTGTGGCGTTGAAGAAAAGCCCCGCATTGC
GGGGCTTTTTCTTTTCCGGGCTGGCACGCCACCGAGAGGGCACGCTCTACCCGAGAATGA
AAAAGGGCCGCCAGCGCAGCCCTTTTTCTATTCGGTGTTAACTCACTGCGCCCTGCCCAG
CGGAATCTTCGGCGCCCAGTCCAACCATTCGTCGTTGGCCTCGTCGAACAGCGCGAAGGT
CTGACCTGGCTTGGCCGGCGCGCCCATCTCGGCATTGTTCGGCGTGGCGAAGGCGACGCC
GCCGGCCAGGATGGTCTCCATCGACTCCGTGCGTACCTTCACCCCCTTGAACAGGCCGGC
ATCCACACCGAAGCCGCTGGTGTTCCAGAAGCGGCTACCCGTGCGTACCAGGGTTGCGTA
GCGCGGCTCGATCAGGATGTGGATCAGCACGCGATCAGCCGTCTCGCCCAGCTCGAAGGA
CGTCACCTTGCCGACCTGCACCTCGCGGTAGGTCACCGGCACGCCGGTCTTGAGCGAACC
ACGACGGGCCGCGCTCAGGGTCAGGCGCAGGCCGTCGGCGTCCAGCAGCCGATTGGGCTC
GCCGTCCAGCAGGCTGAAGCTGGTCTGCTCCTGGCCAGGCTTGGGCGCCGGCAGCACCTC
GATGTATTGACCGCTGACGATGGTGCCCAGGTTGCTGACACCAGACAGGCCAACCTGCGG
TCCCACGACCCAGAAGCGGCTGCCCTGGCGGGCGATACGATCGCCTCCACGGGTGAGGCG
TGCTTTCAGCTGGACGCTCTGCAGGTCCTTGCTCAGCTCGACCTGTTCGACGCGACCGAC
TTCCAGGCCCTTGTAGCGCAGGACGGTACCTTCCTTCAGGCCATCGGCAGTATCGGCACG
CAACTCGATCATCTGCCCCTTGAGGTGCGCGTCGTCCTCGCTGTCGAAGAGTGCGAAGCG
GCGCACCTTG
>NODE_58_length_1447_cov_2.939416
AGTCGAACTCCAGGCCGCCGATGGTCTCGTTGGACGCGGAGTGCAGGTAGGCGGCGTCCT
TGGACAGGTTCCACTCGTTCTGCCCGGGAAGGGCGAAGTAGTCGTATCGGGATGCGCTGG
CAACCACGTTGACGTTGCCGTAGCGACGAGCTTCCTCGATGGCCTTCTTCGACCAGATGC
CGGTTTCCACGTAGTCCGCCACGCCGTCTTCGGGCAGCAGGTTCAGCGGGATCTCGGCGA
ACTGCTGGCTGGCGCCGCCCTGCAGGAACAGCACCTTGTAGTTCGACGGCACGCCCATCA
GGTCGCGCAGGTCCTGCTCGGCCTTCTCGGCGATGGCCACGTAGTCGTCGCTACGGTGGC
TCATCTCCATGACCGACAGGCCCTTGCCTTGCCAATCCAGCAGCTCGGCGCGGGCGCGCT
CCAGCACCTCGGTGGGAAGCGCCGCGGGACCGGCGCAGAAGTTAAAGGCTCGCTTGCTCA
CATCCACTCTCGCTATCAGTCTTCGCTGGCCTGCGGGGCTTCTTCAGCCGCAGCTTCGCC
TGCTTCTGGGTTCTCTTGCGACACTTCACCCTCGACGATCTCACCGTCGATGACGTCGTC
TTCACCTTCCACCACGGTCGGCTCCTGCACCCGCTCCAAGCCCACGACGGTCTCGTCGGC
GGCCAGCTTGATGAGGATCACGCCCTGGGTGTTACGACCGGCGCCGCGGACTTCGTCGAC
ACGGGTACGCACCAGGGTGCCCTGGTCGGAAATCAGCATGATTTCCTCGCCGTCCAGCAC
CTGCACGGCGCCCACCAGGTTGCCGTTACGCTCGTTGATCACCATGGCGATCACGCCCTG
GCCACCGCGACCGCGGCGCGGGTAGTCAGCCAGCGGGGTGCGCTTGCCGTAACCGCGCTC
GGAAGCGGTGAGGATCTGCGCTTCGCGGCACTCGGGGATCAGCATGGAGATGATGCGCTG
GTCGTCGGCCAGGCGCATGCCGCGTACACCACGGGCGTTACGACCCATGATGCGTACCTT
GCTTTCCTTGAAGCGGATCACCTTGCCAGCGTTGGAGAACATCATCACGTCCTTCGAACC
GTCGGTGATGGCGGCGGCGATCAGCGAGTCGCCCTCTTCCAGCTTCAGGGCAATCAGGCC
ATTGGAGCGCGGCTTGGTGAACTGGATCAGCGGGGTCTTCTTCACGGTGCCCTTCATGGT
GGCCATGAAGATGTACGCGCCAGTCGGCTCGTCCTGGCTGAAGTCGGCGTCGTCACCTTC
CTCGCCCTCTTCGACCTCCACCACTTCGGCGACCTGCTCGGCGACCACGTCGTCGTCATC
GCCATCGTCACCGGCGAACTGGGCACGCACGGCTTCCAGGTCGATCTGCAGCATCGCGGT
GATGCGCTCGCCTTCGTCCAGCGGCAGCAGGTTCACCAGCGGACGGCCACGGGCGGTGCG
CGCGGCT
>NODE_59_length_1444_cov_2.959766
CGAGGTCGACGACATGGAAGGTATCGGCGCGGCACCGCAGGTTGCAGGGGGTGCAGTCGC
CGTGCATGAGGATGGGTGGGTACTTCACGCGCGCATAGAGGTCGTCGATCTTCTTCAGCA
GGTCGCGGGCTACGGATTCGTAGGCCGGCAGCAGGCTCCTGGGAACGAAATTGCCCTCCA
GCAGGGTGGCCAGGGACTGATGGCCGAAGTTCTGCGGCGTCAGCGCCTCGCGGTGCTCGA
ACGGGCGGCTGGCGCCCACGGCGTGCAGGCGACCGAGCAACTGGCCGAGGCGATAGAGCT
GGTCGAGGTTGCCCGGCTCCGGCGCGCGACCGCCGCGGCGGGGAAACAGGGTGAAGCGGA
AGCCGGCATGCTCGAAGAGCGTCGTGCCTTCATGCACCAGCGGCGCCACCACGGGAATTT
CGCACTCGGCCAGTTCGGTGGAGAAGGCGTGTTCTTCGAGGATCGCCTCGGTGGTCCAGC
GACCTGGGCGATAGAACTTGGCGATCAGCGGCTCGCTGTCCTCGATGCCGACCTGATAAA
CGCGGTTCTCGTAGCTGTTGAGCGCGAGTACGCGGGCGTCGCTGAGGAAACCGATGCTTT
CCACCGCATCCAGCACCAGGTCGGGCGTGAGGTCGGAAAAGGGATGGGACATGGCGACGT
TCCGGCAATGGTAAAGCTGTCTAGTTTACCCAGTCCGCCTCCTTTGGGTGCGCAGTCGCC
TCAGCGGTCGGCGCAGTGTTTCCTCAGGTACTCGACGAAGTCCGTGGCCAGCGCTCGACG
CTCGCCCTGTACCAGGGTCAGTTTCTGCATCGTGCGGACCTTGCACTTGACCGGCTGGGC
CTGCTTGTCCGCGCTGTGCAGCGGTGTCAGCAGCAGGTCGTAGGGCGTGCCCTGACGGAC
CTGCTCGGCGAGTTCGGTTTCGACACCGCCAATCAGCAACACCTTGTTGTGGGTCTCGAT
CTGGTACTGATCCACCACCGGTTCCAGGATCGGCATCAGATCGTGGCTGGCGCCAACCCG
CAGCACGTCGGGGCCGGCGTAGCTGGCGAAGGGCAGAAAAAGCAGGGTGAGCAGCAGGAG
TGGGTGGCGCATGGTGGGGACTCCGGTTAGCCAAGGTTCCGCCCGGCCCGGGCGGAACTC
TGTCGGCTATTGGAGCGCGACCCGGCGTCGCGGGGTTTGATATGAGGCAGGGAAACTCAT
GTGGCCGCGAGGCTACAGCGGCGTGCCAAGGATCACCTGCGCGGGCGAGAACTGCGCGCG
CACCGGTGAACCAGGCTGAAGGCGAAGGATCTCGATGCGCTCCGGGTCGGTTAGGGCGCA
GAGCATCTGCCCGCTGGGCAGTTGGATGCGCACCTCGCTGGGGCCGTCTTCGGCTTCACG
GATGTCGTCGACGTGGCCTTCCAGCGTGTTCAGGCCTTCCGGGCAGGGGATGTGCGGCAG
GTCG
>NODE_60_length_1439_cov_4.016887
ATGCCGAAGGCGATGTTGGCAACGATGCAATTGAGCTTGCCGTCCATGAAGCGGCGCTGA
ATGCCCTCGCGCTCCGGGTACTCCATCCCGGCGTGGTAGGCGCAGGCGGGAATGCCTCGC
TCGGCGAGGTGCGCGGCGACTTCCTCGGCAGTCTTCTGCTGGGTGACGTAGACGATGGCC
GGCTGCCCCGCGCGCTCGCCCAGCCATTGCACCAGCCGCGCGCGGCGGGCAGCGCTGGCC
ACCGGCTCCACCTGCAGGTCGAGGTTGGCGCGGTAGAAGCCGGTGGTGACCACGTCGGAT
TCGGCGATGGCGAACTTGGCGCGCATGTCGGCGATCACCGCCGGTGTCGCCGTAGCAGTG
AGCAGCAGCACCTGGGGAATGCGGAACTGCTTCTGGTAGTCCGGCAGCTTCAGGTAGTCG
GGGCGGAAATTGTGGCCCCATTCGGAAATGCAGTGCGCCTCGTCCACCACCAGCAGGGAA
ATAGGCACCTCGCTGATGAAGTGGCGGAAGCGCTCGTTCTTCAGGCGCTCCACTGAGATC
ATCAGCACCTTCAGCTCGCCACTGCGCGCGCGGGCCATGGTCTGAGCGGTCTGCTCACGG
CTCTGTGCCGAATCGATGCTGGCGGCGGGGATGCCGTGGCGGGAAAGGAAGGCAAGCTGG
TCCTGCATCAGCGCCAGCAGCGGCGAGACCACCAGAGTCAGGTGCGGCAGCAGCAACGCT
GGCAACTGGTAGCACAGCGACTTGCCCGAGCCGGTAGGAAAGATCGCGGCCGCCGAGCGC
CCGGCCAGCACTGCGCTGACCGCCGCTTCCTGACCGGGACGAAACTGGCGGAAGCCGAAG
ACGCGTTCAAGGGTGTCGTGCATGGGGATAACTCCTTTCATGGGCGTCTACCCAGCCTAC
GAAGCGCTTGTGTAGGAGCGCGCTTGCCCGAGCGGCGATTCGGCCCGTTCGGGGCACAAC
AGGTACGCCACCCTTGTAGGAGCGGGCCATGCCGCGATCACGCGCACGGCGGGCTCCTAC
AGTGAACGGACAGCGCAAATGAAAAAGCCGCCCGAAGGCGGCTCTTTCCAGAACGGGCTC
GCTTACAGCTGCGGGCCAGCGTTCTTGATGGCGTCGCTCACGTCGAACTTCTTGAAGTTG
TCGATGAACTTGGTCGCCAGGCCCTTGGCCGCTTCGTCGTAGGCAGCCTTGTCTTCCCAG
GTGTTGCGCGGGTTGAGCAGGACAGTCTCGACGCCCGGAACGGCCTTGGGCACATCCAGG
TTGATGATGTCCAGGTGCTCGGTCTCGGCGCCGATCAGAGCACCGCTCTGGATGGCGGCG
ATCACGCCACGGGTGGTCGGGATGTTGAAGCGCTTGCCGACGCCGTAGCCACCACCGGTC
CAGCCGGTGTTGACCAGGTAGACTTTCGAGCCGAAGGCCTTGATGCGCTTGATCAGCAA
>NODE_61_length_1436_cov_3.767476
GAGAACCCCCATGTGGTGAATGTGCATCTGGACTGGGAGGAGCCGAGCAAGGCGATCTTC
CTCGACATCGACCAGGAACGCGCGCGTGCCCTGGGCGTGAGCACCTCGGATATCTCGCAG
TTCCTGCAGAGCTCGCTGACCGGTTCCACCGTCAGTTACTACCGCGAGGACAACGAGTTG
ATCGAGATCCTCCTGCGCGGCGACGAGCGCGGCCGGCATGACCTGTCGCAGCTGCCCAGC
CTGTCGATGCAGACCAGCAGTGGGCGCAGCGTGGCGCTGTCGCAGGTGGCGACCCTGGAG
TACGGCTTCGAGGAAGGCATCATCTGGCGGCGCAACCGCCTGCCCACCGTGACCGTGCGT
GCCGACATCTACGACGACTCGCTGCCGGCGACCCTGGTGAAGCAGATTTCGCCGACGCTG
GACCCGATCCGTGCCGAGCTGCCTGACGGCTACCTGCTGGAAGTCGGCGGCACCGTGGAG
GATTCGGCCAAGGGACAGAATTCGGTGAATGCCGGCGTGCCGCTGTTCATCGTGGTGGTG
CTCAGCCTGTTGATGATCCAGTTGCGCAGCTTCTCGCGGATGATCATGGTGTTCCTCACT
GCACCGTTGGGGCTGATCGGGGTGACCCTGTTCCTGCTGGTGTTCCAGAAGCCCTTCGGT
TTCGTCGCCATGCTCGGCACCATCGCCCTGGCCGGGATGATCATGCGTAACTCGGTGATC
CTCGTGGATCAGATCGAGCAGGATCGCGCCCACGGCCTGGACACCTGGCACGCGATCATC
GAGGCCACGGTGCGACGCTTCCGCCCGATCGTGCTGACCGCTCTGGCCGCCGTGCTGGCG
ATGATCCCGCTGTCGCGAAGCGTGTTCTTCGGACCGATGGCGGTGGCGATCATGGGCGGC
CTGATCGTCGCCACGGCGCTGACCCTGCTGTTCCTGCCGGCGCTTTACGCGGCCTGGTTC
AGGGTGAAGAAGGAGGTTTAGCCCGTGCAGGGGCGGGCCATGCCCACGATTGCGCGCCAT
GCGCCTCCCAGAGCGGCCCGTTCATGAGCTGCACATCGAGCAGGCAGGAAAAAGCCCGGT
AATGGCCGGGCTTTTTCGTTCTCGTCGAGGCGAGGCTCAGAGCACCCCGAACACCTTCTT
CGCCAGGCCGGTGGCGGCAGCGGTCGGGTTCTGGCGGATGGTCTTCTCCTGCTCGGCGAT
AAGCTTGAACAGGCCGTCCAGCGCCTCCTCGGTCACATAGTTCTCGATGTTCGCGTTCTT
CGCGTCGACCACGCCAAAGGCGGCGGCCTGGCTGGCGAAGGCGTTGTACTGCTTGGCGAC
GCCGACCTGGTCGGTAGCCTGCTTGATGATTGGCAGGAACTTGGCGCGCAGCTGCTCGCG
GCTGCTGCGGTTCAGGTAGTCGGTGGCGGAGTGCTCGCCGCCCTGGAGGATGCCCT
>NODE_62_length_1431_cov_2.781388
GCCGCCGCCGACGGTCAGGGTGTAGAGGCCGGTGGACGAGGTCACGGTGCTGCCGCTGGT
GCCGGTCAGGTTCAGTTTTGCTACCGAAGCCTGGTCGGTGATGTAGCCGGACGCCGAATT
GAGCGCGTACCAGCGCTCCTCCTGCGAGGCCGCCTGGTTGAGCAGGGCCTGGCCTTCGGC
ACGTTTGCCGCGCAGTACGTACTCCTGGTAGCCGGGGTAGGCGATGGTGGCGAGGATCGC
CACGATCACCGTCACGATCATGACTTCCAGCAGGGTGAAGCCTTCTTGTCGGTACTGCCT
GTTCATTCCTGTTCCTTGATGTTCAGCCAGTTCTGCCGTCCGGAACTGGAACCGCTGGTT
GCCACGCTCACGCAGCCATCGCTGCCGCAGGCGTTGATGTTGCTGCTGCTGGCGCTGGTG
CTGCCGACGGTGAAGCCGCCCTTGAGGCCGGACATCTGTACCGCGGAGACGACACCGCCG
TTGTAGAGGTCCTTGTCGTCGACCACGCCGTCGTTGTTCAGGTCCAGCGTGGCGAACTCG
GTCGCCCCGCCGCTGTAGGGATCGAGCGCCATCAGCCAGGTGGTGACGCCGTCGGCGCAG
GGGTCTTCGTTGGGCGTCAGGGTGCTGGCGAGCAGCACGCCGGAGGTGGCGTAGGGGTTG
TTGACGACCATTTCACCGGTGGCTGGCAGGTCCAGGTACCAGCCGTACGTCGACACGTTG
CCGCTGCTGTCGTACCAGGTCACGGCGTTGTCGCTGACGGTGCGGACCGTCTGGGTCACC
GCCGTGCCGCTGTTGTCGAAGGATGTGGTGACGTCGCTTTGCGTAATGGTCTGCTGCTGC
AGCTTGCTGCGGCTGAGCGTCGGTGTGGTGGTGGCCGCCTCGCCGGCAGTCTGCCGGTCC
CAGATGCCGTAGAGCCCCATGACCTGCGTGGTGTTGGGATCGGCATCGTCGGACTCGATG
TACTTGCCGGTGCCGAAGATCACCAGGTAGCCGGTACCGGAGCTGTGCTTGACCAGGTAT
GGCGCGCTGGTAATCGGCTGTGCCTGGCCGGCGGTGGTGGTCGCGCTGTACAGCGGCGAG
CCACCGAAACCGACGCGGAAGCTGCTGGCGGTGGTGCTGGAGGTCAGGCTGCCTGAGCTG
GTCAGGTCGAAGCGCCAGAGGTTGCCATGCAGATCGCCGGCGTAGACGTAGTCGGTGATC
AGGTCGCCATTGATGTCGGCGGCGCGCGGAGTGGCCAGGCCATTGGCGGTGGTCTTGCCG
TCGCTGGCGGTGAGGGCCTTGATCAGGCTGCCGTCCTTGACGTTCATCAGGTAGAGCACG
GCCTTGTCGTTGGCGCCGTTGTAGCCGTTGCCCAGGATCACCGCCCAGGTGCCGGTGTGC
AGCAGGCTGATGGTCGGCCGCGAGTAGGTGAAGCCCAGTTCGCTGTAGTCG
>NODE_63_length_1430_cov_3.753141
GCCGATGATCGCGGCGAGCAGAATGCCCATCAGGCTCTCCCCGACGATCAGGCCGGAGGC
CAGCAGCACGCCGCGGCGCTTGGGCTCGTCGGAGAACGTCTCCACGTCCTTGCCGGCCGC
CAGCGCGCGCTTGGCCAGGGCGGTTTCCAGCAGCCAGCCGATCACCGCGCCGACCACCAG
GGTCATGCCGATGGTCGGCGGCAGGTAGATGCCCAGGCCCACGGCGAGTACCGGCAGGCT
GGCCTTGCCGGTGCGGCGCAGCAGCACGTCGACCAGGATCAGCGCGATACCCAGCGCGAC
GCCGATCAGGATCATGTTCCAGTTCAGCGCGTTGTGGAAAATACCGCTGGCAATCGCCGT
CATCAGCGTCGCCTGCGGCGCGGCCAGCGCGGCGTTCGGGTCCATGCCCTCGCGGGGCAG
CGCACCGGTGAAGCCGTAGGCGTTGAACAGCAGTTCCAGCACCGGCGGGATCACCAGGGC
GCCCACCAGGCAGCCGACGATCAGAGCCACCTGCTGGCGCCACGGAGTCGCGCCGACCAG
GTAACCGGTCTTCAGGTCCTGCAGGTTGTCATTGGAAATCGCCGCGATGGCGATCACCAC
CGAGGTGGTGAACAGCGCCAGGGCAATGGCGAGCTTGCCGCCCTGCTGATCGAGGAAGCC
GGCTTCCAGCGAGCCGACGCCGAGGATCAGCAGCGAGACCAGGATCACCGCGATGATGCC
GATGCCGGAGATCGGGCTGCTCGAGGAGCCGACCAGGCCAGCCATGTAGCCGCAGGCCGC
GGCGATCAGGAAGCCGAAAAAGAAGGCGAAGATCACGCAGACCGCCACCAGGCCCCAGAA
GCCGACGCCGTGCAGGTCCGGCGCCGCCTCGCCGAGGAAGTAGGAGAACACCACGAACAG
CGCCACCAGCAGGACACCAGCAATGGCGACGATCCACTTCGCCGACAGGTCCTGCTCGGT
GCGCAGGTCGCTCACTTCCCCACGCCCGCGCACGGCGCTCAGCGATGACCAGACGCCCTG
GACCATGGGTTTGAACAGGGTCGCCAGGGTCCACAGGGCGGCAATGCCGATGGTGCCGGC
GCCGAGGAAGCGCACCTGGCTGCTCCACAGCTTGGTGGCCAGCTCCGGCAGGCTCTGTCC
GGCGGCCAGCACGCTGTTCACCGAAAGTAGCGGCACGGCCACGCCCCAGGCGATGACCAC
GCCGATCAGGATGGCGATGCCGGCGGTGATGCCCATCAGGTAGCCCGCGCCCACCAGCGC
CAGGGAGAAGCCGGTGGACAGGCGAAACGCTGCCTGCCCGGCCGTGATCCAGAAGCTGAA
GCCTTCGGCGAGCACCTTGAAGCCGCTGCTGAGCAGGCTGAACGCGGCGGCGACCACGCC
ACCGGCGAGGATGTCACGCAGGCCCGGAGCGCCCGCTTTCGCCGGCTTGC
>NODE_64_length_1429_cov_3.578402
CTTCCGATCTCCTCGCCCTGGCCGTCCTCTCAGGCCTGGCCCACGCCGACCGCCTGGACG
ACATCAAGAAGGCCGGCGTACTGCGCGTCGCCGCGTTCGACAGCAACCCGCCGTTCGGCT
TCGTCGACGGCAAGAGCAAGCAGATCGAAGGCCTCGACGTGGATTACGCCAAGGCCCTGG
CCGACAAGCTCGGCGTCAAGTTGCAGGTCCTGCCGACCAACCCGGCCAACCGTATCCCGT
TGCTGACCGCGAACAAGGTCGACCTGGTGCTGGCCAACTTCACCATTACGCCCGAGCGGG
CCGAGCAGGTGGATTTCAGCATCCCCTACTTCTCCTCCGGGCAGCAGTTCATCGTCCGCA
AGGGCAGCCTGAAATCGCCGGAAGACCTGAATAAGTGGCGCGTTGGCGTCGACAAGGGCA
CGGTCAACGAAGGCGTGCTGCGGGAAAAATTCCCCGGCGCCAAGGTCATCGCCTACGACG
ACACGCCGTTCGCTTTCACCGCCCTGCGCAATGGCCAGGTTCAGGCCATCACCCAGGACG
GCCCGAAGCTGATCGGCCTGTTGGCCAACGTGCCGGACAAGGAGAAGTACGAAGTGCCGC
CCTTCACCATCTCCAATGACCTGATCGGCGTCGGTATTCCCAAGGGCGAGAAGGCCCTGA
CCGACTTCGTCAACCAGAGCCTCACGGAGCTGGAAGCCGGCGGCCAGGCCCAGACCATCT
ACGACACCTGGTTCGGCCCGACCACCAAGACACCCCTGGCGCGCCTGTACAAGATCGGCG
ACAAGAGCTGATTCCCGGCGTACCCAGCGCACCACCGCACGCCCCACACCCGTGGGGCGT
TGCCGCTCCTACTTCTGATGGACTCTCACGATGTTCGGCGAACTGCTCGCCCCGACCTAC
CTGAGCTGGCTGCTCGACGGCTTCCTGCTCACCCTCGGCATTTCCCTGTTCTGCTGCATA
GTCTCCACCCTGCTCGGCGCGCCGCTGGCGATTGCCCGGCAGGCAAAGTCGCGCTGGCTG
TCGTGGCCGGCGCGGGCTTATCTCGCGTTGTTTCGCAATACGCCACTGCTGGTGCAGTTG
TTCTTCTGGTACTTCGGGGTGCCGGCGTTGCTGCCCGAGGACTTCGTGTTCTGGCTGAAC
ACACCCCATGAGCTGGGCTGGCTGGCCTGGCCGTCCTTCGAATTTCTCGCGGCCGCCTGG
GGCCTGACGCTCTACACCACCGCGTTCATTGCCGAGGAGTTCCGTGCCGGCATCACCTCG
GTCAGCGCGCAACAGCGCGAAGCCGGCATGGCACTGGGGCTACGCCCATTGCAGGTGTGG
CGCTGGGTGATCCTGCCGCAGGCGCTGCGTACCGCGCTTCCACCGCTGATGGGGCAGTAC
ATGAACGCGCTGAAGAACTCCTCGCTGGCCATGGCCATCGGTCTGGCGG
>NODE_65_length_1428_cov_3.226499
CGTCGGCGGTGGTGAGGCCGAGGCGGCGACGCATCAGGTCCAGGTAGCTGGCCTGGTAGA
GCGGCAGGAACAGATCCAGCGTGGCGCGCAGGTCGTCCACCTCGACGAAGGGCGTCAGCG
CCTGGCCGAGCGCGGCGAGGTTCCAGTGGGCGATGGGTACCTGGTTGCTGAAGGAGTAGC
GGCCGGTGTCGTCGGAGTGATTGCAGATGTGGTTGGCGTCGAAGTCGTCGAGGAAGGCGT
AGGGGCCGTAGTCGAAGGTGATGCCGAGGATCGACATGTTGTCGGTGTTCATCACGCCGT
GGCAGAAGCCGTAGGCCTGCCAGTAGGCGATCATCTCGGCGTTGCGCTCGACGACTTCGC
GGAAGAACGCCAGGTAGGGCTTCTCATCGGCCAGGCAGTGCGGGTAATAGGACTGCAGGA
CGAACTCGGCGAGGGTGCGCAGCTGTTCTTCCTGCTTGGTGTAGTAGAAGTACTCGAAGT
GGCCGAAGCGCACGTGGCTGGGCGCCAGGCGCAGCAGCATGGCGCCGGTCTCCTTCGACT
CGCGCCATACCGTGGTGCTGGAGCCGGTGACGCACAGCGCGCGGCTGCTGGGGATGCCCA
GGGCGGCGAGGTATTCGCTGGCGAGGAATTCGCGGATCGACGAGCGCAGCACCGCGCGAC
CGTCGCCCATGCGCGAGTAGGGCGTCTGCCCGGCGCCCTTGAGGTGCAGGTCCCAGTGCT
CGCCGGCCTCGTTCACCACTTCGCCCAGCAGCAGGCCGCGGCCATCGCCCAGGCGTGGGT
TGTAGGCGCCGAACTGGTGCCCGGAATAGACCATGGCGCGCGGGTCCGCCTCTTCCCAGA
GCTTGTGGCCGGCGAAGATTTCCGCGAACAGCGGGTTATCCGCCTCGCTCGGGCCGAGAT
CGAGCAGGGCCATGGCGGCGGGGCTGACGACGACCAGGCGCGGGTCGGCGATGGGATCGG
GCAGGACCTGGGTGGAAAACGCGTCACCCAGGCGGGCGAAGCGGTTATCGAAGGTCAGTT
CGTCGAGCTTTTTCACAATCTAACTCCGGACAAGTCCGAGCATTGTGCTCGGACTTGTCC
GAAGGCGTCCACCCTCAGGCCTTGTCGCCGTTGGGCTTGTCGGTCGCCGGGGGGCCGCTG
ATCTTCACCGGCGTGGCGGCGGGTTGTTGCTGGCCGACGATGACCTGGGCTTCCTGGCCC
TGGAAGTTCTTCAGGAACACGTCGACCTGGTTGAACGCCATGTCGATGCCGGCCTCGCGG
AAGGCCAGGGCGATCAGCACCGGAGTGAATGTGCCCAGTGTCTGCAGGCCGATCAGGTTG
CGCAGCACGAGGATCACCAGCACGCCGAACGGGATCATGATCATGATCTGGAAGGTCTGC
TGGGTGGACAGCGGCAGGCCGTACAGCGCGTACTCGAGGCAGGCCGCG
>NODE_66_length_1427_cov_2.765926
GCGTCCTGATCATGCAGCAGCGGCACTTTCTGTACGGGGCCGCGTGGCGGCGTGTATTGC
CTGACGCCCAGCGGGAACAAGAGTTATCGGCGGAAATAGTTATGTAGGGCGAATAACGCT
TCAAGCGTTATCCGCCGCAATGGCGGATAACGCGTTCCGCGGATCAACCCCCGGCGCGTT
CGCACCAGCCCAGGTTGGTCTTGGCGGCGCGGACCTGGCGCAGATAGCCGTCGCAGTCCG
CCGGGGGCAGGTAGCGATCGCCGCTGTCGCAGATGGCGGTATTGTCGTCCTGGGGGCCGC
TGTAGCGCTTGGCGTCGTCGACCATCGAATCCAGCGTGTTGCGGCAGGCCTTGCCCTGGC
CGAGCTTGGCCTGGGTCAGGGCCAGGTCGTTGCGGGTGGCCAGCTCGTCCAGCCAGTGGA
GGGTGGCCTTGCAGTCGCTCAGCACCGGGGCGAGCAGGCGTTCGGCGCCGGCGTAGTCCT
TGCTGTCGTAGAGCCTCTTGAAGCGATTGCGGGTCTGGCGCAGGGCTTCGTTGCTGCAGC
CGGGGGCCGGTTTCAGATAGGTGCCGGCGAAGCCGGCGCGGGCGCCGCAATAGCTCCGGC
AGCTGTCAGTCAGTTCGTTGCTGACTTCAATGCTGTTGTCCTGCAGCTTGAACGTCACGG
TGCAGGTGCCTTCCTGCCAGTCTTCATGCAGGTTGGCTTCGCCGTTGCGAATGCTGCCGT
CCAGCGAGCAGGAATGACCGTTGGCGCCCAGGGATTCGAGGCTGAAAACCTGGGCGCCTT
GTTTGGCCTTCTGAATGACCAGGGTGCCCCAGCCGCCCTTGGCCAGATACTCCCCGGCGG
GCAGCGTGTTGTCGGCGGCCAGGGTGGTGAAAGACAGTGCCGTGCCGGTGAGCGCGGCGA
AAAGCAGGGAGAGCAGCGAGCGTCCGTTCGATTTCATGGATCCATCCAGGGTTTGCATGA
CTGGGGCGCATGATACCGCTGTGAGCCGGCGCTAGTGGAAATCCCGACTCCGCACATCCA
GTCCCTCCAGCAACCCGCTCAGGTCCGTCAGTCGCCCGGCGATCACATGGCGTACGCCGT
CCTTGGCCTCCAGGGTGCCGTCCACCTGCATCAGGCGGGCGCTGAGGAAGGGGCGGCGCT
GCTGTTCGGCGAGGTCGCGCCAGACGATCACGTTGATCATGCCGAACTCGTCTTCCAGCG
TGACGAAGGTGACGCCGCTGGCCGTGCCGGGGCGCTGGCGGCCGACGACCAGGCCGGCGA
CGCGCACCGGGCGGTCGGCTTCCAGGCTGGTCAGTTCCCGTGAGCTGCGGCAGCGCCGGG
CCTTGAGGGCGCCACGCAGCAGGGTCATGGGGTGCGGGCCGAGGGTGGTGCCGAGGGTCG
CATAGTCGGTGAGCAGGTCTTCGCCGCGGCTGGGCAGCGGCAGGCTG
>NODE_67_length_1420_cov_2.667908
CGACTTCTCCGTCGGCATCTTCGAGGTCGGCACCCGCCTGCTAACCAAGACCAGTTCAGG
CATCAACGACTTCCCGGACCTCAAGGGCAAGAACGTGGTGACCACCGCCGGCACCACCTC
CGAGCGTCTGCTCAAGCAGATGAACGCCGACCAGAAGATGGGCATGAACATCATCTCGGC
CAAGGACCACGGCGAGTCCTTCCTGATGCTCGAGTCCGGCCGCGCCGTGGCCTTCATGAT
GGACGACGCGCTGCTCTACGGCGAAATGGCCAAGGCCAAGAAGCCCGACGACTGGCACGT
GGTCGGCAAGCCGCAATCCTTCGAGATCTACGCGTGCATGGTTCGCAAGGGCGACGCACC
GTTCAAGAAGGTGGTCGACAAGGCCATCTCCGATACCTTCGCCTCGGGTGAGGTCAACAA
GATCTACGACAAGTGGTTCATGCAGCCCATCCCGCCGAAGAACCTGAACCTCAACTTCCC
GATGAGTGATGAGCTCAAGAAGCTGATCGCCAATCCGACCGACAAGTCTGCCGAGCAGAT
GTAACGGTCGCGCGCGGCTGCGCCCACAAGGCGTAGCCACGCGGGGGATCGGGAGCGCAC
GCCATGCGCTCCCGGCCCACCTTTCCTGATGACGATGCCGGAACACCCGCTACCCGCGGG
TGGCGGGACGCCTTGCGCCCGCGTCCGGCACCGTGCCGTTCCAAGCAACCGTGAAACGCA
ATCGAGGGGAAACCCGTCATGGATTACAACTGGGACTGGGGCGTGTTCTTCAAGTCCACC
GGGATCGGCGACGAACGCTACCTGGACTGGTACATCACCGGCCTGGGCTGGACCATCGCC
GTGTCGCTCGCAGCCTGGGTCATCGCCCTGGCGCTCGGCTCGCTGCTGGGCGTGATGCGC
ACCCTGCCCAACCGCTGGCTGTCGGGCATCGCCACGGCCTATGTGGAGCTGTTCCGCAAT
GTGCCGCTGCTGGTGCAGCTGTTCCTCTGGTACTTCTTCGTGCCGGACTACCTGCCGCAG
CCGATCCAGGACTGGTTCAAGCTGGGCATCGCCCCGGAAACCTCGGCCTTCATCAGCGTC
GTCGTGTGCCTGGGCCTGTTCACCGCCGCGCGGGTCTGCGAGCAGGTGCGCACCGGCATC
CAGGCACTGCCCAAGGGCCAACTGGCCGCCGCCAGCGCCGTGGGCTTCCGCCTCCCGGCG
ATCTACCGCCACGTGCTGCTGCCGCAAGCCTTCCGGATCATCATTCCACCGCTGACCTCG
GAATTTCTCAACGTCTTCAAGAACTCTTCGGTGGCCTCGCTGATCGGCCTCATGGAACTG
CTGGCGCAGACCAAGCAGACCGCCGAATTCAGCGCCAACCTGTTCGAGGCCTTCACCCTC
GCCACGGCGATCTACTTCACCCTCAACATCAGCCAGCTGC
>NODE_68_length_1418_cov_2.685309
GGTGTAGCCGGAGAGGTCGGGCAGCTTGGGCGGCTCCAGGTGCAGCGGCTCGCTCGGAGC
CGCGGTCACGGTGTAATTGCCGGATTCCTTCAGCGTCTGGGTGTGGCCCGGTTCTTCTGT
CGGTACCTTTTCGCCCTCGACGGTCTTGCCGGCTGAGGCTTTCGCGGCCTCGGCCTTCTT
CGCAAGGGCCGTGCTGACTTCGGCCTTGGCCGCGGGCTGCGCCGCCCAGGCTGGTGCGCC
GGCGCTGAGCAGGCCGCCGAGCAGCAGTGCGGTCAGCGGCAGGGCGTGTATCGGGTGGCG
GTTCATGGCCGTGTCTCCTTGCGCGCGGGCCTCCACCGGATACCCGGCCACGCAGCGGGG
GCGGCGCAAGGCAGGTCTGGGAATCGGGTGGAGGTTCATCGCTACAGTCCTCAGAAGTGC
CAGATCACGTCGACGAAGGCGTGGTGCATGGTCGAGTCGACGTGGCTGCCGTAGGCATCG
CCGGGCTTGAACACGCCGCCACGGAAGCGGATCAGCGCCGACGGCTCGTCGATCGCCTGG
CTCATGGACGCCGGCAGCAGGCCCTGCTTGAAGTACTTGGTGACGACGAGGTCGACTTCC
TGGCCGATGTCCTTGGAGTCGTTGACCAGCGGAGCGGTGATGCCGCTGTTGCCGATGTCC
GAGTCGCTGTCCACGCGGCGGAACTTGTTGTAGATGACGCTGGCGTCATAGTCGTCGCGC
AGCTGCCAGGAGCCGAACAGCGTGGCGGCTTCAAGGTTCGACAGCTCACCGCGGAAGGCT
TCGCCGAAACGGTGCGCGCGGGCACGGGTGCCGGTGAAGTTGGAGCGGTTGCTCTCCAGT
CCCGTCTGTTCGAACTGGTCTTCGCCGTTCTTGCCGCCGCCACTGCCGCGGGCATAGGCA
CCGCCGACGCGCCATTGCTCGTCGATGTTCCAGCGCAGGCCCAGGTCGGCGCCGTAGGCG
TCCACGTCGCCGCTCTGCTTGCCGGTGGCGATGCGTTCGCCATTCACCGGGGCGGTGGTC
AGGCGGTCGCGGTTGCCGGTCAGCCAGGTGGCGCTGGCCCAGTAGTTGATGGGCATCTGC
GAGCGCCAGTTGTAGCCGTCGCCGTTGGCCTCGATGCCGACCCAGGTGAGGTCGCCGGTG
GAGCGCTTGTCCAACGAGTCGACGGTGTCGCCCGGGTCCGGCAGGCTGCCGCTGTCATCG
GAATGGTGCACGCGCAGGCCGACCCAGTGTTGCGGCATCCACTGCGTGGAGATGTCGCCG
AAGACGTGGGTGCGGTCCTTGTCTTCCGGTGCCAGATCGGTGATGTCGGTGCGGTAGTCG
GAGAAGCGCTGAGCGGCGCCGAGGTGGGCGCGCAGCAGGGTGGTGTCGAAGGTCCAGTTC
AGGGCTTCGATATTGGTGTCCTGCCACATGCCGCTGTC
>NODE_69_length_1415_cov_3.073244
AAGGCCGGCGCCACGTCCGGCTACCGGATCGCCGGCAAGTCCGGTACCGCGCAGGTCGTT
GCGATCAAGCAAGGCGAGAAGTACAACCGTTCCAAGCTGCTTGAACGCCACCGCGACCAT
GCCCTGTTCGTCGGCTTCGCGCCGGCGGACAACCCGCAGATCGCCGTCGCGGTGATGGTC
GAGAACGGCGAGTCCGGCTCCGGCGTCGCGGCCCCGGTGCTCAAGGCCGTGACCGATGCC
TGGTTGCTCGACGAAACCGGCAAGCTCAAGCCCGAATACGCACCGCAGACTACGGCGGAG
GCGCCCAAACCATGACCATGAACGGAAACTTCGACCGCACGCTGTCCAGCGAAGACGTCA
TGAAGCGGCGCTCCAGCCTGTTGCAGCGCCTGCATATCGACGGCCTGCTCCTGCTGCTGC
TGGTGACCCTCGGTTCGGTCGGCCTGTTCGTCCTCTACTCCGCCAGCGGCAAGAGCTGGG
ATCTGTTGATCAAGCAGGCCTCCTCGTTCGGCCTGGGCCTGGGCGCGATGTTCGTGCTGG
CGCAGATCGAACCGCGCTTCCTCGCCCGCTGGGTACCGCTGGGCTACCTGATCGGCGTCG
CGCTGCTGGTGGTGGTGGACGTGATGGGGCACAACGCGATGGGGGCGACCCGCTGGATCA
ACATTCCCGGGGTGATCCGCTTCCAGCCGGCGGAGTTCATGAAGCTGCTGATGCCCATGA
CCATCGCCTGGTACCTGTCCAAGCGCGCGCTGCCGCCCGGCTTCAAACACAGCGTGGTGG
GCCTGGCGCTGATCGTGGTGCCCTTCGTGCTGATCCTCAAGCAGCCGGACCTGGGCACCG
CCATGCTGGTGCTGGCCTCCGGGTCTTTCGTGCTGTTCGTCGGCGGCCTGCGCTGGCGCT
GGATCATCATGGCCGTGTCGGCTGCGGTGCCGGTCGCCGTGGGCATGTGGTACTTCGTCA
TGCACGACTACCAGAAGCAGCGCGTGCTGACCTTCCTTGACCCGGAAAGCGATCCGCTGG
GCACCGGCTGGAACATCATCCAGTCAAAAGCGGCCATCGGCTCGGGCGGCGTCTTCGGCA
AGGGCTGGCTGCTGGGTACGCAGTCCCATCTGGATTTTTTGCCCGAAAGCCATACGGACT
TTATCATTGCCGTGCTCGGCGAAGAGTTCGGCCTGGTCGGGGTGTGCCTCCTGCTGGTGC
TGTACCTGCTGGTGATCTACCGGGGGCTGGTGATCACCGCTCAGGCCCAGACGCTGTTCG
GCAAGTTGCTCGCCGGCAGCATCACGATGACCTTCTTCGTGTATGTGTTCGTCAACATTG
GTATGGTCAGCGGGTTGTTGCCAGTGGTGGGGGTACCGCTGCCGTTCATTAGTTACGGCG
GAACTTCGCTGGTGACCCTGATGTCAGGGTTCGGC
>NODE_70_length_1410_cov_3.027007
GCCTGCCACTGCTCCCAGTGCCGGGCGGCGCGGCTGCAGGGGCGCATCGACCTGGTTTCC
GCCGGCGTCGTCCTGCAACAACTCAACCTGCAGGGGTACGGCGTGCAACTGGTATTCGAC
GATGGCCACGACCGCGGCATCTATCCCTGGGCATACCTGCGTGAGCTGGGGCGCCAGGTA
CTCAGCTGATCGCGCGGGCCAGGTGCTCCAGCACGCGCTCGACGGCGCGCTCCAGGCATC
CCTTGAAGAAGTGGTCGGCACCGGCGTACAGGACCACTTCGCGCTGCGCCGGACGAGCCC
AGTCGAGCAGGTTGGTCAGCGGCGCCATCTCGTCCGCCTCGCCGTGCAGCAGCAGGCAAT
CGGCAGGCAACTCCTGGGCTTCATAGTCGCGGCCACCGGGGACAGCGCCCACCGGCAAGC
CCATCAGGGCGAGGGCATCGGCGGGCGGTGACAGTTCGCTGGTCACGCGGGCAAACACAT
AGGCACCGAAGGAAAAGCCCACCAGCGCCAACGGCAGGCCCGGATACTCGCGACGCACGT
GTGCGATCACGGCCAGCATGTCCTGCGCTTCGCCGACACCGTCGGCGTACTGGCCTTCGC
TGCCCTCCACACCACGAAAGCTCGGCCGCACGGTCAGCCAACCGGCGCGACAGAGGGCAC
GCGACAGGGTGAGTGGCACGCGGTGCTTCGGGCTGCCGCCGAGCAGCGGCTGCGGGTGGC
TGATCAGCACGATGCCTTTCGCCCGCACGCCCGGCTGGTCGATCAGCAACTGCAACTTGC
CAACGGGGCCATCGATCAGGTGCGTGCGGCGCTCTTCTTCGGACATCGGCTCTTCTCGCG
GAACGGGACGGAGCGCCGATTGTAGCGCCCCGCCCCGTCTCCGGGACCTACAGGATGGAC
AGCGGGTAGTCGACGATCATGCGGAACTCGTTGACGTCGCCTTCCACCTGGTCGGCGTTG
CCGCGGTGGATCGCTTCGCGCAGACGGAAGGACAGGTCCTTCGCCGGTCCGGACTGCACC
ACGTACTTGGCTTCCAGGTTGGTCTCGTGATGCTTGCCGTCCTCGCCGTAGCCATAGCCG
CGGTACTGGCTGTCAGCGGCCATTTTCGTGCCATCGATACCATGACCGTTGACATAGCGG
GCCATGAAGCTGAGGCCGGGGATGCCGTAGGTGGCCATCGCCAGGTCATAGCGCAGTTGC
CAGGATTTCTCTTCCGGACCGTTGAAGTCCGAGTACTGGACGGAGTTGGCGAGGAAGATC
GAATCGCCGGTATCGCCGGGGCCGTTGACGCCGAAGGCCACATAGTCGAACGGTGTATCG
CCGTGGACCTTCTGGTAAGCCAGCGTCAGGGTGTGCGCCGTGAGGAAGGTATACGCGGCG
GCGGCAGCCCAGGTTGTGTTGCTGATTTCG
>NODE_71_length_1407_cov_3.252632
CAGCTGGTGCACAGCGGCGACAGGCCGAGGGACAGGCAGAGGGCAAGAAGTGTCGGGCGA
GGCAAGTGCGGCATCGGTGATATCCCAGTCTTGGTGGGCAGCAAGCGGCGGGGGAGAGTG
CGGCCAGCCTAGCGGCTTGTAGTAGCTTTGTCAGGCGCAGGCGTGCCGGGTTCAACCGGG
GTTGCTGTAAGGTATGCCGGCCCTTTGCGTTGACCCGAGTGAAATCCATGGTGCTGTCGG
CATGAGTCGTCTGTTCTGGAAAGCCTGCCTGGCCTGGTTCTGCTGCCTGCCCTTGCTGGC
CGTGGCGGAAACCGCCACGCCGCCGCTGGCGCTGGATGCGGCGCAGCTCGCCTGGCTCGC
GGAGCACCCGCAGCTGCGCGTCGGCGCTGTGCTCGAGGCTCCCTACGTGCAGCAGGACCG
TCGTCTGCAGCAGCTCTCCGGGGCCAATGTCGAGCTGCTGGAGTGGCTGGCCAAGGCCCT
GCACGTCAGCCTGGAGTGGCGCACCTACCCCGACCAGGCAGCGCTGGAAAAGGCCGTGCG
CGCCGGCGAAATCGACCTTGCGCCCGGTGTCAGCCAGACCCCCGCGACGCTGCGTGACTG
GCTGTTCTCCGACCCCTACCTGCGCGTGCCGCGCCTCGTTGTGGGAGACCGTCGCAGCGG
TACGTCGGTGGAACTGGACACCCTCGGCGAAGGCGAGTCCGTCGCCGTGCGCGGGCCCGG
TTCGGTGGTCGACTACCTGCGCGGAACCTATTCGGGGCTGACATTGCAGGTCGTCGACAG
TGACCGCGAAGTCCTGCGCAAGGTGCTCGGCCGCGAGGCCAACTACGCAGTGATCGACGA
GGCACAGCTGGCACGCCTGACCCGGGAAACCGAGTTCACCGGCCTTTCCGTGGTAGCCGA
CATCGGCTACCCGCAACTGCTGCGCGTGGCGACCCGTCGCGGGCTGCCCGAGCTGGCAGG
GATCGTCGACGCTGCGCTGCGCGCGGTCCCGGCCAAGGATCTCGACCAGCTTCACGAGCG
CTGGCTGCAGCCGACCTATCCGCGCCTGGGCTCCTCGCCCGGCTTCTGGCAGAACCTCTG
CATTCTGCTTGGCCTGCTGCTGCTGTTCGCGGTTGCCGCGCTGCTCTGGCTGCGTCGCCA
GCACCGTGCGCTGGAGTCGCGCCTGCTCGCCGCGCGTCGCGACATCGAACTGCGCCAGGC
GGCGGAGCAGGCGCTGCGCCTGACCCAGTTCGCCATCGACAGCAGCACCGTGGGCATCCT
CTGGGTCAACTGGGACAGCCACGTGCGCTACGCCAACCGCGCCGCGGAAGAGATGCTCGG
CTACCTGCCGGGCGCGGTGGTGGACCGGCCACTGTCGGACTTCGAGCCGACCTTGAACAT
GGATCGCTGGCTCAACCTCTGGCGCCG
>NODE_72_length_1404_cov_3.031650
TCCTGGCCTCGCGGCCGACCATCAAGCTGGCCCTGGAGAAGGGCGCGGCGGTGATGGTCT
GCTCGCACCTGGGCCGTCCGACCGAAGGCGAGTTCTCCGCGGAGAACAGCCTGCAGCCGG
TCGCCGACTACCTGTCCAAGGCCCTGGGGCGCGCCGTGCCGCTGGTCAAGGACTACCTGG
ACGGTGTCGAGGTGAAGCCGGGTGAGGTCGTGCTGTTCGAGAACGTGCGCTTCAACAAGG
GCGAGAAGAAGAACGCCGACGAGTTGGCTCGGCAATACGCTGCCCTGTGCGACGTGTTCG
TCATGGACGCATTCGGCACCGCCCACCGCGCCGAGGGTTCGACCCACGGCGTGGCCAAGT
TCGCCAAGGTCGCTGCGGCCGGCCCGCTGCTGGCCGCCGAACTGGAAGCGCTGGGCAAGG
CCCTGGGCAATCCGGCCCGCCCGATGGCTGCCATCGTCGCCGGCTCCAAGGTCTCCACCA
AGCTTGACGTGCTGAACAGCCTGGCGCAGATCTGCGACCAGTTGATCGTCGGCGGCGGCA
TCGCCAACACCTTCCTCGCCGCGGCGGGCCACAAGGTCGGCAAGTCGCTGTACGAGGCCG
ATCTGGTCGATACCGCCAAGGCCATTGCGGCCAAGGTCAGCGTGCCGCTGCCGGTGGACG
TGGTCGTCGCCAAGGAGTTCGCCGAGACCGCCGTCGCCACCGTCAAGGACATCGCTGACG
TGGCCGATGACGACATGATCCTGGACATTGGCCCGAAGACCGCTGCCCAGTTCGCCGAAC
TGCTGAAGACCTCCAAGACCATCCTGTGGAACGGCCCGGTCGGCGTGTTCGAGTTCGACC
AGTTCGGCGAAGGCACCAGGACCCTGGCCAAGGCCATCGCCGAAGGCACCGCCTTCAGCA
TCGCCGGGGGTGGCGACACCCTGGCGGCCATCGACAAGTACGGCATCGGCGAGCAGATCT
CCTACATTTCCACTGGTGGTGGCGCCTTCCTCGAGTTCGTCGAGGGCAAGGTCCTGCCGG
CCGTGGAAGTACTGGAACAGCGCGCCAAGGCCTGATCCTGGCGGCGCGGGCGGGCGACAG
TAAAGCAAACCTCTCCGGCATACTCGGGTCACAAGCCTTGTACGGATGCCAAGGAGAACG
GTTATGCGAGCTGTCACCCCTCTGCTGTCGTTTTGCCTCGTGCTGGTGGGTTGTGCCGGA
AGTGGCGGAACGCCCAGCACCTGTGAAGTGATGAGCCCGCCCGCGGTCATGGTGCCCTCT
GACCAGAATCGCGAGCGGGTGGAGAGCCAGAGCAGCGGCGATCCAACCCCCGGCCAGAAA
CCGGTGAACTGCCCCTGAGGCGGCGCCCCGAGGTCGGGATCACGACCTGACAGCACCGCC
TGGGCCCGAGTGCAGGCGGTGCTG
>NODE_73_length_1390_cov_3.717441
CGCTTGCCGGCCTGCAGCACCAGGGTTGCACCCGTCGGAAGAACGGCGAGGTCGGTGAGG
TACTCCTCGCGGCTCGCCACGCGGTCGCCCGGCACACTGATGATCTTGTTGCCCTTGCCC
TTCGCCAGCTGCGGCAGGTCGGACACCTTGAACAGCAGCAGACGGCCTTCGGTGGTGACG
GCGGCGATCCAGTCCTGCTCGACGTCGGCGACCGGTCGCGGCGCCATCACCAGTGCGCCG
TTGGGCAGGCTGAGCAGGGCCTTGCCGGCCTTGTTCTTGGCCTGCATGTCCTCGCCCTTG
GCGACGAAACCGTAGCCAGCGTCGGAGGCCAATACATAAAGAGCATTATCCTCCGGCAGC
AGCACGCGATCGAAGGATGCGCCTGGCGGCGGGCTCAGGCGGCCGGTGAGCGGCTCGCCC
TGGCCGCGGGCGGACGGCAGGCTGTGGGCGGCCAGCGAGTAGCTGCGGCCGGTGGAATCG
ATGAACACCGCGTACTGGTTCGAGCGGCCCGGCGCGGCCGCCTTGAAGCCGTCGCCGGCC
TTGTACGACAAACCGGTGGCATCGATGTCGTGGCCCTTGGCGCAGCGCACCCAGCCCTTC
TCGGACAGCACCACGGTCACCGGCTCGGTCGGCATCAGCTCGGTTTCCGACAGTGCGCGG
GCCTCGGCGCGGGCGACAATGGGCGAGCGACGGTCGTCGCCATAGGTTTCGGCGTCGGCA
ACCAGCTCATCGCGCACCAGCTTGCGCAGCTTGGCGTTGGAACCCAGGGTCGCCAGCAAC
CTGGCGCGTTCCTTGGCCAACTCGTCCTGCTCGCCGCGGATCTTCATCTCTTCCAGGCGC
GCCAGCTGACGGAGGCGGGTGTCGAGGATGTAGTCGGCCTGCAGCTCGGAGAGTTCGAAG
CGCTGCATCAGGACCGGCTTGGGCTGGTCCTCGGTGCGGATGATGTGGATGACTTCGTCG
AGATTGAGGAAGGCGACCAGCAAGCCTTCCAACAGGTGCAGGCGGCGCTCGACCTTGTCC
AGGCGGAACTGCAGGCGGCGGCGCACGGTGTCGGTGCGGTAGGTCAGCCACTCGCTGAGC
ACCTGGCGCAGGTCCTTGACCTGGGGTTTGCCGTCCAGGCCGATGACGTTCATGTTCACC
CGGTACGAGCTTTCCAGGTCGGTGGTGGCGAACAGGTGGGTCATCAGCTCTTCGGCGTCC
ACTCGGTTGGAGCGCGGGATGATGACGATGCGGGTCGGGTTCTCGTGATCCGACTCGTCG
CGCAGGTCGGCCACCATCGGCAGCTTCTTGGCCTGCATCTGGCCGGCGATCTGCTCCAGC
ACCTTGGCCCCGGAGACCTGGTGCGGCAGCGCGGTGACCACGATGTCTCCGTCCTCGACG
CGGTACACGG
>NODE_74_length_1390_cov_3.227723
TAATCGCGCCATACAGGCCACCCAGGGAGTCCGGATCGTAGAACTCCTTGATCTTGTGGA
TCTTGCCGTTCTCGCCGTAGCCGAAGAAGGTGGTGGCGTACTCGCCCTTGCCGTCGATCC
CGAGGATCGCCGTCTTCTCCTTGAAACCTGAGCAGTGGTAGGCACTCGAGGCATGGGCCA
GGTGGTGCTCGACCGGCTGGATCCTGGTCTTCTTCAGGTCGAAGCCCAGCTGCTGCAGGC
ACCACTGGATGCGCTTGTAGTAGCGATGGTAGCGGCGGTTGCCGAGCAGGATCGCGTCCA
GCGCGCGGTCGGGCGCGTAGGCGTAGCGCTTGGCGTAGTGCCAGCGGGCCTTGTCGAAGA
TGCTGATGGGGGCGAAGGGAATGGCCACCACGTCAACGTCGGACGGCTTGATCCCGGCCT
GTTCCAGGCAGAACTTGGCCGACTCGTAGGGCATGCGGTTCTTCGCGTGCTTGTCGCGGA
CGAAGCGCTCTTCTTCGACGGCCGCGACCAGCTTGCCGTCGATGTACAGGGCGGCGGAAG
GGTCATGGCTTACGGCGCCGGACAGGCCGAGGATGGTCAATGCCACAGGGTCTAGCCTCT
TTCATCTGGGCGGGTGCCAGGCACCCGCGGTAAACGTTCGTCGAGCAGCTTGTGCAGTGC
GCTGCCCTCTGGCCAGTTGCGCAGGAAGCGCGCACGGTCACGGGCATAGGCGCGGGCGAA
GCTCGCTTCTCGCGAGTGGCGTTGCATGGCATCGAGGTCGATCAACGACCACTGCCCGCC
TTCGCCCTGCTCCTGCCAGAACAGATTGTGCCCCTTCAGGTCGCCGTGGCTGATGCGCTC
TCGCACCAGCGCCGCGAACAGTCTGTCCAGGGCTGCAAGGTCCGTTTCCGGCGGCAGGCC
GCCCCCCTCCGGATGGTCCAGGTAGGGTTTGAAACGGGCGATTATATCCTGACCGGCCAG
GTAATCGGTAATCAGGAAGGCCGGGCCGCGCAGCCACAGCCAGCGGCGCTCGATGACCGC
CAGCGGACGCGGGGTGGCGATGCCGAGGAAGTCCAGGCGGTTGCCCTCGCGCCACGCCCC
CCAGGCACGGCTGGGCCGCCAGAAGCGCTTGAACCAGTGCAGCAGGTTCTTGATGTTGTA
GCGCTTGACCACCAGCAACCGGCCATCGAGCTCCACCCGAGCGACTGTCGCGGCACCGCC
GGTCTTGTAGAGGTGCCCCCTGGCGATGAAGGTGTCGGGGTCGGCCAGCACTGGCTGCAG
GCCCTCTTCCTGCTCGCGGCGCACCGCGCGCAGGCCGAACGGCCCCTTGAACACGCTGAA
CAGGCTGCAGTCGCGGGCGATCTTCTTCATCAGGTCGCCGACGCGCCAGCGCCGAACCCT
GGCGATTTCC
>NODE_75_length_1387_cov_3.350382
CTAAGGAAGAGAGGGTAGTGCCGCTGGAGCGTCAGGTGAGTACCGGGAAAAAGCTTGTAG
CTTTGCCGGCAGCAATCAATGCCTGCGTGGCGGGATACTAGTAACGGTTAACAGCATCGC
CTCTGGGGGGAAGGGGGATTGCGCCGCTGGATTTGATGAGTCCGCACTGTTCCTTTCATC
CGTTCGAGAATGCCTAGGGGGATGGCCTAGTCGAGATTCGCGGCGATCTGGTGGACCAGC
TTCAATGGGGCAGAGCTGGTCGCAATATTGAGGAGTATGTCGCGCTTGCTGCGAGGAAGT
TGCTTGGCGCACCGCTTTGCGGTGGCCTTTATGGCGCTATCGGTGCCGTGAATTTTCGCA
GCAAGCAGCAGCGCTAGGATTGCATCTTGAAGGTCCACTCTTGAATCCAGCTCCGGGTGG
GGCGGCACCATGGCTGTCGATACCGGCGGCGCCAATTCTGGCACCCCAACTTGGTTTACC
CAAGCTTTAGTTTGATTGTCTTAGGCAAAAATGAGATGCCCCCCTGGGGCAGGAGCTGTT
TGGGCTCTCGTCCCTGAGGATCAGTGATCCGACGAAGTTTGGATGCCGAGCTTGTTCCTC
ATGCCCTGCCGCAACGCTAAGCCGAGTACTACCTGGCGCACTGCCCTTTCGACATCGAAA
GGGCGGCTGAGCTGTTGGTATTCATGGCGGTGAGTAGCTTCCATAAGGCATGCAAACGCT
GGCTCTAGATGAGCCCTAGGGCGTTTGGTTTAAGGATTTTTCTCTAGGCTGGCTTTCCTG
CCTTTAGGTAAGCACAGGCTCCTTGTCGATAATATTTTTTGTTTTCGTATTTGGGTGTCA
GACGGGATTTTGAAGTTTGCGTTAGATATTTGCGCGACAGCCTGCTGCAGGCCGAGGTGT
CTGCGGACACACCTAGAGGTGTCCGGGGACATTGCTTGTTGAGTTCTTGCTCGCGACCAT
TAGCTCTGGCGTTTACTGCTTCGAATATTAGCGTTTATCTGATTTTCTTTCTATCTGGTG
TTGTTTTTCATCGCACTGCTGCAGTGGATTCTGTTTCGGTGTTCAGGTTCGAGGCTCTAT
TGGGGCATCGCTTAGTGATGAATTTCTTCAACTGAAGAAAGAAATCTTTCGGAGTGTTGT
TTCTGGGTCGTGATGTGATTGTGCTTGACGCGAAAAATTGATTCTGAGACTGACTTTATG
GATGGAGTTCATCGGCAAATTGTGCGGCGCCAGATTCACTGTGGTAGCTGTGCTTTGGCA
AGCCATTGTTTGCCGTCTTCGTTATCTCTCAGTGAGATTGATATTCTCGATGAAATGGTC
AGGCGTAGTAGGCCGTTAGAGCGAGGGGAGTTCTTGTTTCGTCGCGGCGAAGAGTTTAGG
TCGATAT
>NODE_76_length_1381_cov_3.259969
CAAAATCGACATGACTCGTAAGAAAGGCTAAACAATATGTCGATCAATCCTGCGCTGCTT
CCCGGCCTCGCCTGGTTCGTCCACATCGCCCGCCATCGCAGCTTCACCAAGGCCGCGACG
GAGATGGAAATTTCCCGGGCGGCACTTTCACAGCACCTCAAAGGCCTTGAGCAGCAGCTC
AATGTCCGGTTGTTGCATCGCACGACACGGGACATGTCGCTGACCGAAGAAGGCCGGCGC
CTGTTCGAGGCGGTAGCGCCCGCGTTGAAGATGATCGACACAGCCGTTGCCGAGCTCAGT
GAAGTGACGTCTGCGCCAACGGGTCTGATTCGAGTCAATTCCTCTCGCATCGCCGCACGG
ACACTGCTGGAGCCCCACCTGGGGGAATTCCTTTCCCGCTATCCCGGATTGCGGCTGGAA
CTGGTGCTCAACGATGGCTTCGCCAACATCATTGCCGATGGAGCCGATGTCGGGATTCGG
CTGGGCGAGAGCCTGGACGAACACATGGTGGCCGTGCCGATCACGCCGCGAATCGAGATG
GCGATCGTCGGATCACCGGCGTACTTCAAGCGCCATGGCATCCCGCAGACACCGGCCGAT
CTGGTGCAGCACAATTGCCTCGCCTACCGCTTCACCAGCAGTGGGACGCTGGATCGCTGG
GCTTTCACGTCGCCGGAGGATGAGGCAATCACCCAGGTGTTCGAACCAAGGGGCAGCGTC
GTCTTCAACGACGACGAGAGCATGCTCAAGGCCGCCGTCCAGGGCGTCGGGCTGATCAAG
TACCTGGATGTCTGTGTCCGCGAGCAACTGGCATCCGGAGAACTGGTGCGCGTGCTGCAG
CCCTGGTGCCAGTCCTTCCCCGGCTTCTACCTGTATGCCCCCACGCGCGCCCAGATGCCG
GCCAAGGTGCGGGCGCTGATCGACTTCCTCGTGGAAAAGCGTGGGGCCTTGGGCTGAGTC
GGGCAGGGCTGCTCGATGTCCGCTATTGGCCGGGAACTGCCTATCGATGAAAGAACGTCA
TCAGCAGGAGCTCGCAGGCATCCTGCTGATGGCGTTTCATTATCGAGGTACCTATCGGTC
CTGCCGCGAAGACCGACGACCTCGCAGTCATCGCCACTGGGATCAGCAGAACTCAGCGGA
TGCCCTGGTTCCTCAGTGCGGTTGGGGTGTAGTCGACGCTGCTGGCCCTGAAGCCGAACT
CCACCTGGGATTTCTCCTGGTTGGTCAGGCCCGATACCAGGTAGCGGCCATTGATCAGGT
CGTAGAGGGCTTCAACGCCCAGCCAGGGAATCTGCTTGTCGTACAGCGGGGTCATGAAGC
TTTCGCCCACGCGCCAGAGGGTACCGCGGCCGTCGTAATGGTCGGCGAGCACGGCCTGCC
A
>NODE_77_length_1379_cov_1.149770
CATGCCGGGCATTCCGGTGAGTCCTCATACTTAAACTTGTGTAAGTAATGTCTGAAACAT
CCGTGTCCAGTGAGTAGTTGCGTCAGGTAGTAGTTGGGGTCACCGTGTTGGCGGTTCACC
CATTCCGCTATCTGTGGGATCAGCTGATAGGTCCATCTACCATCTTCGGAGATTTCCCAC
TGTGCCTGCCAGCGCTGCAGACTTTTCTGCCGTTCTCGCTTTCTACATTCATCTGTTACC
AGCTCTCCTTTGCCTCTATGCTGGTATATCCTCCTGTGTTCCTCGGCTAGGATGTCTATT
GGCAGTAGTCCTGAAACCACGTGTGCGGCGTCTCTGGAAACGGTTCTAAATGCACTGGCC
ACTCTTAGTGCCATTTGTCGACCTACTGGGTATATCTTTCTTTGGCACTCCTGCAGGTTT
ATTGCACTTGCCCAGATGGCAATACCATAGGTCAGTATGGATGTTACCACTGACGCTAGA
AGTGCTCTCCTTCTCGGTTTAGGTCCGCCTACGTTTGGCATGAGGCGGGATAGTGCTCCT
CCCACCGCTGCTGCCTTGGTGCTGGCATGCTTGACCTGGTCCTTGAAATTGAGGCGCGCA
TCAATCATGACTCCCAGGTAGCGGATAGACGGTTTTGACTCAATTTCATGCTCATCTACC
TTTAGTGTGATCGTTTCTCGTTTCTTTCTGCTGGTTATAAGTGTCACTTCTGTCTTGTGC
TTAGCTATCTTGAGGCCCGATTCATTCATCCATCTGGCATACCTTTCAAATGCCACCTTG
AATAAATTCTGGATATCCGTCAGGTGCTTTCCTACAATTACAAGAGCGACGTCATCTGCG
AACGCGACCGGCGTTACCATCCTTGGTATCCGTAGTCTGAGTAGCCCGTTGTACATTATG
ATCCACAGCAGTGGTCCGAGGACCGATCCTTGGGGCACTCCTCCAGTAATTCTGTATATC
TTGGGTCCACCGTCGGTGTCGTACTGCAGGATTCTGTCCGTAAAGTAGCTAGCCACTAAC
TTCCGCAGATATTTTGGAATGCCAAATTGCTCAAGCGCTTCCATTATTCGATCCCACCTA
GCAGAGTTGAAGGCATTCTGCATGTCCAGCGTCACTACTGCGCAGTAATGTTTTTCGCCG
TCTTCCCATCTTTCTCCTGAAATGGCATCTTTAGCCGTATTAACTACGAGGTCAATTGCG
TCAACAGTTGACCTTCCCTTCCGGAACCCAAACTGCTTATCCGAGAGATGTCTCTCAGCT
ATTACTTCCATCCTCGTGTAGATGATCCTCTCCAGTATTTTCCCTGCCGAGTCGAGCATA
CAGAGGGGACGATATGATGACGGTTCGTCCGGTGGTTTATTCCCTTTTTGGAGAAGGAC
>NODE_78_length_1378_cov_3.236741
CGAATCCAGCCTGGTCCACACGTTGCTTGTGCAGTTGAGTGATACCTCCCAGGCTGCGCA
GAACGCTGTGCCCCAGGTCCAGGCTGGAGGCGATGGTGGCGTTGATCGACATGTCGAGGA
TCACGCCGGCCAGCGCGGGGTCCTTCCCCTTGAGTGGAAGATTGCTGGACGTGCCGATCA
GGTCGGCGCCGTTCTCGCGCTCGGCCATGAAGCGCGCCAGCGTCGAACTGGCACCGTGCT
CGGACAGGGCATACACCGACGCCCCGGAAGCCGAACGACGCGGCGCCGCATCCGCGTGTA
CCGAGACGAACATGTCCGCATTGCAGCGCCGAGCCACATCGACCCGCTGCCGCAGCGGAA
TGAACACATCCACGTTGCGCACCAGCCGCGCCTTGAAGCCCGGCTGGCGATCGATGCGAC
GTGCCAGGTTCTGCGCGATCAGCAGCGCGACGTCCTTCTCTCGCTCTCCCTTCGAGCCAA
GGGCGCCGGGGTCCTTTCCGCCGTGGCCGGCATCGACCACCACCACGATGTCGCGCCCGC
CGTGCGGGGTTTTCTGCACAGCGCCGATCGCCGCGGCCCGGGCCGTCCTGGCTCGGAGAT
CGAGCACCAGTCGGTGCCCCTTCCCGCCTTCCGGCGCCAGGGCGAACGCGTTGACGTCCA
CCGGCTCGGCCACATCGAGCACCAGCCGCAGTCCTGCGCCCTGACTGCCACGGCGTATGC
CCTTGAGCAAACCGGTTGGCAGCTTCAGTTGGTCCAGGTCCGAGCCGGCGTGTGCACCGT
CCAGGTCGACGACCAGCCGTTCCGGCGCCGATAGCGCGAAGGTACGAAAGTGGAACGGGC
CATCCAGGTCGAGTACCAGCCGCAAGCCCTCGGAGGACTGGAACACCCGCGCGTCGAGCA
CGCGTGCTCCGGCAAAGGCCGCAAGGGAAGGCAGCCAGGCGGCGCTGGCCAGCAGGCTCT
GAAGCAATCGACGTCTGTTCATCTGGGAGTGGTTGCAACGAAAGGCAGGAGAAATTATGT
TACTTTATAACATCTCAAGTACTCAATGAGATCCCACCGACCGCGCAACCCAACCCGACT
GCGACTCCGCCCGCCCATACGCTGGAAACTCACATGATCCATTGCCAATCCCTGCAGTGG
GGCCCTCCCCGGCTGCCACTGACGCCGCCGCTGGACCTGACGCTGGACACCGGAAGCCTG
ACCGCGTTGATCGGCGCCAATGGCTGCGGGAAAAGCAGCCTGCTGAAGGTACTCGCCGGC
CTGCAGAAGCCGCTGGCAGGGAAGCTGAAGCTCGACGTCCGCCCCCGGCAGATTGGCTAC
CTCGTGCAGCAGCAGGCCCTCGACCGGCAATTCCCGATCAACCTCGGCGAGCTGGTTG
>NODE_79_length_1375_cov_3.040062
CTTCGTAGAGTTCGGCGGGCAAACAGAAACCCGGCCAAGGCCGGGTTTCTTCATGGGCGA
CTCAAGCGGCTTACTGCTTGATCTCGACGTAGGCTTCGTCGCGAATCTGGCGCAGCCAGG
CCTGCAGTTCCTCGTCGTACTTGCGTGCGCGGAGGGTCTGGGCGGCTTGTTGCTCGCGGA
ACTTGTCGCTGCTGTCGGTGGCGCGACGGCCGAGGACTTCCAGGACGTGCCAGCCGAATG
GCGAGCGGAACGGCTTGGTCACCTGGCCTTGCGGCGCGTTGTTCATCACGTCGCGGAATT
CCGGTACCAGGGATTCCGGGTCGACCCAGTTGAGGTCGCCGCCGTTGAGTTTTGAGCCCG
GGTCTTCGGAGAACTTCTTCGCCAGATCGGCGAAGCTCTCGCCGGCCTGGATGCGCTCGT
AGAGCTTCTCGGCCAGGCGCTGGGTCTCTTCCTCGCTGCGGATTTCGCTGGGCTTGAGCA
GGATGTGGCGGACGTGGACTTCGTCACGCAGCATCTTGCTGCCGCCGCGCTTCTCTTCCA
GCTTGAGGATGATGAAGCCGCCCGGGGTGCGGACCGGCTCGGTCACGTCGCCCACGGCCA
GGCTGCCGATCATGCTGTCGAACGGGGAGGGCAACTGGGCAGCCTTGCGCCAGCCGATCT
CGCCGCCTTCCAGAGCGTTGTCGCCGGCGGAGCGGGATACCGCCAGTTGGCCGAAGTCGG
CGCCCTGCTTGAGCTGCTGATACATCTCCTGGGCCTGGCGGGCGGCAGCCTGGACGGTTT
CCGGCGAGGCGCTGTCGGGAACCGGGATCAGGATGTTGGCCAGACGGTACTCTTCGGAGA
GCTGGATCTTGCCCAGGTCAGAGGCGAGGAAATTCTGCACTTCCTGCTCGCTGACCTGGA
TGCGCTCGGCCACACGGCGTTGGCGCACCCGGCTGATGATCATCTCGCGGCGCACCTGCT
CGCGGGCCTCATCGTAGGACAGGCCGTCGTGGGACAGGGCGGCGCGGAACTGATCCAGGC
TCATGTTGTTGCGCTGGGCAATGGTGCCCATGGCCTGGTTCAGCTCTTCGTCGGTGATGC
GAACGCCGGAGCGGTCGCCGATCTGCAGCTGGATGTTCTCGATGATCAGTCGCTCGAGCA
CCTGCTGAGTCAGCACGTGCTCGGGCGGCAGCGGCGCGCCGCGCTTCTGGATGGTTGCAC
GGACTTCGCGCAGGCGCTGGTCCAACTGGCTCTGCATCACCACGTCGTTGTCGACGATGG
CGACCACGCGGTCCAGTGGAATCACTTCGGCGTGTACGACGGAACTTGCCAACAGCGCGC
CCAGCATCAGCGGGCGCAGGGCCTTACATAGAATTGTCTTCACGTTGACGATAAC
>NODE_80_length_1374_cov_3.242097
GGGGCGTGCGCAGGAGCGGCAGCCAGTCCCCCACCTTCGCGGTGCCGGTACCGCGCATGT
ATTCGCGGTCGACATCGGCGATCTCGCCGATGTGTTGCAGGTAGATGTTGTTGGCCTGTG
CTGCCATGGGGCTGTCCAGGTAGACGACCTGCTGCGGCAGCCGCCCTTCCTGGTAGAAGC
GTCCGAGGTAGTAGATCAGGTCCTGGGTACGGCCGACGGCGAAGGATGGGATCAGTACGT
TGCCGCCCTCGTTCTGCGCGCGCTGGAGGATGCCGGCCAGCTCCAGCAGGGTGTCGTTGG
CGTCGCGATGGTCGCGGTCGCCGTAGGTGGACTCCAGCAGCACCACGTCGGCGCGCGCCA
GTGGGGTCGGCGTGCGCATGAGCGGCGAGCAGGTGCTGCCCAGGTCGCCGGAGAACACCA
GGCGGCGGGTCGAGCCGAATTCATGAATTTCCAGCTCGACGATGGCCGAGCCGAGGATGT
GCCCGGCGTTGTGGAAGGTCAGGCGAATGCCGGGCGCCACCTCCACGGTGCTGCCGTAGC
TGACGCGACGTCGCAGGTTCAGGGCGCGGGAGGCGTCTTCGACGGTATAGAGCGGCCTGG
TCGGGGGCTTGCCCTGGCGGGCGCGCCACTTGTTCTCCCACTCGGCGTCCTTTTCCTGGA
TGTGAGCCGAGTCCATCAGCATCAGTTCCAGCAGGTCGCAGCAGGATTCGGTGGCGTAGA
TCGGCCCCTTGTAGCCTTCCTTTGCCAGTCGCGGCAACAGGCCGCTGTGGTCCAGGTGGG
CGTGGGACAGGATGACGGCATCCAGCTCCTTCGGATCGAAGGGGAAGGGCGTCCGGTTGG
TGGTTTCGTTCTCGCGGGTGCCCTTGTTTCCGCTGCGCCCCTGGCGCATCCCGCATTCGA
GCAGCACGCGGACGCCGTCGCGGGTCTCCAGGAGGTAGCAGGAACCGGTGACTTCCTGGA
GCGCGCCGATGAAAGTGAGAAGCGCCATGTCGTCTCCTAGTCGGAATTCTCTTTCAGCCT
TGCTCGAATGGTCGGGGCGCTCGTTGATACATGTCAGCGCCCGTCCGATCTGTGGCGACC
TAGACTTTCGGCCATAACCAAGGGAGAGCCGACATGTCACAGATCCTGCCAAGCCCCGAG
GAACTTGCCGTCCATGCGGCAGCCGAGCCGGAATACGCACGCTGGCTGCAAGGCCGCGGT
CCGCTTCAGCATAGCGCGCAGACCCAGGCGGCGGTCTTTCGGGTTGCTCATCAATTGGTC
CAGTACGGCCTGCAGCCGGATCTTGCCAGCGTCTACCGCCTGTTTGGCGCGCTGGATCGC
CTGACCTGCGCCGGCCTCTGGCTGGTGGCGCACATGACCTATACCAGGCGCGTT
>NODE_81_length_1368_cov_3.863672
GGCGATGCTCCTGGGGATCCCGCGGTGCCTCAAGCTCGGCGAGGCACTGGGCTGGCGCAC
GACCTTCCTCACCATCGCCGGCGTCTCGGTGGTCGTGGTGCTCTGGCTGGCCCGCGCGCT
GCCGCCGTTGCCGAGCCAGAACTCCGGCTCCCTGCGCAGCCTGCCGCTGCTGTTGCGGCG
CCCGGCCCTGGTGTCGATGTACGTGCTCACCGTGCTGGTGATCACCGCGCAGTTCACTGC
CTACAGCTACATCGAGCCGTTCGCACGCGAGGTCGCCGCGCTGGACAGCCAGAAGACCAC
CCTGCTCCTGCTGCTGTTCGGCGGCGCCGGGATGTTCGGTTCGATCCTCTTCAGCCGCTA
TAGCGAGCGCATCCCGCGCGCCTTCCCGTGCCTGGCCATCGCCGTGCTCGGCGGCACGCT
CCTGTTGCTGATGCCGCTGGCCCACTCGCCCACGGCGCTACTGGTGCTGAGTCTGTTCTG
GGGCGCGGCGATCCTCTGCTTCGGCCTGGCGCTGCAGGCCAAGGTGCTGCAACTCGCGCA
TGACGCCACCGACGTCGCCATGGCGATGTTCTCCGGCCTGTACAACGTCGGCATCGGCGG
CGGCGCGCTGTTGGGCAGCCGCGTGGCGGTGGGCATGGGGCTGGAATGGATCGGCTACGT
CGGCGGCGCACTGGCGGTAGTCGGCCTGCTGCTCTGCCTGTTCGCCTGCTGGCGGTATGC
GGCGGCGCTCAGTGGCGGACACGCCTCGCCCTGACACATCGACTCCCCCTGCGAAACGAA
AAAGGCCGCGCCCCTCACGGAGCGCGGCCTTTTACATTCAGCGCAGGATCAGCGGCTGGT
CACGGCAGTGCCGGTCGACTGGGTGGCTTCGGCGTACTCCGCCTCGGCTTCCTCGAAACG
CTGGATCATCGCCTTGGACGGCGCGGAACCGAACAGGCTGAAGACCACGATGGAAACGCT
GGAGAGGATGAAGCCCGGGATGATCTCGTACAGGCCGAGCCAGCCGAACTGCTTCCAGAC
GATCACGGTGACTGCACCAACGATGATGCCGGCCAGCGCGCCATTGCGGGTCATGCCCTT
CCACAGCACGGAGAACAGCACCAGCGGACCGAAGGCGGCACCGAAACCGGCCCAGGCGTA
GGACACCAGGCCCAGGACGCGGTTGTCCGGGTTGGCGGCCAGGGCGATGGCGATGAGCGC
GACCAGCAGCACCATGGCACGACCGACCCAGACCAGCTCCAGCTGGCTGGCATTCTTGCG
CAGGAAGGCCTTGTAGAAGTCTTCGGTCAGCGCCGAGGAGCACACCAGCAGCTGGCAGCT
CAGGGTGCTCATTACCGCCGCGAGAATGGCGGACAGCAGCACGCCGGC
>NODE_82_length_1360_cov_2.113016
TTCTTCTTTGTTCCGGCTCAAAGAAGGAATCTGCCGACCGGGTATTTCTTCACCTAACGA
CAGTTCGTCGATTACGGAGAGTTACCCATGCTTGATCAGGAAGAGATTTCGCTTTCCCGC
CGCACCCTGCTGGCCGGCGCCGTGGTCCTGGGCGTTACCGGGACCATGCTCGCCAGCGGC
AAGGCAGTGGCTGACGGGGAAGCAGCGCCGAAGAACATGGGTCCGGCCGCGGACCTCTCG
AAGCTGGAGCACGTCCAGGTCGAGCTGGTCACGCCACCCTTCGTCCATGCTCACGAACAG
CGCGCCACGGGCAAGCCCAAGGTCGTCCAGTTCCGCATGGTGATTCAGGAGAAGACGCTG
GTCATCGACGACGACGGCACCGAGATCCACGCCATGACCTTCAACGGCTCCGTACCCGGG
CCTATGATGGTGGTGCACCAGGACGACTACCTGGAACTCACCCTGGTCAACCCGGCGACC
AACACCCTGACCCACAACATCGACTTCCATGCCTCCACCGGCGCCCTGGGTGGCGGTGCG
CTGACCCTCATCCAGCCCGGCGAGGAAGTGAAGCTGCGCTTCCGTGCGACCCGCCCCGGC
GTGTTCGTCTACCACTGCGCCCCGGGCGGCGCGATGATCCCGTGGCACGTGGTCTCAGGC
ATGAACGGCGCAATCATGGTGCTGCCGCGTGACGGCCTGAAGGACCGCGAAGGCAAGGCA
CTGAAGTACGACAAGGTGTATTACATCGGCGAACAGGACTACTACGTCCCGCGCGACAAG
GACGGCAAGTTCAAGCGCTATGGCACGCCGATGGGAAGCTACAACGACATGCAGGAAGTC
ATGAAGGGGCTGATTCCCAGCCACATCGTGTTCAACGGCAAGGTCGGCGCCCTGACCGGC
AAGAACGCCCTCACCGCCAGCGTCGGCGAGACCGTGCTGCTGATCCACTCCCAGGCCAAC
CGCGATACCCGTCCGCACCTGATCGGCGGCCACGGCGACCATGTCTGGGCCACCGGCAAG
TTCAAGAACCCGCCGGAGGAGGACCTGGAAACCTGGTTCATCCCGGGCGGGGCGGCGGGT
GCGGCGCTGTACACCTTCCTGCAACCGGGCCTGTACACCTACCTCAACCACAACCTCATC
GAGGCTGTCCTGCTGGGCGCCGCGGCGCACATCCAGGTCGAGGGCAAGTGGAACTCCGAC
CTGATGAGCCAGGTCCAGCCACCGGCTGCCATCAAGTAAGGCCCACGGCCGGCCCAGCGG
GGCCGGCCCTTTCCCGATACACGCTACCGGCGACCGACTGACTGGGCAGACCATGCGCAA
GACCTTCCTGATCGGCGTCCCCGTCGCGAAGCTGCTGGGC
>NODE_83_length_1358_cov_3.115535
CGAAGCGGGCCTGCAGGTTGCGCGGGATGAACACGCGGGTGCCGTTGGTGCACACCTGGC
CGGAGCTGAAGAAGTTGGCCATGACGGCGATGTCGGCGGCGCGGTCGAGATGGGCGTCCT
CGAAGATGATCAGCGGCGACTTGCCGCCCAGCTCCATGGTGACTTCCTTCAGCGAGGAAC
TGGAGGCGCTGGCCATGACCTTCTTGCCGGTGGACGTGCCGCCGGTGAAGGAGATCTTCT
CGATCAGCGGGTGCTCGGTCAGCCACTGGCCGACTTCGCGGCCGCTGCCGGTCAGCACGT
TGAAAACGCCATCGGGCAGGCCGGCTTCGGTGTAGACCTCGGCGAGCTTCAGTGCGGTCA
GCGGGGTGACTTCGCTGGGCTTGAAGATCATCGCGTTGCCGGCGGCCAGGGCCGGGGCGG
ATTTCCACAGGGCGATCTGGATCGGGTAGTTCCAGGCGCCGATACCGGCAACCACGCCCA
GCGGCTCGCGGCGGGTATAGACGAAGCTGGTGTCGCGCAGCGGAATCTGCTCGCCCTCGA
TGGCGGGCACCAGGCCGGCGTAGTACTCGAGCACGTCGGCGCCGGTGACGATGTCGACGA
AGCGCGTCTCGGCCAGCGGCTTGCCGGTGTCGAGGGTTTCCAACTCGGCGAGTTCGTCAT
TGCGTTCGCGCAGGATGTCCACGGCGCGGCGCAGGATGCGCGAGCGCTGCATGGCGGTCA
TCGCCGCCCAGACTTTCTGTCCTTCAACCGCTGTCTGCACGGCACGCTCGACGTCTTCCT
TCGAGGCACGTTGTACCTGGGCGAGGACTTCACCGTTGGCCGGATTGATGGTCTCGAAGG
TGGCGCCGCTGGTGGCTTCCACGTAGCGACCGCCAATGTAGAGCTTCTGTACTTCGAATC
GAGCCATGGTGCGGTGGTCCTCTCTTGTCGGTGTCAGCGCAAGGCTGCGCCCGCTATCCG
GGGCGCTTGGCCAGTTGTTGGTCGAGGTAGTCGTAGGCAATCGCCAACGCCTGCTCGGTG
TCGAAGGCATCGCCCGAGAGCGCGCCCCGCAGCCAGAGTCCGTCGATCAGCGCGGCCAGC
CCGCGAGCGGCGCTGCGGGCCTGGGCCAGCGGCAGTTCACGGCGGAACTGGCTGCACAGG
TTCGAATACAGCCGGTGATCGTTTATCCGCTGCAGGCGACGCAGCTGCGGCTGGTGCATG
CTGCTGGCCCAGAACGCCAGCCAGGTCTTCATGGCCGGGCCGTTGACCTGAGAGCTGTCG
AAGTTGCCGGCGATGATGGCCCGCAGGTGCGAGCGCGGTTCGTCGTTGCGCAAGGTAGCG
CGGCGCTCGGCGACCGCCTTGCTCAAGGCCGACATCAA
>NODE_84_length_1355_cov_3.331768
CTGCGAAAAACGTTGGACCACCTCTCTGGCCAGCTCAAGGACTTGGTGGTGGAAGAAGTC
GAAAATCTCCTCGTGGTCCAGAATCGCTTTGTCCTTGGGATCAAGCATCGGCAGTCGAAA
GAATGCCGCCACTTGCTCCTTCACCGTCGAGTCCACACCGCGCACCTTTCCCCATCCGGC
GGAATCAGCCTGAACCCAGTGGCGCGACAGAAAGCCCAATACGCAGTCACAAATAAAAAG
CTCAAGCTGATCAAACGCATGATCTGGCGCTCGCCTGAAGAGACGAACCACGCTGCGAGG
TGCCAAGTATTCCCCTCGCCCTAGGAAGGAGTTGCGATCAAGTCTGACGCCAGCCAAAAA
CTTGTAGTCGATGTCTTGATCGGCGGCCTTCTTATGCACCACGACGGAAACAACGTCGTC
AGCAGGTGAAAGCTGAAGGTGGTTCAGATTAAGCCAATAAACGCTCCTGAGCTTCTCAGC
GAAAATCGGACTCGCCAACCCAGGTATGTGTCTACGAATGAATCCCAGCTCCGTAAGCCT
GCGCAAGCGCTGCTTGAGAGAGGCCGCATCCATTCCCGTCAGCAAGCAGAGCTCCTTGCT
ACTCAGCCCCCTGGCAACCCCAAACGGATCTGCATGGCTTAGCAAGATCATGAGCAGCAA
ACGATTCGCCAAGCTGAGCTTCCCCTGCCGCACTGGAGCAACTCGCTTCTCGTCTCGCGA
GCGTGTGTTGAGCTCCTTCGCAGTCGGCGCATCGTCCTTCCAGCCAGACCAGATGGCCCT
GATGCGCTCGCCACCCAAGACATGCTTGACCAAACCGGGGTGGTTCAGCGTCCTTTCCTC
GACATCCCGCAGAGCCGACTGGATAGCTTTGCTCATCTCGTAGGTACACCTTGGCCGCCC
CTTCCCTTCAGGCTGAGTAACGACTCGCAGTACCCCCACATCAACCAGTTGGGCAACCGC
TTTTGAAACTGCTTGCACCGGAAGCCGCAGGTCTTCAGCCAATTGCTTCTGCGAACGAGG
CTTAGGCGTCACCGAGCCATAGTGCTTCCAGAATGCAATGAGCAAAAATTTAGCATCTGG
ATCACCCGCCCTTAGCTTCGCATCAAGAAGCCTAGCAAGCATAGAACCTCCAATTTTTAA
CTCGCAAATATACCCTATATCTACTATACCTTAGTTACAGTAACGACTCACATAACAACA
CGTAACGTTTTACTAACATATCAGTGGCAAAGCTGATAACGGTTGCGTAACGAAACAGTA
ACGGTATAAATCTCTCCCGAAGGCTTGGCTTTGGCTCATAGCCAAAACGGCCCGCCTGGA
GGATGAGATGTCAGAAAACGAGAAACCGCTGAAGT
>NODE_85_length_1352_cov_3.288627
GCCTGGAAACCACCCTGGACCTGCTGCCGGAAATCCCGCGCGAGCGCATGGTGATCACCG
AGAGCGGCATCCTCAACCGCGCGGATGTCGAGCTGATGGAAGTCAGCGACGTGTTCGGCT
TCCTGGTTGGCGAAGCCTTCATGCGCGCCGACGAGCCGGGTACCGAGCTCAAGCGCCTGT
TCTTCCCCGAGCGCAGCAAGGTCAAACTGGGCGCCGATCCGACCTGACCTTTCCTGCGCG
CACAAAAAAGCCGGCGATTGCCGGCTTTTTGCTTTCTACAGGAACCAGCCTTAGCCGGCC
CGCTTCAGCAACAGGGTGCCGAGGAAGGCGCAGATCGCCGCCGGCACCAGCACCGCCAGC
AACGGCGGGAAGTTGAATACCTGGCTGGACGGGCCAAGCAGGTCCTGCGCAATGCGGAAG
GTGAAGCCCACCAGCACGCCGGTGAACACGCGCTGGCCGAGGGTCACGCTACGCAGCGGG
CCGAAGATGAAGGAAATCGCCATCAGCACCAGGGCGGCTGTCACCAGCGGCTGCAGGATC
TTGGTCCAGAACGCCAGCCAGTAGCGGTTGGAGCTCAGGCCCTGGTCCTGCAGGTAGTGG
ATATAGCTCCACAGGCCGGTGATCGACAGCGCTTCCGGCTCCATCACCACCGTGTTGAGC
AGTTGCGGGCTGAGCTGGATGTTCCAGGTCTCGCTCGGTTTGCTCACGACTTCGCTGCGC
TTTTCCGCGGCGTGCAGCACGGTGGTGCTCACGTCCTGCAGTTGCCACTGGTCGTTTTCG
AACACTGCCTGGCGGGCGAAGCTCGCCGTCTGCAGACGACGGTTGTCGTCGAAGTTGTAG
CGCGTCACGCCCAGCAGCACGCCATCCGGGCGCACCACGTTGATGTGGATGAACTCATGA
CCCTGACGGTGCCACAGACCCGATTTCGAGCTCTGCGAGCCGTTGCCGCTCTGCGCCAGG
GCACGACCGCTCTGCGCGGCGGTTTCGGTGTAGGGAATCACGTACTCGCCGATCAGGATG
CCGGCGAACATCAGGACCAGCATCGGCTTCATTACCGCCCAGACAATGCGCTGCAGCGAC
ACGCCAGCGGCACGCATGATGGTCAGTTCGCTGTTGCTGGCCAGGGTACCCAGGCCCACC
AGGCAGCCGATCAGCGCGGCCATCGGCAGCATGTCGTAGCCCCGGCTCGGCGCCGTGAGC
AGCACGAACTTGAGCGCTTCGCTCAGGGTGTAGCTTTCGTCGATCTGCCCCAGCTGGTCG
ACGAAGGCGAACAGCTCCGCCAGACCGAGGATCACCCAGAGTACCGCGAGAATGGAGACG
CAGACCGTCGTGCCGATGTAGCGATCCAGCTT
>NODE_86_length_1348_cov_2.763965
CCCAAGAGCGGCCGCAACCACCCGGCCTACCTGCCCGAAGTGCTCGCCTGCGTGGCACAA
CACCGAGGCGAGAGACCAGAGCAGGTAGCGGCTCACACCACCGCGTGCGCGCGACGGTTC
TTTGACCTGCCGGAAATTTGAACCGGCTCTCAAGATTGCCCTTCATCGGCCGATAAGTCG
GGAGCAGCAGGTGGCTTGATTCCCATCAATGGCCACCGTCACCCTTTTCATGACAATGAT
GGCGTCTCGCCATTATTCGACCGACAAGAAGAGATTTATGGCCGCCTGGATCCGCGATAT
TTCCCTCAAGTACAAATTCTGGGCCGTCAACGCGGTCGCCTTCGTCACCACCTTGCTGCT
GGTGCTGTTTGCCATGCACCAGGAGCTCGACGGGCGCAACCAGCAGGCACGCCAGGGTGC
CGAAGCCCAGGCGCAGCTGCTCAAGGGCTGGCCGGCGGGCGCGGCACTGCCGACCGCTTC
GAACCTCGTCAGCTTCGCCAGCGGCAGCGCGCCGCAGATTGCCGGCATCGATGCGTCCAC
CCTCGCCCGCGCCAACGGCTGGGTCGACCTGCAGGGTGCCCAGACCCGCAATGGCGCCCT
GGCAGGCGCTTACGTGCAGGACATCGGCAATGGCCAACGTGTCGCGGTGCTCGCCCACGG
CGCCGATTTCTGGAGTGTCTTCGAGGACCGCGCCCTGCCCTTCGCCGGCGCCGTGCTGGT
GCTGATGCTGGCCCTGCTGGCCGCCTCGCAGCTGTTGATCCGTTTCATCCTCACTCACCT
GCTGACCCTGCGTGACGTGATGCTGCACGTGGAGAAGAGTGGCGACCTGTCCGCCCGCGT
GCCGCTGGAAAGCCGCGACGAAGTCGGCCAGATGGCCACGGCCTTCAACGCCATGCAGGC
CGGTTACCAGCGGGTGGTGGGCACCGTTGCCCAGGCCGCCGGCCGCCTCGACGAAGGCGC
ACGCAGCCTCGCCAACAGCATGGGCCAGGTGCGCCAGGGCATGCTCGGCCAGCAGAGCGA
GACCGACCAGGCCGCCACCGCCATCAACGAGATGTCCACCACTGTTCACCACATCGCCCA
GCACGCGGCCGACACCCGTGACCAGTCGCAGGAAGCCGATCGCCTCGCCGGGAATGGTCA
GCAGGTCGTCGGCCGCGTCGGCCAATCCATCGCCGGGCTGTCCCAGGGCGTGCAGCAGAC
CGCCGAGATGATCCAGCAGCTGGCCCAGGACAGCCACAAGATCAGCAGCGTGGTCAGCGT
GATCCACGGTATCGCCGAGCAAACCAACCTGCTTGCCCTCAACGCCGCCATCGAAGCCGC
GCGCGCCGGCGAGATGGGCCGCGGCTTC
>NODE_87_length_1341_cov_2.642405
CGTCAGGGCGGAGCCGAAGACGCGTTGCAGCACGCGGGCGCGGTCGGCGTCTCGGCCCCA
GGCCAGGCCCAGGACCAGCGGCAGGGTGAAGGAGCAGGCGATGCCATGGGGCAGGCCGTG
GCGCAGGGTCATCTCGTAGGAGATGGAGTGGGCCAGCGCGGTCTTGGTGTTGGAGAAGGC
CATGCCGGCCTTCAGTGCGGCCAGGGCCATGCGCGAGCGCAGTTCGCGGTTGGCGAGGTC
CTGCTGCAGGCGCGGCAGGCAGTCGAGGATGTCCTCGGTGGCGGAGAGGGCGAAGGTGTC
GGAGATCGGGTTGGCGTTGTGGTTCCAGATCGATTCCAGCGCGTGGGACAGCGCGTCCAG
CCCGGTGGAAACCGTCACGCCGGCGGGCACGCTGAGCATCAGGTCCGGGTCGATCAGCGC
GACCTTGGGCCAGGTACAGTCCAGGTGCAGGGAGTACTTCTTCTGCTGTTGCGCGTCCCA
GAGGGTGGCCCAGGGCGTGACTTCGCTGCCGGTGCCGGCGGTGGTCGGCGCGGCGATCAG
TGTCTTGTGCCGCGCCGGGACGAAGGGCTTGCCGGCGGCCAGCAGGTCGAGCAGTTCGTC
GAAGCGCCCGGACGCGGTGCCGACGATCAGCGCCTTGGCAGTGTCGATGGCGCTGCCGCC
GCCGAGGGCGAAGACGGTGCTGCAGTCCGCTGCTTCGCGCCAGAAGCGCTCGTGCACATC
GCGCAGCCAGGCTACGTCGGGGTTGGGCTGCACGTTGTCGATGACATAGCCGAGGCGCTC
GCCGAGCAGGCCGCGGACGCGGTCGATCAACCCCAGTTGCGCGGCTTCGGGGAAGGTTAC
CAGGGCGACCTTGCCTTCGCAGAGGTCGGCGATGCGGTCCAGGCTGCCGCCGCCGAAAAC
GGTGGCGACCGGATTATGGAATCGGGCAGGCATGGGCAGTTCCTTGTTGTTGTTTGAACG
TGCGGCCATGCTCGGGGCCTCGGCGGTTTCGTTCCAATCGATTGATTGCAGGTGGGCATC
GGCCAGACCGATAACGGCGGGTGCGGGCATCGTGCATGAACTCCGGGCGTGAGCCTGCCC
GGCGCGCCCTGAAGGCGCACGCGGCAGGAAGTTGGGGCGGAAGGGCGAGCGGTTGGGGAC
GGGGCGGTCAGTGCCGCCCGTTACCCTGGATGGCGTGGCGCAGGCGGTTGGAAAGCAGGT
CGGCGAGCACCACCATGACGGTGATGACGACGATGCAGGTGGCCGTCTCCTGGTACTTGA
ACAGTTTCAGGCTGCTGACCAGTTCGAAGCCCAGGCCGCCGGCGCCGCCCTGCTCTACGT
CGGCGTCGAACCGCCCAAGCC
>NODE_88_length_1340_cov_3.217736
CGGCGAAGCGCGGGCCTCGCCGATTCAGCGTAGCCGGGGGATCAGCCGCGGGTCAGCTTG
GCGATGGCGCGCTCGAGGCGATCCAGGCCTTCGTCGATGTCGGCGTCCGGGATCACCAGG
CTGGGCGCGAAGCGCACCACGTCCGGACCGGCCTGCAGGACCATCACGCCTTCCTTCTCG
GCGGCGTTGAGCACGTCCTTGGCCTTGCCCTTGAAGGCATCGTTGAGCACCGCACCGATC
AGCATGCCCATGCCGCGTACCTGGGTGAAGATGCCGTACTCGGCGGCGATCTTCTCCAGG
CGGACCTTGAAGCGTTCATGTTTGGCCTTCACGCCTTCGAGCACTTCCGGGGTGTTGATC
ACGTCGAAGGCCGCACCGGCGACGGCGCACGCCAGCGGGTTGCCGCCGTAGGTAGTGCCG
TGGGTGCCGACGACCAGGTGCTCGGCGATCTTCGCGGTGGTCAGCATGGCGCCGATCGGG
AAGCCGCCGCCCAGGCCCTTGGCGCTGGAGAGGATGTCCGGGTTCACGCCGTAGTACTGG
TGGGCGTAGAGGTAGCCGATACGACCGAAGCCGCTCTGCACTTCATCGAAGATCAGCAGC
GCGTTGTTCTCGTCGCACAGCTTGCGCACGCCTTCCAGGTAGGCCTTGTCCGCCGGCAGC
ACGCCGCTCTCGCCCTGCACCGGCTCGATGATCACGGCGCAGGTCTTGTCGGAGATGGCC
GCCTTCAGGGCTTCCAGGTCGTTGAACGGGATGTGCGTAATGCCCTCGACCTTCGGGCCG
AAACCATCGGAGTACTTGGCCTGGCCACCGACGTTGACGGTGAACAGGGTACGGCCATGG
AAGCTGTTGACCATCGAGATGATCTCGTACTTCTCGGGGCCATGGACGTCGTGGGCGTAG
CGACGCGCCAGTTTCAGCGCGGCCTCGTTGGCCTCGGCGCCGGAGTTGGCGAAGAACACG
CGCTCGGCGAAGGTGGCGTCGATCAGCTTCTTGGCCAGGCGCAGGGCCGGCTCGTTGGTG
AAGACGTTGGAGACGTGCCAGATCTTGCCGGCCTGCTCGGTCAGCGCCTGCATCAGCGCC
GGATGGGTATGCCCCAGGGAGCTGACCGCGATGCCGCCAGCGAAGTCCACCAGCTCTCGG
CCGCTCTGATCCCAGACTCGGGAACCCTGGCCACGCACCGGAATGAAGGCAGCCGGCGAA
TAGTTGGGAACCATGACCTGGTCGAAGTCGGAGCGTTGGACCTGAGCGTGCGGAGCGGAC
ATCGGTGTTCTCCTGCCTGGTTGAGGCGGCTATCGATGAATGGATTGTAGGGACGAACAG
CGGGCCGTCATTGCCGCCAT
>NODE_89_length_1337_cov_0.355044
TTATAAATTTTCAACTTTTTTAATAAACAATTGCTTTTTTCTCATAGAGCCCGTGTTTGG
ATTTCAAAAATTTTTATTTCATTGGATTCCTTGGACCTTTTTACATAAGAATCAACAATA
AAATTTCCCGGCAACTAATAAACAACGCGACAGGGAGCGATAAGATGAAGCGCCCCGGCG
CTATCCGCGCGGTATTGATGTAGACGCCTAGGCGGACGCAGCAGACCACGGCTTATGCGG
CCGCGTCACTTCGCCCGATCGCTCATTGCAGTCTAATTTATTAGGTGCCGTAAAATTTTA
TCATTGATTCCTATGTAATTAATATCGAAGGAATCCAATGAAATGAAAATTTTTTAAATC
CAAACACGGTATCTATGAAAAAATTGAATCTTCATCATTGAAACAACTCGTTTTCTGACA
AAAATTGAGTTTTTGTCATTTTGATTTGAATCATTTAAATCACCCCCGAATGCAAAATCC
GTTTTGCAGGAGCTGTTATATGCTTTTTCGATCAATTTTTTTTTCTCATCAAAATCTTCA
TTTTCAAAAATTACTCATTCGAGCTATGATAAGGTTTCAAACCTATAAGTGTGATACACC
GTTGGATTCGTCTGCATTTACCCTTTTCAAAACACTTTTCAAAATTTGTCTAGCACTTGA
ATAGGCCAAATGCCGTCCCAAATACTTTTGTCTGCCGGGGGTACCCAATTTGGTGATACA
CCCGGAATACATAGCAAATTACTGATAAATATTATAAAAGTATTTTTTTATGCTTGAATT
ATGAATTTTTGTGCATATTCAAAGATTATAATGGACAATTCACCAAAAAAATGAGTTTAT
TACGGGTACCACAGTCAAAATAGCGATTTTTGCTTTATTTTACATAAATCAGTGTTTATT
AACAGCTGGGGCGGTTCCACATCGAAATAATACGTTCACAATACAAGAAACATGAAATAT
ATTGATATTATAAGTTAATTATACATGCCACGCGTGATTTGAAAACGTAAAAGTGCACTT
TTCCCATGTATCACCAAATTGGGTAGCCTCTCGATTTTGGTAAAAAAAACAGGCTTCATT
CAAAGAGTCATAGCTCGGGCTAGGTACGATGAAAAAAATCGTGCGACGGCTCATTTTAAA
GGGTGAACGGGCAGCTTTCCAACGAGCCCTCACACGATGAAAAATTCGTCCATGGTAAAA
AGTTATGGCGATTTTTCAAAACTATTCCCAAATTGGGTTCCCGTACATTATATATCAAAA
TAAATTATGCATTCATATTCTATGGACAAAGTAGAAAAAATTTCATACATATATATGTCT
ATACCTAAAATGGGTCC
>NODE_90_length_1335_cov_4.161367
CCAGGAGCTCTTCCGTCGCCTCAACCAGGCGCCCGGCGGCACTGCCGAACTGATCGCCAT
GCGCCGCCTGCTGCTGCAGGAATTGAAAGCCAGGACGGAGCTGGCGGCGGTGGACCACGA
CCTGCAGCACCTGCTGGCCTCCTGGTTCAACCGGGGCTTCCTGGTACTGCGCCGGATCGA
CTGGTCGACGCCGGCGTCGATCCTGGAAAAGATCATCAAGTACGAGGCCGTCCACGCCAT
CAAGGACTGGGACGACCTGCGCAGCCGCCTGCAGCCGGCCGACCGCCGCTGCTTCGCCTT
CTTCCACCCGGCCCTGGCCGACGAGCCACTGATCTTCGTCGAGGTGGCGCTGACCCGCTC
CATGCCTGGTGCGATTGCGGAGATTCTGGAGGGCAAGCCCGCTAGTGACTCGGCAGACGA
GCCTGACACCGCGGTGTTCTATTCCATCAGCAACTGCCAGGACGGCCTGCGCGGTATTTC
CTTCGGCAACTTCCTGATCAAGCAGGTGGTGGAGGAGCTGGCGCGGGAGATTCCCGGCCT
GCGCCAGTTCGTCACCCTGTCGCCGGTGCCTGGCTTCCGCCGCTGGCTCGACAGCCTGGG
CGAGGACCCGCAACTGGGCGCGGCCGCCGCCGACCTGCTCAAGGCGCTCAAGCCCGACAC
TGCGCCGCCGCCGCGCACGGAGCAGCCGATGCTGGCGCTGGCGGCCGAGTACTTCCTGCA
TGCCCGCAATGGCGCGGGATTTCCGTTGGACCCGGTGGCGCGCTTCCACCTGGGCAATGG
CGCACGCCTGGAACGCCTGAACTGGCGCGGCGACCTTTCCAGCAGCGGTCTGCGCCAGTC
CGCCGGGCTGATGGTCAATTACCGCTACGAACTGCGCCAGATCGAAAAGAACCACGAAGC
CTACGCCAACCAGGGCGCGGTCACCGCCTCACCCGAGGTGCGCAAACTGGCCACCCTGTC
GGCGAAAACAAAACGCTAGGACCTCACCATGAACCAGAGCCTTTTCGCCGAAGTCGGCAA
ACACCTGCCCAGCGACCTGTCCAAACCCTTCATCCGCACCCCGGACGGCGGCGGCTACAG
CTACGCCGACATGCTGCGCAGCACCTCGCAGTTCGCCCATGCGCTGGTGGAACTCGGCGT
GCAGCCGGGCGACCGCGTCGCCGTGCAGGTGGACAAGAGCCCCGAGACGGTCATGCTGTA
CCTCGCCGTGCTGCGTGTCGGCGCGGTCTACCTGCCGCTCAACAGTGGCTACACCGGCGA
GGAGCTGCGCTACTTCCTCGACGACGCCGAGCCTTCGCTGTTTGTCTGCGCGCCGGCCTT
CGAGGCCCAGGCCCG
>NODE_91_length_1330_cov_3.331205
GTCTGTCATTCTTGTTTTTTCACCTGTGTCTTGGAGGGTGCCGGTCAGCGGATGAACAGC
TTGTAGACCAGCTTCTGCAGCGACTTGCCGTAGGGCGGGTAGATCACCCGCGCGGCGTTG
AAGCGCGGCTTGCTGAACACGCCCTTGGCCTTGGAGAAGGTCAGGAAGCCTTCGTGGCCG
TGGTAGTGGCCCATGCCGGACGGACCGACACCGCCGAAGGGCATGTCGTCCTGAGCGACG
TGCAGCAGGGTGTCGTTCAGGCAGACGCCGCCCGAATGGGTCTGGGCCAGTACATGGTCC
TGCTCGCGCTTGTCGTAGCCGAAGAAGTACAGCGCCAGGGGGCGGTCGCGCTCGTTGATG
TAGCTGAGCGCCTGATCGAGGTTCTGGTAGGGGATTACCGGCAGCAGCGGGCCGAAGATC
TCTTCCTGCATGATCTTCATCTCGTCGGTCACGTTCAGCACCAGCGCCTGCGGCAAGCGG
CGGCCCTGGGCCTGCGGGAACAGTGGCACGACGGTGGCGCCGCGGGCCTTGGCGTCGGCG
AGATAGCCGTTCAGGCGCGACAGCTGCCGCTCGTTGATGATCGCGGTGTAGTCGGGGTTG
TTTTCCAGCTTCGGGAAGAAGCCCTGCACCACCTGGCGGTAGCTTTCGACGAATTCGTCG
ACGCGGTGCTGCGGCACCAGCACGTAGTCCGGCGCCACGCAGGTCTGGCCGGCATTGAGC
GACTTGCCGAAGGCGATGCGCTCGGCGGCGTCCTTCATCGGCACACTGGCGGAGACGATG
GCCGGCGACTTGCCGCCCAGTTCCAGGGTGACCGGGGTGAGGTTCTCGGCGGCGGCGCGC
ATTACGTGCTTGCCGACGCTGGTCGCGCCGGTGAACAGCAGGTGGTCGAAGGGCAACTTG
GAGAAGGCCACGCCGACATCCACTTCACCTTGCACCACGGCAACCAGGTCCTCGGGGAAC
ACCTTGCCCAGCAGCGCTTTCAGCACGCGGGCGGATTCCGGGGTGGACTCGCTCATCTTG
ATCATCACCCGGTTGCCGGCGGCAAGCGCCCCGGTCAGGGGGCCGATGGCGAGGAACAGC
GGGTAGTTCCACGGCACGATCACGCCGACCACGCCCAGCGGCTGGTAGATGACCTTGGCC
GAGGCCGGCATGAACTGCATGCCGACGCTGCGCCGGGAAGGCTTCATCCACTTCTTCACG
CGCTTGGCCGCGTAATGCACGCCGTGCAGGCTGGGCATCACCTCGGCAAGCAGGGTCTCG
TCGGCGGAGCGGTTGCTGAAGTCAGTGTTGATCGCCTCGATGATCGCCTTCTGCTCGGAC
ACCAGCAGGT
>NODE_92_length_1315_cov_2.744750
ACAGCGCTGGTTCTTCGCAGAAACCGGGCTGACCTTCGGCCAATGGCGGCAACAGGCACG
GCTTCTGGCTGCGCTGGAGCGCCTGGCCCTGGGCGAAAGCGTGCTGAGCGTGGCGCTGGA
AGTCGGCTACAGCACGCCCAGCGCCTTCAGCGCCATGTTCAGCCGCCAGTTCGGCCGGCC
GCCCAGCGATTTCCTGCGCCCGCTAATCCGCTCGTAAGCTCCGCTGGCACACAATCGGCA
GGAACATCTTCGGACACATCCTTCCATGCGATGGGATTGAAACCCCGAGCCGGTTTCCCC
ATCTAGACTGTCATGTTCAATCAGTCAGGTGCCTCATGAGCGACCACGACGAGATTCACG
ATATCCATAGCGCCGAAGAGGTCAGCAACACCGGGCTGGTGTTGCCGGGACAGAACCTGC
CGACCACGGTCTACGTCATCCCGATCCACAATCGCCCGTTCTTCCCGGCGCAGGTGCTGC
CGGTGATCGTCAACGAGGAGCCGTGGGCCGAGACGCTGGAACTGGTCGCCAAGACCGAGC
ACCACAGCCTGGCGCTGTTCTTCATGGAGAACCCGCCGGAAGACCCGCGCCACTTTGACC
CGGAGAGCCTGCCCGAGCACGGCACCCTGGTGCGCGTGCACCACGCCAGCCGCGAGGGCG
GCAAGCTGCAGTTCGTCGCCCAGGGGCTGTCACGCGTGCGCATCCGCGGCTGGATCAAGC
GCCATCGCCCACCCTTCCTGGTGGAGGTGGAATATCCGCACACCCCCAGCGACCCGAGCG
ACGAGGTGAAGGCCTATGGCATGGCCCTGATCAACGCGATCAAGGAACTGCTGCCGCTCA
ACCCGCTGTACAGCGAAGAGCTGAAGAACTACCTCAACCGCTTCAACCCCAACGCTCCGT
CGCCGCTGACCGACTTCGCCGCCGCACTCACCACTGCGCCCGGCGCCGAGCTGCAGGGCG
TGCTGGACACCGTGCCGATGCTCAAGCGCATGGAGAAGGTGCTGCCGCTGCTGCGCAAGG
AAGTGGAAGTGGCGCGCCTGCAGAAGGAGCTGTCCGCCGAGGTCAATCGCAAGATCGGCG
AGCGCCAGCGGGAGTTCTTCCTGCAGGAACAGCTGAAGATCATCCAGCAGGAGCTGGGCA
TCACCAAGGACGACAAGAGCGCCGACTCCGATGAATTCCGCGCACGCCTGGACGGCAAGA
CCCTGCCCGACCAGGCGAAGAAGCGCATCGACGAAGAGCTGAACAAGCTGTCGATCCTCG
AGACCGGCTCCCCGGAATACGCCGTCACGCGCAACTACCTCGACTGGGCGACGTC
>NODE_93_length_1313_cov_2.663430
CTGCGGGCGTTCACTGCATAGGAGCAGAAGTCCCTGCGCGCAGTCGCCGATGGCTTCCGT
CCCAACCCGGCGTTCGACACCCTGAAGGTGCTCACCGAACTGGGCATCGGCGAGGCGTTG
GTCGGCACGCTGGAAGAGAAGGGTACGCCGGCGATGGTCCAGCGCGTGGCCGTGGCGCCA
CCGCAATCGCGCATCGGCCCGCTGACTGATGCCGAGCGCGCTGACGTCATCCGCCGCTCA
CCACTCGCGGGACGCTATGACCAGCCGATCGACCGCGAGTCCGCCTACGAGAAACTCACC
GGTCGCGCCGACGACAAGATGGCGCCGACCCAGGAAAAGGAAGAGAAGGGCAGCGGCACC
GATTTTGGCGGTATTGCCGGCGAGATCCTGGGCTCCCTGGCCAGTCAGGTCAGCAAGACC
GTAGTGCGCCAGGCGGCTAACCAGATCGGTCGACAGCTGGTGCGCGGCCTGATGGGCGCG
TTGCTGGGCGGTAGCAAGCGGCGGTAATGGCGGAGCCGTCTGTCGCGAACAAAAAAGGCG
CCCGAAGGCGCCTTTTTCATGGATCGACGGTTCAGCCGATCTTGGTACCGTGAGCCTGCT
GATCAGCATGGTACGAGGAGCGTACCAGCGGGCCGGAGGCGACGTTCTTGAAGCCCATCT
TCTCCCCTTCCTCGGCGAACCAGGCGAAGGTATCCGGGTGGACGAAGCGCTGCACCGGCA
GGTGGTTGCGCGAGGGCTGCAGGTACTGGCCGAGGGTCAGCATGTCGATGTCGTGCTCGC
GCATGCGGTGCATGACTTCGATGACTTCCTCGTCGGTCTCGCCCAGGCCGAGCATCAGGC
CGGACTTGGTCGGTACGTGCGGGACCAGTTGCTTGAACTTCTGCAGCAGGTCGAGCGACC
ACTCGAAATCGGAGCCCGGACGGGACGACTTGTACAGGCGCGGTACGGTTTCCAGGTTGT
GGTTGAAGACGTCCGGCGGCTCGTTGGCGGTGATTTCCAGGGCAATGTCCATCCGACCCC
GGTAGTCCGGGACCAGGGTCTCCAGTTGCACGCCAGGGGACAGCTTGCGGATTTCGCGCA
GGCAGTCGGCGAAGTGCTGGGCACCGCCGTCGCGCAGGTCGTCGCGGTCCACCGAGGTGA
TCACCACGTACTTCAGGCGCAGATCGGCAATGGCGATGGCGAGGTTGGTCGGCTCATCGA
CATCCAGCGGCTTCGGACGGCCGTGGCCAACGTCGCAGAACGGGCAACGGCGGGTGCAGA
TGTCGCCCATGATCATGAAGGTGGCGGTGCCGCCGGAGAAGCACTCGCCAAGG
>NODE_94_length_1312_cov_3.617814
CTGGAAGTAAGGCAGGCCGTAGCGCGCGGTCATCTCGAAGAGGCGCGTGGCGTTGTCGCT
GTCCCAGGGGAAATCATGGGTGATGTTGTAGGTCGGGATCGGGAAGGTGAACACCCGGCC
GTGGGCGTCGCCGGCCTGCATCACCTCGATGTAGGCGCGGTTGATCAGGTCCATCTCGGC
CTGCAGCTCGCCGTAGGCGAAGGGCATTTCCACGCCGCCGACGTAGGGGATCTGCTCGCG
CAGGTCTTCCGGACAGACCCAGTCGAAGGTCAGGTTGGTGAAGGGCGTCTGGGTGCCCCA
GCGCGAGGGCACGTTGAGGTTGTAGATGAACTCCTGCAGCGCCTGGCGTACCTGTTGATA
ACTCAGGCTGTCCTTGCGTACGTAGGGCGCCAGGTAGGTGTCGAAGGAGCTGAAGGCCTG
GGCGCCGGCCCACTCGTTCTGCAGGGTGCCGAGGAAGTTGACCATCTGCCCCAGCGCGCT
GGACAGGTGCTTCGGCGGCCCGGCTTCGATCCGGCCCGGCACGCCGTTGAGACCTTCGCT
GAGCAGCGTGCGCAGCGACCAGCCGGCGCAGTAGCCGGCGAGCATGTCGAGGTCGTGGAT
GTGCAGGTCGGCCTCGCGGTGAGCGACGGCGATGCATTCGCTGTAGACCTCGTCCAGCCA
GTAGTTGGCGGTGACCTTGCCGGACACGTTGAGGATCAGCCCGCCCAGGGAGTAGCCCTG
GTTGGCATTGGCGCGCACCCGCCAATCTTCGCGCGACAGGTACTCGTTCATCGACGCGGC
GACATCCACCAGCGTCTTGCGCTCGCGGCGCAGGCGGCCGTGGCGTTCGCGGTAGACGAT
GTAGGCGCGTGCGGTGGGGTAGTGACCGGCTTCCATCAGGGCGCGTTCGACCACGTCCTG
CACCTGCTCCACGTCGAGGTTGTTCTGGGCGGGCAGGCGTGCCAGCACGCGGCGGGTCAG
CTCCTCGGCGTGGGACGCGGTGAACTCGCCGCTGGCCTCGCCGGCGGCGGCAATGGCGCG
CTCGATCTTGCTCGGATCGAAGGCTGCGGCGCTGCCATTGCGCTTGCGCAGGCTGGCGTG
AAGGGGGGCGGGTCGTGTCAAGGGCATTGGCTTGATTCCACAACATGCTGTGTCTCGAGT
TATTCAAGACAACAAGATGTTGTGGGAATCTAACGGCATCGCCCGTAGGGAAATTGACCT
CGGTCAACGATGGGCGCCAGTCAATTTTTGCCATCGGAGGTATTGACCGACCCTGGCCCG
ATCTCAGCCCAGCAACGGCGCCAGCCGCTCTGCCAGGAGCCTGGCAAGCTGC
>NODE_95_length_1312_cov_3.434818
GATGTAGGCCATGGTCAGGAAGGTAGTGATACCCGCCAGGATCTCGGTGCGCACAGTGGT
ATTGTGTGCCTTGAGTTGGAACAGCTTTTCCAGCATGTTTGGCTCCCCGTGACGCGCTTG
CGCCGTTATCGTTCTGGCCGGGAAAAGCAAGGTGCATGCCCAGGTGGGCCCTGCGCCTTT
TCTTGTGACCGGCAAAAGGCGCGCATGATACCAGCTTGCCCGAAGCCGGAGAATTTCTGA
CCGGACCGCCAGCATCCGTTCGTCTGCAAGCTTAGTCGCGGGTGCCGACCAAGGGCGTGC
AACTTGTACGCTGGCGACGGTCTGACTCTTCATGACCTTGGCTATCACCCTGGCCTGACC
GGGCCATCCTGTCCGATTCGCAGTCGATGAAACGCTCTATTCCGATCCTTCTTGCCTCAT
TGTTGGGCGCCTCCTTGCTGGGTGCGTGTGCCGGTTCGCCGCCCTCGGCTCCGCAGCACA
GCTTCGATGTTCATGCCGTGGCGGAGGAGCCCACAGCCAGCACCCGCACCCTCGCGGACC
CACAAGGCAAGGCGGTGCTGGTGGCAACCCATCCCGCATTGACCCAACGCGACGTGCAGC
GGGCCGAACTGGCCAGCGTAGCCGACGGCAAGCCGGCGGTGCGTGTGCTGTTCACGCCCG
AAGCCAGCCAGCGCCTGGCGAAACTGACCCAGGAAGAGCAGGGCAAGGCCCTGGCGGTGG
TCATCGACGGGCAACTGCGCCTGCTGCCCAGGGTGACGCGGGTAGTGACCGACGGGCAGG
TGATGCTCAAGGGCTTCGCCAGCCAGGACGAAGCCCAGACGCTGGTGCGGCGGCTCAATG
AACTGCGGGATGTGCCGGTGCAGCCGGAGCAGGGGGCTGGCGGACAACCCTGATGCGATC
TCGGTGGGCTTTACCCGGTAGTGGTGAACCGGTGTAATAGTGGCTTTACATTCCGATGGA
TCGGGCAGTGAGGCGATCGGGTTCGCCGTGCCCCGCAAGGAGAGCGCCAGAGTGATTGTC
GGCATAGACCTGGGGACCACCAACAGCCTTGTCGCCATATGGCGCGGCGATGCAGCACAA
TTGGTGCCCAATGCCTTGGGCAGTTTCATCACTCCCAGTGTCGTGGGCCTCGATGAACAG
GGGCAGGTTCTGGTCGGTCAGGCCGCCCGCGAGCGGCTGCAGACCCATCCACAGCTCACT
GCCGCGCTGTTCAAGCGGCACATGGGCAGCGCCCAGGAGGTCAGCCTCGGCGACCGCAGC
TTCCGTCCTGAAGAGTTGTCTGCGCTGGTATTGCGCAGCCTCAAGGAGGATG
>NODE_96_length_1310_cov_3.205191
CGGGTCGCCTTTTTTCATTCGCGGGTTACGCGAGCGGTCGCGGAAATGGCCGGCACTCCT
GCAGGCTGGACATGCGCTCAGCCACGGTTCAGCGAGAAGACCACCTCGTCCAGGCGGCCG
ACGCCGCGCTTGAGGAATTTCGGATTCTCCGCCAGCACGTCGAGGCGCTCCACCTCCTCC
ACGCCCCAGCCCGTGGCGAAAAGTCCGCGCACCTCATCCGCCAGCACGGCAAAGGGCGGG
CCGTCCATTTCCGCCTGCGGGTACTCCAGGCTGACCAGTAGCCCTCTCACCGTCTGCGGC
AGAATCTGCTGCAAATGAACCGCATAGTCAGCGTGCAGATCCGACGGCAGAGCAATCAGC
GCGGCGCGGTCGTACAGACCGCTGCAGCCGGACACCTGCTCCGCCGTCAGGTCGAAGAAG
TCGCCCTGGAGAATCTCCAGGCGCTCATAGCTGTAACGACGCAGCGCGCCTTCCTCGATG
ATCTGCGGGGTGACCCCCAGCTCGGCAAAGAAGTCGACGGCAGCACGCTCGGCCAACTCA
ACACCCAGCACGCGGTAGCCCCATTGCGCCAGCCAGAGCATGTCCAGGCTCTTGCCGCAG
AGCGGCACCAGGACCTGCGAATCCTCGGGCAACCCTAGGTTTGGCCAATGCCGTTGCAGA
CCAGGATTCACCGACTGCTGGTGGAAGCCGATTTCATTGCGCGCCCAGCGCGACTGCCAG
AATTCATGCTGCATACATCACCTGCTCAAACATTCCGCAATGGGCGACCAGCAGCCAGCA
CCAACGGAGACGGCACCACTCGTACCAGCTGTCTCCGGACCTGTCAGACTGACTGGATAA
CTGATTTCGCCGCTTGCTTGGGAAATTTCCGCAAACTCTAACGCATCATCCTATATACAA
CCCGCTCAGGCGCTCTATTTCGCCTGACATTCCGACTCTGCAACCCGGTTGGCAGTTCTG
AAGCGATGCATCTCAATCCATCCAATGCCGGAAATACATCTACTATTACGATTATTCTTG
TCAAAAACCCATGCTGGATTTCGATCTTTGAGCGCGTGAACATAGAGGCATTCAAGTAGC
GAGGTTCGCCATGCTCCCTGCCCTGTTCATCTCCCACGGCTCCCCCATGCTGGCCCTGGA
CCCTGGTGCCAGCGAGGCGCCCCTCAAGCGCCTGGCCCGAGAGTTGCCACGCCCCAAAGC
CATCCTGGTGGTTTCCGCGCACTGGGAAACCCCGGACCTGCGCGTCACCGCATCGTCCAA
GCCGGACACCTGGCATGATTTCTACGGATTCCCGCCGGAGCTCTACGCCG
>NODE_97_length_1309_cov_4.056818
CGCTGAGCAACTGGTCCACGCCCACGCGCTGCAGCAGGCCCTGCTCGTCCTCCAGCACGG
GGCCGAGGTAGCGGGCGCTGCCGTTGTCCAGGGAGTAGTCGCGGAACGCCGCCGGATCGC
GGCGCAGGGTATGGGTCGCCTGTTCGAGGATCAGCCCGAGCCGCTGTTCCGGGCCCACGC
CCTGAGCGTGATAACGCACCAGCACCAGCCGCGTGCTGGTGCGGCGCAGTGCGCCACGCC
CGAACGCCAGCTGGCTCAGGTCGAGCACCGGCAACAGTTCTCCGCGGTGCGGAAACAATC
CGGCGACCCAGGCCGGCGCTTCCGGCACGCGCTTGAGCGCAGGCAGCGGCAGCACTTCGA
TGACGTCGTGGACGTCCAGCGCATAGCGGTCCGCGCCCAGGCGGAACTGCAGGTACAGCC
TGCCCGCCGCGGCGGCGTCAGACCTTGAAGCGGGAGACGCCATTGCGCAGTCCGTTGGCC
ACGAGGTTCAGCTCGTCGATGGCAAAGCTGGCCTGGCGCAGGGATTCCACCGTCTGCCCG
GTCGCCTCGCCGAGCTGCACCAGCGCCTGGTTGATCTGCTCGGCGCCGGTGGCCTGGGCC
TGCATGCCTTCGTTGACCATCTGCACGCGCGGCGCCAGTGCCTGCACCTGCTGGATGATC
TGCGAGAGCTGCTCGCCGACCTGGCCGACTTCCGAGATGCCACGACGCACCTCTTCGGAA
AACTTGTCCATACCCATCACGCCGGCGGACACGGCGGACTGGATCTCGCGGACCATCTGC
TCGATGTCGTAGGTGGCCACGGCGGTCTGGTCGGCCAGACGGCGCACCTCGGTGGCGACC
ACGGCGAAACCACGGCCGTACTCGCCGGCCTTTTCCGCCTCGATGGCAGCGTTGAGCGAG
AGCAGGTTGGTCTGGTCGGCAATGCTGCGGATGCTCTGTACCAGCGCGCCGATGGCCTGG
GACTGGCGATCCAGCGCTTCGATGCCCTGCGCCGCTTCCTGCATCCGGTCAGCCAGCTCG
CGCATCACTTCCACGGTCTGCTGCACGACGGCTGCACCCTTGGTCGCGCTGTCGTCGGTG
GTCTGCGAGGTATCGAAGGCAATGGTCGCGGCCTGGGCGACGGCGTTCTCACGGTGCACC
TGCTCGGTAATCACGGTGGCGAACTTCACCACTTTGTAGAGACGGTCGTGGGCGTCGATG
ATCGGGTTGTAGGACGCTTCCAGCCAGACTTCGTGGCCACGGTTGTCGATGCGTTTGAAG
CGGCCGGTGACGAACTCGCCGCGGCGCAGCTTGGCCCAGAAGGCCTCGT
>NODE_98_length_1309_cov_2.634740
CCTTCGAGGTTATTGGAGTCCCGGCGTGTGCCACGTCCGCGGCCTGCGCGGTAGCCGCGA
AGAAGCTCTTCCAGGTACGGGAGCACGCAGAACAGCAGCGTGGCACCCAGTATTGCCACC
AGATAGGCGTTCGACAGCGGCGGGCTCTTGGCCGCGAAGGCAAAATCCGCACGCTCCCAG
TTGCCAGTAATCAGCGCCCTGGCCTGATCCCAGTGCAACAGGCAGACCATAGAAATACCC
ATGAAGGGGATCAGCTCCAGGAAGCTGTGAATGTGCTGTTCGATCGCCGAGACGTTTCGT
TGCCGACTGGCCATGCGCACGTCCCAGAGTGCGGTCAGTTCATGGGCGATGAAGCCAACG
ATCATGAGCAGAATCACCCCCGCATTGATCTTCAGAAGCAAGGCTGCCAGCAGCGGCAAT
CCGACTTCAGCCAGCATCAGCAGATGCACAGCGGTTTCACGCATGCCGGTGGTGTGAGCC
AGATCGGAACGTCGATGGCACTGCCAGTCCGCCAGGCCCGCCAGCAGCCACAGCGGCAGC
AGGATGTACAGCAGGTAATGCGTCGAAAGAGCCTGGGTTTCCACGGTCTGCTCCGGGGTC
GACTGTGAACGGATGACTGGGCTTGGCAGGCAAGGTTCAGCTGGACGGTTCGGCGGTCAC
CGCACAAGCGATCGCTCTGAACTCCTGCTCGAATATCTCCTCGCAATGACATGACCGCGA
ACCGAGGAGCCACCCTGAACGCCCGCCCCCGTCATGTGGCAAGACACCTAGCCCGCGCAC
TGCTGAGAGCCGTTGGCGATCTACGTCAGGACCAACGTTCCAACCCTGACGCCTCTCGCC
GGACCTTCGCCCCAGGTGAGCCTCGCTCAGGGTTCGCCGGCCTCAAGCCAGAGTGGCATC
AACGGTCAGAGTCCGTATTTCGGGGCTCATATCCCCGCCTGCGCACCCTGCATTGCGCTC
GGCGGAGCAGCCGCTTCGGGCCTGGTCTCTCAGACATTGCCTCCGTCAACATGCCTGTCC
TGAGGTTGAACGCACGTGATGGTGATCATTCGAACTGTCGGTTGCTCCACGTCCGTTCAT
TCCGAGACCCTCAGGAATGCACGCTCCACTGGGACGCGCCCTCGGGGATTGGCACCAGGT
CGATGGCGTGGATCAATCCGCACGCCAGGGCCTCTTGGGGCTCGATGATCGTCGACTCCG
CAGTGAGGCAGCGGCGCACATCCACCTGATTCGGCGCTCCCCCGGTGCGCTGGCGAACAA
TCTCTTCATACAACTTGAGGTCATGTTCCAGGCTCAAGGCGTACTCCAG
>NODE_99_length_1308_cov_4.086921
GACCTGATGGTCAACGAGTTCAAGCGCCCGGGCAAAGCCGCCGGCGCAGGCTTCTACGAC
TACCCCGCCAATGGCAGGAAATATCTGTGGCCGGAGTTGAAGCAGCGCTTCGAGAAGGCC
GACGCGCAGATCTCCGCCGAGGACGTGCGCGATCGCATCCTCTTCGTGCAGGCCATCGAG
ACGGTGCGTTGTGTGGAGGAGGGCGTGCTGACCTCCACCGCCGACGCCAACATCGGCTCG
ATCTTCGGCATCGGTTTCGCGGCCTGGAGCGGCGGCGCGCTGCAGTTCATCAACCAGTAC
GGTCTGAAGGACTTCGTCGCCCGCGCCCAGTACCTGGCAGAGCAGTATGGCGAGCGCTTC
CTGCCGCCGGCGCTGCTGCTGGAGAAGGCGGCTCGGGGCGAGAGCTTCTGAGGCATCCGA
GGCTGAAGGAAAAAGCCGGCCCCAGTGGCCGGTTTTTTCTTGCTGGCGCAGGCCGTAGGA
TGGCGCCTTCCCACCCAGCAGGAATGCTCCGATGACGCCTCCCGCCTTGTTGATCATCGA
CCAGCAGAAAGGCATGCAGGACAGCCCCGAGCCGCGCAACAACCCGCAGGCGGAGCAGCG
CATCGGCGAGCTGCTGGCGGCCTGGCGCCGGAGCGGCTGGCCATTGGTGCATATCCGTCA
TATCTCGCGTACGCCGGGCTCACCGTTCTGGCCGGGGCAGGTGGGTGCCGAATTCCAGCA
GGCGCTGGCGCCGCTGGATCACGAGCATGTGGTGGAGAAGAACGTGCCGGACGCGTTCAT
CCACAGCAGCCTTGAGCGCTGGTTGCGTGTGCGGGGTATTGGGGCGCTGGTGATCTGTGG
TGTCAGCACCAACAATTCGGTGGAGGCCACGGCGCGTTCGGCAGGCAACCTGGGCTTCGA
GACGCGGGTCGTGGCGGACGCCTGCTTCACCTTCGACAAGCGTGATTTCAATGGCGTGCA
GCGCAGTGCTGACGAGGTTCACGCCATGTCGCTGGCCAACCTGCAAGGCGAGTACGCGCG
GGTGCTGGACACGAACTCGCTGCTGCAAACCCTGTCCATCGGCTGAGTCCTTGCCAACCG
GCCGTCACCCCTGTGCGTCCGTGCAATTGAAGGAAGTCGCTTTTTCCGGTATTTCCCCTG
AAATTCCTACACAAGAATCAGCCTCGGCATCTTGTGTGGTGAAAAAATAGGGCGTAATTT
TCACGCGCGTTTCATCAGTGTCAGGAAAACCATTCTTATCAGCCGCCAACCCCCCAGGAA
TCACCCCTGCATGTCGTTGCACATCTGCATTCTGGAAACCGACATCCT
>NODE_100_length_1308_cov_3.489033
GTGGCAGGGCCCATCCGCGCGATGATGTCGCGATTCGCCCGGATGGCGGTTCCCACCATG
AACGTGCTGGCTTACCAGGAAATCCCCGACAACAAACAAGTCACGATCGTTGCCACCGTT
GGGCAGAATTGATTGAGGTCCCAGGCCATGCAGGTAAAACGCTTCTTCGCCGCTGATATG
CGTCAGGCCATGAAACTGGTTCGTGACGAGCTGGGCCCGGACGCCGCGATCATCGGCAAT
CGCCGTGTCGCCGGTGGCGTTGAGCTGACCGCGGCGCTGGATTACCAGGCACCGGTGGCG
GCGAGCAAGCCGAACCCGGCGCTGGAAGCCGAGCTGCGCAAGACTCAGGCGAAGATCGCC
CAGGCCAAGGCAGACTTGTCGACCCCGACCCGTGCCAGCGATGGCGTGCGCAAGGACCGT
CAAATGTACGGCACCGAGACGCCGCGCCGCAGCGCTGCCGAAACCCTGGCTGAAGCTATG
GCCGCACCGGTCGCCCCGACGCCGGCCGCTGCCGGCCAGCAGGCGCTGGAAGCCATGCGC
TTCGAGCTCAACGGCCTGCGCGAACTGATCGAAGTGCAGCTGGGCTCCATTGCCTGGAAC
CAGCTTCAGAACCAGCGTCCGAAACAGGCTGGGCTGTGGCGCCGCCTGCAGCGCATGGGC
CTGCCGGCCGACCTGTCGCGCAACCTGCTGGAGCGCGTGTCCTCCATCGCCGATCCGAAG
CAGGCGTGGCGCATGCTGCTGGCGCACCTGGCACGCTCGATCAATACCCCGGAAGTCGAT
CTGCTGGAGCAGGGCGGCGTGATTGCCCTGGTCGGCCCCGCCGGCATGGGCAAGACCACT
ACCCTGGCCAAGCTGGCTGCTCGCTACGTACTGAAATACGGCGCGCAGAGCATTGCCCTG
GTGTCCATGGACAGCTTCCGCATCGGCGCGCAGGAGCAGATCAAGACCCTGGGTCGCATC
CTCAACGTACCGGTGACCCTGGTCGACCCGGGCCAGTCGCTGATCCAGGCCATGGCGCCG
CTGGCACGCAGGCGCCTGGTGCTGATCGACACTGCGGGCCTGCCCGCCAACGATCCGGCG
CTGCGCATGCAGCTCGAAGCGCTGTCGTCGCTGAGCCTGAACGTGAAGAACTACCTCGTG
CTGGCCGCGACCAGCCAGAGCCAGGTCCTCAAGGCCGCCTGGCAGAACTATCGTTCCTGT
GGCCTGGTCGGGTGCATCCTGACCAAACTGGACGAGGCGGGAAGCCTCGGCGAAGCTCTG
GCTCTGGATAACACCAAGCAACTACCGTTAACCTAACAAACAAAAGAC
>NODE_101_length_1307_cov_3.684553
CAACGCCAGCAACCAGGTCTTGTCGGCCCAGTCGTCCATCGGGGCGCGACTCAATACGAT
CGATGTGCTCACCCAGGAAAACCAGAGCCTGGCGCTGACCAACACCACCACGCAATCGTC
GATCCGCGACACCGACATGGCCGCGGCGACCTCGCAACTGGTGCTGCAGCAGACCATGCT
CGAAGCCGCCCAGGCGGCGTTCGCGCGGATCAGCCAGCTGAGCCTGTTCAACAAACTTTG
ACCGTTTTCTCGATCGGCATGGGGGCAGGCGCCGCCCATGTTGACGTGACGTGGCGGGGA
CTCGTCCTGTGAAGATAAATATCGCGCACATCGGCAGCGCCGAATGGTTCAATTTCAAGG
CCGAAATCATCTACGGCCTGTATCACAGCCTGTTGAAGCTGGGGCATGACGTCACGATGA
CGCAGAACCAATTCACCAATGGCGTGCACAACCTGGTGGTCGGCGCCGATTGGCTGACTG
AGGCCGCACACCTCCAGAGCATCCGGGAGACGGGGGTCGAATATTCCATCTACGAGGTGG
AGCGATTTGACGGACACACCATCAATGGACGTCCGGGATTCCATATCGACAACTATCTGG
AGCTGCTGCAGCGCAGCCGATTCATCTGCACGCCTTACAGGAGCAATCTCTCGGCGTATG
CGAGCTGTGGCCTGGGCGAGAAGATCGTCTATGCGCCCTGGGGCTACTACCCGCAACTGA
TTGACTCGAACATTCGACGAGATGCGCCAAGGCAGTTCGATGCCGTGTTCTTCGGTTTGC
TGAAGGGGGGGCGGGCTGAAAAGGTCAATCATTTGGCTGCCGTTCCCGGAATGAAGCTCA
AGACGGTGGGCAGCTCCGATCCGCACTTGATGCGTGCCTATTATCTGTCAGCGACGCGCT
ATGGTCTCTCGCTGAGCGCCGGGGACGATGAAGCCTTTGTGAATCCCTTCAGAATCTATC
TGATGGTCGCCAATGGCGTACCCGTTCTGGCAGATAACCGAAACGACGATGACGGTTATC
TGGACTTCACAGCTCGCGGATCGATCGACGATATCGTCGAGTTCTTCATGGATCCGCAGT
CGGAGTTCGTAGTCCATGCCTCGCTGGAGGACGGCCGCTGGCTTTCCGACAGCCTTGCCG
AAGTCTTCTGAGTCGAGCGGGTTTGGCTCGAACCCAGAGGCGAGCGCCAAAGAAGCTTCG
CGATAAGGGAACTGCCGGCGAGCGTCGACTGGCGAGGCGATGTGGGCGGCGCTTGATCCT
TGAGCGGCAGCCCACAGCGTTGTCGGAGAGCTAGATGATTCTGTCTT
>NODE_102_length_1306_cov_0.784378
AAATCGATATTCAATTCAAGCGGAAATTTGTAGTGGGACACACGTAGGAAAGTCTGTTTT
TATTCCAAGGATATGTTTAACACCCTCAAAGGAAGATTTACCATTTAATATGAAACGCAG
ACAATTCCCTATAAGATTGGGATTCGCTATGACGATAAATAAAGCACAAGGCCAATCATA
TGATAATGTAGGAGTTTATCTTCCAAACCCAGTATTCAGTCATGGACAATTATACGTTGC
GCTTTCAAGAGCGAGATCAAAGAGAAATTTAAAACTACTATTATTACCAAATGCAATCTT
TGCAGAAAATGATAAAACACAGAAATACAAAGTTTACACAAAAAATATTGTATATAGAGA
AATTTTGTAAGTTTTGATAGTAATATTGGTTTCTATTGTAAATTTCGATTATTATTTCGA
TTATTATTAAAATTAATTGCGATATTGTGACACTATTGATTGATTAAGTCGTTTGTCGCC
ACAGAATCTTTTATCAAATCAAATTTCTGTATTTTATCATGAAAGCGATGATACAAAAAT
TGACGATGAGTATTAGAAAATGAAAATAATATTGTCGTCTGTATTGAAAAGTAAGGACAA
TCATTGAAAGAAATGTTATCAATGCAGTGAAAAATTACAATCTCACGAATCATAAATAAG
TGCAAAAAATTAACAGGACTGCATACTATTTAAAAAATCCAATTCCAAAAAAAAGAAAGT
TTCGTTTTGGCAAGTGGATAAAAAATTGTAAACAAAATAATCAACAAAAGATGGAAATTG
TTTTATTCGAAAGTGAAACCAATCATTGGAAACAATTCAATAAATCATCTGAAGAATTTA
CAATCTCACATGTTTCTAATGAATGCAGAAATTTCTAATGAATGCAGAAAGTTAATATGA
TTGCCTACCATTAAAAATTAATTTCCAAAAAAGGATGTTTTGTTTTGGCAAAAAGTACTT
AAAAATTGTGAAAAAATAATCAATAAAAAAAAATTCCATATTCAAAATCGAAAACAATCA
TTACGAAAGCTATTATCAATGCTGTGAAAAAAAAAAATGCAAATACAATTTTCTCTGATA
AGCGCAAAAACAATTTCCATATTCAAAATGAAAAAAATCATTAAAAATGCTGTTATCAGT
GCTGTGAAAAAAATGCAAACACAATTGTCTCTGATAAGCGCAAAAAAAAAAAAAATTCTG
TCGCTCTGCTACCATTACAGAGGGTTCTGTCCGTACGGCTCCCTCCCCTACTTTTAAGTA
GGGGAGGGAGCCGTACGGACAGAACCTTCTGTGGTGGTAACAGAGC
>NODE_103_length_1305_cov_3.140879
CAAGGCTGCGCGGAAAAGCAGGTCCAGCCGGAGGAGTACTCCGGCTTCCTGTATGACTAC
TCCCGACTTACCGAGCAGGAAAACGCCTCGGGCAACAAGGTCCTGGCCTGGGTCGATCCC
AAGCTCAACCTGATGAACTACCGCAGCATCGTCATCGAACGTTCGCAGTTCTATCCGGCG
CCCAAGGCCACCGCGCAGCTCTCGCAGACGACCATGACGCAGATCACCGACTACTACGAC
AAGGCGCTGCGCCGCGAGCTGGGCCAGGTGCTGCAGGTGGTCGACAAGCCCGGCCCTGGG
ACCCTGGTGCTGCGTCCGGCGATCACCGCGGTGAGCAGCCATACCCAGTCGCTCAAACCC
TATGAAGTCATCCCGATCGCCCTGATTGCCGCCGGTGTCAGCACCGCTACCGGCATCCGC
GACCAGGATACCCAGATCGGCACCGAAGCCGCGTTCCTCGACGGCTCGTCCAGCCGGGTG
GTTGGCCAGGTGGTACGCAAGGGCACCGGCCATGCCCTGGAGAACGATACCCAAGCCATG
ACCGCCAGCGACTTCAAGGGCGTGCTCGACGGCTGGGCTCGCGACATGCGCCTGACCTAC
AGCAAGCTGCGCGAACTGAAGTAAGTCGTCAGTCATCGAGAAGGGCTGCCAATCGGCAGC
CCTTTTTCTTTGCACTTGCTTACCGGTAACTGATTTGAGCGAACCCTTCGCGGCGGCGCT
GGGCCGTAGGAGTATCTGTCTTTATCTGTAACCCCGTACCGACGATTTCCCTCTCCCTAA
CCCTCCCTGAAGGGAGAGGGGACCGTCTGGTGCAGGTTGGGGCCGAGGTGTCAGCCGGCA
CGGACAGCTCCCTCACCCATCAGGGAGAGGGCGGGGGAGAGGGATAGGACGCGCGCGGGA
GTATCCGAAAAGGGCGAAGCTCAATGCCGCTCGACGGACCCGTTGGAATTGCCGCCGGCC
GCTTCGGCCAGGCGTCGCGCCTGCTTGAGGTAGAGGGTCAGCTCGCGCGCCGGCAGCGGC
TTGCTGTAGAGGTAGCCCTGACCTTCATGGCAGCCCTGGGCGATGATGTAGGCCTCCTGC
TCGACCGTCTCCACGCCCTCGGCGATCACCTGCATGCCCAGGCTCTTGCCCAGCTGGATG
ATGGCGCGAACGATGGTGGCGTCGTCGTCGTCCAGCAGCAGGTCCTGAACGAAGCTCTTG
TCGATCTTGATCTTGTCCAGCGGCAGGCTCTTCAGGTAGCTCAGCGAAGAGTAGCCGGTG
CCGAAGTCGTCGATGGCGATCAGGGCGCCGGCACGACGCAGGCTG
>NODE_104_length_1300_cov_3.103843
GGGCTGGCTGGGCACCGCCAACCACCGCAGCGTACAGCCTGGCTATGGCGCACAGCTGTC
CAGCTCCTGGTACTACCCGGAGCGCTACGAGCGCATCGCCCAGCTCGCCGGCGGCAGCAA
GAGCCACGACTACCGCAGCATGATCGCCATGCAATACGACCAGACCACGCCCTTCGCCGG
CAAGCTGCAGGCAATGTTCGATGCACCGGGCATGGCGCAGCCGCTGAAGAAGGCCATCGA
CGCCCTCCCCGCCGACCAGCGTGCTCGCGCCCGTGAAGCGCTGGACCGGATCATGGCCTT
CGACGGCAAGCTCTCGCCGACCTCCGGCGACGCCGCGCTGTACGAGGCCTTCCTGCAGGA
AAGCAGCAAGCAGATCTTCCTCGACGAACTGGGCCCGGAAGACAGCCCGTCCTGGAAAGC
CTTCGTCGAGACCGCCAACCTGTCCTACTCGGCCCAGGCCGACCACCTGCTGGGCCGCGA
AGACAGCCCGTTCTGGGACGATACCCGCACCCCGCAGAAGGAAGACAAACCGGCGATCCT
CGCCCGCAGTCTGGCAGCCGCCACCACCTTCTGCGAGCAGAAGCTGGGCAGCGACCGCCG
TGCCTGGCAGTGGGGCAAGCTACACACCTACGAGTGGGTCAGCGACAGCACCAAGATGGC
GCCGAACCTGAGCGCCGGCGAGCGCGCCAGCCTGGGCGCGATCAAGGGCTACCTGGACCG
CGGCCCCTACCCGGCCGGCGGCGACCACAGCACGCTGAACGTTTCGGCCTACCACTGGGG
CCAGGACTTCAACACCTGGCTGATCCCGGCCATGCGCATCGTCGTCGACTTCGGCCAGAG
CGAGCCGATGATCGGCCTCAACAGCAGCGGCCAGTCCGGCAATCCGGCCAGCCCGCATTA
TGCCGACGGCATCGATGCCTGGCTGAAGGGCAACTACATGAGCTTCCCCTTCCAGTCGCA
GAACCTGGAGAAGGTCTACGGCGTGAAACGCCTGACGCTGGTGCCGGAGAAGTGATGATC
TGAAAAATATTTCCGGGAGCCGGGAACTTGCTTCCCGCCCCGGAATCAGATTTGTCGACT
TACTCCATGATCATATTCAGGCACCCTCTGGGTGCCTTTCTTTTTTCCCCGCCCCGCTCC
CGCTGTACTTCCCTTCGCACCACCTTTCCCCGGCTGGCACTCCCGCATCCTTTACCCCAG
GAGTCATCGCCATGTCCGAATTCCTCATCGTCATCACCGGCGGCCCCGGCGCCGGCAAGA
GCACGCTGCTCGACCACCTGCACCAGCATCACGGCCTGAA
>NODE_105_length_1294_cov_3.658998
CTGCGACGAGCCTTTCCTCACCTGGCTGGAAGCGCACATGGACGACCTGCTGGCGCTGGA
GCCGGTGGCACTGACCGAGGCCATCGAGCGCTCCTGCGCGGCCAAGGCGCGTGTGGTGGG
TGCTGACGAGAAGGAAACCGGTGTCCGCGCGACCCTCAACCTGGGGCACACCTTCGGCCA
CGCCATCGAGACTCACATGGGGTATGGCGTCTGGCTGCACGGCGAAGCCGTGGGTGCGGG
AACCGTGATGGCACTTGAGATGTCGCATCGGCTGGGATGGCTGACAAGCGCCGAGCTCGA
CCGCGGCATCCGCCTGCTGGCCGCGGCCAAGCTGCCGGTGGTCCCGCCGCAGGAAATGAA
TGCCGAGCATTTTCTCGAGCACATGGCTGTCGACAAGAAAGTGCTCGATGGCCGTCTGCG
TCTGGTATTGCTCCAAGGGCTGGGGGGCGCGGTCGTCACCGCCGAATTCCCCCGTGAGAT
TCTGGAAGAAACACTGCGCGCTGACTACCAGGCACTGGTCGGTCAGGCAGGAGAACACTG
AGGTCCCATGTCCAGCTTGCATGCCGATGAGGCCTTCCTGGCCCACTACCAGTTCAGCCA
CGATCCGTTCGCACCGCGGGTTCCGGGCTTCAAGTTCTTCCCGGCGCAGCGCAAGCCCGT
ACTGGGCCAGCTGCACCACCTGGCGCGCTACAGCCACCTGCTGCTGGCCGTCACCGGGCC
GCTGGGCAGCGGCAAGACCCTGCTGCGCCAGGCCCTGGTGGCGAGCACCAACAAGGACGC
CGTCTCCAGTGTGGTGATTTCCGGTCGCTCGGTGACCGACGAAGCCACCCTGCTGCGCCA
GCTCGCGCAAGGCCTGGGTATCACCCAGACCAGCATCGAGGCGATCCTCGCCAAGGTTGC
ACAACTGGCGATTACCGGCCAGGACGTCTACCTGCTGGTGGACGACGCCGAACAACTGCG
CGACGACGCTCTCGAAGTTCTCCTGCTGTTGGCGGCTGGCAATTCCGAAGCGCGCCTGCA
TGTCTTCCTGTTTGGCGAGCCCGAGCTGCTGTCGCGTCTCGAAGTGCTGTCCGAAGGTGA
GGAGCGCTTCCACGCCATCGAGCTGCAGCCTTACAGTGAGGAAGAGACGCGCGAGTACCT
GGCACAGCGTCTTGAAGGCGCAGGGCAGGGTATCGAGCTGATCTCCGCCGACCTGCTGGC
CGATATCCACGAGCAATCCGGTGGCTGGCCGGGCACGATCAACCAGACCGCCCGCGACGC
GATGATCGAAGCGATGCTGGCTGATCGCAGCGGC
>NODE_106_length_1292_cov_3.374486
CAAGGAAGAGAAGCAGATCATCAGCCTGGCGACCATCCAGTCGCCCCTGGGCAATCAATT
CCGCATCACCGGCCTGGACGCTCCGGGCGAATCCTCGGAACTGGCCCTGCTGCTGCGTGC
CGGCGGCCTGGCTGCGCCGATGTACTTCGCCGAAGAACGTACCATCGGCCCGAGCCTGGG
AGCGGACAACATCGCCAAGGGTATCGACGCGTCCCTGTGGGGCATGGTCTTCGTTTCCCT
GTTCATCATCGTCATCTACCGCTTCTTCGGCGTGATCGCCACCGTCGCCCTGGCCTTCAA
CATGGTCATGCTGGTGGCGCTGATGTCGATCCTCGGTGCGACCCTCACCCTGCCGGGTAT
CGCAGGTATCGTCCTGACCATGGGTATGGCGGTGGACGCCAACGTGCTGATCTTCTCGCG
GATACGAGAGGAGCTGGCGGCGGGTATGTCGACACAGCGGGCGATCCATGAAGGCTTCAA
CCGTGCCTTCACCGCGATCATCGACGCCAACCTGACCTCGCTGCTGGTCGGCGGCATCCT
CTACGCCATGGGCACCGGCCCGGTGAAGGGCTTCGCCGTGACCATGTCCCTGGGTATTCT
CACCTCGATGTTCACTGCCATCATGGTCACCCGCGCAATGGTGAACCTGATCTACGGCGG
CCGCGACGTTAAGAAGCTGTGGATCTAAGGGGCCAGAGATGAATATCAAGATCGGTACTA
TCAACTTCATGGGCGTGCGCAACATTGCGTTCGCCGCGACCCTGATCCTGACCCTGATCG
CCCTCGGCAGCTGGGTCTTCAAAGGCATCAACTTCGGCCTGGACTTCACCGGCGGTACGT
CGATCAAGCTGACCTACGAGCAGCCGGCCGACCTCTCCAAGGTGCGTGAACAGTTGGTTA
CCGCGGGTTACAGCGAAGCCGTGGTGCAGAGCTTCGGCGACACCCGCGACGTCCTGGTGC
GCATGCCCAGTGAAGACCCGGAACTGGGCAAGAAGGTCGCTACTGCCCTGCAGAAGGCTG
ATGCTTCCAACCCGGCCAAGGTCAATGGTGTCGAGTACGTCGGTCCGCAGGTGGGTGAAG
AGCTGCGCGACCAGGGCGGCCTCGGCATGCTCCTGGCGCTGGGCGGCATCCTGCTGTACG
TGGGTTTCCGCTTCCAGTGGAAATTCGCCCTGGGGGCGATCCTCTCGCTGATCCACGACG
CCATCATCGTGATGGGCGTGCTGTCGTTCTTCCAGATCACCTTCGACCTGACCGTGCTCG
CCGCGGTGCTGGCGGTCGTGGGCTACTCGCTG
>NODE_107_length_1287_cov_3.305785
TTGACCAAATGCCCCCGCAACAGCGTTTTCTCGCCCCTGACCCGGTGCACGCGCACCACC
GGGTGCTCGGTCTCGTAGACAGTGGAGGTGAAGATCTTGCGGTACTCCTCCAGGCGCGCC
GGGTCGACGTTCGGGCGCACGCTGGCGTAGTCGTACTCGTTGCTGTGCACCGCCCACAGC
GAATCCGCCAGTGCCTTGAGCTCCGGCGTCAGGTCGTCATAGGCGGTGGCGGTGTTGGCC
CACACGGTGTCGCCACCGGCATCGGGCGCTACCACATTGCGCAGGATCGAGGCCTTGGGA
TAGGCGTCGACGAAGGTCACGTCGGTGTGCCAGGAATTGGCGCGGCGGCCCTGGGCGCCG
TCGAGCTCCAGCAGGTAATGGGTGCCTTCCTGCACCGGCACGGTGGGGTGCGCGACCGGC
TTGCCAAGCAGGTGGGCGAAGGCCTCCTGGCCCTGGTCGTCCAGTTGCGTCTGGCCGCGG
AAGAAGATCACCTTGTGCTTCACCAGCGCCGCCTGGATGGCGTCGACGGTGGTGGCGTCC
AGCTCGCCGGACAGCGTCACCCCGCGAATCTCGGCGCCGATACGGCCGGCGACCGGGTGG
ATTTCGAGGGTCACTGCGTCCTGCTGGATAGCGTGTGCTGCGTTGCTCATCTCATCGTCC
TCTTGCTGTGGCAATAGAGCCGCGCGCTCGGGCGCGGCGGATGGGGATCAGAAGTCGTAG
CGAACCGAGGCGCCCAGGGTCCGCGGCTGCCCGACCGAGGCGGTGTAGGAGCCGTTGATG
CTGGCGAAGGCGGCCAGGTAGTAGTCCTTGTCGAAGGCGTTCTTCAGCCACACCGAGGCG
TCCAGCTGGCCGTCACCGAGGTCCTTGCGCAGGCCGACGGAGAAGTTCGCCAGGCCGTAG
CCGTCGATCTTCGAGAGGTCGGAGTTGTCCAGCGTGCCCTCGGCCTCGGAGCGGTAGGAG
TAGCTGCCGCTCACGTAGGGACGGATGCCGTCGTCGAGGTTCCAGGCGTATTCGCCGTTG
AGGTTGGCGATCCACTTCGAGGCACCGACCACGCGTTGCCCGGTGAGGTCGCAGGTGGCC
GGAGCATTGGGTTGAGTGGAGACTTCCGCCGGGCACGGGGCGTCCTTGAACGACAGGTAG
GTGACGTCGTTGTAGGAGCCGTTGACGTTCAGCGTCAGGCCGCGAATCGGCAGCGCCGTG
GCTTCGAACTCCAGGCCGCGCGAGCGTACGCTGCCAGCGTTGGAGAGCACCGAGACCAGC
TGAGTCGAGCCCGGCGGCTGGTACAGG
>NODE_108_length_1285_cov_3.122517
CCACAAGGTGTATGGCCCCAAAGGCATGGGCGCGCTGTACGTGCGCCGCAAGCCGCGCGT
GCGCCTGGAAGCCCAGATGCACGGTGGCGGTCACGAGCGCGGCATGCGTTCGGGCACCCT
GGCGACCCACCAGATCGTCGGCATGGGCGAGGCCTTCCGCATCGCCAAGGAAGAAATGCA
CCAGGAAATGGCTCGCATCGAAGGTCTGCGCAAGCGCTTCTTCGATCAGGTGCAGGACCT
GGAAGAGCTCTACCTCAATGGCAGCCCGACGTCCTATGCGCCGAACATCCTCAACGTCAG
CTTCAACTACGTCGAGGGCGAGTCGCTGATGATGTCGCTCAAGGATCTGGCCGTTTCGTC
CGGTTCCGCGTGCACCTCGGCATCGCTGGAGCCGTCTTACGTGCTCCGCGCCCTGGGCCG
CAACGACGAACTGGCACACAGCTCCATCCGTTTCAGCTTCGGCCGCTTCACCACTGAGGA
AGAGGTCGATTACGCCGCCAAGAAGGTGGTGGAAGCCGTTTCCAAGCTGCGTGAACTCTC
GCCGCTGTGGGATATGTTCAAAGAGGGTGTCGACCTGTCCAAGGTCGAATGGCAGGCCCA
CTGACCCGCCCCGTAGAAGTGAGGATTAGCCATGGCTTACAGTGACAAGGTCATCGACCA
CTACGAAAACCCGCGCAACGTCGGCAAGCTCAACGCCGAAGACCCGGACGTCGGCACCGG
CATGGTCGGTGCGCCGGCCTGCGGCGACGTGATGCGCCTGCAGATCAAGGTCAACGAGCA
GGGCGTCATCGAAGATGCCAAGTTCAAGACCTACGGCTGCGGTTCGGCCATCGCCTCCAG
CTCCCTCGCCACCGAGTGGATGAAGGGCAAGACCCTGGACGAAGCCGAATCCATCAAGAA
CACCACCATCGCTGAAGAACTGGCCCTGCCGCCGGTGAAGATCCACTGCTCGGTACTCGC
CGAGGACGCCATCAAGGCGGCCGTGCGCGACTACAAGCAGAAGAAAGGTCTGCTCTGAAG
CGATACGCTGAGTAAGGAGTTCCCATGGCCATCAGCATGACCGAATCCGCCGCCAACCAC
GTTCGCCGCTCCCTCGAAGGGCGCGGCAAGGGTGAGGGCATTCGTCTTGGTGTGCGCACC
ACCGGGTGTTCCGGTCTGGCCTACGTGCTGGAGTTCGTCGACGAGCTGGCAGCCGAGGAT
CAGGTCTTCGAGAGCCACGGCGTGAAGGTCATCATCGACCCGAAAAGCCTGGTGTATCTC
GCTGTCACCGAGTTGGACTTCCCCA
>NODE_109_length_1278_cov_3.344713
CACTCCACGGCCTTGCTTGCCGGGCGAAACTCCTGGTCGCAGTAGATCGCCCGCTCGTAG
GGCAGACCTGTGAGCGGCGGCAGCCAGTCCAGGCGCGTCATGTCGCTGCCGTAGAGCAGG
CAGGCGATGTTGTAGTAGCGCTGTTCGTCCAGCGGATGACTGTCCCAGGCCAGCACCTGG
TCCGGCGCCGGCTTGGGCGTCTGCCACTCCAGCCGCCAGTAGTCGGCGATGTCCAGCAGG
CGCGCGTCCACTTCGTCACGCGGCAGCCGGGCATAGAGGCGGAACAGCAGGATGAAGCCG
ATCTGGTCCGCGGCGTCCTCCTCGCGCCCGAGCACCGGCAGGTCGTACTCCGCGATCAGG
ACATGTCCCATCTCGTGCATCACGCTGAATTCCGCGTTGGCCAACACGAAGCGCGCGACA
TTTTGCGTGAGTGGCGGGGGCGTGGGGTCGGCGCAGGCGAGGCGGGCGCAGAGCAGCAAC
AGCAGCGCGAAGCACGAGCAGTGCACCCGGGAATGCCCGGAGCGCGCGAACACAGCAGCA
GTGACGGTGTGCAAAGCGGACATGGCGGCCACCGCGAGCGAGAGGCGCCTGATCTGACTC
TAGCAGCCGCGCCACGCCGGCTCCGTGGCGCTTTGTCGGAAGACTGTGCGGCGGTCGCTT
GAGGCGTCTGGCTCGGGGGGCTATCGTCCACAGCTCGTCGCACGACCCTCATTGCATGAC
ACAGGACGCCGCGCATGCACGCCTACGATATCGAACTGCTGAAACATGCCACGCCTGCCG
CCGGGGAGGAGCTCCAGGGTTGGTGCTTCGGCCTGCCGCCGGGCATCACGCCCGAGCAGT
GGCCGCTGGACCCGGACACCGGCTACCCGCTGATGCACGGCTTCACCCTGCGCCTGCCCG
AGGATTATCGGGTGCATGGTCCGGAGATCGTCGCGCTGAGCTTCTTCTCGCTGTCGCCGG
ACCAGAACGACGGTGGTCCGAGCACGGTGGACGGCATCGCCGAACAGGTCGTTTCGCCGG
GCGAGCAGCCGCCGGCCGACCCGCACCTGCTGCCGTTCTGGCAGGCTGGCCGCGCCAGTC
ACCCGCGCCTGCATCGCATGGAAGACATCCTGGGTGGCGCCTATGCGGTAATCCTGCTGA
CCGACGCCGAATTCAACGGCGCAGCCTGCCTGCCGCCGCAACTGCCGGCGGGTAATCCGC
TGCTGGCGCAGACTGCCGCACCCCAATGGCTGGGGGCGGGCTCGGCCAGCACTATCGATA
CCGCCCTGAAGGAAGGTG
>NODE_110_length_1273_cov_3.694816
CGGTGCCGTTGTCCAGCTTGAGCTGGCCGGAGGTCACCACTTCTTCGCCGGCCTTCAGGC
CCTCGAGGATCACCACGCTGCCTTCGCGGCGTTCGCCGGTCTTCACGAAGCGGCGTTCGA
CTTCGAGCTTCTGCTGCGAAGCCTCCGTGACCTTGGTCTGACTGGTGCTGGCCACGTCGG
CGTCCTTGTCGTCAGCCTTCTTCTTTTGCGGCACCACGACGTACACCGAGTTGCCATACA
GGGTGAAGGCCACGGCGGTCTCGGGGACCACGATGCGCGGCGCGCTGTCCGGCAGTTGCA
CTTCCAGGTTGGCGAACATGCCCGGCAGCAGCCTGCCGTCGGGGTTGGCCATGCTGGCGC
GGACCAGCAGGTTGCGCGTCTGGTTGTCCACGCGGGGGCTGATGGCATCGATCTGCGCGT
CGAAGGTCTGGCCCGGATAGGCCGCCACGCGCACCACGACTTTCTGCCCGCGCTTGAGCA
GCGGGAAATCCTGCTCGGGCAGGAAGAAATCCACCTGCAGGGTCGAGAGGTCCTGCAGGG
TGACGATCTCGGTGCCGGGGGATACGTAATCGCCAACATCCACCTGGCGGATGCCGATGG
TGCCGGAGAAGGGCGCGAGGATGCGTTTTTTCGCCAGCGCGGCGCGCAACTGGGCGACGG
TGGCGGTGGAGCGGTTCAACTGGGCGGCGAGACGGTCGTACTCGCTCTTGGAGATGGCCT
GGCGGCCCACCAGGCTCTTGCCGCGCTCGTACTCCACCTGGGCCAGCCCGAGGTCCGCCT
CGGCGGTACGCAGGGTGGCCTGTTCGACGTCGGATTCGAGCTGCACCACCGGCTGGCCGA
CCTTGACCTTGTCGCCGGAGACGAACTGCACCGCGCTGACGGTCCCGGACACCTCGGCAG
TCAGGGTCACGCCCTGGATGGCGCGCAGGGTCCCGATGGCCTGCAGGCGGCTCTGCCAGT
CACGCTCCTCGGCCTGTGTTGCGTTCACACTCACCGGCGGACGCGGTGCCGAGAACATGG
CGATCTGTTTCTTGATGGAGAGGTATTTCGAGCCGGCGAGCACCGCAACGATGACGGCAA
CTACGCCCAGCATGATCAGCATGCGGCGCAACATCTTCCTGTTCCTTGGTACGTGCCTGG
CAGCAATCGGGCGCGATCGCTCGCCCATGAATTGCCGGGCGGCCTTCCGTTCGCGCAGAT
ATCGATCAGGCGTTGAAGCCGATACGGGGGACGCCCCATTGCGGGGCGGAATTGCGCACC
TTATGCCTGAAAC
>NODE_111_length_1273_cov_3.482441
AACCCTGGCGACGGGCCCCTGCGTTTGCGCAACGGACCCGCAATCCCCGCGATGGCCGGT
CCGTTTTTTTATGCTCAGCCAGGAGCACACTATCGGCCGATCCACAACAGACAAAGGGAG
AGCGTGACCAGCGACCCCAGCGTCGACACCAGGATGCTCCGCGACACCACCGCCGCCTCG
CGCTGGTAGTACTCGGCGAGCATGAACGGCCCGGTGCCGGTGGGCAGCGCGCTGAGCAGC
AGCGCCGAATCCGCCCACAGCGGCGGCAGGTCGAACACCTTGTAGGCGAGGAAGCCGGTG
AGCAGCGGCTGGCCGACCAGCTTGATCGCCACCAGCGGCCAGGCGCCGACCTGCTCGCCC
TCCTGTTTCTGCGCCAGGAACAGGCCCAGGGATACCAGCGCACAAGGCGTGGTCGCCGCC
GCGAGCATGTCGAGGAAATGCAGCAGCGGCGCCGGCAGGCCGATACCGGTCACCGCCCAC
AGGCTGCCGATGATCGGCGACACCACCAACGGGTTCTTGCCCAGCGCCTGCGTCACCACC
CAGATGGCGCGGCCGATGTGCTTCTCCTCCTGCAGGCCGACCTCGATGCACACCACGGCG
ATGGCGAACAGCACGCAGACCACCAGCAGGGAGGCGATCAGCGCGGGCTCCAGGCCATCC
TGGCCAAACACCAGCAGGCACAGCGGGATGCCCATGTAGCCGGTATTGGCGTAGGACGCA
CTGAGACCGTCGATGCTTGCCGCCGGCAGCGCGCGACCCTGCATCAGGCGCCAGGCGAGG
GTGGCGAAGAACACCAGCAGGCAGCCGCCGGTGAAGGCGGCAAGGAAGCCCGGCTGCCAG
ATGTCCGCCCAGGTCGCGGTGGCGGTGACCTTGAACAGCAGCGCCGGCAGGCACAGCCAG
ACCACCAGCCTGTTGATCTCCGACGCCGCCTGCGGGCCGAGACGGTTGGTGCGCCGGCAC
AGCCAGCCAACCAGGATCAGCGCGAAGATCGGCAGGACGACGGCGAACACGGTGTGCATG
GCAGGGAACCTGGAGAGCGGGAGCGGCAGGCGAGCATAGGGGTTGCCAATCGATACCGTC
CAATGCTTACTAGAGCACCAATTCATACCTAATCCGTATCGATTATCGACTTCCGTCAGC
TGCGCTATTTCCTCGCCCTCGCCGAGCACCTGCACTTCGGCCGGGCCGCCGAGGCGCTGC
ACATCACCCAGCCGCCGCTGAGCCGGCAGATCAGCCAACTCGAGGACCAGCTCGGTACCT
TGCTGGTAGTGCG
>NODE_112_length_1272_cov_3.324686
CCCTCGATGGCGCAGAAGCGTTCAACCCCGACGGCATCGCCCAGCGCGCGACCCGCGCCC
TGCGCGAGCGTTTCCCGGAACTGGGCATCATCACCGACGTGGCGCTGGACCCGTTTACCA
GCCACGGCCAGGACGGCATCCTCGACGAGGACGGCTACGTCCTGAACGACATTTCCGTTG
ATGTGCTGGTCAAGCAGGCGCTGTCCCACGCCGAGGCTGGCGCACAGGTCGTGGCGCCCT
CGGACATGATGGACGGCCGCATCGGCGCGATCCGCGAGGCCCTGGAGTCCACCGGTCACA
TCAACACCCGCATCATGGCCTACTCGGCCAAGTACGCCAGCGCCTACTACGGCCCGTTCC
GCGACGCCGTCGGCTCCGCCGCCAACCTGGGCAAGGGCAACAAGGCCACCTACCAGATGG
ACCCGGCCAACAGCGACGAAGCGCTGCACGAGATCTACGCTGACCTCGCCGAGGGCGCCG
ACATGATCATGGTCAAGCCGGGCATGCCCTATCTCGACATCGTGCGCCGCGCCAAGGACG
AATTCCGCGCGCCGACCTTTGTCTACCAGGTCAGTGGCGAGTACGCGATGCACATGGCCG
CGATCAACAACGGCTGGCTCAGCGAGGCGGTGATCCTCGAGTCGCTGCTGGCCTTCAAAC
GCGCCGGCGCAGATGGCATCCTGACCTACTTCGCCAAGCGCGCAGCACAACAATTGAAAA
GCGGGGGCTGACCCCGTCGATGAGACGAGCGATGAATACCGAAGGCATTAGCGAAACTGA
AGTTATCGAAGCTGACACCACTGCTGAAATCACCGACGTCGTCGTGGAGGAGGCCGCCGA
GGCAGCGCCAGCGCCCGTCGAGCCGGCGGTGCCGGCGATCAACGTGGACGACAGTGCCCT
CTACATTCATCGCGAGCTCTCGCAGCTGCAGTTCAACATCCGCGTGCTGGAACAGGCGCT
GGACGAGTCCTACCCGCTGCTGGAGCGCCTGAAGTTCCTGCTGATCTTCTCCAGCAACCT
CGATGAGTTCTTCGAGATCCGCGTTGCCGGACTGAAGAAGCAGATTACCTTCGCCCGCGA
ACAGGCCGGCGCCGACGGCCTGCTGCCGCACCAGGCGCTGGCACGCATCAGCGAGCAGGT
GCACGAGCAGGTCGCCCGCCAGTACAGCATCCTCAACGACATCCTGTTGCCAGAGCTGGC
CAAGCACGACATCCGCTTCATCCGACGCCGCTACTGGACGCGGAAGATCAAGGCCTGGGT
CCGTCGCTTCTT
>NODE_113_length_1268_cov_2.200672
ATCCGCGACCCTCGGCCGGCGACTTCGCCACAGTCTCCAGCAGCGCCAGCAACCTCGCGC
CTGGCAACCCGGCGCTGGCCGAACGTGTCGCCAAGGACGTCGTGACCGAACAGGTCGGCA
CCCAGCCTGTGCCGCTGGCGCTGGTCACCACCTCCGGCAGCGGCCTCGACCCGCAACTGC
CACCCGCTGCCGCGCTGTACCAGGTACCGCGCATTGCGCTGGAGCGCGGCGTGCCGGCGG
CCAGCCTGGAAAAACTCGTGGAAGCCAACACCGAGCGCCCGCTGATCGGCCCCGCCGTGG
TCAACGTGCTGGCGCTGAACATGGCCCTGGCCGGCCTGCCTCGCTAGACTCCAGCGCCAG
TACCGACCTCTGCCGCGGTACGAGGAAAAACGCAGGGCCGTCCGTAGGCAGAGGACGGCT
CCCTCGCCCCTCAGGGAGAGGGCTGGGGAGAGGGTTCGGTGAACTCGCTCCCTCATTGAA
ACGAGCGCCCCGGGCGCTCCGAGGATAGCCCCATGACCGACCCCAACCGCGCCGACGCGC
TGCTGGCCGACCTGCCCCCCACGGGCCGTGGCCGCCTCAAGGTATTCCTCGGTGCCGCAC
CGGGCGTCGGCAAGACCTACGCCATGCTGGTGGCCGCCCGCGCCCACGCCGCGCAAGGCG
CCCGCGTGCTGGCCGGCATCGTAGAAACGCACGGCCGGCGCGAGACCGCCGCCCTGCTCG
AAGGCCTGGCGGTCCTGCCGCTCAAGGACGTCGCCTACCGCGGCCACGCGCTCAAGGAAT
TCGACCTGGACGGCGCGCTGGCCGCCCACCCCGACCTGGTGCTGGTCGACGAACTGGCGC
ATTCCAACGCGCCCGGCTCGCGCCATGCCAAGCGCTGGCAGGACATCCAGGAACTGCTCT
CCGCCGGCATCGACGTCTACACCACGGTCAACGTCCAGCACCTGGAAAGCCTCAACGACC
AGGTGCGCGACATCACCGGCGTGCACGTGCGCGAAACGGTACCCGACTGGGTCCTGCAGG
AGGCCTTCGAACTGCTGCTGGTGGACCTGCCGCCGCGCGAGCTGCTGGAGCGTCTGCGCG
AGGGCAAGGTCTACGTCCCCGAGCAGGCGCGCGCTGCCATCGACGCCTTCTTCAGCCAGA
CCAACCTCACCGCGCTGCGCGAGCTGGCGATGCAGACCGCCGCTGCACGGGTCGATGCCG
ACCTTGCCCACCGCTATCGCCAGCAGGGCGGCGAGGCGCCGGCCGTGCGCGGGCGCCTGC
TCGTCGGC
>NODE_114_length_1265_cov_3.355219
GGCCTTGTCCTGGGAGATCTTCTGGGTCTCGCATTCTTCCTGGATCGCCTGGCGCACCAG
TGGCGCGCGCAGCAGGCCCTTGACCAGGGTGCGACGATGGGACAGGTCCGGGCCGATTAC
CGCCGTCTTCTGGTTGCGGAAGTGCACGCGCAGGATGCGCTGGACCATGCGCAACGTACG
TTCGTGGCCTTTGTTCTGTTCCACCAGCTCGCGCAGGTGGATGGGGGCGGAGAACTGCAC
GCGGGTCTTGCGGCCGAGAATGAGGATGCGCGCCAGCTTGCGCAGGCGGCCGGTCACGGC
CCAGTTGTCGGCGAACAGCAGCTTCCAGGCGCTCTTTTCGCTGTCCGGGGATTGGCCCCA
GAACACGCTGACGGGGATGATCTGCGCGTCATCGATGCCGTTCTGGCCGATGGCACCGAG
CATGCGTACCAGCGCCGGCGGCGCGCCGCGCTTGTCCTGGCGGCCGAGCCAGTCGGGCTC
CGGCGTCAGGTAGAAGAAGGCGGCCGGCTCGATGGATTCACCGACGGCCACCGGCATCAC
CGGGCGCGGCAGGCCGGCCTTGCGGCATTCGGTATCGACCACGGCGAGGTCGCTCACCGA
GGGTTGCTGCAGGACGTAGAGGACCGGTTTGCTGCGGTCGATCTTCAGACTGAAGGCCGA
CTGGTTGATGGTTTCCGAGCGCACCCAGAGGTACAGCAGGCGGCGCAGGGCACCAAAACC
GAAGCGGCGGAACGGGTAACGAGGCATACAGGCCCTATGGCTGGCAGAGGTAAAACGAGC
GATTGCTCAGGCCGGCTAGTGTGCCGGATTAGGCCCGTGCCGGCAAAGCCGCGAGCGCTT
TGTCGGCATGGACGGATGCCGCGCAGGGCGCGGCTATCCTGCCATTTAGGGGGTGACATT
CCGAGGAGGTTCCGCGATGCGTACATTCACCTGGGGTTGCCTGCTCGCCCTGCTGGTCGT
GGCGCCTGCCCAGGCCCAGACCGTTTCCCCGCTCAAGGGCCAGAGCAGCCAGCAGATGCA
GCAGGACATGGCCGAGTGCAACAGCGTTGCCGCCAACGCGGCCAGCAGCACGACCACCGG
TTCCAGCCCGAATGTCGGCGAGCGGGTTCGAGGTGCCGCCAGGGGCGCGGCGGCGGGCGC
CGTCGCTGCCGAAGTGCGTGGGCAGCGACATGATGAGGTCTACGACCGCGCCAGCGATGA
TGCGAAGCAGCAGTATCGGCAGAACCGCGCCGGCGACGTGGCCGCCGCCGGTGCCGTCGG
GGGCG
>NODE_115_length_1263_cov_2.983980
GATGGTGTAGCGGTCGGCCCGTTCGGCGTGATGGGCGGCTACATGCAGCCCCAGGGCCAC
GTGCAGATGGTGATGAACCTGGTTGACTTCGGCCTCAACCCCCAGGCCGCGCTGGATGCC
CCGCGCTGGCAATGGCTGGGCGGCATGAAGGTCGGCATCGAGCAGCACGCCAACCGCGAC
CTGGCCTTCGGCCTGGCCCGGCGCGGTCACGAGGTGGAGATCGCCTGTGACCTCACCGAC
TACGGGCGCGGGCAGATCATCGTCCGCGATCCTGAAACCGGCGTGCTCTGCGGCGGTACC
GAGCCGCGCGCAGATTCGCATATCGCGGTCTGCTGAGGGCCTCCCCGCACCTCACCGAAG
GCCAGCTCCGGCTGGCTTCTCGGGGAGGTGCGAGGCTCAGCCTGGCGGGTTTTCTCCCGT
TTTCCTGCACGCGCCGCCTTCGGGCTTCAGGGTGATCTCCACCCGCCGGTTGGCGCTGCG
ACCCTCTTCGGTTTCGTCGCTGGCTACCGGCTGGCTATCACCCGCGCCGCGCACCTCGAA
GCAATCGTCCGGGATATCGCCCATGCGCTGCATCCAATCCCGCACCGCTGTCGCACGATC
GCGGGACAGCTCCAGGTTGCGCCGGGCATCTCCCGTTGAGTCGCTGTGGCCGGTAATGAC
GATCAGCCAGCCCGGCTGCGCCTTGATATCGATCAGGCTGTTGATCAGTACCTTGGCTGA
CTCCGGGCGAAGCTCCGCCTTGCCTGGCGGGAACAGCAACGCGCCGTCCAGGCGCACCGC
CTGGGGTGTCGGCGTCGGTGCGGTCTCGACCCGCACCGCCTGCCAGCCTTGGCTGTATGC
CCAGGCAAGCAACCCGGACAAGACGATCAGCACACCCAGCAGCAATAACCAGGGCCAGAA
CGCGCGGCCTTTTCCCCGTGTCGGCACCTCCGGCCTGTCCACCTTGAGCACTACCACCGC
CGGTGTATCGCCGCGCTGCTGACGCACCGGCCGGCGCTTCCGGATCGGCACGGCAACGCT
CCGCGGATCAGCCTTGGCCTCCGCCGCCGCAATCGTGACCACCCAGTTGGTCGCGGCATC
ATCTTCTGGCGAGAGCCTTCTGAGCAGCCCCTGCACCTGGCTGCGCAAGGCCTCCAGTGG
GGCCAGTGTGGCCTGCTCGCGACGTTGCAGCAGTTGCGCCAGCTCCTTGAGCGGCTCGTC
CAGCTGCAGCAGATCGGACATATCCGACTCCGACAACGGCAGCCCCCGCTAACACAGTCG
GAG
>NODE_116_length_1259_cov_3.995770
TCGCTGAGCAAACCGCCCCAGCTCTCTTCGACTTTGCCTATGAATACGCCCTGGATGACG
ATGCTTTCCACCTTTGTCTACCCATCTGAGACAGCGGACAAGCGCTAGAGTAGAGGCCTG
GATGGGTGACACTCCATTTCGATTTTCCAGTTTCGTTGATAAGCAGATCTTATGAACTTC
CGCCAGCTCCGCTATTTCGTCGCGCTCTACGAGGAAGGCCATGTCGGACGCGCCGCCGAA
CGCCTGGCGATTTCCCAGCCGGCGCTGTCGCAGCAGATCCGACAACTGGAGCAGAACCTC
GACGTCGCGCTGTTCCAGCGCGGCGGCAAGCGCCTGCTGCCGACCGCTGCCGCACACACA
CTGTACAACCACGCGGTGCCGCTGCTCGAAGGTCTCGAGCGTGCCCGCGAGGCGCTTCGC
GGCTTCCGTGGGCAGAGCGCGCGCAGCCTGGTCATCGGCGTGCTGCAAACGGTCAACGCG
AGCCTGGTACCGCACCTGGTGGAGCGCCTGCACGCCGCGCAGCCACATCTGCAGGTGCGC
ATCTACGAACTCTCCGGCGTGGAGATCGAGCGCCGTCTGCTGATCGGTCAGTTGGACATT
GGCATCGGCTTCCTGCCTCCTCGCCAGCCGGCACTGCACGGCGTCGAGTTGTACCCGGAC
GAACTGCAACTGGTGATCCCGGCGGACCATCCGCTCAAGGACTTCAAGAAGGTCTCGCTG
GCCCAGGCGGCGGAACTGCCGATGTTGCTGCTCGGCGAAGAATTCCGCGCCCGGCAGATC
TGGCAAGAACAGCTTGCGGCCATAGGCCGGCGACCACGGGTGCAGGCGGAGCTGAACCAC
ATGGGCGGCATTCTCGACAGCCTGCCGCAGAGCCGCTTCGCCACCGTGCTCCCCGGCCGC
GCACGGCAGATGCACAGTCATCCGAATCTGTTGTGGAAGCCGCTGAGCGAGCCACGCATC
CCGTTGAGCGTAGGGCTGGTGTATCGCGACGCGCAGCGGCAGCAGCCGACAGTAGAGTTG
TTGCGCTCGCTGCTGGACGGGGCCGTGTGATAGCGCTGGCGCCGACGAAAGCGGCTACCG
GCCAGCCTGGAATTTCCCTGTGGGAGTGGGCCATTCCCGCGATCGCGCGCGTGGCGCGCG
CCTGCAGGTCGGCGCCGTCCTCGACGCGGAAATCGGCCCACCATTCCACCAGCGTGGCGC
CGCTCTCGGTGATCGCCGTCAGGGTGACGCCGGCGACGTAGTCGCGCATCGGCAGGTCG
>NODE_117_length_1259_cov_3.406937
GCTCGGATGGCCACGGTCGATGGCCAGGGCGTATTGGGTCAGGTCGTTGGTGCCGACGCT
GAAGAAATCCACCTCGCGCGCCAGCACCGGCGCCAGCAAGGCGGCCGACGGCACCTCGAC
CATGATGCCAAGCTGCAGGTCATGCTCGCCGCCCAGCTCCGCGCAGAGCTCAAGCGTCAG
GTCGCGGGCCTGCCGCCACTCCTCCACCTGGCCCACCATGGGGAACATGATGCGCAGCGG
GCGGCCCGCAGCGGCGGTCAGCAAGGCGCGCAACTGGGTACGAAAAATCTGTGGGCGTTG
CAGCGTGAGACGCACGCCGCGGATGCCCAGGTAGGGGTTGGTTTCCTCAGGGATCGGCCA
GTACGGCAGCGGCTTGTCACCGCCCACGTCGAGGGTGCGCGCCACCAGCGGGCGCCCTTC
GAGGGCATCGAGCACGCGGCGGTATTCGACTTCCTGGGTCGCCTGGTCCGGCGCCTGGGG
GTTGTCCATGAAGACGAATTCGGTGCGCAGCAGGCCAACACCTTCCGCGCCCAGCTCCAC
GGCCTTCGCCGCCCCGGCGGTGTCGCCGAGGTTGGCGCAGACTTCCACGGCATGGCCGTC
GCGGGTGACTGCCGGCTCGTGACGACGCGCCTCGGCCTGCTCCGCACGGCGCTGGCGCTG
GTCACGCTGGCGCTCAGCAGCGCGCAGCGTCTGCGCATCCGGCGCGACCGTCAGCTCGCC
CTTCTCGCCATCCAGCAGCAAGGCGGTGCCGGACTCCAGCGCCAGCACGCTTTCCCCGGC
GCCCACCAGCGCGGGGATGCCCAGCGCTCGGGCGATGATCGCGCTGTGGGAGGTCGCGCC
ACCGCGCGCGGTAACGATGCCCGCCACGCGCTCCGGGTCGAGACGCGCCACGTCCGACGG
ACCGACCTCGTCCATCACCAGGATGTAGGGCTCACCTGGCTCGACCGCACTCTCGACACC
GCACAAGCGCGCCAGCACCCGCCGGCCGACGTCACGCAGGTCGGCCGCACGCTCGGCCAG
CAGTGCGTCGCGCAAGGCCTCCTGCTCGCCAGCCACGCGCTCGATCACCTGGCTCCAGGC
GGCTTCGGCGCTGGCACCTTCAGCCAGGCGCGCCTGCACCTCGTCGAGCAACTCAGGATC
GTCCAGCAGGGCCTGGTGAGTGACGAAGATGTCGCGAATTTCCTTGACCTGGCTGCGCCC
CACCAGCGCTCCGATTTCTCCGCTGATGGCCATCCGCGCCTCATCGAGGCGCTGGCGCT
>NODE_118_length_1257_cov_2.976271
CCTGGACTACCTGGAAGACTCCGCCGCCGAGACCGACCTGAACGTGGTCATGACCGATGC
CGGCGGCTTCATCGAAGTCCAGGGTACCGCCGAGGGCGCGCCCTTCCAGCCGGCCGAGCT
GAATGCCATGCTGGAACTGGCGCAGCAGGGGCTGCGCGAACTGTTCGAACTGCAGCGCGC
TGCGCTGGCGGACTGACCCGACAGGCGGTGAGTCCGCCTGATCTTCACGTGCAAGGAGCG
AAAGGATGAGCGACGAAGTACCGGTACAGCAGGTTCAGCCGAGCCAGGAAGCCCGTCAGT
GGGCGATGTTCTGTCACTTCGCCGCCTTCCTCGGCTTCATCTTTCCCTTCGGCAACCTGC
TCGGGCCGCTGATCGTCTGGCAGATCAAGCGTGAATCGGACCCGTTCGTGGATCGCCAGG
GCAAGGAAGCGCTGAACTTCCAGATCACCGTGAGCCTTGCGGTGGTGGTCAGCTTCCTGC
TGATGCTGGTGGTGATCGGCTTCTTCCTGCTGGGACTGGTGAGCATCGGCGCGCTGGTGC
TCACCATCATCGCCGGGATCAAGGCCAACGAAGGGCTGGATTACCGCTATCCCTTCACCT
GGCGCCCGATCAAGTAGGCGACGAATTCCAGGTACGAAAAAGCCGGCTTGGAGCCGGCTT
TTTTCTGTCCGCCTGGCGGCGGGGCGACAGGACTCAGATGCTCAGGGTCCAGTCGTAGTC
CACGATCAGCGGCGCATGCTGGGAGAAGCGCGGCTGGCGCGGCAGCTTGGCGCTGCGCAC
GAAGCGGCGCAGACCCGGCGTGAGGATCTGATAGTCGAAGCGCCAGCCCAGGTTGAGCAG
CTCGGCCTGTTCGCTGTCCGGCCACCAGCTGTACTGGTCGCCTTCGCGGTTGACCTCGCG
CAGGGCGTCGACATAGCCCATGGTGCCGAAGATCTCATCCATCCAGCCGCGCTCCGGCGC
CATGAAGCCCGGAGATTGCTGGCATTCGCGCCAGTTCTTCACGTCCAGCTTCTGGTGCGC
GACGTAGAGCGAGCTGCAATAGATGTATTCGCGGCGCTTGCGGCGCTGCTTGTTCATGTA
CTGGGCGAAATCGTCCATGAACTTGAACTTGTGGTTCAGGTTCTCGTCCCCTTCCTGCCC
GGTAGGCAGCAGGAGAGTGGCGATACTCACCTTATCGAAATCGGCTTGCAGGTAGCGCCC
GTAACGATCGGCCATCTCGAAACCCAGGCCGCTTATGACAGCCTTTGGTGGCAGCCG
>NODE_119_length_1252_cov_2.979574
GGCGTCGCAGTAGCGCGCGACGTTCAGCCCGGACTTGACGCTGGCGCAGGAGAATTGCGG
GGTGAGAAAGTTGTCCGGGTCGCCGTTGTCGCCAGCCCAGCCCATGAACAGCAGGTCATG
CTCGCCGGCCTTGGCGCGGCGGATCAGTTCGCCCCATTCGATCACGCGGATTTCGGCCTG
GATGCCGATCTGCGCCAGGTCCGCCTGCAGCAGCTGTGCGCCGACACTGGGGTTGGGGTT
GAGCAGGCTGCCGGAGGGACGGGTCCAGATGGTGGTCTTGAAACCGTCCTGGTGCCCGGC
CTCGGCCAGCAGCGCGCGGGCCTTGTCCAGGTCGCGCGGGTAGCCGGGAATGTCCTTGGC
GTAGCTCCAGGTGTTGGGCGGATAGACGCCGTCGGCGGCAGTGGCGCTGCCGGCGAACAC
GCTCTTGAGGTAGGTGCCCTTGTCGAAGGCGAGGTTGATCGCCTGGCGCACCTTGGCGTT
GTCCAGCGGCGGGTGCTGGCTGTTGATGCCGACGAACGCGGTCATGAAGGCCGGGGTCTG
CTCGACCTTGAGCTCGGCGCTCTTCTGCGCGGCCTCGACGTCCAATGGCTTGGGCGACAG
GGCGATCTGGCATTCCCCGCGCTTGAGCTTCTGCAGGCGTACGCTGGCATCCGGGGTGAT
GGCGAACACCAGGTTATCCACCGCCGGCTTGCCGCCGAAGTACTCGGCATTGGCGCTGTA
GCGCACCACGGCGTCCTTCTGGAAGCGCTTGAAGACGAAGGGCCCGGTACCGATCGGCTG
GGCGTTGAGTTTCTCCGGGGTGCCGGCCTTCATCAACTGGTCGGCGTACTCGGCGGAATA
GATGGAGGCGAAGCCCATGCTGAGCATCGCCAGGAAGGTGGCGTCCGGGTGGTTGAGGCT
GAAGCGCACGTGCTGGGCGTCGACCTTCTCCACGGCCTTGACCAGACTCGGCAGCTGCAT
CGACTGGGCGTGGGGAAAGCCGCTCTGCGCGACCTTGTGCCAGGGCTGGGTCGGGTCGAG
CATGCGCTGGAAGCTGAATACCACGTCGTCGGCGCTCAGCGCGCGGCTGGGCTTGAAGTA
GTCGGTGTGGTGGAAGACCACGCCGTCGCGCAGCTGGAAATCGTAGGTCAGACCGTCGTC
GGACACCTGCCAGCTCTCGGCCAGGCTCGGCACCACTTCGCCACGGGCGGCGTCGAAGTC
CACCAGGCGGTTCATCAGCACGTCGGCCGAGGCGTTGGTGGTGGTCAGCGAG
>NODE_120_length_1235_cov_0.516212
CGCAACCAACTAATATTTACTATTTACTTTCTGTTAACCAATAAATTACATATCGCGCAC
GATTTATTTTTATTTTTATTGGTTGTAAGGTTAACTGACACTATTGTTGTTTATTTACGA
ATATGTATATAAATTGATAGATATGTTCACATACGCATACATTCATGTTTTATAAGAAAG
CAGAAAATGCGTCAAACGAAAATAATAATATATAGGTATATAAAATATCGAAAAAAGCGT
CCGACGAAAAACAAAAGAAAAAAGTGGCTGAACACACTGAAAAAAATACGCTGCCAGATG
CTCTGGCGGAATGCTTCCTTGGAGAAAAGACATCACTATTGATTATTTATATTCGACCAA
CTCAAGTAATAAAAACAACAATCAAATTTATCATAACTAAAATAAAAAAACGAATAAAAA
TTGAAAAAACCATTCAATTAATTATATTAACAGTATGCTTTCTCACAGGGAATGAAAAAA
TTCACGTAAACTAAATAAAAATTTTATTTTTTCGAAAATGTTGACAATCGACTACATTTT
ATTGCTTATGTATATAATAATAAAACTGTTAATTAAGGTTAATACCGCGTTGCTACAGTC
AGCCGTCGCATCAGCTGATGCCGTCTCCTAACTGTTTACGATACGATGTAAACAATACAA
AATTCGAGGCAACAGTTTCGTGCAGCGGTGCACTTCAACCTTTTTCAATGGCAAAATCCG
ATGCCTGATGTTTGAAGACCTTGATAGCGCCAACCTTTGAGTTTGATACGAGCCATTTTC
AGATAAGTGACCAAATTATTTGATCACGAGCATTATTTTTCACGTGAAAACTTGATATAA
CCTATCAATATTTATCATGTTTACTGTAACCAAAGTGAGTGAGACCGATGTGCAAATACT
TTGTGATTAATTTCCGTGCATTACAGGATTTTTAGCTTTTTCATTTACGGTAATGGTTAG
CTACGATATAAGACATATGGCGCGATATCCTAATTATGAGACGAGTCTTCCAACCGATAC
GTGAAAAGAAAAAAAAACGAATGCACAACCCATTGACGAGTTTTATTGAGAGTGTTCTAC
GAAGGACTGGTAGAGCGACTCACTACAGGCAAATGAAACAAGTTTATTTTTTTCTATTAT
TAGCATTTCACCGTAACGATAAGATCACACAGAGATATTATTACTTACATTGAATTTAAT
AATTTTCAGGTAATTTTCCGATCTTGCGGCCTACG
>NODE_121_length_1246_cov_3.074423
GTGCGCTGACCCTGGCCGGCGTGCTGCTGGCCGAACTCTGGCGACCGCGGGAGACGCCGG
CCGCCGTCAGCGCGAGCTGATTCGGATGCAGGCGCGGGCCATGCCCGCGATCGCGTCGAT
GGGGCGCTCCTACAGGTTCGCGGCGATGCCACACTCCCGCATCAGTGTTTCCACCAGTGT
CGCCGCCGACATCTCCCGCGACAGCGGCGCGCCCTGCCCGGCCCACTGCACGGCGAAATC
GCTGTTGCCCTTGGCGGTCGCCGCAGCGGTCAGCGCCTTGGCCGCATCGTAGGTGATCGG
GTAGTCCGGCAGCGCCGGCGCACCGGCACTGCCCACGTCGGTGAACAGCCGATTGACCAG
GCCCCGCGCGGCGCGACCGGAAATCGCCGCCGTCACCTCGGTGCACTCCCCGCGTTCGCC
GCGCAGTGCCGCCTTGAACGCCGCGTTGGCCGAGGACTCGTCGGCGGAGATGAACGCCGT
GCCCATCTGTACTGCCTGCGCGCCCAGCTCGAACACGGCGCGCATGCCCTGTCCGTCCAT
GATCCCACCGGCCGCGATCACCGGCAGGCCGGTGCCTTTCACCAGCGTACGGACCAGCGC
GAAGGTGCCGATGCGGGCATCCTTCTCCGGCTCGAACACGCCACGGTGGCCTCCCGCTTC
GTAGCCTTGCGCAACGATGGCGTCGATGCCCGCCGCCTCGATGGCGCGACCTTCCTCCAG
GCAGGTCGCCGTGGCGAGCAGACGGATGCCGGCCGCTTTCAGGCGGTCGATCCAGTCCTG
CGGCGGCAGGCCGAAGTGAAAGCTGACCACGGCCGGACGCGCGTCGATGAGGAACTCCAG
CATCTCCGGATCCGCCAGGAAGCTGCGGTAGATCTCGGTGATCTGCGCGGGCGGTTGCGC
ACCGAACTCGGCGAACAGCGGACGCAGGTGCTCCAGCCAGGCGGCCTCGCGGGCCGGGTC
CGCCACGGCCGGGCGATGGCAGAACAGATTGAGGTTGAGCGGCTTGTCGGTCAGCGCACG
GGTCTGTTCCAGCAGGGTGCGGGCCTGCGCCGCGGTGCTCGCGCCCAGCCCGATGGAGCC
CAGGCCGCCGGCATTGGACACCGCCGCGGCCAGCGCCGGGGTGGACACGCCGACCATGGG
CGCCTGGATGATGGGGTGCTGGATGCCGAGCAGTTCGGTGATGCGCATGACGGGGTCCTC
GCCGTTTGACGGATTAACGCTTGACTAACCATCTCATGAAGAGAAT
>NODE_122_length_1241_cov_2.802405
GTTGCACATCACCACAGGGCACCGCCAGAAGCTGATCAATGAGGTGCTGGAGCGCCGGCT
GGACTGCGCATTGATCTCCCACCCGGACATCCTCCACGCCGAGCCCGGCTTCGAATCGCT
GCTGGAGCGCGGTCTTCGCGCCGAGCCGGTGTTTCGCGAGGAGCTGCTGCTGGTGTTGCC
CGGTGACCACCCACCGGTCACCCGGCCCGAGGATGTGCAGATTCGCACCCTGGTTGGCTT
TGCCCGGGGATGCACTTACCGCCAGTTGCTCGAGCGCTGGTTGAAGGGTGCCTCGCTCGC
CGTACAGGAAGTCGGCTCTTACCACGGCATCCTCGCCTGCGTGAACGCCGGTTCCTGCTT
TGGCGTATTGCCGCGCTCGGTGCTGGAACTGCAACGGGAAATGCCCGACCTGCAGGTGGT
GCCGCTGATGGAAGTGGACACCCTGCTGATCTGGCGCGACGGCTACGCCACCGGCGCCTT
CCAGCGCTGGCGGGAAACCCTGGAGGCACGCCCGTGAGCCGCACTCGCCGGCTGCCCGCC
GCGCTGTCGGCAGCCCTGATCCTTGCCGTCGGCATGGGTTTCGGTCGCTTCGCCTTTACC
GGGCTCTACCCGCTGATGGTGCGGGACGGCATGCTCAGCGTCACCGGTGGCTCCCTGGCC
GCCTCGGCCAACTACGCCGGCTACCTGCTGGGCGCGCTGCTGCTGGCGCGCAGTCATGAG
CGACACGCCGCGCGCATCTGCGTGCTCGCCCTGATCGGCACCCTCGCGACGCTGGCCGCC
ATGGCCATTCCGGCGCCGGCCTGGTTTGCCATCGGCGTGCGCCTGCTGGCCGGCGTACTC
AGTGCGATGGTCCTGGTCAGCGCCGCGCAATGGCTGTTGCAGTCCATGGGCGAAAGCCAC
GGCGCACCCATGATGTTCGCCGGTGTGGGGATCGGCATCCTGGTCTCGGCCGAGCTGATC
GCCGCCGGCAATGCCTTCGGCCTGGGCAGCGCTGCAATCTGGTGCGTGCTGGCGCTGGCC
GGGCTGGTGCTGTTCGCCGCCCTGCGTGAGCGCATCGCCATCGCCGACGTGCCCAGGCCG
TTCAAGGGTGCGGCCATCGGCATGATCACCGCCGGGCTGATGTCCCTGGCGTTCATGGGC
TTCAGCGGACTGCTCAAGCCATGATTGCGGCATTGCTGATCATCCTGGCCTGCCTCGCCA
GCGCCGTGGCGCTGCGTCAGGCCTCGGCGCGGGTGAACGTC
>NODE_123_length_1238_cov_3.622739
GAACCCCATCGCATCCTGGAGTCCGACAGCGATCGGAAGGATGGCGCGACCAGGAGCAGA
AATGAAAACGGCGCGAGTGCTTGAAGCGCTCGCGCCGTTGTCGGGCAACTCGACGATCAG
GCCGTGACGGCTTTCTGCTCGTGGGAGTTGTGCAGCACTTCGATCAGGCAATCTTCCAGC
TCGAAGCGTTCGTGCAGTTGCTGGCGCAGGCTCTTCAGTTCGCTGGTCAGGCAGGTGCCT
TCGCGGCAATCACCGTTGTCGCAACGGTCGTTGAAGTTGAGCGCATTGGCGGTGATGGTT
TCCAGCCGCGGGTAGATCTGCTTGGCCAGTTCGAGTCCACGGGTATCGCCGAAGGCCTGG
GCCTCGTTCATCAGCTGTTCGTAGACTTCGAAGTGCCCCGCCGACACGTAGTCGAGCAGA
AGCTGGCAGAAGCTCTGGAGGTTTTCGGCGTTGGTCTTCGGTGCCTGGACACCGTCCAGG
GAATCGAATGCCCGGACCAACTCATGTCGATCCCGCAACCAGCGGTCGATCAGCTGGTGT
ACGCCTCCCCAACGTTCCTGGGCATTACGGCAGCTCTCGAGCATGTTGTCCTCACTTCCC
TTTTCGCCGTCCCGGCAAAGTCCGCCCCGGGACAATATTCTGTCGACTCTCGACATCCGC
GATGTGTGAAGCTTGTTCGGCGGCGGCTTTCCGACGGAGTGGAAAACCAGAGTATGCCCG
CCCGTTATCGCCTTCAAGACACCGGCAACGGGAAAATTCATACGAGCGTTTAATCGACAG
ACCGCGACGCCTCTGGCCTGCGCCGATGAGGCGCAGGCCATGGCGAATTGAGATGCGACG
CTCAGCCGCGGCGGCGGAAGAACTGCACGATGGCGAACAGCGCGTAACCAACGAACGCCA
GCAGGCTCCACTCCGCGATGCTCATGCCGAGCAGGGTCCAGGTGATCTCGGCGCAGTCGG
CCGAACCGTGGAACATGGTGTAGAGGATCTGCGTGTAGGGCATGCTTTCGAGCATGAAGT
CCAGCGGCGGCAGGCACGACGGCAGTTGGTCCGGCGGCAGGGTCTGCAGCCAGATCTGGC
GCCCCGCGGTGCCGGCACCACCCAGCGCACTGAGCAGGATCAGCAGCGAGTACACGCGCG
GCGCGCGGCCGTGCCGCGCGGCGATCAGCGAGACCCGTCCGGCGCCGGCCAATTACCTGC
GCGGCAGGAGGCACGGTGGGCAGGCGCCGAGCCCACCC
>NODE_124_length_1238_cov_2.559001
CCCCTACCGCGAGCCCTACGCCAACCACGCCAAGGCGGTGGAGATCGGCGCGTCGGCCTA
CAACCAGAACTGCGCGCGCTGCCACGGCCTGGAAGCCAAGTCCGGCGGCATCGCCCCCGA
CCTGCGCATGCTCGATGCCGGCGCCGAGGGCGACGAGTGGTTCAAGGAACGCGTGATCAA
CGGTGCGGTGCGTGATGGCGCGGTGTACATGCCGAAGATGGCGGACTTCATCAGCCAGGA
AGGCCTCTGGGCGATCCGCACCTACCTGGACAGCGTGCACGTGGAAGAGTGATCGCCATG
CGCCTGCCCAGCCTGCTCTGCGGCGTGTTTCTGAGCCTGGCCCTGTGCCTGCTGAACGGG
CAGGCGCAGGCCAAGGTGCGTCCCTACGAGGACATGGTCGCCAGCGGCGTGCTGCGGGTG
GCCGTGTACGAGAACTTCCCGCCCTACAGCTTCATGCAGGATGGGCAGGCGCACGGCATC
GACATTGACCTGGCGACGCGCCTGGCCAGTGGCCTGGGCCTGCGTCCGGAGTTCCTCTGG
GTCAACCCTGGCGAGCGCCTCGACGACGACCTGCGCAACTTCATCTGGAAGGGTCACTAC
CTGCGCCCCGGGGTGGTCGCCGACGTGATGCTGCGCGTGCCCTACGACCGCCAGTACGCC
AATCGGCGCAATGACGTGGGCGAGCTGGCCAACGAGCAGGTGGTGATGTTCGGTCCCTAC
CAGCGTGAGCGCTGGCAGGTGGTCAGTGACGACCGCCGCCTGCCCGAGGTGGACACCATT
GCCGCCTTCCGCGAGCACCGCATCGGTGTCGAGCTGGACAGCGTGCCGTCCTTCTACCTG
ACCTCGGTGCTCGGTGGTCAGCTCAGCCGCATGACCGTGCACTTTCCCAGTACCCAGGCG
GCCTTCGACGGCATGCGCGCAGGCAAGGTGGATGCGGTGATGGCCTTGCGTGGCGAGCTG
GACTGGATGCGCGCGCAAGCCGCCGACGAGCACCTGAAGAACGCCGAGAACACCTACCCC
AATCTCGGCCAGCCTGAGTGGGATATCGGCATGGCGGTGCATGAAAGCAATCGCCAGCTC
TCCAACGCCCTGGACGGCGAGCTGGAGGAGCTGGTGCGCAGTGGCGAGATGGAAAAGCTC
TACGCAGTCTACGGCGTGCGTTACGAACTGCCGGGACTCTATCAGGACGTGCAGTGAGGG
AGAGATGATGCACCGGCGCGAACTGCTGCTCGTGATCT
>NODE_125_length_1236_cov_0.804142
AGCTACTTTACTGACAGAATCCTGCAGTATGAGACCGACGACGGAATTAGATTATATAGA
GTCACTGGAGGAGTGCCCCAAGGCTCGGTACTGGGACCGCTTCTGTGGATCATCATGTAC
AACGGGCTACTAAGACTGAGGATCCCAAGAATGGTGACGCCGGTCGCGTTCGCAGACGAT
GTTGCTCTAGTAATTGTAGCCAAATACATTAATGAGATCAAACATCTGTTCAATGTTACT
TTTGCAAAGTACACTGACTGGATGGACGAATCAGGACTGAAGATGGCAAAGCATAAGACG
GAAATCACGCTTATAAGCAGCAGGAAGAAGGTTGACAAAATAACACTGAAAGTTGGCGAA
CACAAAATTGCGTCGAAGCCATTCATACGCTATCTCGGCGTAATGATCGATGCGCGACTC
AAGTTCAAGGACCAAGTTGAGCATGCCAGCAGCAAGGCAGCAGCAGTTGGAGGAGCGCTA
TCGCGCCTTATGCCAAACATCGGTGGACCGAAGCCGAGACGACGAGCCCTCCTAGCGTCA
GTAGTAACATCGATACTGACATACGGTATTGCCATTTGGTCAAGTGCATTGAAACTGCAA
GAGTGCCAAAGAAGGATATTCCCAGTAGGCCGACTAATGGCATTGAGAGTTGCAAGTGCG
TTCAGAACGGTCTCCAGAGAGGACTCCCAACAGACGACTGCAGAAGGCGAGAAAGGCAGA
AGAGCCTAAAATGCTGGCAAGCCCAGTGGGACAGCTCTGAAAAGGGTAGATGGACCCACC
AGCTTATCCCGAAGATAGCGGAATGGGTCAATCGCCAACACGGTGACCCCAATTACTACC
TGACGCAGATGCTGACCGGACACGGCTGTTTCCGGAAATACTTGTATAAATACAAGCACG
AGGACTCACCAGAATGTCCAGCATGTCAAGGAATAGAGGAGGACGCGAGGCATGTGTTTT
TCGCATGCCCGAGATTCGACTTACAAAGACGAAAGCTTGAAAGCACAATTGACGGCATGA
TATCGCCAGAGAACCTGGTACAACTAATGCTAGGATCGAAGAAGGCGTGGAATGCTACAA
CTGAATACGCCAGGGAAGTGATTGTAGAACTTCGAAAAGAAGAAAAAGACAGAAGAGAAC
TACGAGCGAGAAATGCGGAGCGCCAGGCTATGGAATAGGCGGCTCCCTACACTGATGCAG
AGGAACGTAGGTGTTTGGGTTGAGCCCAATCTCCCT
>NODE_126_length_1231_cov_3.210572
ATGTCCCGGTCATGATCGGCAGGGAATGTTACAAGTTATGTCTCTACGCAGAGTCGAACA
GTGTAGGAGCGAGCGTGCTCGCGAACCGACTGGCACCAGGGAGCGAGTACTGGTTCGCGG
GCAAGCTCGCTGCCACGTCAAGCGTTGCGCAACGAGCCTCAATAAACCTCCGGCACGACG
ATTTCGCGCGGCGTCGGCGTGCGTGCGTAATCCTCGTGGCGCTGGCGCTGCGGCAGGATC
ACCGTCGGGTGCTCCACATCCTCGTAGGGGATCAGGTTCAGCAGGTGGCTGATGCAGTTG
AGTCGCGCGCGCTTCTTGTCGTCGGCCTGCACCACCCACCAGGGCGCCTCGGGGATGTGG
GTGCGCTCGAGCATGATTTCCTTGGCCTTGGTGTAGGCCTCCCAGCGCCGCCGCGACTCC
AGGTCCATCGGGCTGAGCTTCCACTGCTTGAGCGGGTCGTGGATGCGGCTGAGGAAACGC
AGGTGCTGCTCGTCGTCGGAGATCGAGAACCAGTACTTGATCAGCTGGATGCCCGAGCGC
GCCAGCATCCGCTCGAACTCCGGCACGCTGCGGAAGAACTCCTCGTACTGGTCGTCCGAA
CAGAAGCCCATCACCCGCTCGACCCCGGCGCGGTTGTACCAGCTGCGGTCGAACAGGACG
ATCTCCCCCGCCGCAGGCAGATGCGAGACGTAGCGCTGGAAGTACCACTGGGTCTGCTCG
CGGTCGTTCGGCGCGGGCAGCGCGGCGACCCGGCAGACGCGCGGATTGAGGCGCTGGGTG
ATGCGTTTGATCACGCCGCCCTTGCCCGCCGCGTCGCGGCCCTCGAAGAGAATCACTACC
TTGTGGCCGGTCTTCACCACCCAGCTCTGCAGCTTCACCAGCTCGCCCTGCAAGCGGAAC
AGCTCGCTGAAGTAGCGCCGGCGCGCGAGCTTTTCCTCGTCGACATCGGCGTGCTCGTCG
AACAGTTCATCGAGGTTACGCACGTCCTCCAGCAGCTCCAGCTCCAGCTCTTCGTCGCTG
TGGTCGAGCAGTTCGCGATGGATGCGGCGGATCACGGATTCTTGGGTCAGGGGCATGTCG
GCGGCCTACACGTCGGGGCTTTGCCGCCAGACTAGGTGTGCTCGGTGTCAGGCTGGTGAC
AGCGTTCGGCAGACCTGTAGGAGCGAGCTTGCGCGCGAACGGTGCTCCCCGGTGAATCGG
AGTTGAGCGGTTCGCGAGCAAGGACTAGGCG
>NODE_127_length_1222_cov_2.546725
GCGCAGATCCTCGACAACGGCGTGGTGATTGGCGAAGCCGTGATCGATGAGAGCGGCGTA
TGGTCGTATATGCCGGAGCCTGCCTTGGTCGACGGTGATCACAGCTTGACCGTGGTGATC
AAGGATCCGGCTGGTAACGTCAGTGTCGAATCCGACCCGGTTGAACTGGTGATCGACACA
GTTGCCCCTGATGCTCCGGCGTTCAATTCCCTACCGGGCGCAACCAATACGCTTCCGACC
TTGAGCGGCACTGGTACGCCTGGCGACACCGTTGTCATCCGTGACCGCGGCTTTGAAATC
GGCAGTGTGGTGGTGCTGCTGGATGGCACCTGGTCATTCATCCCCGAACTGGGTGAAGGT
GAGCACAGCCTGACCGTAGAAGCGGTCGATGCGGTTGGCAACGTGTCCGGACTTTCGGGC
CCCCAGGTCGTTGTCATCGACACCGAGGCTCCGGCAACTCCTGATGCGGTGAATATCAGT
GATCTTTCGGGCAGTGATAACAAGCCAGTGCTGAGTGGCCATGGCCAACCTGGCGACTCC
GTACAGATCCTCGACAACGGCGCGGTGATTGGCGAAGCGGTCATCAATGAGTCCGGAGAG
TGGGCATTTACCCCCGAGCAGGTGCTGGCGGAGGGTGAGCACAGTCTCAGTGTGATCCAC
AAGGACCCGGCTGGTAACGCCAGTGTCGAATCCGATCCGGTTGAACTGGTGATTGTACCG
GCTCCGCCTACCATTGATTCTTTTACCGATGATGTTGCCAACGCCACCGGAGTAATGTTC
AGTGGCAGTCATACCAATGACACTACGCCAACATTTTCAGGCACTGCGTCGGCAAACAGT
ACGGTGGTTTTCAAGCGTAACGGCGAAGAAGTTGCACGCTTCTCGGCAGACGGCGAAGGC
AAGTGGAGCTATACCCCAAGCGCCATGGCTGACGGTGAATATTGGTTTACTGTCACCTCA
ATCGATGCTGACAGTCGCGAGCTTACATCCGAAACCTTTAGCCTTACTGTGGATACCGTA
CCGCCGCCCTACGCACCCACGGTCGTGATCACGGATGACGTGGGTGAGGTCAAGGGCGCT
GTATTGGATGGTGCGATCATTGATGATAATACGCCGACTTTCAGCGGGGCTGCGGTCCCA
GGCACCACTATCCGTATTCTTGATGTAGAAAACTTTGAGACTCTTGGCGAAGCAAAAGTT
AATGAGGACGGAACCTGGTCAT
>NODE_128_length_1220_cov_3.851269
GAACTGCGCCGCCAGCTCGTCGAGGTTCAGCGCGTCGTGCAGGTGCTCGCGCATCATCGC
CTGCACCGCCTCCACGTCCAGCACCCGTCCGGACTTCAGCCGCGCCCGCGCCGGGCGCAG
GGCCAGCGAGGTCAGCAGGCTCTGCAGCAAATGCGCGGCATGGATAAAGTGCGGCAGGCT
CAGGCCCTGCCGGCGCAGCGCCAGGAGCGCATCGAACTCCCCGAGGATTCTCGGCTGTAC
GCCCACCCGCAGGCGTGGCGACTTGCCCAGCGGGCGCAGGAAATCCTCGGCCAGCCGGCC
GTCCAGGTGCACCCAGAAGATCGACCAGGGTTGATGTTGATCAGCCCAATAAGCATGGGC
GCGCCCCTTGGGCAACACCAGCAGATCGCCGCCGGCGACCTCGAATCGTCCATCCGCCGT
TTCCAGCCAGCCGTGCCCGGCGCTGCAGTAGATCAGCAGGTGATCGTCCGGGTCTTCCCG
CTCCATGCGGTGCCCCACCGCCGCCGGGTAGTAGCCCAGGGCCAACGGGTAGCAGGCCTG
GCCAAGCGGATGGCGATCCAGGGCGCGGCGCAGGCGAGGCGGCGTGATGAAGCGGACGCC
CTGCTGCGGCAGTGGCCAGGTGGAGATCAGCGGGCGGGACATGGTCCGGGTTCCGACGAT
GGCAATGCCAAGATCGTCCATCCTCAACACAAGATCGTCAATCCACAGCGGCCGGCGCAA
CGGCTATAACCGAAGGACTCTTTACCCAAGAGCCTCTTCGCCCAAGAGCGCGCGCGCCAC
AAGCGCGAAGCGGTAGCCAACAAGAACAAACAGAGGTAGCTGCATGCATTTCGATCTGTC
CGAAGAACAACGCCTGCTGGTGGACAGCGCCCGCGCCTTCGCCAGCCGTGAACTGGCGCC
CCACGCCGCCGACTGGGACCGCCAGCACCACTTCCCGGTGGAGGTGATCCGCCGCGCCGC
CGAGCAGGGTTACCTGGGCCTGTACATCGCCGAGGAAGACGGCGGCCTGGGCCTGTCGCG
CCTGTCCGCCTCGCTGATCTTCGAGCAACTGGCCGCCGGCTGCGTCGCCACCACCGCCTA
CATGACCATCCACAACATGGCCAGTTGGATGCTCTCAAGCTTCGGCGACGCCGCGCTCAA
GGAGCAGTGGCTACCGGGGCTGATCGGCGGCGAACTGCTGGCTTCCTACTGCCTCACGGA
ACCGGACGCCGGCTCCGACG
>NODE_129_length_1218_cov_2.808940
CGGCTGCGGATCAGGGTGAGCTTGCCCTGGCGGTCGGCGGCGGCCTTGTCCAGCAGTTCG
CCCTGGTAGAGCGCGCGTTCGAGCAGGCTGTTCCAGGTGCGCGCCGGCCAGCGCTGGGCG
ATGACCAGCGGGGTGATGTTGTCACTGTCTGCGGCGTTGCTTTCGTAGTTCAGGCCGCGC
GGGGTCTTGGTGACGGTGGAGAACACCTGCAGGCCGACGTGGCCTTCGAGCAGGCGCGGC
ACGTCGGTGTGGCCGTGGTCGTGGCGATCCAGCAGGTTGCGGTCCCAGAGCAGGGCGTCG
TCGTGCAGGTCGGCGACGAACAGGGTCCGGTGCAGCGCCTGGGCTTCGGGCGAGGCGGGG
TAGGGCGGCGGGCTGACCACGGTGTTCATCTTCCGGTCCATATAGCCCGGCAGGTTGAAG
AAGATCCCCAGGCCAACGGCCAGCAGGACGAGCAGGACGATCAGCAGTTTGCGCATGTCA
GCTTCCCAGCTTTGTTGTTATTCGTTCTTTAGCGGGGCGCAATCTAACAGAAGGGACGGT
GAAGGGAAGCGGGCTCAGCCGCAGAGGCAATTGCGGCCCTTCTGCTTGGCCTGGTAGAGG
GCGCCGTCGGCGCGCAGGATCAGGCTGGGCAGGTTTTCCTGAATGTCCATCTCGGCGAGT
CCGAGAGACACCGTGACGCCGGGCAACACGCCCACCGGTGAATAGAAGGAGGTGACCTGC
TCCAGGCTCTGGCGCAGGCGGTTGCCGATGCGCCGGGCCTCCTCGATGGCGATCTCCGGC
AGGAGGATGACGAACTCCTCGCCGCCATATCGCGCCATGCTGTCCTTGGGCCGCAGCTGG
CTGCGCAGGGTGTGCGCGACCAGGCACAGCGCGTAGTCGCCAGCCAGGTGGCCGTGCTCG
TCGTTGTAATTCTTGAAGTGGTCGACATCGAGCATGAGCATGCACATGGGCTGTTCGTTG
AAGGCGCAACGCGTGCTCTCGCGGTCGTAGATGTGCTCCAGCCAGCGACGGTTGAACAGC
CCGGTGAGGGTGTCGATGTTGGCGTTCTGCTCGGTGTCGAGAATGATCCGGTTACCTTCG
CGGACCTTTTCACAAAGCACCGTCAGAAGGTTCTGCATGACCTGCGGGGAATGCTCGAAC
AGGCCGATCAGCGCTTCGCGGTGCAGGCGCAGCACGGTGGTCGGCTCACTGGCGACGACG
TAAGCCGAAGGGTGGTCG
>NODE_130_length_1216_cov_2.454785
GGCCGAGCGCTACGGGCGGCGGCCGGTGCTGATGGTCAACATCCTGATCTACTCGCTGCT
GGAGCTGGCTTCGGCGTTCTCGCCGAACCTGACGACCTTCCTGATCCTGCGGGTGGTCTA
TGGCGTGGCGATGGGCGGCATCTGGGGCGTGGCGTCGTCGCTGGCGATGGAGACCATTCC
CGAGCGTTCGCGGGGCATGGTGTCCGGGCTGTTCCAGGCCGGCTATCCGGCGGGCTACCT
GATCGCCTCGATCATCTATGGCCTGTTCTTCGAGGTGCTGGGCTGGCGCGGGATGTTCAT
CGTCGGCTGCCTGCCGGTGGTGCTGGTGGCATTCATCTGGTTCAAGGTGCCCGAGTCGCC
GATCTGGCTGGCGGCGCGTGAGCGCAAGGAATCGACGCCGCTGTGGCCGGTGCTGCGCAG
CCAATGGAAGTTGTGCCTGTATGCGGTGGCGCTGATGGCCTGCTTCAACTTCTTCAGCCA
CGGCACGCAGGACCTGTATCCGACGTTCCTCAAGGTGCAGCACGGGTTCGATACGCACAC
GGTCAGCCTGATCGCAGTGGCCTACAACATCGCGGCGATCCTGGGGGGCATTCTGTTTGG
CAGCCTGTCCGAGCGCATCGGGCGGAAGAAGGCGATCATCTGCGGCTCGCTGCTGGCGCT
ACCGGTGCTGCCGCTGTGGGCATTCAGCCATGGCGCGGTGGCGCTGGGCATTGGCGCCTT
CCTGATGCAGTTCATGGTGCAGGGTGCGTGGGGCGTGATTCCGGCCTACCTCAACGAACT
GGCGCCGGTGGGCACCCGTGCGGTGCTGCCGGGATTCGTCTACCAGTTGGGCAACCTGAT
CGCCTCGGTGAACGCCCCGCTGCAAGCGGAGATCGCCAAGAGCTACAGCTACGGCACGGC
GATGGCCATCGTTGCCGGCGTGGTGGCGGTTCTGATCTGCGTGCTGATCAGCACCGGCCG
GGACACGCGCGGCGTGGCGCTGGACCGTGCCGATGGGCAGGCGCATCGAGCGCTACCGGT
GCGGCCGTGAGGGCCATGCGCCAATGGTAGGAGCATCCCATAGGGGCGATCGCGGGCAGG
GCCCGCTCCTATAGAGGGATCTCAGGCCGAGGGCAGGCTGATGCGCTGGCCGGCGACCAG
CAGGGCGAGGCGGGCGAGGCTGTTCCAGACGTTGCCGGGGGCCTGGCCCTTGATCTGTGC
ATCGATCAGCTGGGCG
>NODE_131_length_1214_cov_3.025506
GTCCAGGCGCTCGGTCGCGTGGTCGAGCCTGTACGCCTGTCACGCAACCTGCTGCGCCTG
TTCAGCCTGGTCCTGCTCGCCGTGCTGATCGGCTTCGGCTATTTCTGGTGGCAGGAGCGC
TCTGCACGCCCGGCCGAGACCGGTAGCCTGAACATGGAGCACGTCGAGGTCGAAAGCGCT
GACGGCACTACCGAGATTCACACCCTCGACGAGCCGGAAGACCAGGCTGTCACCGAGGAC
CAGGCCAATACGCCGGCAGTTCCGAGCGAGCCGGTTGGCGATAACGGTAGCGCCGAGGGC
CCGGCGGAGGCCGCTCCGTCGACCGCCACTGCCCCGACCGCTCCGGGCGTTCCTGCTGCG
GCCGAAACTGCGCCGGCCCAGGCCCCGATCGTCCCGGCTCAGCAGCCGGCCGCCCAGCAG
CCCGTCGCTCCGGCTGTTCCGGTCGAGCCCGCTGCCCAGCCCTCCGTACCCGCCGCTCCG
GTGGTCGCTGCGGCCGGCCAGGGCGTAGTCAAGGTTCAATTCACCGCCGATTGCTGGACC
CAGGTGACCGACGCCGATGGCAAGGTCGTCCTCGAGGGCCTCAAGCGCAAGGGTGATTCG
CTGGAGGTTGCCGCCAAGGCGCCGGTCCAGCTGCGCCTGGGCTATGCCCAGGGTGCCCAG
GTCAGCTACAACGGCCAGCCTGTCGAAGTCACACCGGCGCGCGGTGGCACCGCACGCCTG
AAGTTGGGTGGACAGTAAGATGCATTGCGAGTCTCCGATCAAACGTCGCCTGTCCCGCAA
GATCTGGGTAGGTAACGTGCCGGTAGGTGGGGATGCCCCCATCGCCGTGCAGAGCATGAC
CAACACCGATACCCTCGATGTGGCCGCTACCGTGGCCCAGATCCGGCGTCTGGAAGACGC
GGGCGCGGACATTGTCCGCGTCTCCGTGCCGGACATGGATGCCGCCGAGGCCTTCGGCAA
GATCAAGCAGCAGGTCAAGGTGCCGCTGGTTGCCGATATCCACTTCGACTACAAGATCGC
CCTGCGCGTCGCCGAACTGGGCGTCGATTGCCTGCGCATCAACCCCGGCAACATCGGCCG
TGAAGACCGGGTCAAGGCTGTGGTGGATGCCGCCCGCGAGCGCAACATCCCGATCCGTAT
CGGCGTCAACGCCGGTTCGCTGGAGAAGGACCTGCAGAAGAAGTACGGCGAGCCGACTCC
CGAGGCGTTGCTGG
>NODE_132_length_1214_cov_2.524186
CAACATGGTCTATGGCGCCGGCACTACCGGCTACTGGGGCATGGAGGGCGGCGATGACCG
CACCTTGCTGCGTTTCGCCGGCATCGAGAATCCCACGTACGAGCGCTGGACCCTGGACAA
CCAGGCCCAGGCCGACTTCAGCACCGGCTGGCTGCGCCACACCCTGCTGCTGGGACTGGA
CTGGCAGCGGCAGAAAACCGAGGACCCGCAGGCGTACATCATGACCACGCCGCTGGACCT
GTACGGCGGCCCGTCCTATGGCCCTGTGGACAAGTCCGCCTTCACGGCCGATGACTGGAC
CTACACCGACCAGACCCAGCGTCAGACCGGCGTCTACCTGCAGGACCAGTTGCACTTCGA
TGAACACTGGGTGTTGTCCCTGGGCGGGCGCTATGACTGGGCTGGCTCGACCACCGACAA
CAGCAGCACGGCAGGCAGCACCCACGCCAGCCAGAAGGATGAAGCGTTCAGCGGACGGGT
AGGGCTGGTCTACCTCGCGGACAACGGCCTGGCGCCGTACTTCAGCTACAGCGAGGGCTT
CACGCCCAATGCCGGCACTGACTACGAGGGAAAATCGTTCGACCCGACCAAGGCCAAGCA
GTACGAGGTCGGTGTCAAGTTCCAGCCCAAGGGCTCGGACAGCTCGGTCACCGCCGCCGG
CATCGAGATCACCCAGCGTGCCGGCAGCGGCGTGCTGCGCGTGGGCGACGCGGCAGTCAC
CCTGTCCGACGGCCGTCTCGCCAGCCAGCGCGCCAGGGAAGACGGCCAGCGCAATCTGGT
ACTGATCGACCTGGCGCTGGATTACAGCAAGGCATCGCGCCTGGGCATTTCCACCTCGGC
CGATACCACGCCCGAAGCCCTCGACCAGGTCGTCGCCCTGCTCGCCAAGGCCGGAATCGC
CGCCAGCCGCCTGAGTGACACCCCCGGGCTCGCCGTGCTGCGCACCGTCGCGATGCTCGC
CAACGAAGGCGCCGATGCGGTGCTGCACGGTGTGGGCAGCGCGGGTGACATCGACCTCGC
CATGCGTGCCGGCGTGAATTACCCGCAGGGGCCGCTGGCCTGGGCCGGACAGATCGGCAT
CGGCAAGGTGCTGCGCGTGCTCGACAACCTGCAGGCCGCCTAAGGCGAGGACCGCTATCG
CCCGTCCCTGCTGCTGCGTCGCCTGCATGCAGAAGGACGCCATTTCCATGACTGACGCCA
CCCAGCTGGCCCGC
>NODE_133_length_1213_cov_3.111796
CTCGGCGTTATGGGTGGAAATCGCACGGATCACCGCCCAGGGCCTGGTCGCGCTGGCAGT
CACGCCGGCGCAGGCCTATGTGGCACCAGCCGGTGGAACCCGGCCATTGTTCGGGACCAA
CCCCATCGCCTTCGGTTGGCCGCGCGGTGAAAACGATCCGTATGTCTTCGACTTCGCCAC
CACGGTGGTGGCGCGCGGGGAAATCCAGCTGCACGAGCGCGAGGGCAAGTCGATCCCGCT
GGGCTGGGGCATCGACGCCCAGGGCAACCCCAGCACCGACCCGAGCGCCGTGCTCGACGG
CGCCATGCTGACCTTCGGCGGGCACAAGGGCTCGGCGCTGGCGACCATGGTCGAGCTGAT
TGCCGGCCCGCTGATCGGTGACCTGACCAGCGCCGAATCCACGGTGTTCGACGAGGGCAC
CAAGTCCTCGCCGCACCATGGCGAGCTGCTGATCGCGCTGGACCCGGCGCGCTTCCTTGG
CGCGGACGCCCCGCAGCACCTGGCGCGAGCGGAGACGCTGTTCGAATCGATCGTCGACAT
GGGCGCGCGGCTGCCGTCCCAGCGGCGCTTCGCGGCGCGCCGGCGCAGCCTCGTCGAGGG
CGTGGAAATCAGCGATTCGCTGTATGCCGATTTGCGCAAGCTGCTGGAATGACACGAGCA
CACGCTGCTCGCGATCCCGCGCAGGGCGTGCTCCTACAGGTTTGCTCGGTGCCTGGGCTC
AAGAATAAACGGGCATAAAAAAGCCCCGGCACAAGGCCGGGGCTGAGCATCGGCGCGGGA
CTGGCCGACAGTTCACTCCCGCGCCGACGAACTTTCAGCGAGTGACCGCGCCGCGCGTCG
TCTCGCCATCCACCAGCCGCGCGATGCCCAGCGGGTTGGCGTCCTTCAGCGCATCAGGCA
GCAGCGCGTCGGGGTAGTTCTGGTAGCACACCGGGCGCAGGAAGCGATCGATGGCCAGGC
TGCCGACCGAGGTGCCGCGCGCATCGGAGGTCGCCGGGTAGGGGCCGCCGTGGACCATCG
CATCGCAGACCTCCACGCCGGTCGGGTAGCCGTTGATCAGCAGGCGCCCGGCCTTGCGCT
CCAGCACTGGCACCAGCGCGGCGAAGCGCGCCAGGTCATCGGTGTCGGCGATCAGCGTGG
CAGTGAGCTGGCCATGCAGGCCGTCCAGCGCGCGGCGCAGTTCGGCCTTATCGACCACTT
CGACGATGAGGGT
>NODE_134_length_1212_cov_2.459912
CGTCCCTGCGTCGTGAAGAAATCCACCAGCGCGCTGGTTTCCTTGTAGGGACGGCTGTGC
AGGACGAAGGCGGCTTGGGCAGTAGAAGCGAGGCTCATGGCGCTGCGCCTGGAGTGAGAG
TCGGGGAGGACGCACGCAGGCGCCCGAAGGGTGCGCCCCGCGATTGCTCGCGGGGCGTCA
GGAGTCAGAGGTCGCCGTAGCCCAGCGAACGCAGAGCGCGCTCGTCGTCGGACCAGCCGC
CCTTCACTTTCACCCAGAGGTTGAGCATGACCTTGGAGTCGAACAGCACTTCCATGTCCT
TGCGGGCGTTCTGGCCGATGCTTTTGATGCGCTCGCCCTTCTCGCCGATGATGATCTTCT
TCTGGCCATCGCGTTCGACCAGGATCAGCGCATGGATGTGCAGGATCGGACCGTCCTGCT
TGAACTCCTCGATTTCCACGGTGACCTGGTACGGCAGCTCGGCACCCAGCTGACGCATGA
TCTTCTCGCGTACCAGTTCGGCGGCGAGGAAGCGGCTGCTGCGATCGGTGATCTGGTCTT
CCGGGAAGAAGTGCTCGCTCTCCGGCAGGCGCTCGGCCACCAGGCCTTCCAGTACATCGA
GGTTCTGCCCGTGCTGGGCGGAAATCGGCACGACTTCGGCATTGGGCAACTGTTCGGCCA
GCCACTGCAGGTGCGGCAGCAGATCGCCCTTGTCTTCCATGCGGTCGACCTTGTTCACCG
CCAGCAGGACCGGGCAGCTCACGTATTTGACCTTGTCATAGACCATCTGGTCTTCGTCGG
TCCAGCGGTTACGGTCGACGACGAAGATCACCACGTCGACGTCCTTCAGCGCGGCGCTGG
CCGAGCGATTCATGTAACGGTTCAGCGCCTTGTCGTTGTCCTTGTGCAGGCCAGGAGTGT
CGACATAGACCGCCTGCACATCACCCTCGGTCTTGATGCCCAGCAGGGTATGGCGAGTGG
TCTGCGGCTTGCGCGAGGTGATCGCCAGCTTCTGCCCGAGGATATGGTTGAGCAGGGTCG
ACTTGCCCACATTGGGGCGGCCGACGATGGCGACGTAACCGCAACGTACGGCTCCTGCTT
CATCGTGCCCGGATTGATCGTGCTGGTCTTGCTCGTGCTCACTCATGGCCATTCTCCACG
CCCAGGGCTGCCAGCGCGGCGGCGGCGGCCACCTGCTCGGCAATGCGGCGGCTGCCGCCG
TGACCGTGGGTC
>NODE_135_length_1211_cov_3.262787
GTCCTTGATGCGCTGGTTGATGCGCGGGTTGGCGTGACCGAACACATTGACCCACCAGGA
ACTGACCGCGTCGATGTAGCGCTTGCCTTCGAAGTCCTCCAGCCAGATGCCTTCACCGCG
GCGGATCGGGATCACCGGCAGGCGTTCGTGGTCTTTCATCTGGGTGCAGGGGTGCCACAG
CACCTCGAGATCGCGCTGCATCCACTCGGCGTTCAGGCCCATGGTCTGCTCCTTGAAATG
ATGGCTCGTCAGACGGTCGACTCGCTCGGATCGGGCAAGCCTATGCAATGCACCTGAGAT
GAACAAGGACACGTCCCGGGGCACAGGCTCCAGGCAGCCGACCAAGACGGCTATTCGGCT
CTCGGGCGCTGACGTATGCTTCGCGCCTTTGCACCAATTCGGGGAAGTCTGGCGATGAAA
ATGGGATGGCTGCGCGCTGCCGCGTTGCTTGCTCTGGGGGTGTTCAGTGCGGTAGCGCTG
GGCAAGGACAAACAACCGACCGCCATCGTGGTCGGTGGTGGGCTCGCCGGGCTTTCCGCG
GCCTACGAATTGCAGCAGGCGGGCTGGCAGGTCACCCTGCTGGAAGCCAAGCCGCAGGTG
GGCGGCCGTTCGGGCCTGGCCACCAGCGAATGGATCGGCAACAAGAAAGTCCAGCCGACC
CTCAACGGCTACCTGGACACCCTGAAGGTGAACTCGGTGCCGGCGCCGGAATTCGTCCGT
ACCCCGAGCTACCTGATCGACGGCCTCTACTACACCAGTGCTGACTTGAAGGCGAAGATG
CCGGCCGTCGCCGCTGACCTGGAGCGCTTCGAGAAGTCGCTGAACGAGCTGTCCGCCTCC
ATCGACGACCCGCTCAATCCGCTGGCGAACAAGACCCTGTTCGCCCTCGACCAGCTCACC
GCCGCACGCTGGCTGGACAAGCTGAACCTGTCGCCGACCGCGCGCCTGCTGGTCAACCAG
CGCATCCGCTCGCATTACGACGAGCCGTCGCGCCTGTCGCTGCTCTACCTCGCCCAGCAG
GGGCGTGTGTACCGTGGCGTCGACGACCGCGACCTGCGTGCGGCACGCCTGCCCGGCGGC
AGCCAGGTGTTGGCCCAGGCCTTCGTCAAGCAGATCAAGACCATCAAGACCAACGCCAAG
GTCACCTCGATCAGCCAGGACAAGGACGGTGTGACCGTCAAGGTCGGCGCTACCGGCTAC
AGCGCCGACTA
>NODE_136_length_1210_cov_3.169462
CAATCCTCCTGCTCGTCGATGATCAGACCGGATAAGCAGCCGCGTTGCACGAACAGCGCT
TTCAAAGTGTCCAGCATTTCCTCGTCGGACCAATGATGTGAACGCGCTCGAATGATGGCC
TGCGCCGCGAGAAACTGCGATAGATCAACCACCGGAGAGAATGCACCATCGGCACGCACC
CATTGCTCACTGGGGTTCCGAATGCGCGCCTGCTTCAGCTTTCCTGAAGTGCGGTTCCAA
ACATTGTTACCAATGTACTTCTCATTGATCAGAACCTGATGCACGACACCCCGCGTCCAG
GGGCGCTCCAGATCCGTACGAAGCCCGCGTCGATTCAGTAGCTCTGCAATCTCTGCCTCG
CAACGCCCCTCATTCACGAAAGCCCGATAAATGTCCTGAATCACTTGCTGCTCGGAGTCC
GGCCCAGGGGTCAAGATGACGCGATCCGTCTGAAGGCTCTTGTGCTCACCACGGGCCAAG
AGGCATTTGGGCTGTCCAGATTGATCAACCAACTGACGCCTCAACCCATATCCCGCTGGC
CCGCCTTGCCGATAACCTAATTCGATCAAGCGAGACTGTCCTGCAAACACTTTTACGGAC
AGCTCACGACTGTACTCACCAGCCATCATGCGCTTCACACTTTTGATGATGCTGGATACT
GGAGAGCCATCGTTGACGAATTGCTCAGCGCAATACTCAACCCGGACACCAGCCTGTCGA
CAACGCACTTCATAACTGGCGCTCACGTCGGGATCTTGAAAGCGTCCCCACCGACTCACG
TCGTAGACCAGAATCACCGAGAAATCGGATTGGCCTGCATCGACATCCTGGAGCAGATGT
TGAAGGGCTTCGCGTCCCTCCAGACTCAGACCACTCTTCCCCGCATCCGTGTACACCCGA
ACGATGTCCAGCTCATGCGCTGCCGCGTAGATACGAATGGCATCCAACTGATTTTCTGTG
GAGTACTGCTGGTGCTCCGTAGACATACGGACATAGGCCGCAGCTTTATTGCTGCCCTCC
ACCGTGGACAGGTTTGCTCGTCTCATTTTCAGATCGATCCCCCTCTGGGGCTTTGGGTGT
AAACCAATGCCCAGCAGTAGACATCGCCCGATCTACGGGGCGCGAACGGATGCACCACTA
ACGAATCTAGAGAGAGGAATCGGAAAAATGATCGCGAAAATGGGCAATCCATTTCCAAAC
AGCGCAGAAA
>NODE_137_length_1209_cov_3.202297
CCCTGGGCCTGGCGGATGACCTGCACCAGCTCGTCCAGGCTCTGCGGCGCCAGGCGCGCC
GCCGGCAGACAGCTTTGCCCGCCGGACCAGTTGCGCCAGGGGATCAGCCGCGGCGCGCGA
GCCAGCTCGGCCGCCAGCGGGCTGGTCGACAGCGCGGCGAAGGCGCCGGCGATACCGGCG
CTCTGCAGGAGCTGGCGCCGGGTAAGTTGAATAGGCATCGAAGGGACCCCGTGCTTACTG
GACCGGCTGGCCGGACATGAAGGAAATCAGCGCGAGGAACTCGTCCTCCGAGCACTGCAT
GCACATGCCCATCGGCGGCATGCCCTTGAAGCCATTGATGCTGTGGTCCAGCAAGCTGTC
CGCGCCCTGGGCGACGCGCGGCTGCCAGGCCTTCACATCGCCGGCCTGCGGCGCGCCGGA
AGCCGGGTTGGCGTGGCAGAGCTTGCAGCTGCTGTCGTAGATCTTCGCCAAGGCGGGGTC
AGTCGGCGCCAGGGCGGCAGCGTTGTGCGGTGGTGTCGGCGCCGCATCGTCGCCACAGCC
AGCGAGCAAGCCGGACAGCGCCAGCAAAGCAAGCGGCAGCCAGGGTGTTGCGAGTTTGTG
CATGGTGCTCCCCTGTTCTTCCCGCGCGGACCGGCAGCGCGGATTCTTGTTGTCATGGGT
AGCAGGCAGGTTAAGTCGGGCACCTGTGATCCCCGAGGGCTTTGCCGGCCAACAAGGGGG
CTCTGTGCGGACAAGGTGGCGTTCGGGCCCCTGTCGGTTTCAGGATGCGAAGGGTCGTTC
GAGTGCTATCCCTAATCCAGAGGGATGGCAATCTTTCCTACTGTCGAGGACCGGGCGCGC
ACAGATGCTTGGCCGGACTGCAACACCCCATAACAACAATGGCGCTCCGCAGAGCCACGA
AAACCGTGACGTGGCCGGTACGCCGCAGCCGAAGGATTCCGGTTCGCCGCCGGCAGGTGG
CGCCCGTTATGTCGAGGTGCGCTGTATGCCTGATGATTCGCTTCACCTGCCGTTGATCCA
CGATGTGCTGGAACGTCTCAAGGCCACGCCCGGCGCCCTGCTGCCGGTGCTTCACGCCAT
CCAGGACTGCGTCGGCTACATTCCCGACGATGCCCTCCCTGAAATCGCCCACGCCCTGAA
CCTCAGCATCGCCGAGGTGCGCGGGGTGATCAGCTTCTACCACGACTTCCGCACCGCGCC
CCCGGCACG
>NODE_138_length_1207_cov_3.140708
CCTTGTAGCGCTCGCTGGTCAGGACGATCTCGCCATTGCTGGCGTGCAGGTTGAAGAGGA
ACTGGCCATCACTGGCCTTCTTCAGATGGTACTTGGCGGCCATGCTGCGTCTCCGTCAGG
GCGGGTTGGGTCCTCCCAGCGTAGACGGCAGCAGGCGCTCTGGAAGGCGCCATCCGGCGG
ATGGCGCCTGGCGGGATCAGAGCTTGAGGGTCTTCACGCCATCAGCGGTACCCAGCAGCA
ACAGGTCGGCCGGGCGCGCGGCGAACAGGCCGTTGGTGACCACGCCGACGATGTTGTTGA
TCGCTTCTTCCAGCTGCACCGGGCTGTCGATGCGCAGGTTGTGCACGTCGAGGATGATGT
TGCCGTTGTCGGTCAGCACGCCCTCGCGGTACACCGGGTCGCCGCCCAGTTTCACCAGTT
GGCGCGCCACGTGGCTGCGAGCCATGGGAATGACTTCCACCGGCAGCGGGAAGCCGCCGA
GAATCGGCACCCGCTTGCTGGCGTCGGCGATGCAGATGAACTGCTTGGCGACTGCGGCGA
CGATCTTCTCGCGGGTCAGGGCGGCACCGCCGCCCTTGATCAGCTCCAGGCGCTCGTTGG
TCTCGTCGGCGCCATCCACGTAGAACTCCAGCTCGCTGACGGTGTTCAGGTCGTAGACCG
GAATGCCGTGGCCCTTCAGGCGCTGGGCGGTGGCTTCGGAGCTGGCTACGGCGCCGTCGA
ACTCGGCCTTGTGCTTGGCCAGCAGGTCGATGAAGAAGTTGGCGGTGGAGCCGGTACCCA
CGCCGACAATGCTCTTGCTGTCGAGGTGCGGAAGGATGTGATCGACGGCGGCCTGGGCCA
CAGCCTGCTTGAGCTGATCCTGGTTCATGGCGAAGGGTTTTCTTACCTGGAAGGGCGCAA
GGGCGCCGGAGAAAGTTCGAGAAGGCGGATTATAGCGGCCTGGGGCACACCGGTGTTGCG
CCGCCGGGCAACTGTTATGGTCATCTGCGCGCGGATTGTTCGGTGGCCCGCGCCGCGCCC
GCTGGAGTAGACTCGCGGTTCCTCGAAAAGCCGCCGATATAGCCCTTCCGATGCTCGAAC
ACTACGTCAAGAAGATCCTCACCTCGCGTGTCTACGACGTTGCCGTGGAAACGCCCCTGC
AGCCCGCCCGCCAGCTCTCCGAGCGCCTGGGCAACCAGATTCTGCTGAAACGCGAAGACC
TGCAGCC
>NODE_139_length_1207_cov_2.891150
ACCCTTGCTCCGTGGCACGCCGATAGGTACCTTTGCGCACTTTTTCACGGGAGAACCCCC
ATGTCCGTCGATCTCGCGCACATCCGCCAAGTCATGGCCGAAGCCGACTGCCTGTACACC
AACGCCGAGGTAGAGGCCGCCATCGCCCGTGTGGCCGAGGCCATCAACGGCTCCCTGGCC
GAGTCCAACCCGGTGGTGTTCTGCGTGATGAACGGCGGCCTGATCTTCTCCGGCAAGCTG
CTCCCGCTGCTGAATTTCCCGCTGGAAGCGTCCTACCTGCATGCGACCCGTTACCGCAAC
GAGACCACCGGTGGCGAGCTGTTCTGGAAGGCCAAGCCGGAAATCTCCTTCATCGACCGC
GAAGTGCTGATCATCGACGACATCCTCGACGAAGGGCACACCCTCTCGGCGATCATCGAC
TTCTGCAAGCATGCCGGCGCCAAGCGCGTGCACACCGCCGTGCTGATCGACAAGGACCAC
GACCGCAAGGCCCGTCCGGACCTGAAGGCCGACTACGTGGGCCTGTCCTGCATCGACCGC
TACATCTTCGGTTACGGCATGGACTACAAGGGCTACTGGCGCAACGCCGCCGGCATCTTC
GCCGTAAAAGGTCTCTGACGATGAGCGGGCCGCGTTTTCTCGACAGCGCACTGTTCGACG
AGGTCGCGGCCCGTGCCGCCGCCAGCCCACGGCGCCGACAGAACCACAACTTCCATGAGC
AGACCGAGCCCTGCCACCGCCTGCTGAATGCGCTGCAGCCCGACAGCTACATCCCGCCGC
ACTGCCATCGCCACCCGGACAAGGCCGAAAGCCTGCTGGTGGTGAAGGGGGCGCTGGGCC
TGCTGATCTTTTCCGACAATGGCGAGCTGCTGACGACCCGCGTGCTGCGCGCGGGGGGCG
AGTGCGTCGGGGCTGACCTGCCACCGGGCACCTTCCACGCCATCGTGGCGCTGGAGCCGG
ACAGCATCATGTTCGAAGCCAAGGCCGGCCCCTTCGTGCCGCTGGACGAGGACGAGCGCG
GGCAGTGGGCGCCACGCGAAGGCGAGGCGGGTGCTGCCGAGTACCTGGCCTGGATGCGTT
CGCAGTTCCCGGCCTGACTCGTGGTCGCGCCCGATGGGCGCGCCCCGCACCGACACCTTG
ATAGATGTCGATGCATGCATGGGGGGACTCGCATTTTTGGCGAGGCATGCGCCGCCTATC
CTGCGAG
>NODE_140_length_1207_cov_2.874336
CTCGAGGGCGTGCTGGAGGCTGTTGCGCAGCAGGTGTGTGAGCGCCTGGATATCCCGGTG
ATCGGCATCGGCGCCTCACCGGCCTGTGCCGGGCAGGTACTGGTGACCGAGGACATGCTG
GGGCTGTCAGGCGAGCAGATTCCTCGCTTTGCGCAGCAATACGTGCGGGTGGACGAGCTG
ATCGGCGCGGCGGCCGAGCGGTTCGCCAGCGAGGTGCGCGAGCGCCGGTTTCCGCAGGCG
CGGCATTGTTTCGGGATGGCGAAGGCCTGAGGTCGGTGCGTGGGGCCTGATGCCGGCCCT
GGCGACGGATCGCGGGCGAGGCCCACCCGTGCAGGTCACCGCTGGAGACGCCCATGGGCG
CCCCTGCAGGTTTCCGGAGAGATGCGGCGCGGTGGCGTCAGACCCACTCGGTGCTGCGTT
TGCGGCGCACGCGCAGCATGGTTGGCAGGATCAGGCCGGCCAGCAGGCCGGCGCCGGCGA
TGCTGCCGCCGTAGGCCATGTAGCGCATCAGCACCTGCTTGTTCTCGTCGCCGAGTTGCG
CCTGGGCGTCGCGCAGTTGGGAGCGTGCCTGGTTCAGCTCGGCGTCCAGTGCGCTGCGGG
CTTCCTGCAGTTCATCGATGAGCTTCTTGCGTGCGTCGAGGGTTTCCTGCATGCCCTGAA
CGCGGTTTTTCCAGGAATCGTCGATGGTCTGCAACTGGGTGGTCAACTCGGTGACCTTCT
GCTCCAACGCCGGCAGGCGCTCGGCCTGGCCGGGCTTTTCCTGCAGGTCCTTGCTGGCGA
TCCATACGGTGCTGCCGCTGTCGCTGCGCACCTGGCTGTAGTCACCGGAGGTGCTGACCA
GCTGGACCTTCTGCCCGGAGGTCAGCGTGCCGACGATACGGTAACCATCGGTGGGGCCGC
TGCGTACATAAGTGCTCAGGCTGTCGTTCACCCAGCGCGCGTTGCCAGCGGGCTCCTCGG
CCTGGGCCGAGGTACCGGCTGCCAGCACGGCGGCAAACAGGCAGGCACCCAGGGCGCGAG
TCTTGAGGGGAGAAACTTGAGCGGGGAAGCGACGCAATAGGGACATGGGCACTCTTCACA
TGACTTGGAACGAAACCCGCCTTGCGGGAGCGAATACGTCGGCCGGGCGAATTATTCAGA
ACTGGCAGGTTCAGGACTGTCCGGGTGGCCAGTGGCCAGAGGCGCCACCCGGGGGGCCGA
CAGCACA
>NODE_141_length_1205_cov_4.004433
AATCGCATCGCCCGTCGTGGTGTGCTGGTAACAGACGACATGGCCGGAGTTCTCACCACC
TAGCTGCCACTTGCGCGACTGCAGTTCGGACATCACATAGCGATCGCCCACCTTCGCGCG
AGCGAACGGGATATGCAGCTCCTGCAACGCCAACTCGAGGCCAAGGTTGCTCATCAGTGT
CCCGACCACGCCGCCATGCAGCTTGCCGCGATCCAGCATGTCACGGGCGATGAGATAGAG
AATCTCGTCACCATCGACGATGGTACCGGTATGGTCGACCATCATCACCCGGTCGCCATC
ACCATCGAAGGCGATACCGATATCCGCGTGATTGGCCAGCACGGCTTCCTGAAGCGCCCC
CATGTGGGTGGAACCGCACTTGTCGTTGATATTCAGGCCATTGGGCTCGGCGCCAATGAC
GAAGACTTCGGCGCCCAGCTCACGAAATACATTGGGAGCGATCTTGTAGGTCGCACCGTG
GGCGCAATCCAAGGCAATACGCAGACCTGCGAAACTGGTGTTCGACGGCACGCTGCTCTT
GCAGAACTCGATGTAGCGACCAGCGGCGTCATTGATGCGCGAAACCTTGCCCAGGCGGGC
CGACTCGACCACGGTCATCGGCGCATCGAGGAGCTCCTCGATGATCAGCTCCACTTCGTC
CGGCAACTTGGTGCCCTGACCGGAAAAGAACTTGATGCCATTGTCGTCGTGCGGATTGTG
CGAAGCACTGATGACGATGCCGGCCTCGGCATGGAAGGTACGGGTCAGGTAGGCAATGCC
TGGCGTCGGCATCGGGCCGAGCAGCAGCACGTCGGCTCCCGCGGCAGACAAGCCTGCCTC
CAGCGCCGATTCGAACATGTAGCCGGAAATCCGGGTGTCCTTGCCCACCAGCACGCGGCA
CTTGCCCTGCTGACGGAAGGCCATACCCACTGCCCAGCCCAGCTTGAGCACGAAGTCCGG
CGTGATCGGCGGAGTGCCGACGCGCCCGCGGATTCCATCGGTACCAAAATACTTCCTGCT
CATGCGGGCATCTCCTCTTCCGTTGCACTTTCCACTGCGTGAATCATTCGAACGACATCC
ACCGTCTCGGCGACATCGTGGACGCGGATGATACTGGCCCCCTTGGCTACCGCGAGGGCC
GCAAGCGCCAGACTGCCATAGAGACGCTCACCCACCTCACGGCCGAGCGCACGCCCGACC
ATGCT
>NODE_142_length_1205_cov_3.031915
CGTCAGGCGCGCCAGCGCGGCTTCGTCGGAAGACGGACGCGGATGTTCGTCCTGCTCGAC
GATGTTCGGCGGCGTCTTGCGTCCGGTGGGGACGCTGACCGGCAGGATTTCCTCGGCGAA
GAAGCCGTCCTGGCGAGCCGCCTCGAAGCGCGCCTGGGAACGGGCGGCGAAACGGTCGGC
CTGCTCGCGGCTGATGCCGAACTCGCGGGCTACATTGTCGCCGGTCTCCGGCATCGTGTC
GTTGCCAAACCCGGCGATGATCTTCGGGTTGGGGAAGCGCGCGCCGATGGTGCTATCGAA
TACCGTCAGGTCGCGGCTGTAGGCGGACTCGGCCTTGGCCATGACGAAGGGCGCGCGGGA
CATGCTTTCCACGCCGCCAGCGACGAACAGTTCGCCTTCGCCACAGGTCACAGCGCGCGC
CGCGTCGATGACGGCAGCCAGCCCGCTGGCGCACAGGCGGTTCACCGTCTGGCCCGGTAC
GGTCACCGGCAGGCCGGCGAGCAGCGCGGCATGGCGGGCGATGTTGCGGCTGTCTTCACC
GGCCTGGTTGGTGTTGCCGAGGATCACGTCCTCGATGACCTCGCCCGGTACGTTGGTGCG
GGCCAGCAGCTCGCGGATCACCTGGGCGATCAGGTCGTCCGGGCGCACCGGAGCGAGAGC
GCCGCCGTGGCGGCCGAAGGGGGTACGCAGGCCGGCATAGATAAAGGCATTGAGCATGGA
GGTCTCCTGGAAAGAGGTGGACGCCGGGCTTCAGCTCAGCGCGGGCTCGGCATGGCGCAG
CGACAAGCCCAGCGCGGCGCGGCGACGCAGCCAGGGGCCGGGGCGGTAGCGGGCATCGCC
GGTCAGGCCGGTCATGCGTTCGAGAATGGTCAGCAGGCGCGCCGGGCCGACGCTGTCGCC
CCAGGCCAGCGGGCCTTGCGGATAGCCCAGGCCGCGGCGCACGCCTTCATCGAGGTCATC
GACGCTGGCGATGCGCTGCTGGACGATGTCGCCGGCCAGGTTGACGATCAGCGCCAGTAC
GCGCTGGGCAACGAAGCCGACGCTGTCATTGATCAGCGTGACACCCACGCCGTCAGCCGC
GAGCAGCGCATGGGCGGCGTCACGCATGGCGGTGGAAGTCGCCGGGTTCTGCATCAGGCA
GCGGTGGCGCTGCAGGTCCAACAGCAGGTCGATGCAGACCGTTCGCGCCGGGTCGGTGCC
GAAGG
>NODE_143_length_1202_cov_3.205333
GAAGTGGGGCTGGACGGCACGGCGCACCGCCTGCACCGCTGCGGCGATCGCAACCCCATC
CGCCGCGCAGCCAGGGTGGCCCAGGCAGGCGCCCAGGTCGCGCACAGCTGGTTCCGGCTT
GAGCAGCTCCAGCACCAGCTTGTTGACATCGCCCTGGCGCTTGGCCGGGATCCCCACCAG
CCACGCCCGCTTGAGCGCCTCGGCTTTCAGCGGCACCCAGTCCAGCGCCTGCTGAGCGGC
ATAGCGCAGAGTTTCGTCGGTGGTGCCATGCTCCTGTTCCGGGCGGTGCAGATAAGCCAC
CACGGGTGCGCTCTTCTGGGTCAGGCGGTTGCCCAGCAACAGCGCCACCGCCGCTTCCGC
CGAATCCTCCAGCGGCTCCGGCGCCACGCACAACGCTACTATCAGCAACAACGCCGGATC
GGCGATGTGCTCGTCCAACCAATGGTCAACAGCGTCCAATCCCTGGCGTTCCAGGCGCGT
CACGGGCTGACGGATGCCCGACTCCCCCCAGGCCTGCTTCCAGGCATCCTGCTGCTGGGC
CGGAGGAACGCTGCTGTCGGTTTCCAGCAGCAACGTCAACGGCTGCTCCGGCGGGAAGGC
ACGCAACGCCACGGCGATCTCGTCCAGTACCTGGAGGTACAGGCGAAGCAGCATCGCCGC
GTCATCCAGTGTTCTTCCCGCATCGTCCATGACCGGCGATATCGCGGTATGCCGTGCGGT
GAGTTCCCCCTTGCCCCGCACCGGCTGGGTTTTCAGCTCGGCCTTGCCGCTGGCCAACGC
TTCGAACTGTGCATCGCCCTGCTCGTCATCCTCCTCACGCAATGCGCTGTAGAGACTGAC
CGCCAGCACCTGTTGCGAACGCCGCCCCTTGCGCAGCTTGGCCAGCCAATCCGCCTCGCG
CGCCTCATTCCAGCCCTCGGCGCTGCTGAGCAGGCTCATATGCAGCAGGAACCGCCCAAA
CAGCAGCAGGCCCCAGACCACCAGGGGAACCCCCAGCGCCCGGCCCCAGAACAGCACGGG
TCGTTGCCCCAGTGATTGCTCGCCCAACGCCAGGGTCAGGCCCATGCCAATCAACAAGGC
CAGCAACAACAGGCCCAGCCAGACCCACGCACTGGGCGGCGCCGGCAGCTTGGCAGGCGG
CGGTACCTTATCCAGACGAACCGCCATGCTCAGCTCGCTGTCGCATCGGGAAGGGATGTG
AT
>NODE_144_length_1201_cov_0.548043
AGCTCTGTAACTATAAACGTTATCGCAAATCACTTTAAAGTCAATCACATATGTGTCGTG
CTCTTCCGAGCTGCTCTTGTGTTTAAATATACAATTCTCTCTGCACATTATGTTGAGAAA
ATTGACCTGCATACAAAGTTATTCTTTACCTTGCGTTAAGTTAAAAGTTCTTACACTGTC
ACGATTTCAATTTTTGACATATGCAAATCAGCATAACGATTAACTGTATTTTTTGCGACT
TCGTTGGTGAGTTATATGTTCTACATTTAATTTATAAGAAATGTTACTGTTGCGAAAAAT
ATTGATTTGTAAAAATTTGTAATATTGTTATAGATCTCTTGAAGAGGGGATGTTAACCAT
TCCGAAACGTCAGATAAATAAATAAAGATTGTTGCTCTAATTGGGTGTAGAGGTTTATTC
CTCAAACCTTTCCATTGTATATTTAAACACAAGAGCAGCTCGGAAGAGCACGACACATTT
GTGCATCTTCAATTAATTCAAAATCATTCACATGATGCTGATAATTCCATAAACATCGAA
AAAATACGATAAAGTAGACTTATATTTAAATTCAAATTGGCGACGAATCATTGATTCAAA
TAAGCTGTAATTTGTTTTGACGATTCTACATAGTTTGCCAAATAAAAGTATGGAACAGAA
TTTTTTTAAGTTGTATAGAAGAGAAAATAGAGCTTCAAAATCTCAAAATTGAGGAAAAAT
CGCCATTTTTAAGGCTATTTTGATGGTTATTATACTGCCCATTCAGAACAAAATCAAATA
TCGAAAAACTGTTCCATACTTTTAATATGTATGATATTTAGAGTGAGTACACCAAATTAC
AGCTCATTTCGACGAATGGTTCGTCGCGAATTTTATTTTGAAGGTTGAAAAAAATGAATA
ATCTGTGGTTTCAGAAAATTAGGTTCGAAAGAGGAAACGAACAAAAATATTATTCAAATG
TGAATAAATTTTTTTCATAAAGTGAAAAAACAACTCAATTTTCTCAGAATATATAGGTTT
TCCATTTCTTGGATACTTTATAAGTTAGTACTAATTGGATTTTTTAATCAAATTTTTCGG
TTATTCCAATCGAAATCTCGACTGGGCGGCCCCCTTAATGTAATCATGTATTAAGAAATT
CATTAATACATAAAAAAATATAAATCACAAATCAAGATTGAATTTGGCACATGCAGAAAA
C
>NODE_145_length_1199_cov_4.377897
GCCGAGCAGCTTGGGCGCCATGAAGATGCTGTACTCGTCGACCAGGCCCAGGCGCGCAAA
GGCTCCAGCCAGGCGGGGGCCGGCTTCCACCAGCACCTCGTTGACGCCCCGGCGGCCGAG
TTCGCTCAGCAGCGCCAGCAGGTCCACCTGGCCATCGAGGCCGGCGAGGTTCAGCAGTTC
ATGGCCAACCACGGCATAGTTCGGGTCGTCCTGGGTGCTCACCACCAATGCGGGGCCGGC
CTGGAAGAAGGCGGCGCTCAGCGGCACGCGCAGGCGGCCGTCGATCAGCACACGCAGTGG
CTGGCGCCGGGAGGCCAGCGCGGTCTGTTCAGCATCCAGGCCCAGTTCGTCCGGGCGCAC
CGTCAGGCGGGCGTCATCGGTCAGCACGGTATCGGCACCGGACAGCACCACGCTGGACTG
CGCGCGCAGGCGCTGTACCGCGCGGCGCGCGGCGGGGCCGGTGATCCACTGGCTTTCACC
ACTGGCCATGGCCGTGCGGCCGTCCAGGCTCATCGCCAGCTTCACGCGGACGAACGGCAG
GCCGGTCTCCATGCGTTTGAGGAAGCCCTGGTTCAGCGCTCGAGCCTCATTCTCCAGCAC
GCCGGAGCGCGTCTGGATGCCGGCTTCGGCGATGCGTTTCATGCCACTGCCGGCGACCTG
CGGGTTCGGGTCCTGCATGGCCGCGACCACACGGGCGAGGCCGGCAGCGATCAGCGCGTC
CGCGCAGGGCGGCGTGCGGCCGAAGTGGCTGCAGGGCTCCAGGGTGACGTAGGCGGTAGC
GCCACGGGCCTTGTCGCCGGCCTGGCGCAGAGCATGGACCTCCGCGTGGGGCTCGCCGGC
GCGCACGTGCCAGCCCTCTCCCACCACCTCGCCCTCGCCGACGATGACGCAGCCCACGCG
GGGGTTGGGATGGGTCGAGTACCAGCCCTTGCGCGCCAGTTCGATGGCACGGGCCATCCA
GCGCTCATCCATGCCGTTCATTCCTTCGACGGCTCGCGGGCCAGGCGCTCGATTTCCTCG
CGGAATTCGTTGAGGTCCTGGAAGCGGCGGTAGACCGAGGCGAAGCGGATGTAGGCGACT
TCATCGAGTTTCTGCAACTCGGCCATCACCAGTTCGCCGAGCACCCGTGACTTGATTTCG
CGCTCGCCGGTGGCGCGCAGCTTGTGCTTGATATGCGCCAGCGCTTCCTCCAGCCGCTC
>NODE_146_length_1195_cov_2.963327
CGATGCGCGCTTTCCGGCCCGGGCCGCTCTGGACCGGGCGTGGGTAAAGATGCCAGCAGG
GCTTCACGCAATCTTTACCGAAGCTTTACGGGGGACTGACCGCCCTTGACCTTGCGGTCC
CTAGACTGGGCTCATCCGGTAACGACCGGCCCCAGAAAGGAGAAACACCATGCGCAAGAC
CCTGACCGCCCTGCTGATCGCCGCTGCCCTGCCGACCGTCGCGCTGGCGGCCACTCCCGC
GCCGACCGACGCTCCGCCGCCCGCCCCGTTCATGAAAGACCATGGCCCGGGCATGCACGG
CCAGCGTGGCGAACACGGCGGCCTGTTCCGCGAACTGAACCTGACCCAGGACCAGCGCCA
GCAAGTCGGCAAGCTGATGGGCGATTCGATGAAGGATCGCCGCGCGATCACCGAGAAGTA
TTGGAACAAGCTGCCTGAAGCCGATCGCAAGGCCATGCAGGAAGAGCTGAAGGCCAATCG
CGAGAAGTCCGAGGCCAGCATCCGCGGCATCCTCACTCCCGAGCAACAGAAGACGTTCGA
CGAGCTGAAGAAGCAACGTGAACAGCGCAAGGCCGAGTGGGCGGAGTTCCAGACCTGGAA
AGCCCAGAAAGACGGCGCCAAGACCAACTGATCACTCCAGCACGTGCAGGCGCCGGGTTA
TCCCGGCGTCTTGCCGTGGGGCCCTGACAACGGATAGACCATGCGGCTGAACAGGAAGAC
CATGCGTTCACTCTTCTGGCGGATCCTTGCCGCCTTCTGGCTCGCCCTGTTGCTGGTGGC
CGGACTGTCGATCCTGCTGGGCCGCGCCCTGAACCAGGACACCTGGGTCATCGCCCGCTA
TCCCGGGCTGCACGACATCGCCAAGCAATGGACCCTGCTCTACGAGACACAAGGCCCCGC
CGCTGCGCAACAACTGCTGGAAAGCCGCCGGCAGCAATACGAGCTCTCGGTCCAGGTGCT
CGACGAGACCGGCCAGCGCCTGGTCAACGGCACCTACCTGCCCCGCCCGCCGCGCCCCCG
CGACAACAACTTCGACCGCAACGACATGCCGCGCTTCCCCTGGCGCCAGTTGAGCCAGGA
ATACACCAGCAGCCGAACCGACCAGACCTACCTGTTCATCTACCGCATTCCGCACCCGAC
ACTGCAGGCCTGGCATCGCAGCAGCCTGCTCTGGCCGCTGAGCGCGCTGGGTATC
>NODE_147_length_1194_cov_2.807520
CTGGCCCGCGTGGAGGCCCTGCCCCACTTCGTGCCGATGCAGCGCACCGCCATCGGCCTG
CAAGCCTGATGCAACCCTGGCTGCCGGAGGACCCGGCAGCCCCTTTTCTCGCGAGGTGTT
CGACATGTTCCAGTTGCCCAAACACCGCACTTCCCCCTGGCACGCCGGCGAAAAGGCCAT
CCAGGAACGCGTCGGCGTCTCCGAGCGCATGGAGATCCACGGCCAGAAAGTCATCCGCGA
CTACATGCCCGACCAGCACCGCGAGTTCTATCACCAGTTGCCCTTCATCATCGTCGGCGC
CGTGGATGACCAGGGCCGCCCCTGGGCGACGCTGCTCGAAGGCGCGGAAGGCTTCGTCAC
CTCGCCGGACCCGAAAAGCCTGCTGCTCGACAGCGTGCCCGACAGCCAGGACCCCGCCGC
CAGCGGCCTGCAGGCCGGCCAGGCGATCGGCCTGCTGGGCATCGAACTGCACACCCGGCG
GCGCAACCGCATGAACGGCATCCTCCGAAAAGTCGATGGCGGCCGGTTGGGCGTGGCGGT
CGAGCATTCCTTCGGCAACTGCCCGCAGTACATCCAGAAGCGCGAGTGGAGCCGCGACGA
GCAGCGCTACAGCCAGCGCGCCCCGCGCAAAGACTTCAGCGCGCTGAACGAGGAAACGGC
GGCGATCATCCGCGAGGCCGACACCTTCTTCGTCGCCAGCTACGTGCAGCACGAAGACGG
CGAGCGCTCGGTGGATGTCTCCCACCGCGGCGGCCGCCCCGGCTTCGTCAAGGTCGACGG
CGATCGGCTGATCATCCCTGACTACGCCGGCAACCTGCACTTCAACACCCTGGGCAACCT
GCAGGCCAACCCGCAGGCCGGGCTGCTGTTCGTCGATTTCGCCAGCGGCGACGTGCTGCA
GGTCCATGGCCGCACCGAGATTCTCTTCGACAGCCCACTGCTGACCGCCTTCGAAGGCGC
CGAGCGCCTGTGGACGGTGACTGTGCAGCACGTCGTGCTGCGCCGCAGCGCCCTGGCGAT
CCGCTGGAACTTCCGCGAATACTTGCCCACCAGCCTGATGACCGGCACCTGGGCCGAGGC
CGACGCCAAGCTGCGCGAGCGCGAACAACGCCAGCAATGGCAGGACTGGCAGGTGCTGCG
CGTGGAGCAGGAAAGCGAGGATATCCGCTCCTTCTACCTGCAAGCACCGGCCGA
>NODE_148_length_1192_cov_2.612556
GCCCGCGAATACGGCAGCTTCGGTGCGTTGCTGGTGGATTGGCCGTCCAGCGACATCGTC
GGTCTCTGGAAGCTTCTGGCCAAGCGCGGCAACCAGTTGGGCGGGATGTCCGCGCCGCGT
TTCCTGCGCATGGCCGGCAAGGATACCTTTGTCCTGAGCGATGATGTGGTCGCGGCGCTC
AAGGCCCAGGAAATCGTCGACAAGACGCCGACCAGCCTGAAGGACCTGGCGCTGGTACAA
ACGGCGTTCAACACCTGGCAGGGACAAAGTGGACGACCGCTTTGCCATATCTCGATGATG
TTGTCGTACACGGTCAATCACTGACGCGCAGTCCGACCGCGGGGAGGGGCATGGAATCAG
CCATCGAACGTACCGGCGCGGCGCTGGCCGGCGCCGAACGCATTCTGGTGATCACTGGCG
CCGGTCTCTCCGCTGACTCGGGCATGCCGACCTATCGTGGCCTGGGCGGCCTGTACAACG
GCCGGACCGCTGAGGGGGTTCCCATTGAGATTGCCATCTCCGGTCCGATGCTGCAGAAGG
ATCCGGCGCTGTGCTGGAAATACCTGGCAGAACTGGGCAAGGCCTGTCTGAATGCGCAGC
CCAACGCCGGCCATGACGCTATCGCCGAACTGCAACGGCTCAAGCCGGAGTGCTGGGTGC
TGACGCAGAACATCGATGGCTTCCACCGTCGCGCCGGTTCGCCGGCGGATCGGCTGATCG
AGATCCATGGCGAATTGGCCCCGCTTTACTGCCAATCGTGCGGGCTCGAAAGTGCCGAAC
TGGCAGGTCATCTGGATGGTCCGATGCCACCGAGATGCGCACGTTGCGCAGGCGTCCTGC
GCCCGTCGGTAGTGCTGTTCGAGGAGATGTTGCCGGAGGCGGCGATCGACACGCTCTACG
CGCAACTGCGCAAGGGATTCGATGCCGTTCTGCTGGTCGGGACCACTGCGAGCTTTCCCT
ATATCATCGAGCCGGTGCTGCGCACGCGGGACGCGGGAGGCTTTACCGCGGAGGTGAATC
CGGGGCTGACCGACCTGAGTTCGGTGGTCAAAGAAAGAATGGTGGGTCGAGCCTTAGACA
TTATGCCGCGTCTGCTGAGTCACATTCCGCGATAAAAAACTTGCATTAGCCCCATTGAGC
GGGCAAATTAGCCCGCTAATAAATGGAGCTAATGAGACACGGTCGTGCCCAT
>NODE_149_length_1190_cov_2.916442
GTTGGCGAAGCCACCGGCCTGGTTGCTGCGTACGGCGGCCCGGGCGCCCAGCCGGGTCAT
GATGTTGCCGTCGCCCTGGCTGGTAACCCTGGTGCCGTTGGCCTCGCGGTGGCTGTCGGC
CTTCACGCCCATGTAGACGACCTGCGCCTGGGGCTGTACGTAGTAGGTGGCGCTCTCGGT
CTTCGCCACGGTGAAGGTCTTGCCCGCCTCGATGGACGCGGTGATGCCCTTGGCGTCGTA
TTTCTCCTTGGCCAGTTGCTCGCCTTTCACCTGTGCGTCGAAGTCGTTCCACAGTACCCA
GCTGTCGACATAGGCGCCGTTCTCGTCGTCCTTGTTCTCGTACCAGGTGCCATAGACGCC
CAGGCTGTAGCCGTCGATCTCGCCCCGCGAGCGGTAGCCGGTGATGCGCGACTTGCTGGT
CGAGTTGCCGTTGGCGTAGCCAGCCATCACACCGACGACCCAGTCGCCGTTGTCGGTCTG
CTTGCGGTACAGGTCACTGCCCAGTTGCAGTACGTAGCGGTTGGACTCGGTCTTCAGCTG
TCCGGTGCTGTCTTCCCAGCGGCTGGAACCATCGACGTTGCGCATCCACAGCATCGAAGT
GACTTCCTTGCCGGTGTCCGGATCGACGTAGGTCAGGTTGCCGGTTCGGTCATGCAGGCG
GTGCAGGAACATCGTGTTGGCTGCCGCCATGTTGGCGGTATAGCTGGCGCCTTCGGGCTG
GCGCACACGGTCGTCGTCGCGAGGAACCGGCGGCACGGGCGTCGGATCGACGGGGCCAGG
GCCCGGATCGATGGGATCCGGATCTTCCGGCTCCGGATCGGGGCCAGGACCGGGGCCCGG
ATCGATCGGGTCCGGATCTTCCGGTTCGGGCTCGGTCGGCTTGTAGGAGGTCAGGTACCA
GTCGCTGTTCGCGCCGGTCGAGCCGACGAAGCTGCCGCCACGGCGCAGCACGTACTCGTA
GCCGCCCTCGGTCACCCGGTCCGACTTGAACTCGCCGGCCGAAGTGCCGCCGACAGTGAT
CATCTGGATGCCTTCCAGGGTCTCGTCGCCGGGACCTTCGGTGTTGTTGACGGTGACGCG
GGTCTCGCCGGAGGTGCTGCCGGTGACGGCCAGCTTATCGGTCTCGGAGGTATCGTCGCC
CAGGTAGGTGTTCATCACCAGGTGGCCGCCACCGGTGAAATCACCGTCCA
>NODE_150_length_1190_cov_2.558850
AGTTGGCGCTGGAGGCGGGGTTGAACCCGAACACCTTCTACCGGCACTTCGGCGACGTGG
ATGACCTGGGGTTGGCGATCATTCGCGACATTGCCACGCAGTTGCGCCAGCCGCTGCGTG
ACCTGCGCCGCGAAGCCGCCGAGCGCGCGCAGCCGGGGGCGACCGCTGCCAACGTGCCCT
TTGGCCTGGACCTGGAGCGCGGCCAGCGCGTAACCCGCGAGACGGTGCGGCTGTTCTTCG
ACTTCGTGGCAGGCAACCCGCAGGCCTTCATTATCGGCGTGCGCGAACTGCACGGGCCGT
CGCCGGCGCTGCGTGAAGCGCTGGCGCGAGTGATGGACGAGTTCGGCGACGACATGGCCG
AGGATATCCGCCAGTTCCACCTGCTGCCGGATGTCGACGAGGGCGAGCTCAACCAACTGT
CGCGGCTGATCAGCCGGCAACTGTTCCAACAGTCGCTGGATTATCTGGAGCGTCCGCCGG
GCCAGCGCGAGGAAGTCTGCGCCCTGGCTGAGCGACAAATCCTGTTGCTCTTCACCGGCG
TTGCGGTGCTGCAGACCTTCGGCATGCTGGCTAGGCTCTGAGTCCTTCTCATCGAGCGGA
GACCACAGCCATGTTGCCCTTGCCCCTGTTTGGCGGCTGCGCCTGCGGCGCGGTGCGCTA
CCAGGTAGAGGCCGAGCCGGAGGAGACCGGCTACTGTCACTGCCGCATCTGCCAACGGTC
CAGTGCTGCACCGGCGGTGCCCTGGGCGGTGATTCCGCTGACGGGCTTCACCTACATTGC
CGGCGAACTGGGGATGTGGCGCTCAAGCCCGGACGGCGAGCGGCGCTTCTGCGTGAAGTG
TGGCACGCCCCTGGAGTTCCGCCTGCGCAATGGCGAGACGGTGGGGCTCAATACCGTGAC
CCTGGACGAGCCGGAACTGATCCAGCCGCAGTGCCATGTCTGGTGCTCATCGCAGCTGTC
ATGGTTCGACACGGCGGACACTCTGCCGCGTCGCTCCGAGGGCTGAGGCTGGCCTCTCGC
TGCTAGTGGCCCATTTGTGCCGTCAGCAACAGGGCGTATCCCAGCGCCATGAGTGCCCAG
CCGCACAGCGGCCCGAGCACCCAGCGCCAGGGGAGTCCGCGCGGGTCGAAGCCCACGCCG
TGGATGAAGCCGGCGCTGACGCCGAGCATCGCCAGCATTAGCAGGCCATG
>NODE_151_length_1190_cov_2.053908
GGCGTTGGTCAGCAGGTTGTCCAGAAGGCGCCGCAGCAGCAGCGGATCGCTGTCGACCCA
TAACGGCCTGCCGTGTACGCGCCAGTCCAGGCAGCGTTCGGCGGCAGTGCCGGCGAACTC
GGCGCGCAGGTCGGCGAAGAGTTTGCCGACGCTGACCGGCTCGCGTTCCACCGGTACCAC
GCCGGCGTCCAGGCGCGAGATGTCCAGCAGGCCGTTGAGCAGATCGCCGAGGTTGCCGAG
CATGGCGCGCAGCCGCGCAGCGATGTCGCGCGCCTGGCGGGCATCCACCGGGCCGCGCTC
GGCCAGCGCGGCCAGGGCTCCGACGAACAGGCCGAGGGCGTGGATCGGCTGGCGCAGGTC
GTGGCTGGCGGCGGCCAGGAAGCGTGACTTGGCCTGATCGGCGGCACGGGCACGATCGCG
CTGTTCGCGCAGGTCGGTCACCAGCTCGGCGTTCTCCTGACGCAGGTGGATGGTTTCGCA
CAGGCTGCGGTAGGTCACCCGGCTGTAGTACAGGTTGATCCCGGCCAGGCAGAGGATGAA
GAAGCTGTAGGTGGTGTGCTTCTCATCACCTACGCTCAGGCACAGTACCAACAGGGGCAG
CAGCATGGCGGTGAGCGAGCCGACGTAGGCCGGCGGAAACGCCGACAGCGAAGGCACAGC
CCCGCACACGAGGCCCGTGAGTACGATGCAGGTGAAGGCGAACAGCTGTGGATCGCCATG
CACGAACCCGGCCCAGCCCAGCCAGCCCCAGAGCAGGCTGCTGGCCCAGGACAGCAGCGT
GGTGCTCCACAGCCAGGTTTGCACCTGCGTGCGCGCCGGGGCTTGCCGGAAGTACGTGCG
TGCCAGGACAATCCGCCCGATCGTCAGCGCGTAGAGCGCGGCCAACCAGACGACCATCGC
CGTCGGCGACAGGGCATAGCGGAAGATGTACAGCACCGGCAGGGGAATCACCAGGTTGGC
GAAGAGCACGGCGTACGACTGTCGGAACAAGAGTTCGACCAGGTCGCGCTGCTGCAGGCT
AGTGTGCATATCCGAAATGCCTCAGGGAGACGAATGATGGAAAGGAAGCGCGAACTGCGG
GTGTGCATCGCCGATGACCACGGCATTGTCCGCGATGGCCTGCGCCTGTTGCTGTCGACT
CTGGACGGTATCGAGGTGGTCGGTGAGGCGGCGGATGGCATGCATCTGCC
>NODE_152_length_1188_cov_5.240324
ATAATTAGCCGGATTCTCCTCTGGAAAATCCTCGAAATAATCAGACCATTCGCCCATCTT
AGATCTCCTTTTTAACGGACTACCGAACAAAAAAAACTGGCAGATTTTTCAAAAATCACA
AAGGTGAAAAACGCTATATTTCACCCCAAAAAACCAAAATTTCAAAAAGTTAGCAGCCTA
ACATTTAGCCAAATCTTTCAAAATTACCGCCCTATTTTTTTCAAACTTTTATATCAATAA
AGCGATATTTCCATTTTTTGATATGCCAAATTTTGGCTTAAAATCAACGAAAAACCTTGT
CAATAGGTAAACGAAAATATTTTTACCATTCAACTCTAAATGCCAAATAGAGTTCGACGC
TAAATTTTCAAAATCCGATTTTTTACCCGACCGTTTCGCGTTTTCCGAACGAGCCGAAAA
TCGTTAGGGTTCGACCCTAATTTTCTTTCCAGCCTAACCGAGCAGTTGCTCGGCCTGCTT
TTAAATATGGTCGTTTTGAACGCTTGAACAAGTTCAACCGCTCAAAAGACCTTGCCTAAT
TTCTTTGAAGCAATTTCGCCCTCGCATCTTGAAATTCTTGCTCACTTATGTGCCCATCTT
CTTTTAATTTCGCCCATTTAATAAGCTCATCGGCAACAGAAAAGGACTTCATTTTCTCGC
CTTTAATTATGTCAATATCTGTAGACTTTCCTTTCTCCAACGCTGACCTAGACTTATTAG
AGAAAATACCATTCACTTCAACCCAGCGTGCATGAGACGCCAGCGGAGAAAGGAATAACT
TATTCACTAGCAATATGTAAGTTATAGCTATTCCAGCGAATACGGATGAAATAATAAACT
CTTCGACCTGCCTTTCCCAGCGAGATGAGGCTCCTAATGTTGTAGCGAAGTAAAGTGCAA
AAAGAACTGCAACAAGAAGTGCTAAATAACAGTAGCCTCTAAAATTTTTCACTCCGGTTT
CTACATGAGAGAAATCTCCATTTCTCTTCATCATTAAAGTGCCAAAGATAAGAAAAACAA
CCGGAATCACCCCAATAACAAAAAAGACTGCTGGAAGCAACGCCAGTACAAATAACATTA
TTTTACTCTGTTCAACACTACTTAGCGGTTCATTCTTCATACTACCCCCAACAATATATT
AATCACGCATCCATTTACCGAGAAATTCATCCCCGACTTAAGAACCCA
>NODE_153_length_1188_cov_2.890189
CGTCGGCGGGCGCGGCAAGATCCGTGTCGGCGACAGCGTGTGGCTGGTCGGCGGGCCGGA
TCTGCCCGTTGGCGCGCAGGTGCGTGTGACCGGTCAGGACGGCGTGCTGCTGCTCGTCGA
GCCGGTCTGAGCTCGCTCCTGCAAAGAACAAAAAAGCCGCCCAAGGGCGGCTTTTGCATT
CAGGCGACAGTCAGCTTGCGGCCGGCTGCGCCGGGGCACGGCGGTAGGCCCAGACCATCA
GCGCAATGCCGCCCAGGACCATCGGCACACACAGCACCTGGCCCATGGTCAGCCAGCCCC
AGGCCAGGTAGCCCAACTGGGCATCCGGCACGCGGACGAACTCGACGATGAAGCGGAAGA
TGCCATAACACAGCACGAACAGGCCGGACACCGAGGCGGTCGGACGCGGCTTGCGGGTGA
ACAGCCAGAGCACGACGAACAGCGCCACGCCTTCCAGCGCGAACTGATACAGCTGCGACG
GGTGACGCGGTTCCGGGCCACCGGTGGGGAAGATCATCGCCCAGGGCACGTCGGTCACCT
TGCCCCACAGCTCGCCGTTGATGAAGTTGCCGATACGCCCGGCGCCCAGTCCGATCGGCA
CCAGTGGCGCGATCAGGTCCATCAGTTGGAAGAAGCTCTTGTTGTTGCGCTTGCCGAACC
ACCAGGTGGCCAGCATCACGCCGATCAGACCGCCATGGAACGACATGCCGCCCTTCCAGA
CTTCGAAGATCAGCGTCGGGTTGGCGATGTACTCGTCCAGGTTGTAGAACAGCACGTAGC
CCAGGCGTCCGCCCAGGACCACGCCACACGCCACCCAGAAGACCAGGTCGGAGAGTTTCT
CCTTGGTCCAGGTCGGATCGAAATCCTTCAGCTTGCGCGACGCCAGCAGCCAGGCGCCGC
CGATGCCGATCAGGTACATCAGGCCGTACCAGTGGATTTTCAGCGGCCCGAGCGATACGG
CAACCGGGTCGATCTGTGGATAAGGCAGCATCCGCTTCTCCTAGCAGGAACTCAGATCAG
GAAACTCAAGCCCACGCAGAACAGCAGCAGGGCGAACAAACGCTTGAGCACCAGGGGTGG
CAGGCGATGCGCGAGCCGCGCCCCGATGCGGGCGAAGAACATGCTGGTGACGGCAATGCC
CACCAGCGCCGGCAGGTAGACGAAGCCCAGGCTCATCTCCGGCAGCTT
>NODE_154_length_1187_cov_2.998198
GTCGGATAGTTGAAGGTGGTGTTGACGAAGTACTTCAGGGTATTCAGTTCACCCGGCTGG
TTCATGATCGCCTGGCCAATATGGACGATCTCCGAGGCCTGGTCGCCGAAGCAGTGCACA
CCAAGGATTTCCAGGGTGTCGCGGTGGAACAGGATCTTCAGCATGCCCACCGGCTCGTTG
GAGATCTGCGCGCGAGCCATGCCCTTGAAGAAGGCCTTGCCCACCTCATAGGGAATCTTC
GCCACGGTCAGCTCCTGCTCGTTCTTGCCGATCGAGCTGATCTCCGGAATGGTGTAGATA
CCGGTCGGCACGTCGTTCACGAAGCGCCAGCCATCGTGCTCGACGATGTTGCCGGCAGCC
GAACGACCCTGGTCGTAGGCGGCGCTGGCCAGACTCGGCCAGCCGATCACGTCACCGGCG
GCATAGATGTTCGATACCGAGGTGCGGTAGTTCTCATCCGTCTCGATCTGGCCGCGGCTG
TTGACCTTGATACCGATGTTCTCGAGGCCCAGGCGGTCGGTATTGCCGGTACGGCCGTTG
CACCACAGCAGGGCATCGGCCTTGATCTTCTTGCCCGACTTCAGGTGCAGGATCACCCCG
TTGTCCAGGCCTTCCACGCGCTCGTAATCCTCGTTGTGACGGATCAACACGTTGTTGTTG
CGCAGGTGGTAGCTCAGCGCATCGGAGATTTCGTCGTCGAGGAAGCTCAGCAGTTGGTCG
CGGGTGTCGATCAGGTCCACCAGCACGCCCAGGCCGCTGAAGATCGAGGCGTACTCGCAG
CCGATCACGCCGGCTCCGTAGATGATCAGGCGGCGCGGAGTGTGGCTCAGGGACAGGATG
GTGTCGCTGTCGTAGACGCGCGGGTGGTTGAAGTTGATGTCCGACGGACGATACGGGCGC
GAGCCGGTGGCGATGACGAACTGGTCGGCTACCAGGCGCTCCACGGCGCCGCTGGGGGTC
ACGACTTCAACGGTGCGCTCGTCGACGAAACTGGCGGTGCCGTTGAACATGTCGATGCGG
TTGCGTGCGTAGTAGCCGGTGCGCGAGGCGACCTGCTTGGAGATCACCCGCTCGGCGCTT
TTCCGCACGTCCGGGACGGAAAACCCGCGCGGCTCGCCGATCTGGATGATCATCGGTTTG
GTGTTGAAGTCGATGATATGCTTAACCGAGTGCCGCAGTGCCTTGGA
>NODE_155_length_1184_cov_3.489612
CCGCGCCGAACTGGCCCGCCAGGATGTGGAAGGCGTGCTCAATGAGCGCCTGCTCGGCCG
CACCTTGCCCGAAGTCGTGGTGCGCCTGCTTCAGGAAGCCTGGAGCCAGGTCCTGCTGCT
GACCTGCCTGAAGCACGGCACCCATTCCAGCGAGTGGGAAGCCGCCCTGGCGACCATGGA
TGACCTGATCTGGAGCGTCGAACCCCACGAGGACCCGGACTCCCGTCTGCGCCTGCTGGA
AATGGTGCCGCAACTGCTCAAGTCGCTGCGCGAGGGCTTGGCTTCGGCTGCCTTCGATCC
GTTCTCCACCGGTGAGTTCTTCAGCCGCCTGGAAGGGCTGCACGTGCAGGCCTTCCAGCG
CTACAAGCAGGTCGAGGAAGCGCCCTTGCTCGACCTGGAAGACGATCTGCCGCTGCTCGA
CGAACCGCTGGACGCTGCGGCGGCCGTCACGCCTGCCGTGGCCCAGCCGGCCATGGTCGC
GGTGGTCGAGGAGATCGTCCTCGCCTCGCCGGAGCCGGCCCGGGCGGTGGAGCCAGAGGA
GGCCTTCGCCGATGACGACGAGTCCCTGCGCAAGGTCGATGAGCTGCGTGTCGGCAGCTG
GGTGGAAATCCAGGAAGACGAAGAGCACAAGCTGCGTTGCAAGCTGGCCGCGGTGATTCG
TCCGAGTGGCCGCTACATCTTCGTCAACCGCACCGGCATGAAGGTGCTGGAAAAGACCCG
CATGAGCCTGGCCGTCGAGTTCCGCCGCAATGCCGTGCGCCTGCTCGACGATGCGCTGCT
GTTCGACCGCGCGCTGGAGTCTGTGATCGGCAACCTGCGTCGCCTGAAAAACGCCTGAGC
CCGCTGGCCGCGTGCCAGCGAGTTCATTTCCCCCGTCGCCTGCTTTAGAGTGGGGCTCTG
CCAAGGAGTCTCCATGCAGATCGACCCCGAATCCGGCTGGTGCCTCGAGGCCCAGCGCTG
CCCTTCGCCGAACTTCAACGCCCGACCGGACGGCGAGGAAGTCTCGCTGCTGGTCATCCA
CAACATCAGTCTGCCGCCTGGCCAGTTCGGTACCTGCAAGGTGCAGGCGTTCTTCCAGAA
CCGCCTGGATGCCGACGAGCACCCGTATTTCGCGAGCATCTGCAGCCTGACGGTGTCCGC
GCATTTCCTGATTGAGCGCGACGGCTCGCTGTTCCAGTTCGTCT
>NODE_156_length_1182_cov_3.502262
GTGTTGGTCAGGCGTGTCACGGTCGGCTTGGGCAGGTCGGTCTTGCGGGCCAGGTCCTGG
TTGCTCAGCACGTTTTCCCGTGGCGTGAAGCAGCGCAGGATCTCCAGGCCGCGAGCCAGG
GCCGTCACGAACTGGCCGCTGTTTTCCTCGTCGCTCAGTGCCGTGGCGGGGTCATACAGT
CCCCGTTCCAGCAGGCCGATCTCACCTTCGTTTTTCGTCGGCGCAGCCGAGTCCATCTCC
GTCTTGTTGCGGCGCATGGTAGAACCCCTATTCACGGAAAATCAATAAAATAAAATACAG
TTTCGTCAGGCGAAATTGTAATGGCTCTGAACCAGTTAGTACAGGAGTGGCCGTAAAAAT
ATTCAAGGCCTTGGTTTTAAAGGCTTTCAGAGGGTTCGTTGATCATCCCCGTTTACAGGC
TGGATTCGGTGTCACTATGATGAAATCGAAATACGGAATGTAGTTTCGCCCGACGAAACA
ACTGTGAGGTCAAAGCTCCAATGAATACCAGCGTGGTTCATCTCGATATCCAGGCCGATA
GCGTGGCGGTTGTCCGCATCGATCGTCCGGAAGCCAGGAACGCCCTCAATGCCGCCGTGC
GCCAGCAACTGGCCGAGCACTTTCGCGCCCTGAGCGACAACGCGACGGTTCGCGCCGTCG
TGCTCACCGGGGGAGAGGAGTGCTTCGTCGCCGGGGCCGACATCCGCGAATTCGCCCAGG
CCAGCCCCATCGAGATGTACCGCCGCCATACCGAGCTGTTGTGGGAAGCCATTTCGCGCT
GCCCCAAACCGATTATCGCCGCGGTCAACGGCTTTGCCCTGGGCGGCGGCTGCGAGCTGG
CGATGCACTGCGACATCATCGTTGCCGGTGAGTCGGCACGCTTCGGCCAGCCGGAAGTGA
AGCTCGGCCTGATGCCCGGTGCCGGCGGCACCCAGCGGCTGATCCGCGCCGTGGGCAAGT
TCCAGGCGATGCGCATTGCGCTGACCGGCTGCCTGATCAAGGCGCCGGAGGCCCTGGCCA
TCGGCATGCTCAGCGAAGTGGTGGAAGACGCGCGCACGCTGCCGCGCGCGCTGGAGCTGG
CCGCCGAAATCGCCGCGCTGCCGCCGCTGGCCGTGGCACAGCTCAAGGAAGTGATGCTCG
CCGGTGCCGATCTGCCGCTGGACAGTGCGTTGACGCTTGCGC
>NODE_157_length_1182_cov_3.469683
GTAGAGGCTCTGGCTCTGGCGGATACAGCTGTCCGGGGACAGCGAGACCTTGCACACGCT
GCGCAGCATGAAGCCTCCGTAGCGCCGCCCGGCGAAGAACCAGATCAGGTCGGCGATCAG
GCAGGCGCTGACGGCCACTGCCAGGGCCTGGCCCAGCGGAACACCACTGCCCTGCAGGGC
CAGGGCGCCAGCGACGATCAGTGCCGGATAGGCCGGAATCGGCAGGCCCAGCTGTTCCAG
CAGGACATTGAAGAACAGCAGGGTGAGGCCATGTTGCTGGATCAGGGGTTGCAGTTCGTG
CATGGGAAAGCCTGAGCGGGAACGTCTTTCAGGAGAGGCTGACAGCATACCGGCAAAGTG
GACGACAGAAATCGTCTGCAAGCCTAGTCAGGCGTGGCCTAGGACCTTTATGCCATAACG
AAATCAAAAGTTCCGCTGTAATAAAAGTTTTATCTACGAGCAACTGATCTGAAATAACCC
CTCGCCAAGATTCCCAGCAACACAAACGGGGGCCGCCAGAACGGCCTGTGCGAGTCCTTG
GGGGGCGCGCAGCAGCCAGGCACTCGGCGTGTTCAACGCAAATACCATTAAGGGGAATCT
TCGATGATCCGTAAGCACTTCGCCGGTTACGCCGCCACTGCCCTGGCACTGGCCGTTTCC
GCCCAGGCTTTCGCAGGCACAGTCACCACCGATGGCGCCGATATCGTTATCAAGACCAAA
GGCGGTCTTGAAGTCGGCACCACCGACAAGGAATTCAGCTTCAAGCTCGGTGGCCGTCTG
CAAGCGGATTACAGCCGCTTCGATGGTTTCTACACCAAGAACGGCAACAACGGTGACGGC
GCCTACTTCCGTCGCGCCTACCTGGAACTGGGCGGCACTGTCTACAAAGACTGGAAATAC
CAGATCAACTACGACATGTCCCACAACTCCGGTAACGCTGACAACGGTTACTTCGACGAA
GCTTCCTTCAGCTACACCGGCTTCGCCCCGGTTACCCTGAAGTTCGGCCGCTTCGACCCG
GACTTCGGTCTGGAAAAAGCCACCAGCTCCAAGTGGGTGACCGCTACCGAGCGTACCTCC
GCATACGAACTGGCGGACTGGATCAACACCCACCAGGACGGCATGGGTGCCCAGGTTGGC
GGCGTCGTCGCCAACATGGCTTACCTGGACGCCGGCATCTAT
>NODE_158_length_1179_cov_3.473684
AGTGTGGCCGCATGGGCAGCGCTGGCCGTCGTGAAATCGGCCACGGCCGTCTGGCCCGTC
GCAGCGTCGCTGCCATGCTGCCGACCCAGGACGAGTTCCCCTACACCATCCGCGTCGTTT
CCGAGATCACCGAGTCCAACGGTTCCAGCTCCATGGCCTCCGTTTGCGGTGCTTCCCTGG
CCCTGATGGACGCCGGTGTTCCGGTCAAGGCGCCGGTTGCCGGTATCGCCATGGGCCTGG
TGAAGGAAGGTGACAAGTTCGCCATCCTGACCGACATCCTGGGTGACGAAGACCACCTGG
GCGACATGGACTTCAAGGTTGCCGGTACCGACAAGGGCGTTACCGCTCTGCAGATGGACA
TCAAGATCAACGGTATCACCGAAGAGATCATGGAGATCGCCCTGGGCCAGGCCCTGGAAG
CTCGCCTGAACATCCTCGGCCAGATGAACCAGATCATCGCCGCTCCGCGCGCCGAGCTGT
CGGAAAATGCTCCGACCATGATCCAGATGAAGATCGACACCGACAAGATCCGCGACGTCA
TCGGCAAGGGCGGCGCCACCATTCGCAGCATCTGCGAAGAGACCAAGGCCTCGATCGACA
TCGAGGACGATGGCAGCGTGAAGATCTACGGCGAAACCAAGGAAGCTGCCGAGGCCGCCA
AGCAGCGCGTCCTGGGCATCACCGCGGAAGCCGAGATCGGCAAGATCTACGTCGGCAAGG
TCGAGCGCATCGTGGACTTCGGCGCCTTCGTCAACATCCTGCCGGGCAAGGATGGTCTGG
TGCACATCTCGCAGATCAGCGACAAGCGCATCGACAAGGTCACCGACGTTCTGCAGGAAG
GCCAGGAAGTCAAAGTCCTGGTTCTCGACGTGGACAACCGTGGCCGCATCAAGCTGTCCA
TCAAGGACGTAGCCGCTGCTGAAGCCTCTGGCGTGTAAGCACACGGTGAAATGAAAGAGG
GCCCCTTGCGGGCCCTCTTTTTTTGCCTTGAGAATGCGCAATTCGCCGATCTCGCTCCAA
GGATGCCTCGAGATGGACAAGCGTTACTGTCACTACCACAGTGCCCAGCCCGCGACCTGG
CATTGCCAGCCGTGCGAGCGTCATTACGGCGACTGTTGCATTCCCCTCAATGCCGACGCG
CCGGAGTACGCGCCGTCGTGTCCGCTGTGCCGTGGCCAT
>NODE_159_length_1179_cov_2.283122
GGCTTTCGTAGCCGGTTTTGCGGCAGGCTTGGCAGCAGCAGTCTTCGCAGTCGGTTTGGC
TGCAGGTTTGGCGGCGGCTTTCGCAGCAGGCTTAGCAGCCGGTTTGGCAGCAGCAGGTTT
AGCAGCAGCGGTCTTCGCAGCGGGTTTGGCAGCACCTTTCGCGGCAGGCTTGGCAGCCGG
TTTAGCAGCGGGCTTGGCGGCCGGCTTGGCAGCCGCTTTCGCGGCAGCAGGCTTGGCGGC
GGCGACCTTGGCCGCCGGCTTGGCAGCAGGTTTTGCAGCGGCTTTCGCAGCGGGCTTGGC
TGCCGGTTTAGCAGCAGGCTTGGCGGCCGGCTTGGCAGCGCTCCGGGCAACCGGCTTGGC
AGCGGCAGCCACCGGCTTGCGGGTAGCGAGGGATTTGCCAGCGGCTTCCTTCACCTTGGT
CACGCCCTGGGCAAGCTTCAGGCTCTCCTGCACATCGCGCTTGAGGTTGGCGATGTAGGC
ACGGGTTTCAGTCTGGCGGGTCTTCAGAACATCCAGCACACCATCGAGCTCAGCGATGCT
CGACTTGGCCTTGGCCTGCGCCTTTGCCTTGCCGGCCTTGGTCGCGTCCTGCAGCTTGGT
GCGAGCGTTGTGCAGCTTCTCCTGAGCCTTGCCGCGTTGTTTCTCGAGCTTGGCGAGCAG
CTTTTCGGAATCGACGAGCGCCTGCTTGCAGGCACCTTCGAGGTGTTCGATCAGACTGTT
GGACAACTGGTGCAGCAGGTGCAGAGGGGTAGTGACGGGTTTCTTGTTGGCCGACATGAC
GTGCCTCCTGGCGGACGTGGTTGCGCCCATACTAGCCCCGCTGATGGCCTCTCGCCAATG
TCCTGATTGTGCTGCAGGCCGCAGCAGGCATCGGCTTCAGAGGATTTCAGCGTTGCGCGA
AGGCGCGTTTTTTCACTCACCCAATGACGCCGCCAGGCGAACTTGGTTCCGTGGCCGCAA
CCGGCAGAACGGCGCAAACGCCCGCGCCCCTAGCCTTTGAGGCCGAAAAAAATATGTGCG
CCACAGAGCGCAAAGCCCCGTTACAGAGCCTTCCCCATGTTTTACGGCAACCGATTTCAA
GCCGCTTCCACAGTCGTCTGCGATCCCCCTGCGCAGCGCGCCACGCACCGCCGCGAGGTA
GCAGGCTACGTGCGCGAGGGGCTGCCCGCCGGCGCCGCA
>NODE_160_length_1178_cov_3.392371
GGCCGAGTCGAGGCTGAAGTCCTGGTGCTGGTAGGTCATGGCGGCGATCGGCGGGGGGAA
GTCGCAGGCCTTGAGGATGCGGTCGCCGATGATCGGATGGATGCGCTCGATCACGTGATT
GAGGCTGATGGAGTCCGCCAGCAGCTCGCTGTGTTCCTCGGCGTAGGTCAGGATCGGCAG
CACGCCGATCTGGTGCACGAGGCCGGCAAGGGTCGCCTGGTCCGGCGCGAGACGGGTGTA
GTGGCGGCACAGGGCGTGGCAGATGCCGGCGATCTCGGTGCTCTTGTTCCACACCTCGCG
CATCTTGCGGTCGACGACGTCGGAGGTGGCCTGGAACATTTGTTCCATGGCCAGGCCCGT
GGCCAGGTTGCAGGTGTAGTTGATGCCCAGGCGGCTGATCGCCATCTGCAGGTCGGTGAT
TTCCTTGTTGGTGCGCAGCAGCGGGCTGTTCACCACCTTGATGATGCGCGCGGTCAGGGC
AGCGTCGTTGCCAATCACCTTGCTGAGGTCCTGGATGCTGATGTCAGGGTCTTCCGCCGC
CTCGCGGACGCGCAGGGCGACTTCCGGCAGCGTCGGCAGCACCAGCTCATCGTTGTCGAT
GGCCCGCAGCAGTTCCTGTTGTACTTTTTCGGCAAGCTTGCTCATGAAGTGTCCTTCAGG
GAAAGCCGGGCTCCCCGCCCGGCACGGAAATCAGCGCTGGATCTCGCGATCGCTGTCCAG
TACGTAAGGCAGATCCAGCAGGCGCAGGGGCTGGTCCTCACCCAGGCGCACGTTGCCATC
GGCGACGGCATCGTCCTGCAGCACGGCGAGCAGCTCCACGCCATCGGCCGCGCGGGCGGC
CAGTACCACTTCGCCGACGCTGGTGGAGTGCACCGGCGAGAACAGCTCACGGCCCGGCTC
CGGCAGCTCGGCGCTATCGAGTTTCAGACGCTGTAGGCGGCGCTTGAGGCGGCCGAGGTA
CTGCATGCGCGCGACGATTTCCTGGCCGGTGTAGCAGCCCTTCTTGAAGCTCACGCCGCC
CACGGCCTGCAGGTTGATCATCTGCGGGATGAACAGCTCGCGGGTGGCGCCGAACACCTG
GCCGACGCCGGCGCGAACCTGGCCAAGCAGCCAGTCGTTGAGCTCTGCGTGGGGCAGGCG
GGCCTGCAACAGATCGACAATCGCGGCGGCACGCTCGG
>NODE_161_length_1176_cov_3.212921
AATGTGCGCCGTGTTCTTCAGCAACCGAGCGAGTCTTCGATGAGCGAACAGCCCGCTCTC
ATCCGCGAAACCTTCCCCGTCGGCCCCTTGCAGTGCAACTGCACCATCATCGGCGACCCG
TTGACGAAGAAGGCCATCGTCGTCGACCCGGGCGGCAACCACGAACTCATCCTGCAGCGC
CTTGATGCACTGGGGTTGAAGGTGGTGAGCATCATCCATACCCATGCGCACCTGGATCAC
TTCCTCGCCTCCGGGCAGATGAAGGAGAAGACCGGCGCAACCCTGCACCTGCACAAGGAT
GACCAGTTCCTCTGGGATAACCTGGAGATGCAGTGCCGCATGTTCGGCGTTCCCTATACG
CCTGTGCCCTCGCCGGACCAGTGGCTGGCCGACGACGAGGAATTGGCCTGTGGCTGCGGC
GTCGCGCTGCACACACCGGGGCACACGCCGGGTTCGATGAGCTTCTGGTTCCCCAGGGAC
AAGCTGCTGATCGCCGGCGACACGCTGTTCCGCCGCAGCATCGGCCGCACCGATCTGTGG
GGTGGCGATTACGCCACCATCGAGCGTTCGATCCGTGATCGCCTGTATTCGCTGGACGAA
GAAGCAACCGTGGTCACGGGCCATGGCCCGGATACCAACCTGGGTGACGAGATGCGGGAG
AACCCCTTCATCCGTGCTTAAGGTTGCTACGGAATTATTTGCACGACCTAAGCTCTAATC
TGCCGCCCACTAATGGGTGTTTCGCTCTTCGAGGAGTCATCCGCATGTTCACCGCACGTA
GTCTGTCCATGGTCGCGGCTGCTACCGCCTTTGCCCTCATGGCCGGTTGCGCCTCCCAGA
ATCCCTATGATCCCAACACTCAGGCTCCGCCCGAAGGTGGCGTGAGCAAGACCGTCAAGT
ACGGTGGCCTGGGCGCGCTGGCCGGCGCCGTGGCCGGCGCCGCGATCAACCACAACAACC
GTGGCAAGGGCGCGATGATCGGCGCCGCCGCCGTGGGCGCCGCTGCCGCGGGCTACGGCT
ACTATGCCGACAAGCAGGAAGCCAAGCTGCGTCAGCAGATGCAGGGCACCGGTGTGCAGG
TCGAGCGCCAGGGCGATGACATCAAGCTGATCATGCCGGGCAACATCACCTTCGCCACCG
ATTCGGCGAATATCGCGCCGTCCTTCTACCCCCCGC
>NODE_162_length_1176_cov_3.022748
GAACGTCTTATACGCCAACTTCGTTCCAGGAGATGTCGGACAGGTGAACCAGACCGTCGA
TGCCGCCTTCCAGGCCGATGAAGATACCGAAATCGGTGATCGACTTGATGGTGCCGGAGA
TCTTGTCGCCCTTGTTGAAGCGGCCAGAGAAGTCTTCCCACGGGTTGGACTTGCACTGCT
TGATGCCCAGGGAGATACGACGACGCTCTTCGTCGATGTCCAGAACCTGAACTTCCACTT
CGTCGCCAACCTGAACGACTTTCGACGGGTGGATGTTCTTGTTGGTCCAGTCCATTTCGG
AGACGTGTACCAGGCCTTCCACGCCCTCTTCCAGCTCGGCGAAGCAGCCGTAGTCGGTGA
GGTTGGTGACGCGTGCGGTAACACGGGTGCCTTCCGGGTAACGGGCTTTGATGGCAACCC
ATGGGTCTTCGCCCAGTTGCTTCAGGCCCAGGGATACGCGGTTGCGCTCGCGGTCGAACT
TCAGAACCTTGACATCGATCTCGTCGCCAACGTTGACGATTTCCGACGGATGCTTGATAC
GCTTCCAGGCCATGTCGGTGATGTGCAGCAGACCATCGACGCCGCCCAGGTCAACGAACG
CACCGTAGTCGGTGAGGTTCTTGACGATACCTTTGACCTGCTGGCCTTCCTGCAGGGATT
CCAGCAGAGCTTCGCGCTCGGCGCTGTTCTCGGCTTCCAGCACGCTGCGGCGGGAAACGA
CAACGTTGTTGCGCTTCTGGTCCAGCTTGATGACCTTGAACTCGAGCTCTTTGCCTTCCA
GGTGAGTGGTATCACGCACCGGACGCACATCGACCAGCGAACCCGGCAGGAACGCGCGGA
TGCCGTTGACGTCAACGGTGAAGCCACCCTTGACCTTGCCGTTGATGACGCCTTTGACCA
CTTCGTCGGCAGAGAAAGCAGCTTCCAGAACGATCCAGCTCTCGGCACGCTTGGCTTTTT
CGCGGGACAGCTTGGTTTCACCAAAGCCATCTTCTACCGCGTCCAGCGCAACGTGGACTT
CGTCACCCACATTGATGGTCAGCTCGCCCTGTTCGTTGTAGAACTGCTCGACCGGGATGA
CGCCCTCGGATTTCAGACCGGCATGGACGGTGACCCAGTCACCATCGATGTCGACCACGA
TGCCGGTGATGATTGCGCCCGGCTGCATGTCGAGGG
>NODE_163_length_1172_cov_2.569863
CGGTGCCGGTCAGGCGGCCTCCGTGGTTCTGGATGTTCTCCGAGGTGATTGACAGCACGT
TGCGACCGCCGAGGGTGCCGCTGTTGACCAGGTCGTGCTGGATATTCAGGTCGACGTTCT
GGCCGGCCATCAGTGCGCCGGAGCCGTCGATATCACCCTGGCGAACGCGTACGTAAACCT
GCGGTACCAGCGCACGGGTCACGCTGCCGTCGGGCAGGGTGACGTCCTTGGCCACCAGCC
AGACGATATCGCTGGTCAGTTGCGCCATCTGCTCGGAGGTGAGGGCGACGCCGGGCACCA
GGTTCCACGCCTGGGCGTAGGTCAGGCCGTTGTCGAGCAGCGCCTGGTACTGGGTTTCGT
CGTTGCCGTAGCCGTCGAGGAAGCGTCGGCCGGTGAGCTGGGCGATCTGCTCGCGGATCA
GCTTCTGCTCGTAGAAACCGTCGCCCAGGCGGGTCAGGGTCAGGCCGGGGTTCAGGCTCA
GGCGGTCGAGCATATAGTCCGAGGAGAGCCAGGCGCGGTAGTTGGTGAAGCGCGGGTCGC
TTTCGATCAGGTAGCCGCTGGTGGCCTGCGGGTTGACGTGGAACAGACTGTTGTCCGGCA
CGCGGGTGTCGATGCCACCGGTGCGGATGCTCTCGGTGACGCCGGCGTTGTTCTTGGTCT
GCATCGCGGTGACTTCCAGTACCGGGCTGATCACCCGGCCGTTGCCGACGTTGACCTGGG
CGCCGCTGGCGCCGGAGGCCGGCTGGTCGACGCGGCCCAGGTTGAGGTCGCCGACCTGGG
TGCCGCTGCCGGCATGGGCGGTGTTCTGCTGGTAGGCGCTGGGCTTGAGGAAGATGTCGA
CGATGCTGGCGGCGGGGTTGTACGCCGCACCGTCGGCACCCTGGTTGTCCCGGCCCTTCT
TCTGGATACGGTAGAAATGGGTAACGATGCCGCTTTCGGTGGTGGTGCGCGCGCCGGGCA
CCTCGGTGTTTTCCAGGCGGCCCAGGTTACCGCTGATCGTGCCGCCGGCGATGATCCGGC
TCTTGTCGTTGAGCGCGTCGGCGACGTCCAGGCGCAGGTTGCCGCCGGCGAGGATCTGCG
CCGGATCGGAGCTGAGGATCTGGGTTTCGCGGGTCACCCGGGTGTAGCTGTAGAGGTTCC
AGTCGTCGCGGACGCCTTCCGGGGTCACCAGG
>NODE_164_length_1171_cov_2.858318
GGGGCGCGATTGCGGGCGATGAACTTCTGGGAACTGCGGTGGCTGGACATGGCTTCTCTC
CTGGTCGCCTGACGCGACGCTGCGTGTCGGCCCGCGGGCCGTCATCGATTACGCGTGATC
CCGTTTCCCGGCCGGTCAGGCCTGGTCCGCGTCGGGGCCGCGCAGGTTTTCGAACTGACT
GATGCCGTCGGGAATCAGGTTGCGCACGATGCTGGCGAAATCCGCATCGACCAGCGTCCG
CGCCCGATTGAGCAGCACGGGCAGGGGGCTGGAAGGCTCGTGGCGGGCGTAGTACTCCAG
CAGCCGGTCGAGGCTGCGGCGTACGTCGTCGCGGTTGCGGATGTCGCCGTTGGCGTGGGG
CGCGCTGGTGCTGGTCGCGACCTCCGAGGCGTCGGTGCGGGGCGGCTCGTATGCCGTGGC
GTCGGCTCCGTCACTCGCGGGCTGCGTGCTCTCGCCGAGCACCTGCAGGGCGAGCTTCAA
CGGCTGGCGCAAGGGCTGCAGGTCGACGCCGCGGTCGGAGCCGACCTGTTCGGCGACCTG
GCGCTCGATGGCCTGGGCGGCCTCCAGCGCGCTCTGGATCGCCGTGCGGGTGGCGTCGAG
TCGTTCAGGGTCGCTGTCGCGCAGGGCGCCGTTGAGTTCGTCGGCGCCGAGGGTTTCGTC
GCTGGCCGGCAGCAGGCCGGCGGCGTTGAGTGCGGCGCGCAGGGTCACTGTGCCGAACAC
CCGCGAGCGCAGCAGCACGGCATTGCGCAGCAGGGCGAGGTTGGTGTCGCAGGTCAGGCC
GGCGAGGGTGTTGACCCGCACGGTGGGGTCGTTGTCGTCGTCGGCGTCCAGGCGTGGGTA
GAGTTCGGCCCAGTAGCGCGAGAGCAGTTCGCTGACCAGCGTCAGGCCGCTGGCGAGGCC
GTCGAGACCTTCCAGCGCGAGGCTGCTCTGCACGAGGAAATGGGTGATGCGCAGGTCCTT
GCTGCGTTGCAGCAGGCTGCTGCTGGCCTGCTCGATGGCGCGCCAATCCGGTGGCTCGGC
GGCCTGGACCACGTCGCCCATGCTGCGCTCGGGGCGCCCCTGGGCATCGCGTTCGAGTTG
CAGGAATTCGCTGTCGTATTCCAGGTCAACGCCACAGGGCGCGCCCTCTGAAATCGCTGC
GAGCAAAAGCGATCCATCCACAGGAATCGAT
>NODE_165_length_1170_cov_2.885636
CCGTGCGGTAGGTCGCGGCGACCACCTTCAGGCCCAGTATCTGGGTGTAGAAGTGCTTCG
AGCGCGGGTAGTCCGAGCAGATCAGGGCGACATGATGGAGGCTGTGCAGCAGGGCCATGG
CGGGAGCTTCTCGGGCAGTCGGAGCGCTCTATCCTGACAGCCGTGCCCCGAGGGTCAATG
CTGGCGCTGTGAAGTCGGTCGCCTGCGGCGCTGGAGTGATGGCAGTGCGCCTGCTAGCAT
CCCGCCGCCCACTCCCATAAACGGTCGACAGGACGTCCCCGTACGGCCGCACTTGAAAGG
ACTCAGCATGAAAAAGACCGCCCTGGCCATCGCCATTCCCGTCGCCATCGTCGGCGCCGC
CGTTGCCGGCGCCTGGTACACCGGCAGCCGCGTCGAGCAGGAAGTGAATCGCGGCATCAC
CGAAGCCAACGAACTGTTCCAGCAGGAAGCCCCCGGCCTGGGCGCCCACCTGACCCTGGT
GGACATCCAGCGCGGCCTGTTCTCCAGCACCGCGCGCTATAACCTCTCCTTCACCGGCAA
GGAAGGCGAAGCGCCCCAGGTCCTGGTCTTCACCGACCGCCTCGAACATGGTCCCTTCCC
GGCCTCGCGCCTGGCGGCCGGCCAACTGGCGCCGGTCATGGCGCAGAGCCATTTCGCCCT
CGAGCAGAACGAGCTCACCGCCCCGTTGTTCACCGCTGCCGGCGGCAAGGCGCCGCTGTT
CGGCGACCTGACCATCCACTACGACCAGAAGCAGGAAGGCAACGTCGAAACCGCGCCCCT
GGAATTCGCCAAGGACAGCGACAAGCTGCGCCTCTCGCCGATCAAGCTGGCTTTCAGCGT
CTCGGGCAACAAGAAGGACGTGAGCGCCGTGGGCAACCTCGCCGAGGTCGACCTGGACTT
CACCGACGAGAACACCGGCGAGCTGGCGCATGTGCAGCTGCGTGACCTGGGTCTGCAGGG
CGACAAGAAGGAAAATGCCAACGGCTTCGCCCTCGGCCCCAGCTCCGCCACCATCAAGAG
CCTGAACATCAAGTCGCCGGGCGCGCCGGAAGTCGAACTGCGTGAAGCCGTGGTCGAGGA
AGTGCTCAAGCAGGGCGGCAAGGGCCTGGACCAGAGCGTCTCCTACCGCATCGGCAAGGT
CGTGGTGCAAGGCCAGGAAATCGGCGGCGC
>NODE_166_length_1169_cov_3.213370
CATCGCGTTGAGGCCGCCGGTTTCGGCGATCAGCGGGAGGGTGCGGCCCTGGGCGTCGAG
GCGGCCGGCGATGTTGCGCTGGAGGATGCCGGCCACTTCGGTGGAGCCGGTGAACATCAC
GCCGCGCACGCGCTCGTCGCCGACAAGACGGGCACCGACGGTTTCACCACGGCCCGGCAG
GAGTTGCACGGCGCCAGCGGGTACGCCGGCTTCCAGCAGGATGCGCACGGCTTGCGCGGC
GATCAGCGGAGTCTGCTCGGCGGGTTTGGCCAGCACGGTGTTGCCCGCGGCCAGGGCCGC
GGCGACCTGGCCGCTGAAGATCGCCAGCGGGAAGTTCCACGGGCTGATGCAGACCACCGG
GCCCAGCGGGCGGTGGCTGTCGTTGGCGAAGTGGGTGCTGGCCTGGGCGCCGTAGTAGCG
CAGGAAGTCCACTGCCTCGCGCACTTCGGCGATGGCGTTGGCGAAGGTCTTGCCCGATTC
GCGCACCAGCACGCCCATCAGCGACTGGATCTCGGCTTCCATCAGGTCGGCAGCGCGCTG
CAGGATGGCGCCGCGCTCGGCCGGTTGGGTGGATTGCCAGATCTGCGCGCTGGACAGCGC
GCCGAGGATGGCATTGTTGACGTCGGCTTCGCTGGCCTCGCGCACGTGGCCCACCACGTC
GCGGTGGTCGGCCGGGTTGCGCACCGGCTGCGGCTCGCCCGGCGCGGCGTCGGCCAGGCC
CAGCATCGGCTCGGCGAGGTAGGCGTGGTTGGTGCTCGACAGCAGCGCCGAGGACAGCGA
GCCCAGGCGGTGCTCGTTGGCCAGGTCGATGCCGGCGGAGTTCAGTCGGGCGTCGCCATA
GAGGTCACGCGGCAGCGGGATGCGCGGGTGCGGCAGGCCCAGGGTGCCTTCCTGCGCGGC
CATCTGCTCGACCTGCAGCACCGGGTCCAGCACCAGGTCCTGCAGCGAGATGCTGTGGTC
GGCGATGCGGTTGACGAAGGAGGTGTTGGCCCCGTTTTCCAGCAGGCGGCGCACCAGGTA
CGCCAGCAGGGTCTCGTGGCTGCCCACCGGTGCGTAGATACGGCACGGACGGTTGAACTT
GCCGTCGGATACCTTGCCCACCACCTGCTCGTACAGCGGCTCGCCCATGCCGTGCAGGCA
CTGGAACTCGTACTGGCCGGGGTAGTAGT
>NODE_167_length_1168_cov_3.021082
GCAACGTACGCGCCTCGCGTCAGTACAGTGGGCGCAGGGCGTGCTTGACCACTGCATCGA
CTACCAGAGTGGTCGCCTTGCCCAACAGCCCCGTACCGTTCATGTGCTCGGACAGCATCT
TGGAGAAGGCTGGAATCTGCCCTTCATCCAGGTGTGTGGCGCGATCCCACAGGCCCGCGG
CCAGCAGCTCGGGGCAATGCTGGAAGCGATAACGCTCGACGTTCACGATGGTAGCGACCC
GCGGCGACTTGCCGTTGATCGCCAGTGGCGCGAGCAAGCTCGGATCGTTGCTCAACCCGG
CGCGCCCGGCGATGGACAATACCGTGTCGCTGCCGGGCAGCAGGAAGGACAGGCGCAAGG
CGCCATCGACGAGGATATTGCTCAGGCTGCTGGCAACCTTGTTGCCGGGGCGTTCCGGCA
CCAGCAGCGTATGGCGATCCAGCATCTGGACGAAACCCGCCGGGTCACCTCGTGGCGACA
ACTCGGTGGCGTCGGTTTGACGCTGCGTGAGCATCAGCAGGTAGGGCGAGGCGGCGATAA
AGGCTTGGGCCAGCTCGGACAATGCCTGCCCGGTGTCCGATAAAAAGGGCGCGGTATGCT
CTCTGGCCCGCCAGAAATCGGCGCGCACCTTGGCTCGCGAGCAGTGCAGGAACACCGCCT
CGGCGCGAAACTCCAGCCGCTTTCCTGCGCGCAGAGAACCCCGGCCATTGGCGCGCAGGG
TGAATCCCACGCCGGGCAGGATGAAGTACAGGCTGCAGGCCACATTCTCTATCGGCTGCT
GAGGGACCGCTTTGTCTGCCGGCCAGGGCAGCAGGATGTCCTGGCCCTCCGCCCCCAGCA
CTGGATGGTGGCGCAGATCGAGGTACTCGATATCCAACCGCGGGTCGGCAAAGCCGACGG
CGCATACCGCCGCTTGGCGGATCATCAGCAGGCAGTACTCATCCAACCTGCGCTGCAGGC
GTTTGTGCATCATCGCCGGGGGTGGCGGAATCAGTGCGCGCAAGGCAGATAGCGATTCTA
TTCTGTGCTCGGGCATGGCAGGCCGTCCTGTGCCAGGGTCGTGTCGCCGATGCTAGGTAG
TCCGATGACGGCTGGCCATGGCCCTGCGGTTCAATCTGCATGGCTTTTGGTTGCAACCTG
TACGTGCCACGCCAGCGGCTGGCCGTCG
>NODE_168_length_1164_cov_2.935603
CTGGCGTCGATCTGCAGGGCGAAGTCCTGGTTCAGCTCGATGGCCAGGGCGGACGTCAGC
GGGGCACAGGCGAGCAGTGCGCCGACAAGCCATTGCGGGCGGTTCATACGGGGTTCCCTT
TGTTGTGATTGTCTGTGGGCAGATGAAAAATCCCGCACAGCGCCGACCCTCCCGTTCAAC
CCGGGAAGTGACGGCAAGGGGAGCGCTGGCGGGCAAGGCGCCGGGAGTGTTCAGGCCCCG
GCGCAGGAGCCCGGCTCAGAGAGCCGGCTGGTCTTCGGCGCGGTAGACTTCGCGGCCTTC
GAACAGGGTGTGGAGCACGCGGGCTTCGTCCAGTTGTTGGTCGGGCACGGTGAACACGTC
ACGGTCGAGCACGACCATGTCGGCCACCTTGCCGGGCGCCAGGGTGCCGATCTTGTCGCC
CAGGCCGATGGCCTGCGCAGCGTTGCGGGTGTAGGCGTAGAACATGGTCTGGCGATCCAC
GCGCTCGGCGGCGTTGAGCACGCCTTCCTCGCCCTGGCGCGTGACGGCCTGGTAGATGGC
CTTCAGCGGGTCGGGGGTGGACACCGGCCAGTCGCTGGCGCCGGCGATGGTGGCGCCGTT
GTCCAGCAGCGACTTGGCCGGGTACATGTAGCGGTAGGCCTCGTCGGCGATATAGGGCTT
CACCAGTTCCACGGTGTAGGGCTCGGCGGTGGCCCAGTCGAGCTGCATCGAGGCGATCAC
GTCGAGTGCCTTGAAGCGCGGGAAGTCCTTCGGGTTGACCATTTGCAGGTGCGTGATGGA
ATGCGGGATGCCGCTGTGGCGGTCCTTGCGCGCCTGCTCGATGCCATTGAGCGACTCGCG
CACCGCGCGATCGCCGATCGCATGGATGTGTACCAGCCAGCCACGGGCGTCGGCGGCGCT
GACCAGCTCGCCAAAGTGCTGGGGGTCGATCAGCAGCTCGCCGTACTTCTTCGAGTTGCT
GTAGGGCTCGAGCATCGCCGCGCTCTGCGCCGGCACCTCGGCCACGCCGTCGGCGAAGAC
CTTGATGCCCGGCAGGGTCAGGTTCTCCACACCGAAGAACTGCTGGCGCACCTTGTCGAG
TTCGTCGCGGTCGGCGGGAGTCGCCTTGGAATCGGCCATCAGCACGGCGGCGCCGTGCGC
GGTCCAGCCGCCCTCCTCCGCCAG
>NODE_169_length_1163_cov_2.779926
TCGTATCAAGGTGCTCAAGGAACTGCTGGAGCATCACATCCAGGAGGAAGAAGAGGAAAT
GTTTCCCCGCGCCGAGAAGTTGCTGGACCATCCAACGCTGGACCGGCTCGCCAGTGCCAT
GCAGCAAATGAAGAAGGACATCAAGGCGCACTGGGACAAGCGCGCCGCCTGATCAATCAA
GGCAGAAAAAAAGCGAAGCCAGAGCGTCCTGGCTTCGCTTTTTTGTGGGCGCCGGTCAGT
CCTGGTTGGTGCTGCGGCTGCGTTGCCCGCCCTTGCGTCCGGCTTCAGACGCACGCTGAG
GATCGTTTCTGAAATTACCGCCGCTGTTGCTCCCACCCTTTCTGCCAGCTTCGGCTGCAC
GTTTGGGGTCTTCAGCGAAGTTGCCTTTTCCGCCTTTATGTTCGGCCATGATGGTGCTCC
TGATGAGTGCTGGAGTGGCGGGCAGATTTGCCCGTTTCGGGATGCGCCTCCCGACCTTGC
GGCCAGGGACTGTGAATGAACGGGCGGGTATCAGGCGAGCCGTTGCTGACGGATACCGGC
GAGACGGCGAAGACGATCGCCTGCGATGACGATCTTGCGTTGCCGATGCTTTCCATGACC
GGGCTTGAAGGTAGGCAGCGGAATGCGTTTGGTGAAGACATCGACCTGCTCTTGCGGTAG
TGGGCCGCATTCCAGAATCAGGTCGCGCTTGATGCGACCAATCAGGTCATCCAGCAAGTG
ACCGTGCTGCAGATCCAGGCGGGTGATGACTCGATCGAACAGATGCACTCCCGCCTGGCT
GCGGAAGGAGCAGAGCAGCGCATTGTCCGGTCGATGGGAAAAGCTGATCGCGTATTCAGG
CAGTGCTTGGCAGATCAATTCCTGAGTGGTTTCGATGTCGTGTTGCATGGGTGGGTTCCT
CCTGGTGGTAATGGAAAAGGAGCAACCACTGGGCCAGGAGGAAACCATCGTAAGTCATTG
AACTGTCGTTCGGGCCATCGGGAAAATGCACATGGGCCAGGCCTTGAATCGTGCATTCTG
CTACTGGCCAATTGGCAAGCGGAGCGGCTAACTCGGGGGTTTAATCGATCCGTTCATCGA
AACCGGGCAATCAAGTTGAACATCGTCGCGGGCATTTTCTTCTCAGACCCGTTGTGAGGC
ATCGATTTCTCGACCTTGCATTT
>NODE_170_length_1162_cov_3.633180
CTGCAGTTGCTGGAAAATATCGCCTGCCTGCTCGACGGTCTCAAGCCGAAGGTGCGCAAC
GCCTTCCTGCTGGCGCAATGCGAAGGCATGCCCCACGCACAGATCGCCGAGGAGCTCGGC
GTGTCGGTACGTTCGGTGGAGCGCTACATCGCTGAGGCGCTCTTCCACTGCTATCAGCTG
CGGTACGCCGAGTGAACGCCACCAGCGTCACACCCGATCCGCGTGTGGTGAAGCAGGCCA
TCCAGTGGACCCTGCGCCTGAGTGGCACTGCCGACCCTGCAGTGCTCAGCGCCTGCGAGC
ACTGGCGCCAGGCCAACCCCGAACACGAAACCGCCTGGCTGCGGGTGCAGGCGCTGAACC
GCGAATTGGCCGCCGGCTACCAGGCCGTCCCCGGCGCCCGCGTGGCGCTGGAAACGCTGG
AGAACACCAGCCAGCGCCTGCAGCGTCGCCAGGTGCTCAAGCTGCTCTCGACCTTCGCCG
TCGGCGTCTCCGCGTTGTGGCTGGCCCGTGAAAATGCGCCCTGGCAGCGCTGGATGGCCG
ACTACAGCACCGCCACGGGCGAGCGCAAACGCATCACCCTCGCCGATGGCAGCCTGCTGC
AACTGAACACCGACAGCGCTGTGAACGTGCGCTTCGATCCGCGCCAGCGCCTGCTGGTAC
TGGAACGCGGCGAAATCCTCGTCAGCTCCGCCAAGGACACCACACGTCCCTTGCGGGTAA
GCAACCGCGACGGCCTGTTCGAAGCCCTGGGTACTCGATTCGTGTTGCGCCAGGATGAGC
GTTCCACGCGCCTGAGCGTCGCGGACGGTTCGGTCGCCATCGCCCCGCGCGTTCGCGGCC
GGACCACCGCCATTGCCGAAGCCGGGCAGACCTTCGAGATCAACGGCGACAGCGCACTGC
TGGTCGAGCGCAGCAACATGGACAGTGCCGCCTGGGCCGACGGCCTGATCGTCACCCGCG
ACATGCGCCTGGCGGACTTCCTCGCCGAGATCGGCCGCTATCGCCACGGCCACCTGCACT
GCGATGCCAGCGTGGCCGACCTGCGCCTCTCCGGCGTGTTCCGCCTGGACGATACCGACA
AGCTGCTGGCCCTGCTGCCACAGACCTTGCCGGTGCGGGTGGAGAAACGCACGGACTGGT
GGGTGAGGGTCAGCGCTCGGAG
>NODE_171_length_1161_cov_3.024908
CTCCTGAGGATCAGGGGTGGAGGGCGAGATTCTGTACAGCGAGGACGCGCTTGGCTTCCA
GGAAGGCTTTCTGCCAATAGGCGCTGTCGAGGCTGTCCAGGCGCACGGTTCCGCCCGTTC
GGGGCGCATGAACGAAACGCCCTTCCCCGACATAGATACCCGCATGGCTGACGCCGCGTC
CACCGCTGGTAGCGAAGAACACCAGGTCTCCGCTCTGCAGGGACTCGCGCCCAACGGTAG
GCGCGCGCATGGAGATCATCTCGCGGGTGGAGCGCGGCAGCATCAGGCCGGTGGCATCGT
GGTAGACGTAGCCGATCAGGCCGCTGCAATCGAAACCGCCGTCGGGCGTGTTGCCGCCCC
AGCGATAAGGCGTACCGACCAGGCCAATGGCACGGATCAGGACATCATCAGCAGCCTGGG
TGTTGTAGACGGGAGCAGCGGGCGCGTTCACCACGGGAGGCGGCGACGGCGGAGTACGAC
TGGCGCAGGCGGCCAGCGAAGCGATGAGAGCGAGGAATATGATGCGCTGAGGAATGAGCA
TGTGATGGCATCCCGTCAAGGAGTGCCATCACTTTGTACCAACAGTGAGTTGAGCGCAAT
ACTTAAAGTAAAACTTTAAGTTTAGCGAGTCACCGTCTTTGGCTCGTAGCCGGGCTCGAG
TACGCGCTTGGCTTCCATGTAGCTCAGGCGCCAGTAGCTCTCGTCCAGGCTGTCCACCCG
CACACCACCGCCGCGGCGGCTGGCGGAGTGGATGAATTGTCCGTCACCGATATAGATGCC
GGCATGGCTGACCCGACCGCGACCACGGTTGTTGAAGAAGATCAGGTCGCCCGGCTGCAG
GTCCTCTTTCGAGACCAGCGGGACATCCATATTGATCATCTCACGCGTGGAGCGCGGCAG
GCTGATGCCCGCTTCTTCGCGGAACAGATAGCCCACGAAACCGCTGCAGTCGAAACCAGT
ACGCTCCGATTTTCCACCAAAGCGGTACGGGGTACCGATCAGCGAGACCGCGCGGTCCAG
GATGTCGGATACATGGGCAGTCGAACTGCCGTTATCGTTTTTGGCCCCCTCGGCCTGCGA
CTCCTTCCCCAGCACTATGTTATGCAGGTATACCTGGAACGCTGCTCGACTAACAGTCAC
TGAAGCCACCTGGTTCGGCTG
>NODE_172_length_1158_cov_3.815911
ATCATGGAGCGGGAGCGCGAGATCATCGGCTTCATCAACAGCGGCTGCGCGCAGGAGGTG
GTGATGTCCGACGAGGCGTTCAAGGAGCTCATCGGCCATGACCCGGCGGCACCCAACGTG
GTGATCATGTCCGTGGTGATCGATCCGGCGCAGCAGGGCAAGGGCTACGCCACGCTGCTG
ATGCGCACCTTCATCGAGCGCATGGCCGGCCTGGGCAAGCGCACCCTCCATCTGATGTGC
AAGGACCGCCATGTGCCGCTCTACGAGCACTTCGGGTACCGCTACGTGCAGCCCTCGGCG
TCCGACCATGGCGGCATGGCGTGGCACGAGATGGTCATGGAGTTGCCTGCCGCCTGATCG
CTCAACGCTCCGGCCGGTCGTTCACCCGGTCGCGGGTGGCGCGTTCGGCCAGCAGGTCGA
AGGTTTCCGGCAGCAGCGCGGCCTCGCCCTGTTCGTCCAGCAGCTGACGGAACACCAGGT
GGTCCGGGAAGCTGCGACTGATCAGCGTGAGCAGTTCGGTGCCACGCTCGGTCAGCTCGA
AGTTGTTGCCGGTGCCGCCATGCTCGCGCGGGCGCTCCTGGATGTAGCCGTTGGCGAACA
GGTCGCCTTCGAGGTCACCGGCAACTTTCTTCAGGTGGTCGACGCTTCCCTCGACCGGCT
CGCCCTGCAAGCGGTGCTGCTCGGCCACTTCCTCCCCGCATTCGCGGGCCTTGTAGGGTT
CGTCGGCGCAATCCTGTGCACGCAGCAGCAGGCGTTCGATCAGGTCCCAGTCGTAGCTCA
TGGCATGTCCTCCGGTTCAACATTGCAGGGCCTTCCTGATGTGCGACCGGCCTGAGCGAG
GAGGGTTCGAACTTCCTGCGCAGCGGTTTGCCACCCCGGAGAGGCGCCACCATCGATGGC
GTCGAGAGTCACTATCGATGCAATCGAGTGGTGCGCGGGACGGCCGCGGCCGACTATCGG
TCCCACGAGCTGGTTGAACCGAGCAAGGGACAGAATCGATGAACACGCCGCACCTGAACG
CCCGAATTGCCCTTTGGCCGCTGCTGCTGGCCGTGGCCAGCCTGACCGGCTGCGCGGCGA
CCTCGGAATCCCGACTGAGCTGGGACAGCCTTGGCGGCGCCACCGCGCAGGACGGCAGTG
CGTACCTGAGTTGCGTCG
>NODE_173_length_1153_cov_2.893123
GCTTGACCCCGTGCGCCCTGGCGCGCGCCCTGATTGCCGGGGCGCCATGGGCGTAGAGAA
GGGCACCATCTCCATCCGCCTGGTCAGCGAAGCGCTGGCCGAGTTTCGTCGCGCCGGCCG
CGACGACGGCCCGCTATTGTCGGCCGCCGGCATCGCCCCGGAGCTGTTCGGCAAGCCCTA
CGCACGGGTCTCCAGCCAGGCCTATGCACGGCTCTGGCTGCGCCTGGCCAGGGAAATGGA
CGATGAGTTCTTCGGCATGAACGCGCGGCGCATGAAGTCCGGCAGCTTCAACTTCATGGC
CGCTGCGGCCATTCGCGAACCGACGCTGGAGACGGCGATGAATGCCGCGCTGCGCTTCAT
GGGCCTGGTGTTCGACGACTTCACCCCGCGCCTGACGCGCCAGGAAGGCCTGGCCGCCAT
CGTCCTCGACGAGCCCGAAGGCCCGGCGCCGCGCGCCTTCTGCTATTTCACCCTGTGGCT
GATGCTGCACGGCCTGGCCTGCTGGCTGGTGGGGCGGCGGATACCAGTGCTGGCCATCGA
ACTGCGCTGCCCGCAACCGGACTTCATCGCCGACTACCGGGTGATGTTCACCGAGAACCT
CAACTTCGCCCGCCGCCAGTCGCGTCTGCTGTTCAACGCCGAAGCGCTGGACTTGCCGGT
GCGCCGCGACGAACGCGAACTTCGGCGATTCCTGGGTGGCGCACCGGCCAACATCCTGGT
GCGCTACCGCGATCCGCAGAGCCTCGCCGCGCGCACCAAGGCCTACCTGCGCAGCCTGAA
ATTCGAACGCTGGCCGGACCTCGACGCCCTCGCCGGGCATTTCTACATGGCGCCCTCGAC
CCTACGCCGCAAGCTTGCCGCCGAAGGGCAGTCCTACCAGGCTCTCAAGGACCAGTTGCG
CCGCGACCTCGCCATCGCGCGGCTGGACAGCGGTGACGGCAACTTTGCCGACCTCGCCGA
AGAGCTGGGGTTCGCTGATACCAGCGCCTTCTACAAGGCCTTCCGCAAATGGACCGGCTC
GACACCCGGACAGTACCGCGCGCTGATCCGCCAGGAGCCCTGAAATTTAAGGCCCCGACT
CAAGTAGCCGCCTTACAGGCCGATAAAACCTCAAAGAATTGCTTGTCGCTCAAGGACGCC
AACCCATGCCGCT
>NODE_174_length_1152_cov_1.770446
TGCAATGAGTAGCGCCCCTGGGCAACTACTCGGGTGTGCAATGAGTAGCGCCCATCGGAA
ACTACTCGGGTGTGCAATGAGTAGCCCCCTACCCCACCAAAACTCCAACTCTTGTCTTCT
TAGATCCTTGTTTCCTCCGCGGAACCGCCGCTAGGCATTACTTCACGGGGGAGGCATCAG
CTGATTAGCTCTTCCTTCTTGTTTTCCTTCCCTACGTCCTCCAATCATTATTGATTGGAG
GTTCGGGATAGGTTGTCTTCTCCTTAGATCTCGTCGCATCAGATCGTCTTCTTCTTCCAC
CATCGTCCGGTCGTCTTCTTGGTTCGGCATCGTCCGGTCATCCTCTGGACAGACTCGACC
TCGACACCTACGTTCCTCTGCATCGGGTGAGGGAGTCTGAGCTCAACCCAATGTTCTTTG
CTGCTCTACCAGGGCAGGGGAGCATTTTGAAAAAAAAAACGCTGGCGCCTTGTTATCCTA
TGGATATTCTCTCGACCCCACAGCCTACGTTCCTCTGCATCGGGTGAGGGAGATTGGGCT
CAACCCAACCACCTACGTTCCTCTGCATCAGTGTAGGGAGCCACCTATTCCATAGTCTGG
CGCCCCGCATTTCTCGATCGTAGTGCATTTCTCTCTTTTTCTTGTTTTCTCAAATCTACG
ATGACTTCCCTGGAGAAATCCGTTGTAGCATTCCACGCCGCCTTTGATCCTAGCATTTGT
TGTACCAGGTTCTCGGGCGTTATCGTCGCTTTGAGTGTGCTTTCGAGCTTTCGTCGTTGT
AAGTCGAATCTAGGACATGCGAAAAACACATGCCTTGCGTCCTCCTCTATTCCGGGACAT
GTTGGGCATTCCGGTGAGTCCTCATACTTAAACTTGTGTAAGTACTGTCTGAAACATCCA
TGTCCAGTGAGTAGCTGCGTCAGGTAGTAGTTGGGGTCACCGTGTTGGCGGTTTACCCAT
TCCGCTATCTGAGGAATCAGCTGATAGGTCCATCTGCCATCTTCGGAGATTTCCCACTGA
GCCTGCCAGCGCTGCAGACTTTTCTGCCGTTCTCTCTTCCTGCATTCATCTGTTACCAGC
TGTCCTTTGCCTCTATGCTGGTATATCCTCCTGTGTTTCTCGGCTAGGATGTCGATTGGC
AATAGCCCTGAG
>NODE_175_length_1151_cov_3.142458
CCAACAACAACGTGACCTCTGGCGCCGACAAGATCGTCGTGGCCCTGCGCGATGGCCGCG
AGACCATCGCCCGCCTAGTGGGCAGCGATCCCGAAACCGACCTTGCGGTACTGAAGATCG
ACCTCAAGGACCTGCCCTCGATCATGCTCGGCCGTTCCGACGGCATCCGCACCGGCGACG
TCTGCCTGGCCATCGGCAACCCCTTCGGCGTCGGCCAGACCGTCACCATGGGTATCATCA
GCGCCACCGGCCGCAACCAGTTGGGCCTGAACACCTACGAAGACTTCATCCAGACCGACG
CCGCGATCAACCCGGGCAACTCCGGTGGTGCGCTGGTAGACGCCAATGGCAACCTGATCG
GCATCAACACGGCGATCTTCTCCAAGTCCGGCGGCTCTCAGGGCATCGGCTTCGCCATCC
CGACCAAGCTGGCCCTGGAGGTCATGCAGTCGATCATCGAGCACGGTCAGGTGATCCGTG
GCTGGCTCGGCGTCGAAGTCCAGCCGCTGACCCCGGAACTGGCCGAGTCCTTCGACCTCA
AGGACAAGGCCGGCATCGTCGTCGCCGGCGTCTACCGCGACGGCCCCGCCGCCAAGTCCG
GCCTGCTGCCGGGCGACATCATCCTGAACATCGATGGCGAGGCCGCCAGCGACGGTCGCC
GCTCGATGAACCAGGTGGCGCGCACCAAGCCGGGCGAGAAGATCACCATCGAAGTGCTGC
GCAATGGCAAGCCGGTGACGCTCAATGCCGAGGTCGGCCTGCGTCCGCCGCCCGCCCCCA
ACGGCAATTGATCCCGCAATGAAAAACGGCGCCCTCGGGCGCCGTTTTTCATTTGCACAG
ACAAACAGCCTTACAGCTTCAGCCGCAGGGCATCGATCAGAGCCTGGTTCTGCTCCTCGG
TGCCAATGCTGATGCGCAGGAACTGGTTGATCCGCTGCTGCTTGAAGTGACGCACGATCA
CGCCCTCCTCGCGCAGGGCTGCGGCCAGTTCGGCGCCGTCGCGCTGCGGGTGGCGGGCGA
AGATGAAGTTCGCCGCCGATGGCAGTACGTCGAAGCCCAGGGTCTTGAGCTCGGCCACCA
GTTTCTCGCGGCTGCGGATCACCGCGTCACAGGTCTGCTCGAAGTAGGCCTGGTCCTCGA
AGGACGCCACC
>NODE_176_length_1151_cov_2.586592
ATGTTGCCAGGGCGGCTTCAATCCACCCCGACGAACCCGCCCGTCTGGTGCCGCCACAGC
CGCGCATACAGCCCGCCATGGGCCAGCAACTCGGCATGGCTGCCACTCTCGACCACACGG
CCGTGCTCCAGTACCACCAGCCGATCCATGCGCGCGATGGTGGAGAGTCGGTGAGCGATG
GCGATCACCGTCTTGCCCTGCATCAGGCTCTCGAGGCTCTCCTGGATCGCCGCTTCCACT
TCCGAGTCCAGCGCCGAGGTGGCTTCGTCGAGGATGAGGATCGGCGCGTCCTTGAGCAGC
ACGCGGGTGATCGCGATGCGCTGGCGCTGCCCGCCGGAAAGCTTCACGCCGCGCTCGCCG
ACGTGGGCGTCGAGGCCGAAACGTCCCTCTGCATCGCTCAACTGCGGTATGAACTCCGAA
GCGCGGGCCTTCTGGATTGCGTCCTGCAACTCCGCTTCGCTGGCGTCCGGGCGGCCGTAG
AGCAGGTTGGAGCGGATCGAGCGATGCAGCAGCGAGGTGTCCTGGGTGACCATGCCGATT
TGCGCGCGCAGGCTTTCCTGCGTCACCTGGGCAATGTCCTGGCCGTCGATCAGGATGCGC
CCGCCCTCCAGGTCGTAGAGGCGCAGCAGCAGGTTCACCAGGGTCGACTTGCCGGCGCCG
GACGGGCCGACGAGACCGATCTTCTCACCGGGACGCACGGTCAGGTCGAGGCCGCTGATC
AGGCCGCCGCCCTTGCCGTAGCTGAAGTCCACCTGGTCGAAGCGCACCTCGCCGCGGTTC
ACCACCAGCGGTTTGGCGTGGGGGACGTCGATTACCTGGCGGGGCAGGGCGATGGTCTGC
ATGCCGTCCTGTACCTGGCCGACGTTCTCGAAGATGCCGCCGACCACCCACATGATCCAG
CCGGACATGTTGTTGATGCGAATGACCAGGCCGGTGGCCAGGGCGATGGCGCCCACCGAG
ATCAGCGACTGGGTCCACAGCCACAGGGCCAGGCCCGTGGTGCCGGCGATCAGCAGGCCG
TTGAAAATGGTAATGGTGACGTCCATCGAGGTCACCACGCGCCCGGCGCGCTGGGCCTTG
CGGGTCTGGTCGTCGATGGCTTAGCGGGCGTAGTCCTCTTCATGGCGCGTGTGGGCGAAC
AGCTTGAGGGT
>NODE_177_length_1149_cov_3.318097
CCGCGCCACCGCCACCGCCATCGCGCGGACCGGGGTCGAGCCCGTGACGAACGGGAGCGG
CGCCGACATGGTCGCGCTTGCCAGGCACGAAGGAAAGTTGCAGGGCCTGAACTCCAGCGG
CTGCTCGCCCTGGCCGATCTGCAGGTCGCCGCCCATGCCGGCGGTGAGGTTGATGATGAC
GTCGGTGTCGCTCTCGCGGATGCGTTCGACCACTTCGCGATAGAGGTTCACGTCGCGGCT
GGGCTTGCCGGTCTGCGGGTCGCGGACGTGGCAGTGGGCGACGGTGGCGCCGGCCTTGGC
GGCCTCGATGGCGGCGGCGGCGATTTCCTTCGGGGTGACGGGAATCGCCGGGTGCTTGCC
GACGGTATCGCCGGCACCGGTCACCGCGCAGGTGACAATGACTTCGTAATTCACGGTGGC
AGTCCTTCTTCGGGTCGAACGAACCCGCTGCGCGCCGGGCGACGCGCAGGGAGTTGCGGG
TAGTGGGTTACTTCAGCGAGGCCTGGACGGCGGCGAGGCCATCCTTGCCGTCGAAGGTGG
TCACGCCGTCGAGCCAGGCCTTGAGCGGCTCGGGGTTCTGTTTCAGCCAGGCCTTGGCGG
CGTCCACCGGCTGGCTGCGGTCGAGGATCGGGACCATCACCTGGCTCACCTGCTCGCTGC
TGAACGTGAGGTTGTGCAGCAGCTTGGCGACGTTGCCGCACTGCGCCTGGTAGCCGCCGG
CGGTCATGATGGAGACGGTCGCGGAGCCTTCGTTCGGGCCGAACACGTCGTCGCTGCCGG
TGAGGTATTTCATGTCGATCTGCAGGTTCATCGGGTGCGGCTTCCAGCCGAAGAACACCA
CCCACTGCTTGCGCTTGATGGCGCGCTTGACCGCGGTGAGCATGCCGGCCTCGCTGGACT
CGACGATCTGGAAGCCCTTCAGGCCGAATTTGTCCTTGGCGATCATGTCGGCGGTGATGC
GGTTGGAGCCGCTGCCGGGTTCGATCAGGTAGATCTTGTTGCTCAGCTTGTCCTTGAACT
TGGCGATGTCGGCGAAGGTCTTCAGACCGCCGTCGTAGACGTAGCTCGGGACGGCGTAGG
TGGACTGCGCGTCAGGCAGGGTCGGCGGGGTGATCACGTCGATCTGCTGCTTGTCGAGGT
AGGGTTTGG
>NODE_178_length_1145_cov_3.181648
GCAGCCGGTGCGTCAAGAATGCGTGTCGCCTGGTCGACCTCCGCTTGCAGGGCTGGAATG
CGCGATGCCGTCGCCGCATCGGCAGCCTTGCGCAGCGCGGCCCGCGCCTCGCCCGCCTGC
AATCGGCGAACGGCGATGCCGGAGGCGATCAGCCAGTGCACCGCGCACAGCGGCGCGGGC
AGCGCGTTGGGCTCCAGCGAGTCCAGTAGCGTGCCGGCCTCATCGAGCCGGCCGATCAGC
AACGCACGACGGATCAGCAGGTAGTGGGCATGGGCGGCATTGAGCGTATCGCCGTGGGCT
CGCAGCACCTGTGCGGCCAGCTCCAGTGGTTCGGTCGGCCAGTTCAGCTCGCGGCTGGCC
AGCGCGACTTCCGCATCCGCCACCCGGCAGCGAGCACGCTCCACCGGCTCATGGGTGCCG
AAGGCGCGGGCAGCCTGGCGCAGCAGGGTGCGCGCCCGGGGAAAATCGCCCAGTTGCGCC
ATGGCGATACCGCGCAAGGCCAGGGCCGGCGGGTCCTCGCGCAACGCCACGCGATTCAGC
GCGCCCAGCGGGTCGCCCGCCGCCAGGGCGCAGGCTGCCGCTGTGATCAGCGAATCCATG
GAAATCCCGCCACCTTTGTCACTCCCGTCGCCATCGGCCCGCTGCCTAGTCTATGTCATG
CCCACCGAGCCGCCGCTGGCGGAGGAGAACTGCCATGACTGCCCACCCCACAGGTACCCG
CGAAGAATGGCTGGCCGCGCGGCTGGAACTGCTGGCCGAGGAAAAGGCCCTGACCCGACG
CAGCGACGAGCTGGCGCGCAAACGCCAGGCGCTGCCCTGGGTGCGGGTCGACACGGACTA
CCGGTTCGACACCGAGCAGGGCCCGGCCAGCCTCCAGGATCTGTTCGCCGGCCGCTCGCA
GTTGCTGGTCTACCACTTCATGTTCGGTCCGGACTACCGCGCCGGCTGTCCGTCCTGTTC
GAACATTGCCGATGGCTTCGATGGCTACGCCACGCACCTGGCCAACCATGACGTGAGCCT
GCTGGCGGTCTCCCGCGCGCCGCTGGAGAAGCTGCTGGCCTACCGCCGACGCATGGGCTG
GAGCTTCCCGTGGGCGTCGTCCCATGGCAGCGGCTTCAATTACGACTTCAATGTGTCCTT
TACCG
>NODE_179_length_1145_cov_2.493446
GCCCCGACCCTGCTGTGTCACGATTGCGGCTGGATCAGCGAGTGCCCGCGCTGCGATGCG
CGGATGACCGTGCACCAGGGCAGCGGCGAGCTGCGCTGCCACCACTGCGACCACCGCGAG
CGGCCGCCGCGCAATTGCCCGAAATGCGGCACCGTGGACCTGCGCCCGGTCGGCGCCGGC
ACCGAGCGCGCCGAAGAGCGTCTGCGCATCCTCTTCCCCGATTACCCGGTGCTGCGCATC
GACCGCGACAGCACCTCGCGCAAGCACGCCATGCGCGACCTGTTCGCCACCATCAACAAG
GGCGAGCCGTGCATCCTGGTGGGCACGCAGATGCTCGCCAAGGGGCACCATTTCCCGCGC
GTCACCCTGGTGGCAATCCTCGATGCCGATGGCGGGCTGTTCTCCGCCGACTTCCGCGCC
AGCGAGCGCATGGCCCAGCAGATCGTCCAGGTCGCCGGCCGCGCCGGACGAGCCGAAGAG
CCAGGCCGCGTTCTGATCCAGACCCACCTGGCCGACCATCCGTTGCTGGTGCAGCTCACC
GAGCAGGGCTACTTCGCTTTCGCCGACCAGGCGCTCACCGAGCGCCGCTCCGCTGGTCTG
CCACCCTTCTCGCATCTTGCGCTGCTGCGCGCCGAGGCGCACAAGCCGGGGCAGGCCGAA
GGGTTCCTCGACGAGGCCTGCGCCGAGGCCGAACGGCTGCAGGCCACGCTCGGCCATGAC
GTGGAACTCCTCGGCCCGGTGCCGGCGCCCATGGAGCGCCGCGCCGGCCGCTACCGCGCA
CAGCTGCTGCTGATGAGCACCGCCCGCGCGCCGCTGCACCGCCTGCTCACGCCCTGGCTG
CAGACGCTTGAAGGCATGCCCAGCGGACGCCAGGTGCGCTGGTCCCTGGACGTGGACCCG
ATCGACCTCTTCTGACAGATGTTCCCTGCGGATAAAACCGCTTGAGCTTGCACATCCGTC
CTACATTGACTTCCATCAGCCGCGACGGATGGCACAGCGGCGAGACTCAACTTGGAGCGC
TCCGCGGTTGGCAAGCCATGCCCGGCCACGGATAATGCGCGGTTCTGAGCCCGATAACCG
GTCGCGCGCGCCGGATGCACGCGAGCACCGAGAAAACCATGAAAGACACGAATCGCCACC
AGAAC
>NODE_180_length_1144_cov_3.490159
CACCGTGGCATCGGCGCGGCGGCGTTTGCCCCGGGGCGGGGCGGCGAACGCCAGGGCCTG
GCGGGCAGCCTCGTCCCACGCCTGCTCCTCGCTGTCGCGGGCGATGATCCCGAAGCTGGC
GATGTGGCCCAGTGTGCGGCCAGCAACCTGTGCCACGCGGTTCAGGCGGGCGATGGCGTC
GCCCAGCTGCGCGACGCCGCTGCCCTGGAGGAAACAGAAGTCCGCGCGGCTGGCGATGCG
CTCGGCGCCCAGGCTTTCGTCCAGCAGGAGCGGCGTGGGTGGCAGGTCGCGCAGGCCGAG
TCCCGCGTTCTCCAGGTGGAAGTAGCGGCCGTTGTGGTCCAGCGGCGTGGCGTGCGCGTG
CAGCAGGTGCTGCAGGATGTCGAGGAACTCGTCGATGCGTTCATGCCGCTGGTCGCGGTT
GAGTACCTCGCCGAAGGCCCGGCGCAGGCTGCCGCGATCACTGTCGGGCAGGTGCAGGCG
CACGCGCCCGGCGGATAGCGATTGCAGGCTTTGCAGCGTCGCCGCCAATGCTGCCGGGAG
CATGGCCTCGGCCGGCAGGCTCAGGGTCAGGCCGAGCTGCCGGGTGTGTGCGCACAGCGC
TGCAGCGACCATCAGGCTGTCCGGCTGGCTGGGCCCGCCGGGCAGGTAGAGGTCGTCGAC
GCCGGCGTATTCCACGGCCTGGGCCAGTTGCACCCATTCCGACGGTTGCGCCTGCCAGTC
CAGACCGCGCCGGGTGCCGCTGGCGCAGAGCTTCCAGGCGAAGCGCAGGCTCATCCGGCG
ACCGCCAGGCGTTCGCTGGCGCTCGTCCAGCCCAGCGCCGGGGCGATGTCCCGCGCCAGT
CGCTCCAGGCGTCGCAACACCTGGGCCTGGCTGGAGCTTTCCGACTGCACCACGGCAATG
AAGTAGTCCGCGTAGGGCAGCAGCGACGGGTCGTTGCGCACGCTGGCGATCACCTCCTCG
GGATGGCCGTGGTGGACGTTGAGCAGGCGCAGCTGGCTGTCCAGGTCGGCGGCTTCGTCG
ATCAGGCCTTCACGAATGAGGCGGGGCACGTGCAACTCGATGTCCGCTGCGAGATACGCG
CCGGACTGAGCCTATTCGTCTGCGCGAACCACCGCGCGGACCCCCCCGATGCGCGGCCGC
CGGG
>NODE_181_length_1143_cov_2.859287
ATTGATTTTAAATGGTTTTTTATTTAAATCGAGTTGGTATGCACCCTGCAATGAAAGGGA
AGGAACCGCCCATTCATTGCCGAGGACGACACCATGCCAATCGACCGCCTGCCTGCCGCC
CAATACCTCTGCCAGGTCTTCAGTGACTTCGATGTAAGCTTCACCGCTCGACCTGACGGC
AATCTGATCATGACACTGAGCAAGGACGCGGGCGAACATATTGCCTGCCGCGTGGTGCGT
CAGGAGGAGCAGCGTGACGAAGCCCTGCTCACCACCTTGGTTAGTCGCATTCGTCGAGAC
CTGGCGACCGAATACGGCCCACTGCAGGAGCATGACGCAGATCACTTCAAGGCCGAGGTG
CCGCTGCAGAACTTCTACGAGAATACCGAACCACTGCGTCAGCGTCGTATCGTCAAGGCG
GGGGCGAAGTTGCGCTCGATGGCCAATTTAGGGGCCTGAATCGCGAGCAGTAAAAAACCG
GCCAAGGCCGGTTTTTTACTGATTGGAATCTCCCCGAATCGGACATTCAGCACCCAATGA
TCGGTGAGGAAGAAGTTGGTGCCCGGAGCCGGACTCGAACCGGCACGCCCAAAGGGCGAG
AGATTTTAAGTCTCCTGCGTCTACCGATTTCGCCATCCGGGCGGTAGCGCTGTGCAGCGT
TGCCGAACTCCTGAGAGCCCGGAAAGGGCTGGACTATATACAGCCCTCGCCCCCCTGCGC
AAGTTGCTGAAAACCGCAATCCCTATAGTGGGCAGCTAAAGAAAAAGCCCTGTAAATCTT
CGATTTACAGGGCTTTTCTATTGGAGGCTGAGGTCGGAATCGAACCGGCGTTCACGGATT
TGCAATCCGGTGCATAACCACTCTGCTACTCAGCCATAACACGGATGACTCAAGGCGAAT
CATCAAAATCTGGAGCGGGAAACGAGACTCGAACTCGCGACCCCGACCTTGGCAAGGTCG
TGCTCTACCAACTGAGCTATTCCCGCAGCAACTTGTTGCAACCTTCAGCTTTCGCCGAAG
AGTAACGCCATTTCATCTTTCGATCACCGCCGAAGCGATGATCGAGAATCTGGAGCGGGA
AACGAGACTCGAACTCGCGACCCCGACCTTGGCAAGGTCGTGCTCTACCAACTGAGCTAT
TCC
>NODE_182_length_1138_cov_3.480679
GGCCGTGGAGGACGTGGCGCCGCCAGGTGCAGGCGCGCTACAGACGAAGACAGAACCGGT
GATGGGCATGCTGCCCCTCCCGCGTATCGAGCTGGCTGTTGTTCTTGGCTTGACCGGGTT
GCACCTTGGAACACCAGCAACGCGGTGGGCGGACTCTATGGGTTGCACCCAACAGAATTC
TTGCTGAAAGCTCTGGAGTTCTTGCAGAAGACTCCGGCACCCGGAGGCCGGCAATTGACC
GGTCGATCAACATCCAGGGCCAGGCAGGCCAGCGGATTCAGCAGCGGCGCAGGCTGCCCG
GGGTCAATCCGAGGTAACGGCGCATCGCAGTGGTCAGCGCACTCTGGCTGGAGAAACCGC
ATTCTCCGGCCACGTTCACCAGGGGCAGGTCGGTTTCCCGCAGCAGCCGCGCGGCTCGAT
CCAAACGCTGACGCAGCAGGTACTGGTGCGGCGTGAGGCCGACACGGTCCTTGAACTGCG
CGTGGAAGTGACTGGGGCTCAGGCAGGCGACCTGTGCCAGCTCGGCCACGGTGATGCGCC
GGGACAGGTGCTCGGCGATGTAGCCGTCCAGCCGCTCTAGGTCCAGCGGCCCGCTGCGCG
GCGCGCGGTCCTTGCTGAACAGACGCAGGTGCAAGGCCCGCAGCAGCACACCGCCCAGGG
CACGGGCGAGCAAGGGATCATCACCATAGCGGGCGATTTCCGCACCGGCGTAGCTGAGCA
GATGCTGGAAATCCGCATCCAGGGTCGGGTAGCGCGGCACCTCGAACAGCCGTGCCAGCA
GCTCGCGATCCTGCTCGCCCGTTCCGGCCTCGCTCAGATCGAGGATCAACATCCGGTTGT
CACCGAGCCCCGCGAACGCGTGCCCCACATCCCCCGGCACCAGGCAGGCGCGCATCCGGC
ACACCTCGCCGCCTGCACCGTCAATCTCGAATGCCGCACGGCCGCTCAGGGACATCACCA
ACTGGTGATGGTCATGGGCGTGCTGATCGGTCTGGTCGGACAGCGTGGCGAGGCGAGTAT
CGAACATGGCGCTGGGTGATCAAATTTTGAGCATGGTACGGGATTCGGCCAGGCCTGCCC
AGACAGCAGGTGCAACCTGGCGCAACTCACCTGTCCGCTTCGCACTAAATCATCTAAG
>NODE_183_length_1138_cov_2.723845
ATCGCGGGGCATCGAGGTCAGCGCGTCCGGCCGGTTGCTGGTGCGTTCGCTGTGCATGCT
GTTCGACCGTTACCTGCCAATGCAGAACCTGCAACGCTTCTCGCAGGTCATCTGACCCGA
GGGTTCCCCTTCGCACGACCGACGGTACGGGGCCAACTGTCGCACCCATTGATACAGGAT
ATGTCTGTCGTCCCATGGTGTAGGAACAGCCCTGAACCGGCACTTTTCGAAAGGATTCGA
GACTCGACACACCCCTCGTAAACACTCATCCCCGTCGCTGAAACCAGCGATTCAGACAGG
TCGCCAACTGGCGCGCGACTTGTGGTCTGCGGTACCCTTGGTTTTTGTGTGCCATCCCAT
TCAAGGAACACTCATGGCCGAAACCATCAAAGTGCGCGCACTTCCCCAGGCGCACTGCAA
GGATTGCAGCCTGGCTCCCCTCTGCCTGCCCCTGTCGCTGAACACCACCGACATGGACGC
CCTCGATGAAATCGTCAAACGCGGCCGACCGCTTAAAAAAGGCGAGTTCCTGTTCCGTCA
GGGCGACGCCTTCGGCTCTGTCTTCGCCGTGCGCTCCGGCGCCCTGAAGACTTTCAGCAT
CACCGACGGCGGCGAGGAACAGATCACCGGCTTCCACCTGCCAAGCGAACTGGTCGGCCT
GTCCGGCATGGACACCGAGAGCTACCCGGTATCGGCCCAGGCCCTGGAAACCACCTCGGT
CTGCGAGATTCCTTTCGAGCGCCTGGACGAACTGTCCGAACAACTGCCGCAACTGCGCCG
CCAGCTGCTGCGCGTGATGAGCCGCGAAATTCGCGACGACCAGCAGATGATGATGTTGCT
GTCGAAGAAGACCGCCGACGAGCGCATCGCCACCTTCCTGGTGAACCTCTCCGCGCGTTT
CCGCGCCCGCGGCTTCTCGGCCCAGCAGTTCCGCCTGGCCATGTCGCGCAACGAGATCGG
CAACTACCTGGGCCTGGCGGTGGAAACCGTTTCCCGCGTGTTCACCCGCTTCCAGCAGAA
CGGCCTGATCGCCGCCGAAGGCAAGGAAGTCCACATTCTCGACTCCATCGAGCTGTGCGC
ACTGGCGGGCGGCCAGCTGGAAAGCTGACAGCTCCGGAAGCTGCCCCTTTGGTTGACT
>NODE_184_length_1135_cov_0.363551
TTTCAACCAAATGCGATATCAATATTACACTATTTCTGAAAATGTGACCCATGTTTTTTA
TGTAATGTGTCCCGTACAATCCAATGGTGCTATTGGTTTTATCGTAGCACCTATACAAAC
AGTTCTAGATGCGAAAAACTATAGAAAAAATGAATTTTTGTTCAATGAAAATTTGAATTA
TGTACTAGTTTTTCGCATCTACAGCTTTCCAGTGAAGCCCTACGACAAAACTGATAGCAC
CGTTGGATTCTGCAGGAAAAAATACAAAGAAAACATGTACCACATATGTAGAAATATTGT
TTCATTGACCTTGCATTTGAAGGAAACGAAATAAAATGGAATTTCGCGTTAATTCACCGT
GGGCAGCGGTGTCATACTTAACGGTGTAGGAACTCGTTGTGTTTGTTAATTTTTCTAGGT
CAAATAAATAGCTTTTTCAAACTTGTGATATATGTTTTCCATGTATTTTTTCCCGTAGAA
TCCAATGGTAATATTGAATTTATCGTAGAACTTAACTGGGAGGCACTAGAAGCGGAAAAC
TAGGAGCGCAAGCTTGTGAAACTTGATACTTTATATTTGCGATGATGTATCTCGTGAACA
AGGCAAGTTGGCATATCGCCGTTTGACAGAAAGATAGTTCATTTAGTCCTTGAAAACATA
TCCAAAATTCGCGTCAATTAGGGGTGGCCTTTTTGAGATATTCAATTTTGAAAAAAATCG
ACTTTTTTTGGTTTTTTCAATTTTCCACAGAAGTTTCTCAGAATATTCCAAATCTGAAGG
AACCACGTTAAAGCTGATTAAATTTCGCGTATTTTGAAAAAAAAATCGCCTCGATAGCAT
AATTTGGAACGAAAATACAGCCATTTGAATAAATTGCAAATTTTCATTTACGAAAAAACG
TTTTTGAGGCTTCTACATTGACAGGGCCCTATAGGGCCTAAATAACGTTTTCCGGAAAAA
AGAAAAAATACGTGTCTCATCAAATTTACCATAGAACAAGATCCCAAAGTTTCAAAAAAA
TCGAAGCTATCGATTTTTTTCATCGGTTGAATCCATTTAGAATCGGTCATATATATATGT
CGTAGTCAGTCGACAGATCCTGGCAGCCGGCAGTCGGCAGTTGCCCGTAAGGTGG
>NODE_185_length_1135_cov_2.979206
CCCCCAGGCGCTTCTCGCAGGCCGCGAGTTGCGGCGGCGTGAACAGCACCAGCGGCAGGT
CGAGGGCGGCTGCCAGGGCAGTCAGCCCGACTTCGTCAGCCTTCAGCGTGGCGCTGGCCA
GCGCGGTGAGGTTCGACTCGTCGAGACCTGCTTCGGCCAGCGTATCGCGCAGCAGGGCTT
GCAGTTCGTCGAGCGGGCAGCCGCGGCGGCAACCGAGGCCGGCAACCAGCGTCATGGTCG
CTCTCCTTGCAGATGAAAATAAAAACCCCGCAGACGGCCGGGCCGGCTGCGGGGTCGAGC
ATAGCGCCTGGATCAGGCCGAGGGTGCGAAGCGACGGAACAGCCAGGCAGCGATCAGGCC
GAGTGCAGCCCAGAACACCGCATTGGTGACCAGCGAGGCGACGATGAACTCGTGAGCCAG
GCTTTCCGGTGCGAGGCTGGAATGCACGTCCGGCTGCGGCGCACCGATCACGTGCGGCAC
CACCAGCAGGGCGAGTCCGACGATACGTAGCGCCCAGTGGCGGCCGAACACCAGCAGCGC
GAGACCGGCGGCGGTGGCGGCGGCAGTGCCGATCCACCAGGTCTGCCGCAGGGTCAGGTC
AGCGGCGGCGGTGCCGGGGACTTCCGGCGGCAGGCCGAGGGACGGCGCCAGGGTGAACAC
GGCGAAACCGGCGAGGCCCCAGAGCAGGCCTTCGGAGGTCTTGCCCGGCTCACGCAGGGT
GAACAGGCCCGCGAGCATCAGCGCGAACCCCACCGCGACCACCAGGTTGCCGCCGGTGGT
GGAGAGGATGCGCTGCCAGCCATCTTCCGGCTCCCAGGCTTCCGCATCGTGCTGATGGCC
GGCGACGGCGCCATCGGCATGCTCATGGACGTGCTCTTCGACCAGCGCGGCGGCGGGTTC
GGACTTTTCGTAGGTTTCCGCCTTCAGAATCAGCGGGGATACCCACAGCAGCTGGACCAC
GGTGAGCACCAGCGCGGCAATCAGACCGGCGAAACCGGCGGTCTGGGCGATTCGTTTGAT
CATGGGTTCGTTCCTTTTCCTTCTCCGAGCCATCGAATCGAGCGAGCTAGAGCCAGGCAA
GACGAAGGATCGCCGGGGACGCGGAGTGGACTGCTGTCCATGAGCCGTCCACGGC
>NODE_186_length_1134_cov_3.670766
TGCTGGGCGTGATCATGGAAACCGAGCTGTGGCCAAACCATATCCACCAGTGCGCCAAGC
GCGGTATTCCGGTGGCGCTGGCCAATGCGCGGTTATCCGAACGTTCGGCGCGTGGCTATG
CGCGCTTTGCCGGGCTGACCCGGCCGATGCTGGAAGAGATGAGCTGGATCGCCGTGCAGA
CCGAGGCCGAAGCCGAGCGCTTCCGTCAGTTGGGCGCGCGTCCGGACTGCGTGAGCGTCA
CTGGCTCGATCAAGTTCGACCTGACCATCGATCCCGAACTGCTGGCGCGCGCCGATGACC
TGCGCGCCCAGTGGCAGGCACAACAGCGGCCGATCTGGATCGCCGCCAGCACCCATGCGG
GGGAGGACGAGATCGTCCTCGCCGCTCACCGCCAGTTGCTGGAGAAACACCCGGAGGCGC
TGCTGATCCTGGTGCCGCGCCACCCGGAACGCTTCAGCCCGATGTTCGATCTCTGCTCCC
GCGAAGGCTTCCTCACTCTGCGCCGATCCGCCGGCGAGCGGGTCACGGCGGATACCCAGG
TGCTGCTGGGCGACACCATGGGCGAATTGCTGTTCCTCTATGCGCTGGCCGATGTCGCCT
TCGTCGGCGGCAGCCTGGTGCCCAACGGCGGGCACAACCTGCTGGAGCCGGCGGCGCTGG
GCAAGCCGGTGCTGTCCGGTCCGCACCTGTTCAACTTCCTGGAGATTGCCGCGCAGCTGC
GCGAGGTCGGCGCGCTGCGCGAGGTGGCCGATGCGCCGTCTCTGGCAGTGGCCGTGACGG
CCCTGTGGGATGAACCGGCGAGCGCCAAGCGCATGGCCGACGCCGCGTTGGGCGTGATGA
AGGCCAACCAGGGCGCGCTGGCGCGCCTGCTGGATGGCCTCGGGCGGCTGATCAGAAAGT
CGGCGGCGTAATCACCCAGAGCACCACGGCATCCACCTCGCCGGGGTTGCCGTAGCGGTG
CGGCTCCTGGCTGGAGTAGCTGAAGCTGTCGCCTTCATTGAGCACGAAATGGCGCTCGCC
CACCCAGAGTTCGAAGGTGCCGCTGAGCAGGTAGCCGGCTTCCTCGCCGTCATGGCTGTA
ACTCTGCTGGCTGTAAGTGCCCGGCGGAAATCGCGAGTGGAGGATTTCCAGCTG
>NODE_187_length_1132_cov_3.447393
AACGAGTGGGTATCCGCGATAACTTCTTCGACCTGGGCGGCGACTCCATCCTCAGCCTGC
AGATTGTCTCCCGCGCCCGCCAGGCGCTGGGCGAGGGTGTGGAAATCCGCCTGCGCGACC
TGCTGCAATACCAGACCATCGCCGGCCTGCTGGAGCGCGCCGAAAGCGTGGCCGAGGCAA
CGCCGATAATGGCCGGGGAGGTGACAGACGACGGGGAGTCCTTCGGCCTGCTGCCGATCC
AGCAATGGATGTTCGATCAGCAGCTGGAAGAACCGAACCACTTCAACCAGGCGGTGCTGC
TGGAGTGCCGCCAGCGTCTCGATGCCGAGGCGCTGGAAGCGGCGCTGCAAGGCCTGCTGG
CCGAGCATGGCAGCTTGCGCCTGTCGTTCGCCCGTGGGGCTGACGGCGTGTGGCTCCAGC
GCTATCGCGAGGCCAGCGAGATCACCGGCGCGCTGCTCTGGCAGCGGCAGGCGGCGAATG
CCGAGGAGGCGCTGCTGATCGCCAACCAGGCGCAGCGCAGCCTGGACCTGAGCGAGGGGC
GGCTGCTGCGCGGTGTGCTTACCGACATGGCCGATGGCACCCAGCGCCTGCTGCTGGTCA
TCCACCACCTGGGCGTGGATGGCGTGTCCTGGCGCATCCTGCTGGAAGAGCTGCAGCAGC
GTTACGTTGCGCAGCTTTCTGGCGAGGCGGCGCCGCGCGTCGAGCGCACCAGCATCTACC
GGGCCTGGGCCGAAGGCCTGCGCGACTACGCCGACAGCCAACTGGCGCAGGCCGACCTGC
CGTACTGGCTGGAGCAGACCGACAGCGCCGGCCTCGGCGAGCCGCAACGCGACAACCCGC
GCGGCGCCGAGCGCATGGCGCACCTGGAGCAACTGTTCCTGCGCCTCGACCGACAGCAGA
CCCAGCTCCTGCTGAAGGTGGCGCCGGAGGCCTACCGCACGCAGATCAACGATCTGCTGC
TGACCGCCCTGGGCCGCACGCTCTGCCAATGGTGCGACTCGGAATCGGTGCTGATCGGCC
TGGAAGGCCACGGCCGCGAGGACATCCTCGACGCGGTCGACCACAGCCGCACCCTGGGCT
GGTTCACCAGCCTGTTCCCGCTGCGCCTGACGCCGGGGCAGGGGGACTACGC
>NODE_188_length_1130_cov_3.480532
ATCGCCTGACCCAGTATCTGGAAGAGCTGGAAAGCATCGTCGCCGCACGCACTGCCGAAC
TGAAGGCAGCCAACGCTCGCCTGACTCTGTCCAACCAGGAACTGGAGCAGGCACGGCAGA
CCGCCCTCGCCATGGCTCAGGCGCGCGGCAGCTTCCTGGCCAACATGAGCCACGAGATAC
GCACCCCGCTCAACGGCCTGCTGGGCATGCTCGGCCTGGCGCTGGACGGCCCGCTGACGG
CCGAGCAACGCCAGCAGCTGTCCATCGCCCACGACTCGGGCAAGGTGCTGGTGGAATTGC
TCAACGACGTGCTCGACCTCTCCAAGTTCGAGGCCGGCCAGCTGGAGCTCGAGCAGATCC
CCTTCGATCTCGGCACCCTGGTGGAAGACACCGCCAGCCTGCTGTCGCAGAACGCCGGCC
CAGCGGTAGAACTTACCTGCCTGATCAGCCCGCAGTTGCCGGCACAGCTCTCCGGCGACC
CGACACGGGTACGCCAGGTGGTCAGCAACCTGCTGTCCAACGCCCTCAAGTTCACCCGTT
TCGGCCGCGTCGATGTATGCGTCGAGCCACTGGACCACGGGGTACGCATCAGCGTGCGCG
ACACCGGTATCGGCGTGGCACCCGAAGCCCTGCAGAAGATATTCCAGCCCTTCACCCAGG
CCGACGCCGGCATCACGCGCCAGTACGGCGGCACCGGACTGGGTCTGGCATTGACTCGCA
AGCTCTGCGAGGCGATGCAGGGCGAGCTGAGCGTGACCTCCGAACCCGGCCTGGGCAGCG
AATTCGTCGTCACCCTGCCGCTGCCGTCACTGGAGCCAGCCCATCCGCCGGCGAAACTGG
GCGGCAAGCTGATCGTGCAATGCGCCGCCAGCAGCGGGCTGGCGGCGCTGCTACAGAACT
GGCTGCCGGCATGGGGTGTGGACTACCAGCGCCTGGACATCGACGAGAGCCTGGCTGGCG
CCGAGCTGGACGCACTGCTCTCGGACTGCCCGGATTGCCTGGTCGTGCTGCGCCAGAACG
TCACCAAACCGGTACTGCTGGTCACGGCCTACGGAAACTTCCTCGACCCCGAACTGGCAC
AGCGTCTCACCCCGCTGCGCCAACTCGCACGGCCGCTGTCCCGGACGGTT
>NODE_189_length_1128_cov_3.318744
CAGGCACGGCAGCAGCAGGTGCCCGAGGCGATCCGCCCACCAGGCCCAGCCGCTCAGGTC
CGCGCCAACGCTCTGCATGCCGAAGGCCGGCAGCCAGCCCAACTGCACCGAGAACAGCAG
CACCAGCAGCAGCGCCAGCCAGAACGGCGGTGTGGCGAACAGCACCCAGACGGCGCGGCC
GATGAAGCGGTCGAGCCGGCCGCTGCCCTGCTGACTGCGCGCGGCGAGCACGCCGAGGGC
AACACCCAACGTCAGTGACACGGCAAAGGCCGACCCCATCAGCAGCAAAGTGGCCGGCAG
GCGCTCGGCGATCAGTTGCCAGACGCTCTCCTGGTTGCGGTAGGAGTAGCCCAGGTCGAG
GTGGGCAATCTGCGCAAGGTAGCGCCACAACTGCACGGGCAGCGGCAGGTCCAGGCCCAT
CTCGCCGCGCAGCCGGGCGATGTAGTCGGCGTCATCGCTGCCCGCCTCGCCGGCCATCAG
CAGCGCGGGATCGCCGGGCGCGAGACGCAGCAGCAGGAAGGCGCCCACCAGCACCGCGAC
GATCAGTGCCAGCGCCCGCCCCAGGCGAGCGCCGGTGTACAGCAACCCATTCATGGCTTG
GCAGGCTCCAGGTAGACCTCGGCGTAGCTGTCGTTGAGGCTGGTGGCGCTGCGGATCAGG
TTGTGCACGCGCTGCTGGTAGAGCGTCGGGAAGCGCATCTCGAAGATCGGCGCAATCGGC
AGGTCATCGTTCAGCTTGCGCTCCAGCTCGCCATACACGGCCTGGCGCTCCGGGCCCTCG
GGCGTGTTGGCGATGCGCTGCCAGAGCGCATCGGCGGCGGCGTCGCTGTAGCCGGTGATG
TTGGCGAAGGGCGAGGTCTTGAGGATGTAGTCGGTGCGGTACAGGTAGGCGGTGGTCAGG
TAGGGATCGCCGATCTGGAAGATGAAGTTGTAGGTCAGGTCGAAGTCCCAGTCGCTGGCG
CGCTGATACCAGGTGGCGGCGTCGGAGGTCGCCACCTGCACCTTGATGCCCAGTGGCTGC
AACGCCTGCTTGGTGTACTCCGCCAGGCGCTCCCAGGCGCCCCCCTTCTCGCCGTTGAGC
AGGCGCAAGCGAAGCGTGATGCCGTCCACGCAGGATTCGGCGATCACC
>NODE_190_length_1128_cov_3.039962
TCGTCCACCTTCACCGCGTTGCGGATCAGTTTGGCCTTCAGGCTGTAGGCGATGCCGTCG
GTGTAGTGCTGGCGCAGGGCGTCGTCGTAGAGCGGTGAGAAGTGCGCGGCCCAGGGTTCG
CCGGAGACTTCGCGTTGCAGCACGCTCAGTGGCACGCCGGAGCGGCTCTGGGCTTGCTGG
TAGGCCGCCTGATTGGCGTCCTGGGAGACCCACCACGCGGCTTTCAGGTAGGCGTCCACC
ACCAGTTGGGTGAGGTCGGGATGCGCCTTCACGAAGTCCCGTGCGCCCCAGACTTCGGCA
CGCATCTTCCAGTCTGCCGGGGCTTCCTTGCTCGACCAGATGATGCGTCCGACCTGCTTG
TCCTCCAGCAGGAAGGCATCGCTCAGGGTGAAGAACGCATCCACCCGCCCAGCGCTCAAG
GCAGCGGCGCCGGCCTGGGGATTGAGATTGAAGATGCGGAAGTCTTCGAAGCCCAGGTGG
TTGGCTTCCAGCAGCTTGGCGAACGACAGCTCCCACGGCCTGCCGCGGTGCAGGGCGATG
CGCTTGCCCTTGAGGTCGGCGATGGTTTTCGCCGTGGAACCCGGTGGCACCACGAGGTAG
ACGTTGTTGCCGATGCCGCCGGGGACGATCAGCTGGGTCTGCACGCCCGAGGCATTGGCG
ATGATCGATGGCAGGTCGCCGTAGAAAGCGAAGTCGATGCGCTGGTTGGCGAACTCCTCG
TTGACGAAGGTGCCCACCGAGCCGGTGGCGGCGGGCACCCATTCCAGCTTGATGCCGCGC
TGGGCCAGTTGCTGCTCCAGCCACTTGTCGCGGTCGATCACGTAGGACGGGCCGTTGAAG
GTGATCTCCCCGGCGTTGGCATAGGCCACCGTGGCGATACGCAGGGTGGTGGGCTGCTCG
GCGGCCAGGGCGTGGCCCGCAAGCAGCGTGGCAGCGACCGGCAGCAGCCGACGCAACGCG
CGTTGCAGAAGGTTCATGGGGATTACCTCGCTCAGAAGTCGGTGGTGACCGAGACGCCGA
AGGTGCGCGGGTCGCCGTACATGACGGCTGCCGTCTGGTAGCCGGTGGGCAGGGTGTGGT
TGCGGTATTCCTTGTCGGTGAGGTTGTTCCCGTAGGCGGTGATGCGCG
>NODE_191_length_1127_cov_3.392381
CGCCCATCGGGTCTCGTAACTTGAGCAACTTAACCAGAGTGTCCGGACCGTTGAGCACCC
AGACGCGGGCGTTAGGGATAGTTTCCAGGATCTCCCGGCGCCACTTGTAGACCAGGTGAG
GTGGAGAGATGACCATTGTTCGACGGTAACCTGCCGCGTGCATTACAGCTGATACAGCGA
TGGCCATCATCGTCTTCCCGGTACCCATCTCTGCGTTGATGACGCCAGCCTGCTCGTTGC
GGTCTAGAAGCAGCGCCGCTATGGCTTGAACCACCTCAGCCTGGGCCGCGAAGGGCTTGC
GCTTGAGGTTATCCATCACCAACTGGCGTTGCATGTTGTTGGCGCCGGCGTAGACCGGAG
GGTTGGAGCGGTTGAGTGACGCCAGGAGCTCATCGCCGAACTCGTCGATGAAGTCAGTCA
GGTTGATATTCAGTGGGGAAGCGGCCGAAGCGGCCGGTTGGGTCAGCGTGTTCATGTGCA
TCTCCTGCAGGTGATGAAATGCAGGGCATGCGTGTCCCCCTTCGGGTATCGGCATACCCT
GCAGGGTGGTGTGGAGTTGGGGGCCGCGTAGGTGGTGGGTTAGTAATCGCTGGGGAGCAG
CAAGGTGGTGGAGCTGCGGTCGGCCTCGGTGATGATCCAGATCCTGGACTCATCGCCGGC
GTCGACATCGTAGCTGGAGAACAACCTGTCACCGTGCTTCAAGGCTTGCTGGTTGGTGTT
CCAGTCCTCGTCGCAGAGATTCCCCCAGTCGCCTACCAGGTGGCGTTTGAGGTAGGTGGT
GGGGTTGAGTTGGCCGATCTCCACCAAGTGGCTGATGGCAGCGGTCATCACAATCTGCCC
CGGGAAGAACAGCGGTCCAGGTTCAGGCTCAGGCCGGGGAGTGTCGGCCACCTCTGTGGT
CGCGGCGGATGAGCTGATGGTCAGCACGCAGCCATGATTCGCGGAGGAGGGCGTCATTTC
CCAAGCCCTGATGATCGGTATGAAGCGGTCGGTGAGGATCCGCACCTCGGTGACGTTGCC
GTCTTCGTCTTCGGTGAATTCGGTCTTGCGGACCTTGTCCTTATAGGTGTCACCCTTGAC
GACTAGGGTCCGGCCCGACCTCGAGCGCACAACGCCGGAGATCGCCC
>NODE_192_length_1125_cov_2.647901
CTGCGCATGGGCACGTCGAGCTACTTCGTCGAGTACCCGGAAGACATCCGCCTGTATGGC
CTGACCTTCGCTACCACGCTGTCCAGCGGCACCGCGCTGCAAGGCGAGATCAGCTACCGG
CCGAACCTGCCGCTGCAGTTCAACGGGCCGGACCTGATCCAGTCCGGCCTCGGCGATCCG
TCGCGCACGCCGTTGTACAACAGCGGTGTCGTGGCCTACGCCGACCGCAACACCACCGAC
GGTTACCGCCGCAAGGAAGTGACCCAGGCACAGATGACGGCTACCCAGACCGTCAGCCAG
GTCATGGGCGCCGACCAGCTGGTGCTGGTGGACGAAGTGGGCGCCACCTTCGTCGGCGGT
CTGGAAGGCAACGGCGGCCCGCGCTACGGGCGCAACAGCACCTTCGGCTCGGGTGAGCTG
GCCAACAACGCGGTGTGCATCGCCAACTCGGCCGCCCCGGAGCACTGCAACAACGACGGC
TTCGTCACGTCCTTCTCCTGGGGCTACCGCGCACGGGCGATCTGGAGCTATGCCAACGCC
ATCGCCGGTATCGACCTCAAGCCCGGTATCTCCTGGTCCCACGACGTGAAGGGCTATGCC
CCGGCGGAGGTCTCGGGCTTCAACGAGGGCTCCAAGGCGGTCGGCGTCTCGCTCGATGCG
GACTTCAACAGCACCTACACCGCCGGCATTTCCTACACCAACTATTTCGATGGCGACTAC
GGCAACCGCGGCGACCGCGATTTCGTCTCGCTGTCGGTCGGCATCAACTTCTGACGGAGC
CTGCCTCTTGAAACGCATCTACTGCCTGTTCTCCGCCATCCTCCTGGCCCACGGCGCGCA
TGCCGCCGTGCCGGTCGAGGCGGCTGCCACGCTGCAAGACAGCCTGACACCCCTGGGCGC
CGAGCGTGCCGCCAGCGCCGACGGTAAAGTCCCGGCCTGGCAGGGCGGTCTGTCCGGCGA
CGGCCTGACGATCCAGGGCAACGGCACGCCAGCCGACCCTTACGCCGGCGACCAGCCGCT
GTTCACCATCGATTCGGGCAACTACCCGCAGTACCAGGCCAACCTCACGGCGGGTCAGAT
CGCGCTGCTCAAGCGCTATCCCGGCCAATACAAGCTGCCGGTGTA
>NODE_193_length_1124_cov_4.115568
AGCACGCCATGGGCGAAGGGTGTCTGCTCGCCCAGCTCCAGGCGCGCCAGGGCTTCCACC
AGCAGGGCACGGGCGCCGGGGCGGCCGAAGGCGGTGATGCCGGCCAGCAGCAGGCGGCCG
CAGCGCGCCGGGTGGCGGGCGGCGAACAGCGCGGCCAGTGCCGAGCCGTAGGACAGCCCG
ATGGGCATCAGCGGCGGCAGCTGCAGGGTTTCGGCGAAGGCGGCGATCAGGTCGGCCAGG
TCTTCCAGGCTCAGCTGCGGCGCCAGTTGCAGGTTGCCGCCCTGGCTGGGCAGGTCGAGC
AGGATCACCGGGTGCCCGGCGAGCAGCTCCGAGACTTCACTGGCGAAGGAGCGGAAACTC
TGGAAGGCGCCGCCCAGCAACAGGACCGGCGGGCGGGTGTCTTCCTCGTGCGAGGAGAAG
GCCTGATAGTGCAGTTGCCAACCGTCCAGTTCCAGCACCGCCGGGGCGGCGGTCAGGGAC
TGGGCGCTGTAATCGGTGCGATAGCGCATGGCAGTTCTCCGGCGGTGGACCGCCTCTTGT
TGTTCTTCCCTGGCGTGCCTCCCTGGCAATGCGAGTCCTGCGGGGGCAATAAGCCATGCT
TGCAAGGTAAACATCGGATACGAATTTGTTTACCCAACCTTCGGGCGGCAGGGAGGGCTC
GGGAGCGCTGGATGTAACCGACGGGCGGTGGATGGCGGGGAGGGGCGTTACGCGAAACGC
GCTGCTGACCGGCCGGCTGCTGTAGCTGGCCGCTGAGGGGGCGCTCCCGCTATACTCGCG
CATTTCCCTCACGCAGACGCGTTAGATCATGACCGAGTCCGTTCTCGACTATATGAGCCG
CCTGGGCCGCGCCGCCCGTGAAGCGTCGCGCGTTATCGCGCGCGCCACGACCGCGCAGAA
GAACAAAGCCCTGCTGGCCGCAGCCGATGCGCTGGACGCTGCTCGCGCCCAGCTGACCGA
AGCCAACGAACAGGACCTGGCCAATGGCCGTGCCAACGGTCTGGAGCCAGCCATGCTCGA
TCGCCTGGCCCTGACCCCGGCGCGCATCGATGACATGATCGAGGGCCTGCGCCAGGTTGC
TTCGCTGCCGGACCCCATCGGTGAAATCCGCGACATGCGCTACG
>NODE_194_length_1123_cov_2.928298
CCAGGTCCGGGGCACCATGCGGGTCGCGCCGCAGTTCCACCAGCAGTTCGTCGAAACGCT
CGAGGAACAGGCCGTGGTTGTCCTCGGGAACCTGCTCGGCTTCGCCCAGGGCGCCAAGGA
TCATGCGCAGGTGGTTGAGCAGGGCGATATGGTGGTCGAGATAGGCGCTGGCCATGGGAT
TCCTCTGGAGCTCTGTACAAACGGCCGGGGAGTATATCGGGTTTCGCCGCCGCTGCCGCC
GGGCCGATCAGCGGATCGGTTGCATCTGGATCTGCCGGCGCTGGTTATCGATCTGTTGAC
GCTGCTGGTCGAGCAGGCGCTGCTGCTGTTGCAACTGGTCCCGCTGCAGCTCGTTCTTCT
GCCGCTGGATCATCTGGTCGCTCTGTCGACGTTGTTCGTTCCAGCGCCGCTGATTGTCCT
GCTGTCGTTGAAGGTCCTGCTGCTGTATCTGCAGGCGCTGGTCCTCATAGTTCAGGCGCT
GCCTGTCCAACTGGTTCTGCCGCAGCTGCTGCTGGCGGCGCAGGCTGTCCTGCTGTTGCT
GGATCGGGTCGATGACCGGATTGGGGGGCGGCACCGGGCGTTGCCGGCTGGGGTAGAGCC
AGGGATCGGCGTGGACGCTGCCGGCCAGCAGCATTGCCAGCAGCAGGAGGGGAAGGGATC
GACGCATGGTGCGGTTCTCCATTGCGGTGATTGTCTGAGTGTGCGCCCAATAGCCCGAAC
AGGCATTGCTTTGCGTCGGACAAAAAGAAGGGCGCCCGAAGGCGCCCCGTGCGTGGATGG
CGTTGGTCAATCGGCCTTGCCGGCCAGTTCTTCCTTGGAGAAATCGTCCACATCGATTAC
CGCGCGGCGTGCGCGCTCGGCAGCGTGGAGGGTTTGCGCCTCGTCGGCTGCCAGCACACC
TGCGTCGTGGGCGGCGTCGATGGGCGACTGCCCCGGCTTGGGCGTGACGCCGTGCTCCTT
GAGCGCCTTGTGCAGTTTCTTCTGCAACGGCGCGGCGTCGGCCAGCTGGTCGTAGGCAAC
GGTGAGCTTGGCGACCGGATCGTCTGCGCCAGTGGGCAGGTGCGCGCCGGCGAGGATCGC
CTGTAGCGCCGGGTCGCTCAATGGGCGGCCGAGGATGTCGGCG
>NODE_195_length_1122_cov_2.756938
GTGAAATGAAAGGCGCGGCCAGCGGGGGGCTGTAACACCCGCTGGCCGCCGAACCTGCAG
AGCATCCCTGCAAGCCCAGCCCAGGCTCCCGCCCCGTGCACGAAGCGGGGCGAGCCTAAC
ACCTGTCTATCCATACAGTAAAGGCTTGCAAAATGACCAACCCGATCTTCCCCTGGATGG
GCGGCAAGCGCCGCCTGGCCGACCGCCTTATCCCGCTATTCCCGCCCCATGAGTGCTACG
TCGAGGCCTTTGCCGGCGGCGCCGCGCTCTTCTTTCTCCGGCCTGTGCCGGCGCCGACTG
AGGTGCTCAACGACCTCAACGGCGACATCGTCTGCCTCTATCGCGTCGTGAAGAATCACC
TGGAAGAGTTCGTCCGCCAGTTCAAGTGGGCGATCTCCAGTCGCCAGGTGTTCGAGTGGC
AGAAGCTCACCCGTCCCGAAACCCTCACCGATATCCAGCGCGCTGCACGCTTCTTCTACC
TGCAGCACCACGCCTTCGGCGGCAAGGTGTCGGGCCAGAACTTCGGTACCGCGACCACCG
CTCCGGCGGTCAATCTGCTGCGCATCGAGGAGAACCTGTCCGCGGCCTGGCAGCGCCTGG
CCGGAACCTACGTGGAGAACTTGCCCTGGCTGGAATGCGTCGAGCGCTACGACCGCGAGC
ACACCTTCCACTATATGGACCCCCCGTACTGGCAGACCGAGGGGTACGGCGTCGATTTTC
CCTTCAGTGAATACGAGCGGATGGCTGACTTCATGCGCAGCTGTAAGGGCAAGGTGATGG
TCAGCATCAACGACCACGCGGATATCCGGCGGGTCTTCGAAGGCTTCCACATGGAGCGCC
TGGACATCCGCTACAGCAACACCAACCAACGGCAGGGCATGGCCGAGACGACCGGCGAAC
TGGTGATCATGAACTGGGAACCTGGCGCGTTTGGCGGACTGTTCTGAGGCTACAATGCCG
GCCTAAATCACAGGAGGTCGGCATGCTCAGAATTCGATCCAACGGCGGGACGCGCCTGAA
CTTGGAACGCCTTGTCACCAAGGCCGGGCAGTTCGGTGTCTGGGAGTTCCACGTGGCGGC
CAACTCCGAGATGTTCCCCGGGCTGCAGGCTGGCCGTCATGC
>NODE_196_length_1119_cov_3.312860
GTATTCGCCGCCGGCGGCACCCGCCTGATCCCGCAGACCGCTTCAGGCTTCAACCTGCTG
AGCAGCGAGATCGAAGGCCTGGACCTGGAAGCCGGCCACTTCACCTCCGGCACCAGCCCG
ATCACCACCGCTCGCGATGGCGGCATCTATGCCACTTACGCGAATGTCGAGGCCAACAGC
GCCGACTACGTCGGCGGCAAGTACGCGATCAACGACAACCTGAGCGTGTCGCTGTACGGC
TCGGAACTCGAGGACATCTGGCGCCAGTACTACGGCAACGTGAACTGGCTGCTGCCGGTG
GCCGATGACCAGTCGCTGGGCTTCGACTTCAACATCTACCGCACCACCGACTACGGCCAG
GCCAAGGCCGGCCAGATCAGCAACACCACCTGGTCGCTGGCTGCCGCCTACTCCTTCCTG
CAGGCGCACACCGTCACCCTGGCCTACCAGAAGGTGCACGGCGATACCCCGTTCGACTAC
GTCGGCTTCGGCGACAACGGCGCCGGCGCTGGTGGTGACTCGATCTTCCTCGCCAACTCC
GTGCAGTACTCCGACTTCAACGGCCCGGGCGAGCGTTCCTGGCAGGTCCGCTATGACCTG
GCGATGGCCACCTACGGCGTACCGGGCCTGAGCTTCATGGCCCGCTACATCAACGGTACC
GGCATCGACGGCGGCCACATGGAAGCCGGCAGCCACTACCTGGACTACGGCTATGGCGAC
GATGGCAGCCACCACGAGACCGACCTGGAAGCCAAGTATGTCATTCAGGAAGGCCCTGCG
AAGGACCTGTCCTTCCGCCTGCGTCAGGCTTTCCATCGCTCCAATGGCGACCAGGCTGAA
GACGATAACAACGAGATGCGCCTGATCGTCGAATACCCGCTGTCGATCCTGTAATTCAGC
GCTGCTATCCGCCTGGATAGTGCCGCCTGAATGATTACGCGGGGCAACTTTCGGATTCGT
CTGAATGTTTGCCCCGCGTGCAAGAGAGATTATTACGTTCGTGCAGAAAGTCTCTTCCCG
GAATAGCCGTTTATCCCTTCCGGACAACTTTCTAGAATTACCCCATCTTCCCGCTTCCGC
ACTTTCCCTGCGGAAGACTACTCCTGACGTTGATATGTG
>NODE_197_length_1116_cov_3.056785
CCAGGCGCGAGACGTCCGGGAACAGGTAGTTCATTTCGCTATCCACCACCGCCGTACCAG
TGGCACGGCCGCCGCCGTCTTCCTCATCGGTCAGGCGCTGGCTCTTGAGTAGCTTGATGT
TTTCGGTGCTGATTGCCATGTGCACTCCAGCCAGAAACGAAAAACCCCGCCGGGGCGGGG
TCTGTTGATCGGGGTTGTCGGGATGTCGCTACGCGCTGGGGAAGTCCCAGAGGATCAACT
GCGGACGGCCCATTCCGGCCTGCAGGGCGGCGAGCCGAGAGCCCGGCCGACCGGTGGGCG
ATTCCGCTTGGCAGCGCGCCAGGGCTTCGCGGAAGGTTTCCGTGCCCTCCAGCGAGACCA
GCAGGTCCAGCTGGTCCTCGGCCATCACCAGTACATCGCCGAAGCTGTAGCGGCCTGCTG
GCTCGTGCTGTTCCATCACGGTGATGGCGCCCTCCTCCGAGCGCGCCGCCACGACGTTGC
CGCCCACCCAATACGCGGTCAGTTGCATGGTCTTCTCCATCAGGGGGCAGCCACCGGGGC
CACCGTGATCAGGCTGATTTCGACGTCGTAGTCTTCGGCGGGCGAAGGATTTGCCGTGCG
AAATACCTGGGTTGCCTTCAGCGGCGCGCCGTTGCTGCGGTTGAAGATCACCGAAAACTC
GCGCCCGTCAGGCAGCACCAGAGGCATCACCCGCAGCCGCTGATCGCGCAAGGCCTCGAG
CTGCCGCACGACTGACAGCGGCGTCCAGACGCCGCCGGTGGACTTCAGGGTGATCGGGCG
CCCATGCAGCTTGAGGCCCTCCTGCACCAACAGCGCCCCGGTCAGCGAGCGCTCCTGCTC
CTGCGCCACGGCGTCCCAGTCGAACTCATCCGCCCATTCGAACTGGTCATCCAGTTCGAT
GCTGTCGAGCATCATCAGCTTGTCCTCTTCGCATAAAGGTCGAGCACGCCGAGCAACTGG
GTGCCGTCATCAGGGACACTCACATCAGCGCTACGCCCACCCGCTTCAAGGCGGATGATC
TTCATCGGCCGAGCGGGTGCCGCATCAGGCTGGGCAGCCGCTGCCGGCGCGGCAGGCTGT
TCGGCGTTCTGCGCCTCTACCCGGGCCTTCTGCTCG
>NODE_198_length_1113_cov_2.880309
GCTCCACGGGGGCAACACCAGCAGCCAGCAGCTTGCGCACAGCGGCGGCCTTCTCCCGGG
CCTTGGCGCCCGACAGTTCGGGATAGCCACCAAGGCCATGCCAGGACCACTTGCCGTCCG
GCTTCTTGTAGCGCAGCTCCCACGACTTGGTGTCGTTGGGCTTCACGCGGAAGTAAAGGC
CGTTGCCGTCCGCCTCGCGGTAGGCCGTAGCCTCGGGCTCCAGAGTCGCCAGAACAGTGT
CAGCCAGGGGGCGGCGCTTGATGTCTGATCGCTTCATATTTGTATGCCCAAGTTCGTGTA
TGGCTTGAGCATACAAGCAGGCATACACGCTATCAAGGGTTATGTGGGGGTATACAGGAA
TATGTGGGCACAAAAAAACCGGCTCAAGTGGCCGGTTTCTCTGGGTTTCGTCGCCATGCG
TGAGCATGTGGAAACATAGTATTGGAGCGGGCGAAGGGAATCGAACCCTCGTCATGAGCT
TGGGAAGCTCAGGTAATGCCATTATACGACGCCCGCTTGGGGGTGCCTTTTTACCAGAAG
GGCGGGGCTTAGTGAAGCCTTGGCAGGCGAGCTGCTTGGGTGGCGCCGCTTCTGTTACGA
ATTCTGCGCAATAAATGACCGGGGGCGGAAGGTCTGGGGCCGGCCCCCGGCTGTGTGCGC
TGCCTGCATCAGCCCACCATGGCAGCGATGGGCACGCCGTGGCTGCTGGGCAGGTAGGGA
TTGGTCAGGACCGGGTGGCGCTGCGGCTGTAGGAAGCTCAGGAGGGCGTCCTGGGTTTCC
TGCCAGGCCTTCTTGTGCTCCACGTCGATGAAGTGACCGGCGTTGCGGATGGTGCGGAAC
TCGCAGTCGCGGATCAGTTGCTGGAACAGCTTGGCCTCGGCCGGCGTGGTGTAGATATCC
AGCTCGCCGTTCATGAACAGCAGCGGGATATCGATGGCCGCGAACTTCTCCATGTAGCTC
TCCGCGCTGAGCTTGAGCACCTGGCAGATGTGGAAGTGCATCTGCTGGTACTCGTGCTCG
TCGAGGCCGCTGACGTGGCGGAAGTTGTAGCGCTTGAACAACTGGGGCAGGTACTGGCCG
ATGGTGTCGTTCACCAGGTTGCCGACGTTGGTG
>NODE_199_length_1112_cov_3.345894
GTGATGCCGATCCCCGACGGCATGGACTTCGCCAGCGCCGCCGCCTTCGGCATGACCTAC
GGCACCTCCATGCACGCGCTCAAGCAACGCGCCAACCTGCAGCCGGGCGAGACCCTGCTG
GTGCTCGGGTCCTCCGGTGGCGTGGGCCTGGCAGCCGTTGAGATCGGCAAGGCCATGGGC
GCGAAGGTCATCGCCGCCGCCAGCAGCGAAGCCAAGCTGGAAGTGGCCAAGGCCGCCGGC
GCCGACGTGCTGATCAACTACAGCGAAGGCAGCCTGAAGGACAAGCTCAAGGAAATCACC
GGCGGCCAGGGCGTGGACGTGATCTACGACCCGGTGGGCGGCGACCTGTTCGAAGAAGCC
TTCCGCTCCATCGCCTGGAACGGCCGCATGCTGGTGGTCGGTTTCGCCAGCGGCACCATC
CCGTCGCTGCCGGCCAACCTCACCCTGCTCAAGGGCGCCTCCCTGGTCGGCGTGTTCTGG
GGCTCCTTCGCCCAACGTCAGCCGCAGGACAACGCGGCGAACTTCCAGCAGCTGTTCGCC
TGGTTCGCCGAAGGCAGGATCAAGCCGCTGGTGTCCCAGACCTATCCGCTGGAGCAGGCG
GCCGATGCGATCAACCACCTGGGCCAGCGCAAGGCGGTGGGCAAGGTAGTGGTGACTGTT
CGCTGATAGCGTTCCGGCGACACAAATAGCCCCGCTCAAGCGGGGCTTTTTTCATTCCAT
CACGCCTACAGGGGAATCCGGCGTTGGGCGATTCGCGAGCAAGTTCGCTCCTACGAAGAG
CCTCAGCTACACCGCCGGCATCTGCAGCGTCACGCAGTGAATGCCACCCCCGCCCGCCGC
AATCGGGTCGATGTTCAACTGCACGATCTCCCGGTCCGGATACAACTCGCTGAGCAGCGC
ATGGCAATGCTCATCGGCCGCTGGATCGCCAAAGCGCGGCGCGATGACCCCGCCATTCAC
CGGCAGGTAATTGATGTAACCGGCAGCGAAATCCGGGTTGTCGCGGTTGTACGCGCTCGG
CTTGGGCTTCATCGGTGGCGGCAGCATGTGCAGTTTCAGCGGTCGCCCGTCGGCGTCAGT
GGCGTGCCTGAGAATTTCCAGGTGCCGACGCG
>NODE_200_length_1111_cov_3.169246
GGGCTGGCCAAGCCCCTGGCCGTGCCGCTGCGGGCCATCGTTGCCTTCGTCGGCTACATG
CGCGATGCGGTGGGGCTGCGCGAGGAGGATTCGTTCTGGAACCTCGCCGATCCGGGCTGG
GCCTACGGTCTCTACTACGGCGTCACCGGGCCGCTGGCCATGGGGCACCCGATCACCTTC
TACGAGGGCGCGTTCACGGTGGAGAGTACCTGCCGCATCGTGCGCAAGTACGGCATCACC
AACCTGGCTGGCTCGCCCACCGCGTACCGCCTGCTGATCGCCGCTGGCGACGCCGTGTCC
CGACCGCTCAAGGGCCGCCTGCGCGCGGTGAGCAGCGCCGGCGAGCCGCTGACCCCGGAA
GTCATCCGCTGGTTCGCCAGCGAGCTGGGCGTGACCATCCACGACCATTACGGCCAGACC
GAGCTGGGCATGGTGCTGGCGAACCACCATGAGCTGGAGCACCCCGTGCACCTGGGCGCC
GCCGGCTATTCCATCCCCGGCCATCGCGTGGTGGTGCTGGACGAGCAGGGCAACGAGCTG
CCCGCCGGCCAGCCCGGCGTGCTGGCCATGGACCGTCGCCAGTCGCCACTGATGTGGTTC
GCCGGCTACCAGGGCATGGAAACCAAGGCCTTCGTCGGCGACTACTACCTGAGCGGCGAC
ACCGTCGAGCTGAACGCCGACGGCAGCATCAGCTTCGTCGGCCGCGCCGACGACCTGATC
ACCACCTCCGGCTACCGCGTCGGCCCGTTCGACGTCGAGAGCGCGCTGATCGAGCACCCG
GCAGTGATCGAGGCGGCGGTGATCGGCAAGCCGGACCCGGAGCGCACGGAACTGGTCAAG
GCCTTCGTGGTGCTCTGTTCGTCCTACCGACCGGGCGCGGAGCTGGCCGAGGAACTACAA
CAGTACGTGCGCAAGCGACTGTCGGCGCACAGCTATCCGCGGGAAGTGGAGTTCGTCGAC
GAACTGCCCAAGACCCCCAGCGGCAAGATCCAGCGCTTCCTCCTGCGTAACCAGGAGATC
GCCAAACAACGCGAAGCGGCCGAGAAAGTGGCGGCTCACTAAGTCCAGCGGAGAGACTTC
ATGCAGATCCAGAACAAGGTATTCCTCATCA
>NODE_201_length_1108_cov_3.415131
TCTGCCGCTACCCGGCCGCCAGCCTGCCGGTCGAGGTGCGTGCCGAACGCCTGTGGGGCC
GCCGCTCCTGCTTCAGCCGCGACGGCCTGGGCGTGCTGGTCGCCGAAGTATTCCTGCCGA
CCCTCTGGCACCGCGTGGAACAACAGCCCGTATAATTCCCGGATCGTTTTCCGGAGGCCG
CCATGTTCGTCGCCCTGATCAAACCCCTTGCCCGCCTGCACCCCCGCGCCTGGGACTTCA
TCCAGCTGACGCGCATGGACAAGCCGATCGGCATCTACCTGCTGCTCTGGCCGACGCTGT
GGGCGCTGTGGATGGCCAGCGGTGGCGTACCGAGCGTGAAGAACCTGGTGATCTTCGTCC
TCGGCACCGTGCTGATGCGCATGGCCGGCTGCGTGATCAACGACTTCGCCGACCGCAAGC
TCGACGGCCACGTCGAGCGCACCAAGGCACGCCCGCTGGCGACCGGCAAGATCACCGTAC
GCGAGGCGTGGATCGCATTCTTCACGCTGCTGGGGCTGAGCTTCCTGCTGGTACTGTGCA
CCAACGCGCAGACCATCTGGCTGTCCTTCGGCGGCGCGGCGGTAGCGGCGCTGTATCCCT
TCATGAAGCGCTACACCTACTACCCGCAAGTGGTGCTCGGCGCGGCGTTTTCCTGGGGTA
TCCCGATGGCCTTCACCGCAGCGAGCGGCACCCTGCCGGCGGTGGCCTGGCTACTGTTCT
TCGCCAACGTGCTGTGGACGGTCGCGTACGACACCTACTACGCGATGACCGACCGCGAAG
ACGACCTGAAGATGGGCATGAAGTCCACGGCGATCCTTTTCGGCGACGCCGATCGGGTGA
TCAACCTGAGCCTGCAGGGCCTGATGCTCCTGCTGCTGATCCTGGCCGGCAACAAGCTGG
GCATGCACCTGGCGTACTACCTGGGTCTGGCCGTGGCGGCAGGCTGCTTCGCCTGGCAGT
TCCACTCGACCCGCGATCGCGAGCCGATGAAATGCTTCAAGGCCTTCCTGCACAATCACT
GGGCGGGGCTGGCGATCTTCGTCGGCACCGTCGCGGATTTCGCCCTGCGCTGATCGACAA
CCTCCCTGCCGGAGCGAGCAAGCTCGCG
>NODE_202_length_1108_cov_2.628516
GTTTTAAGCTTAGATGTTTTAAACTGTTTTATATGTCTCTGTTTATCAATTATTTTTTAA
CATTTACACAATTATTTGAATCATGCTAATGTGGTGACAAACCTAATGGAGAAAGTCTTA
TGAAACTCGCGGTATACAGCACAAAGCAATACGATAAAAAGTATTTGCAGCACGTAAACG
AGCAGTTTGGCTACGAGCTTGAATTTTTTGACTTTCTGCTCACCGAGAAAACAGCGAAAA
CCGCCAACGGCTGCGAAGGCGTCTGTATTTTCGTTAATGATGACGGCAGCCGTCCGGTAC
TGGAAGAGCTGAAAAAGCACGACGCCGACATCTACGACACCTGCCTGCTCGCTCTGGAGC
GCAGCCAGCACGACGGCGACCTGATCAACATCGACGCCGCCACCTTCGAGTGCTGCCCGG
ACAACTCCATCGACTACGCCGTGATGGAAAAGACCCGCCGCGCCTGCGTGGTCCCCCTGG
CCGCCGGCTGGAACGACGTGGGTAGCTGGTCGTCGATCTGGGAAGTCCACGACAAGGACG
CCGACGGCAACGTCACCATGGGCGATGTCGTGGTCCACGACAGCCACAACTGCCTGGTGC
ACGGCAACGGCAAGCTGGTCTCCGTGGTCGGCCTGGAAGACATCGTGGTGGTCGAGACCA
AGGACGCCATGATGATCGCCCACAAGGACCGCGTGCAGGACGTCAAGAAAGTGGTCAACC
AACTCGACGCCGCCGGCCGCAGCGAGACGCAGAACCACTGCCAGGTCTACCGTCCGTGGG
GCTCCTACGACTCGGTGGACATGGGTGGCCGCTTCCAGGTCAAGCACATCACCGTCAAAC
CCGGCGCGCGCCTGTCGCTGCAGATGCACCACCACCGCGCCGAGCACTGGATCGTCGTCT
CCGGCACCGCCCAGGTGACCTGTGACGACAAGACCTTCCTGCTCACCGAAAACCAATCCA
CCTACATCCCGATCGCGTCGGTCCACCGCCTGGCCAACCCGGGCAAGATCCCGCTGGAGA
TCATCGAAGTGCAATCGGGCAGCTACCTGGGCGAAGACGACATCGAGCGTCTTGAAGACG
TCTACGGCCGCACCACGGAGAACGTGGA
>NODE_203_length_1105_cov_2.571984
CTGCAGGCTGCCCCTGGCACTGTCCGGCGCGGTGTTGGTGTAGATGTTGCGGGTGTCCGG
CGTGCGCAGGTTGAGCTGATTGCGGAACGACAGCGCGGAGTTCGCCTGGGCAGTGCCGTT
GGCGTCCAGGCGGTACTGCAGGATGTCGCCGCTCCAGTCGGTAGGCTGATAGCTGGCGCG
GTAGAGGTGGGTATTGGTGTTCAGTGATGTGGAGCTGGCGCCCGCGGCGGCCACCGCCAG
TTGGTTGCTGGAGATGCTGCTGACGATCGCCTGGAAGGCCTTGACCAGTTCGGTGGTGGA
GTCGGCGCTGAAGAACTCGCCGCGGGAATTCAGCGCGCCGTGCCAGAGCGCAGCCACCTT
GCCTTCGTTGGCGGTAACGGTCATGCCGTCGAGGCTGGTGCTGGCGCTGGGGTTCGGCCA
GCTCCTGGTGCCATCGAGCAACTGCGGATAGGAGCCGGAATAGGTGTCGCCGTCCCATTG
CAGGTACTTCAGCGTCGGGCCGAGCCCCAGGCCGACGGTGTAGGTGACCACGTGTTGCCA
GGTGGCCGGGTCGTTCTTCGGGTTCCAGTAGTCGTTGCCGTCGCGAAAACGCGGCGGCAC
CTTGTTGTCCAGGTCGGGGCGGGCATCGGTCGCCCAGCCGAGGAAGATGTTGTCGGCCAG
GGTGTTCGACCATTTGTCCTGGTAGGGCGACTTGAGGGGGAATGCCGTACCGTCGGGCAG
GGTACGCGCGGTGCCGTCGGCATTGCTGCCGCCGGAGCCATCGCCGAAGCCATCGGTCAT
CAGCAGGTGGTAGCTGGGCCGGCAGGCATATTCGGTCTTCACGTCGCGGGCGCTGCCCGG
CACACGGGCATAGGGGTTGTAGGCGGTGGTGTTGCCCAGGTAGGTGTTGACCCGGTTCTG
CGCCGTACCCAGCGGTGTGCCGCCGCTGGCGGCCAGGCGGCTGGTGAAGTTGAAGAAGTC
GGCCTTGTGCTGGCCGGCGAAGGCCGCGAGCGTCTGGTTGCCGCAGGCCGTGGAACTCAT
GCTGAAGTTGGTGTTGTAGCAGCTGTTCAGCGCCTGCCAGGTCACCCGGATGTGCTCGGG
CAGGTCGAACAGCGCCAGGTTGGCG
>NODE_204_length_1101_cov_0.541829
GCGGTCGTGTGTATGAGACGGTATGTCCCACTCGAGAGAAAAAGAGGAAGAAAGAGTGGG
GAGATTCCCCCGCGGAATCGATCGGAGCCAGGTGTGCTCGCGAGCCGGTCTTCGCGCTTC
TTTTGTCCGGGTTGCGATCAAAAGTAATTGTTTTCGCAAAAGCGTTATCAACATCGTCCA
CGAGAAAAGTGTGCAGTGACTGTTCCTGTGTATTGTGATTGACTGTGTACGTGAGTGCAC
CTCGCGGGTAGGCCTGTTGCCGCCCGCCTTCTCCACTGCACATTCGCGGCGAGCGAGTCC
GAGCTGCGACCGGACCGAAAGACCTTGTGCTGTAGGCGTGCGTGCGTTCCCTAGCAGGGC
TGCGTCTTGGTATTTGTAAGTACCTGCTCGATTTATTGCTCTCTCTCGATGCGATTTAGG
CCGCTTCTCTCTCACCCCTTGCGCTTTTGTACCGATATTCATTCACTCGTTTCATAATTA
AAGCCAAGTTACTTCAATTTGTTTTCAATAATTTACCAAGCCTGACTCTCTCCGCTTCCC
GGCGATTCCCTCTATGCGTTTCCGCTTTATTATTTTCGCGATTTTCAGCTTTGGCGTAAT
ACTGCACGACGCTCTCCGCGGGTCCGTGGGTGAGGACGCCCAGTAAGAGACAGAGCTGAC
TACCGAGCCGAGCTTCGTATAGCTCACGACGAGGCTCGCAACGTGCTACATTCGATTCCT
CTCGATAAATATATAACAGGGGTTTCCATGAGCAGAAACCCCGTTATATAATGGCGCCCG
ACGTTTTGGGGGATGCATGCCAAAGTGAAAAATTGTGAAAATCAGTGAGGAACAAAGAAA
AGCGTGAACGCGAGTTCCAAGAATTAGCCGAGGAATTTTGGAGTTTCTTTGTTACAGTAG
AAGCAAGCGCGTCAATGTTGTTTTGATTTTGGAGAGTCAGGTCGCGCGTTAATGTAAACA
AACGGCACACTTTCAGTTCACTAAAATTTTGTATATGAGTGCGAAAAGGAAATCGATGTA
TAAACTTAAATTTTTGAAAAGGTAGTACATAATGTACGTTTCTGAAAACATTCGCTATAC
AAACAGATTATTACGGGTGTA
>NODE_205_length_1104_cov_2.894839
CGGCTCGGCGCTGGCGGACGGTGAGGTCGAGGCTGCGCTCCACGGTGGCGATCGAGTGCT
GCTGGATGGCCGCCCGCGCGCCATAGGCGCAGGCATTGGCAAAGGCACGCGCCGTACCGG
CGGCAATGTTTACCCGCAGTTGGTTATGGGCGGCTTCAGCGGCCTCGGCATTGGCCTGGG
CGGCAAGGATCGACTGGCGCACCTGGCCCCAGAGGTCGAGCGGGTAGTCCAGGGCAAACC
CCGGCACCTGGTTCCACTGCGAGCCGGCGCGGCTGCCGGTGGCCTTGGCTTCGGTCTGGT
CGTCGCTGGTGCGGCCGTAGAAGGTCTGCCAGCTCGCCGTGGTGCTCGGCCAGCGTTGCG
CGCGGGCCTGCCCCAGCAGGGCCAACAATTCGTCGACGTGGGCGAGGGAAGCCTGCAGGT
CCTGGTTGTGTTGCAAGGCGAGGGCGATCAGTTGATCGAGTTGCGGGTCCTGGTAAAGCC
GCCACCAGAGGGCGGGCGGTTCCTGCGAGGCGGTGCCAGCGGCGAGCGCTTGCCAGTCGC
CAGCGGCTGGCAGGTGGGCGGCAGGCGCTTCATGTTCGCTGACCGCCGAGCACCCACCCA
GCAGCAGGACGGTGCAGGCCAGTGCGAGCAAGGCGTGTCGCGGGTGATAGGAGGGTATGG
GCATGTCGGGGAGTCACTTCGATTCGGACTCCCGCAGGTTAGGGATTCAACCGCTGCGGC
TCTCTCGCACGGCCGACAACCAGCCTCGCGAAAATGACAAGCTGCTCAATTGCGGATTGC
CTGGTACTGGCTGGGCGACTGCCCGAGGATGCGCTTGAAGGTCTGCGAGAAGGCGCTCGG
GCTCTGGTAGCCGTGCTCCAGCGCCACTTCCAGCACCGAGGCGCCGCCGATCAGCCGTTG
CAGGCTGAGGACCATGCGCACGCGGGTGCGCCAGTCCCCGAAGTTCATGCCCAGCTCGCG
CTGGAACAGCCGGGCGAGGGTGCGGCTGCTCATGTTGAGTTGCTGCGCCCAGTCCTCCAT
GCCGGTCTCGTCTGCCGGCGCACCGATCACGGCGTTGCACAGCCGCAGCAGACGGGGGTC
CCGCGGCATGGAGAGGTGGATGCC
>NODE_206_length_1104_cov_0.474197
GACGCTAAATGACATTTTTAATGATACCCCAGGTACAGTTACCAGTAATGTTGACACAGA
CTGTCGTAGGGTAATAGAGTGCCATAAGGAATTACCGGATTTCTTGAAAGACGTTTTCGA
CAACAACATTAGTAATCTAGATTCTTCACAGAAGGAGAAATTTGCTCAGCTTCTGATCGG
GTTTCATGACATCTTTCAAGATGATGATGTTGCTGGAAAATGTAATCTAATAGAACATAA
AATTGAACTAAGTGATCCTCGCCCTATTAAACAACCGGTTCGTCCCGTTCCTTTTCATAT
TCGAACAGACATTAATCAGATGATTAATGACATGAAAAAACAGGGGGTTATCGAAGAATC
TTCTAGTTCTTGGTGTTCTCCAGTAGTTTTGAAAGAAAAAAAAGATAAAACTTGGAGATT
TTGCGTTGATTTCCGGAGGTTGAATGATAAAACAATAAAAGATTCACATTCTCTACCTAG
GATCGATTACACTTTAGACAAGTTAGCTGGTAAGTCTTGGTTCTCGACTTTAGATCTTAA
GAGTGGATATTGGCAGGTTAAGATTCGTCCGGAAGATAGGGAAAAGACAGCTTTTTCAAT
TGGAAACGGTTTGTGGCAGTTCATCGTTATGGCTTTTGGGTTATGTAATGCCCCAGCTAC
TTTTGAACGGTTGATGGAGAAATTACTCCGAGACCTATTAGATATAATTTGCTTGATTTA
TCTAGATGATGTCATGATTATGGCAAAATCTTTTGATGAGATGTTACATAACCTACGCAT
AGTCTTTCTAAGGTTGAGGAATGCCAATTTGAGATTAAATAGGAAGAAATGTGTTTTCTT
TCAACATGAGGTAGAATATTTAGGGCACATCGTATCGAAGGATGGGAAAAAGACAGATCC
TAAAAAGGTAGAGGCAGTGGTTACGTGGCCGGCTCCTTCATGTAGAAAACAGGTGAAGAG
TTTCACCAGTTTCTGTTCTTATTATAGACGTTTTATTAGGGGATTTTCTTCTATCGCTAA
ACCTCTTTACCGGTTAACCGAAAAGAAGGCTAAGTTTATCTGGACGAATGATTGTCAAAA
TTCTTTTGTGAAATTGAAAGAAGT
>NODE_207_length_1101_cov_3.441406
GCCGCCGCCCAGGCCCTGGGCCAGCAATGCGGTCAGCCAGTCCGGCGCGCCGGTGCGGGC
GCCCAGCCACTGGATGCCATCGATGAAGAGGGCCGAGGAGCCCTGGTCGAAGATCGGCTG
CAGCGCACCGCCCAGGGTGATGGCGAAGAAGAACATCAGGTACATCACGACGAGGAACAC
CGGGATGCCCAGCCAGCGGTTCAGCGCGATGCTGTCGAGCATCTGCGTCAGACGATGCGG
CGCGGCCTCGCGATGGTTGCTGGCGCGTTCGCAGAGTTCGCCGATCAGCCGGTAGCGCGC
GTCCACCAGCAGCAGCTCCGGGTCCTCGCCGCAAGCGCAGCGAATCGCGTCGCGCGCGGC
CAGCAGACTTGTCGGGTCGAGCTTGAGCTGACGGGCGCTGTGCAGGTCGCCTTCCAGCGC
CAGCAGGGCCATCCAGGCCTGGGTCGGCGGTGCATCGGCAGGCAACAACTGGGTGACGGC
ATTGCGCAGGGCGGGCGGATACGGCACCTGCAGCGGCGACTGGTCGACCAGGCCGTCGAT
GGCGTCCTTCAGCGCATCGATGCCTTCGCCGCGGGTCGACACCAGCGGCACCACCGGGCA
ACCCAGCTCCTGCGCCAGCGCCTCGCGGTCGATGTTCAGGCCCTGGGTGCGGGCGATGTC
GAGCATGTTCAGCGCCACCACGCAGGGCAGGCCCATCTCGCGCAGTTGCACCGTGAGGTA
GAGGTTGCGCTCCAGGTTGGTGGCGTCCACCACATTGACCAGTACGTCCACCTCGCCATC
GACGATGCAGCGCCGGGCGATCTGCTCGTCCAGCGAGGCCTGGGTCGACAGCGTGGTCAG
CGAGTAGGTGCCCGGCAGATCCACCAGGCGCACGTTGTGGCACGCGGTGCGGAAGCTGCC
CTCCTTGCGCTCCACCGTAACCCCGGCCCAGTTGCCGACGCGCTGGCGTGAACCGGTGAG
CTGGTTGAACAGGGTGGTCTTGCCCGCGTTGGGGTTGCCGATCAGGCCGATGCGCAGTTC
GTCCATGGTGGATCAGTCCTGCGCTTCGAGCTGGAGGAAGGCCAAGTCGCGGCGGCGCAG
CCCCAGACTCCCCTGGCGGGT
>NODE_208_length_1099_cov_3.257339
GCCTTCTCCCAGCTCCTTCCCGCCCGAGCCCCAGGTCACTTCGGCCAACTGGTGGTGCAG
CAGGGTCGGGGTCATCTTGAACCAGGACAGGTCCAGCGGGCGGTTGCTGGGAATCCAGAA
CATCTGCTCGTCGAGGGTCGCGCGCAGGCTGCTGCTGGTTTCCTTGAGCTGCTTCTGGTT
CAGCTGCAGGGTGATGGCTTCGTTGAGCAGCGCGTTCAGTTCGTGGTTCAGGCGCTCCAT
CAGTTCCAGGCGGGTATCCACCAGCTCGGAGAGGTCCTTGCGCAGCTGCGGGGTGACGCT
TTCCTGCGATTGCTGGGCGAGCAGGTTGTCGATGTAGACCTGGGTGTTGTTGATCTCGTC
GCGCTTCTGGTTCAGCTCGAACTGGTACAGGCGCAGGTCGGCGATCTCGTCGGCGAGGTC
CTGGTCGGTCTTGATCACCGGCAGCGACTGCTTCTGCTGGTAGAGGATCTTCGACAACAG
CAGGCTGCCGCGCAGCACGTTGATCTGCTCGTCCAGGGCTTGTTCGCCCTGGGTCAGGTT
GTCCAGCTGCTGCTTGGCTTCGAGGTTGCGCCGGGTCAGGGTGTTGAGGCGGTCGGTGGT
GCGCAGCAGGTAGTCGGAGAGCTTGAGGTTGGCGGCGTTCTCGTGGCTCAGCAGGCTGTC
GGTGCCGGCGGCCTGGTCGGCGTCCTTGGACAGTTCGGCCACGGTCTTCTCCGACTGCTC
GCGGCGCTTGTCGCTGATCATCGCCTGCAGTTCGAGGGTTTCGCGCTCCTCGCGGCCGAT
ACGCTCGGCCAGCAGATCGCGCTGGCTAGAAGCGAGGTCGAGCAGCAGGTTGTTCCCGGC
CAGCTGCTTGCGCAGCAGCAGGTTCTGCGCGATCAGCGCGGCCTGCTCCGCCAGCAGCTC
GTTGCGGCGCTCGTCAGGCAGGGGCTTGGCGCCTTCCTTGCCAGCCTTGAGGGCGGTGTT
GATGTCCAGCAGGCGGGTCTGGTTCTTGCTCAGGTCGGCCTGGGCGCGCTCGGGGCGAGT
CTGCGCGGTGAGGATCTCGCTCTTGGCGTCGATCATCTCTTTCTGCCAGGCGGCCAGCTG
GGTGGATTGCTCGTTGTGA
>NODE_209_length_1098_cov_3.644466
AACAACTTCAATAGTGTGCTGGCGGACTTTCAGCCCCGGCTGAAGATTGCTGTACCCAAT
ACGATCGCCGACGATGGCTCCGATGCCAGTGTCGAATTGTCCTTCCGCCACATGAAGGAC
TTCGAGCCCGAGCAGGTGGCCCGTCAACTCCCCGAACTTCGTGCCTTGCTGGCCATGCGC
AGTGCGCTGCACCGCGCACTGACGCTCAATGCCCAGGCGCTGTATTTACGAGTGCCGGGC
CATGCGGACCGACTGAAGCTGGATGGCCATTTCTCACCCAAGGGGTTTGGTGACGATGAC
CGACTGTGGCCCAAGGCCGACAGCGCCTTCAGCGGCTACCAGTTGCTGCTGGAATACTTC
ACCTTCCGCGAGAAATTCATGTTCGTCACCCTCCATGGGCTTGAGCAACTGCCGATTACG
CGGGAGCTGTCGGGCTTCGAGCTGGACGTGGTGCTGAGTGAAAAGTGGCCGCATGAATTC
AGGGTGGCGGCCGAGAATTTGCGGCTACATGCGGTGCCGGTGATCAACCTGTTCCCGCTG
GAGGCCGACCCCATGCGCCTGGCGCCGTTGCAGACCGACTACCTGCTGCGACCGATGCGC
TTGCAGGATGGCCATACCGAGATCTATTCGGTGGACAACGTCTCATCCTCCAAGCACTCC
GCGAAGCGTGACTACGTTCCTTTCACCAGCTTCCGCCATAAGGGCGGCATGTTGCGCGAT
GACGCGCCGGAGCGCTATTTCCATACGCGGATGAGGCGCGGCGCCAATGGCATGCACGAC
ACCTGGCTGATACTGGGGGGGGAAGGATTCGATGCTGATCGTCTTGGCGAGACCGAAAGC
CTGTCCCTGCTCCTCACCGGCACCAATGGTCAACTGCCGCGCAAGGCGCTGCAAAGTACC
TTGCTGGACTCACCGGTGAAGTCACCTCTGGTTGGCCTCAAAGTGCGCAACCTGTGCGCG
CCAACCTTGCCCTGCTATCCACCCAACCGTGACCGCTTCCACTGGCGCGTGCTCAGCCAC
CTGGGTTCGAATTTCCTGCCGATGCTGGACCCCGCCGAAGTGTTGCGCGGCCCCCTGGCG
CTCTACGACTGGACCCAC
>NODE_210_length_1096_cov_3.118744
TCCATCGCCCGCCCCAGAGGCAGTTGTCCGACGTGCTCGTCGAAGCTGATGGCGCTCGCC
ACTGGCGAGAGAATGAAAAGGATCAGGAAGATCAGCCAGTGCCGCATGGTGCCCCGCAGT
GCCGCCGACAGCCGCGCCGGAGATCCCCATCTCCCGCTTTGGCGCACCGTGGTGGCGTTG
TGTTGGAATCGGCGAACTCTAGCACAGGCCTTGTGCCACGTGGCATTCGACCATTCGGGC
AGGGCGCGTCCGGGCGATGCGCAATGGACCGTTCGGTCAGCTCAGCGACACGTTTTGGTG
ATAAGCTCCCGCGCCATGAAAACACCTGCCTCCCGTCCCGTAGTGCTCTGCCTGTCCGGC
CACGACCCGAGTGGTGGCGCCGGCCTGCAGGCCGACATCGAAGCCCTGATCGCCCAAGGC
TGCCACGCGGCGCCCGCCGTCACCGCACTGACCGTTCAGGATACCGTCAACGTTTCCGAC
TTCCGCGTGCTCGACCGCGAGTGGGTGCTGGCCCAGGCCAACGCCGTGATCGCCGACCTG
TCGGTGGCCGCCGTCAAGCTGGGCATGCTCGGCTCGGTGCAGATGGTCGACACGGTCGTC
GAGATCATGCAGTCCCTGCCGGGCATCCCGCTGGTCTGCGACCCGGTACTGCGCGCCGGC
GGCGGTGGCTCCCTGGGCAAGGACGATGTCGGCTACGCCATGCGCGAACGCCTGCTGCCG
ATTGCCGCAGTTGCCACGCCGAACCTGCCCGAAGCGCGCATCCTCGCCGAACTGCCCAAC
GGCACCGCGGACGAGTGCGCCGACAAGCTGCTGCCGTATATCCAGACCCTGCTGATCACC
GGCGGCCATGGCGACGAATCGGAAGTGCATAATCGCCTGTACACCCGCGACGGCCAGCGC
CACACCTTCACCTGCCAGCGCCTGCCCGGCAGTTACCACGGCTCGGGCTGCACCCTGGCG
AGCACCCTCGCCGGCCGCCTGGCCCTGGGCGAGGAACTGGTCAGCGCGGTGCGCAGCGCC
CTGGACTACACCTGGCGCACGCTGCGCGACGCCGAAGCACCCGGGCACGGCCAGTACGTG
CCGCGCCGCCTGCCGC
>NODE_211_length_1096_cov_3.103042
GCGCTTCAATGCGCAGCCGCGCCTACTGGTCGCGCCCAAGCATTCCGCCACCCAGGCGGT
GGCCACCGCCATGGGCGCGCTGGCCGAGAAGCTGCGCGCCATCGCCATCGTCGACGGCCC
GAACACCACCGACGAGGCGGCCATCGCCTACGCCGGCGAGTTCGGCAGCAAGCGAATCTA
CCTGGTCGATCCGGGCGTGCAGTATTGGGACACCACCAGCAGCGCCACCGTCGATGCGCC
GGCTTCGGCCAACGCCGCCGCGCTGTTCGCCTGGACCGACAGCCAGTACGGCTTCTGGTC
CTCGCCGTCGAACAAGGAACTGCTCGGCATCACCGGCACCGGCCGCCCCATCGAGTTCCT
CGACGGCGACGAAACCTGCCGCGCCAACCTGCTCAACAACGCCAACATCACCACCATCAT
CCGTGACGACGGCTACCGCCTGTGGGGCAACCGCACCCTTTCCAGCGACGCCAAGTGGGC
CTTCGTGACCCGCGTGCGGACCATGGACATGGTGATGGACGCGATCCTCGCCGGGCACAA
GTGGGCGGTCGACCGCGGCATCACCAAGACCTACGTGAAGGACGTTACCGAAGGCCTGCA
GGCCTTCATGCGCGACCTGAAGAACCAGGGCGCGGTGCTCGACTTCGAGGTCTACGCCGC
CCCGGAACTCAACACCGCCCGCCAGCTGGCCCAGGTCAAGGTGGCGCGACGGGGTGACTT
CCAGTGCCTCGGTGACCGCCACACCTTCGCTGTGGTGCAGCAGGGCAATGGACAGGTAGT
CGGTCATGCCCTGCTGGTAATGGCAGAACAGCACGTGGCCACCGGTGGAGAGATTGGACT
CTTCCATCAGCGTCTTCAGGTGCTCCACCGCCTGCTTGGAGAAGCCGACGAAATCCTTGC
CGCCGTCCAGGTACTCGGTCAGCCAGCCGCTGAACGGATACGCGCCGGACTCGCCCTGGA
ACAGGCCCCAGGCCTTGTTCGGCTTGGCGTTGTAGCTTTCGTTGAGGTCGGCCATCAGGT
TCTCGATGGCCTGGGAGTCGCCCAGCTCGGCGTCGCGCGCGTGCCGCGTCGCGGGGTTGC
CGTCGGGCTGGTTGTC
>NODE_212_length_1096_cov_0.570167
AATATTAATGATACTATTCATTGAATGAATTGATAGATTATTGGACCGACAGCAAAGATA
AATATTGTTTATATATGAGTAATTACGCCAAAACTCGCACAGTTCACTAATAACAAAATT
TTTTTTTTCGAATTGATTTTTTAAAGGTATTTTAGCGTTTTTGCACTTAAAATAACATAA
CAAATAAGTACCTAAAATATTTCCTCATCAAATTATTTTTTAATTTTTATAATGGAAACT
CCATATGAATTTCATGGGTTAGGGGGGACGGAATGGACAGGGACGGAATGGACAAATCGG
CCTTCAAAGTGCTCCTGTTTCTCGTGCTTTTGATATTAAAATTTTTCCGCATGGGGATTT
CATCCGCCAACTAGATGCTACAAGAAAATGCATTTTATTTTTCAAAAGACATATTTTAAG
TGAGGTTTCACAGGGGGGACGGAATGGACAGAAAATTTTGTACGCAGCTAAAATTGAGCA
ATATTGGTGTCCCCTGTTCCATAATTTCGTATATACGATAACTTTATCATATTCATTTGA
ATGTTTGGATCATATATATTGAAAATAATTCATTAAATAGAGCTATAATATCAATTTACT
CGTTTTTTGAAGCCTTTCAAAATAATACGCACATTATATAGAAAATCGCTGGACACAAAA
GAGGGGCCTTAATTTCATATTAGTTATTAATTTTTGTATACACTGAGTGGATATATTTGT
AGTATAACACCTGTAGTTTGCGATGGTTATATTGGGATAGGTCGTAATTGATGATTTTCA
CATTTAATATGTGGTATTATACTCAAAAATCAGTTTTGGACAGGGGACGGAATGGACAAA
ATGACCTGTTTTTGTTAATTTTTTCTATGACATTATGTAAAAAATTGTCTATAATGATAT
TCCGAAGATTCTTTAGTACAAAATACATACTTTTATATATTTCAAAATTTTTTTATCAAT
CAATTCAACGTGTACGAGCTCTGGACGCTAAGTGTACGAGTTTCGGCGAAATCACTCATA
TAAAACAACTTTTTACTATGTATAGGTAAAAACAAGTTAATGGATTGTTATTAATTGCAT
GACAAAAAAAAATATG
>NODE_213_length_1095_cov_4.171906
GTCTTCGAGGCGGCCTTGGCTGCGGGCTTGATGGACGCCTCGACCGCAGGAGCCTTGGGG
GACGCGACTACCTTGGCCGCTGCCGGTTTGGCCTCCGACTCACGTGGCTGCTCAGCGGCC
GGTTTCGGCGCCGGTGCCGGAGTCACCGCTGCGGGTGCGGCGGCCGGGCTGGGCGCCGGA
ACTGGAGCGGTAGCCGGAGTGGCAGCCTTGTCCTTGTGCTCATCGCCACAGGCGGCAAGC
AGCAGGGACAAACTGGCAATGACAAGGACTCGGGACTTCTTCATGGAGCGGACCGTCAGA
AAAACCGCGCAATGCTGGCGCGTGCTGCGTGGCAGAGCAAGAGTCTTGCCATGACAAGGC
ATTACTGAGGACAAGTCTGACAGACCGGCACTGAACCCGGCCTGTCATTGATCAAGGCTT
GTCAGGCAGTTCCTTCAGAGCCTTGTCGATTTCCAGGGTCGGAAAGCGCTGCCGGAGGCT
CGCTCGCACACGTTCAGCCTCCTCCTTCTGCCCCTTGTCCTGCAAGTCGCGAAGACGCAG
CAGGCTGGCGCGCGGCTCGTCGCTCGGCTCTGCGAATGCCTGCAATGTCCCCAGCGCCTT
CCCGTCAGCCTGCAACGGGGCGTCAGTCAGCGCGCGAGCCCCGGCCTTCGCACTCTCCAC
CGCCATTTTCTTGCTCATCGGCGCAGGCTTGGCGAGCTCGTCAGGCGCCGCGCCGGTCGC
GGCACTGTCCATCGGCGGCGCAGCCATGCTCGGTTCCGCCGCATAGGGTGCGGCAGCCGG
AGCGGCCGGTGGCGCCATGGCAGGCGCGGGAGCTGGCGCGCGCATCATCGCCGGCGCGAC
GGGCGCATCGAAGCGATTCGGCGCCTCCTCGAAGGTGCGAAGGGTCAGGCTCAGGCCAAT
CCCCAAGGTCGCCATACCAGCGACGGCGACGCCCCAGCGCTGTCGGCTGCCGGCGCCCAG
CAGCCAGTGGTGCAGGCGCTGGGCGAAACCGGGCTGCCTCTCCTTCACGGCAGCACGGGC
GGCGGCGAGGATTCGCGCGTCCAGCTGCGCCGACGGCTGCTCGTCGCTATGCCGGCGATA
GTGCTCGAGCAGTTC
>NODE_214_length_1094_cov_2.995084
CGCCGTCGCCGGCGCCGACAGCACCAGAGCGCACGGGCAGGCAGCCACCAGCACCGCCAG
CATGGCCTGAGCATCGCTGGTAATGAACCAGGTCACGGCGGCAATCAGCAGCACCAGTAC
CAGGTAACGCCCGGCATGGCGTTCGAGCAGACGCGTGATTGGCGGCTTGGCCTGCTCGGC
CCGTTGCATCAGCGCGATGACCTTGCCCAGCGTGGAGTCATCGCCGACGCGCGTGATTTC
TACCCGCAGCAGGCCATCCAGATTGATCGAGCCGCCATGGATATCCATGCCGCCGGAAAC
CTCCAGCGGGACCGCCTCTCCGGTGATCGGAGCGGTGTCGAGGCTGGCCTGTCCATCAAG
GACGCGGCCGTCGGCCGGAACGCGGTCACCGGCGCGGACTTCGACCTGGTCGCCCGGCTT
GAGGCTGGCGTTGTCGACCTCGTGCACCTGGCCATCGGCGTCGATCAGGCGTGCGTGACT
GCGCGTCAGTTGCCCGAGCGCGGCGATGGCCTCCTGGGAACCCAGAACACTGCGCTCTTC
GAGGATGTGGCCGAAGATCATGATGATGGGCAGCAGCGCCGCGGTCGCCAGGTCACCGGT
CGCCCACGCGCCCAGCATGGCCAGGGCGATGAGCTGGTCGGTGAGGCCGTGCAGACTGGG
TTTCATCAGGCTGTACCAGGCCGAGCGCAAGACCGGGATGGCCACCAGCAACGAGGCGAT
ACCCAGCAGCAATTGGCTTACGCCCTCCTGCGTCGGCACCAGCCAGCGCCAGACCAGCCC
GAGCCCCAGCAGCCCCAGCGCGAGCATTGCCAGGCTCAGCTGGCGCGCCGCAGTGCGGCG
TTCCGCCTGCGACAGCAGGCCGGACGTCAGGTGCGCATGAACATGGTGGTGATCGCCATG
ACAGTGATGAGTACTCATCGCGAGCAGCTCCCGGAGTAACGGTGGGTCGGAACGGATCGG
CGAGACATGGCGCTCATGGTTTGGGCCCCGGCAGGATCATGCGGCCGGCGTCATCCTTGT
CGACGGTGGTGACCGAGCCCGCGCGCGCAAGAATCGCTGGCACTCGCTCGCGGTAGCGGC
GCAGCAACAACTGG
>NODE_215_length_1094_cov_0.795477
AAATTCTCTTGCCAAAGTGACCGATTCCAATAAATATATATATATTTGATTAGATATATA
GACAAGAATTATCCCTCTCTGCATTTTATTGGACTTGAGACGAACTCTATTAAGGGTTAA
CATCTATTTAACACAATGTTTCCGAAGATGATTTTTGTAATTTTATCTTCAAAGAAAATT
TTCGTTCAATGGTAAATCCAATTAGATTAATTATCATATGCATGTAGTAAAATGCTTAAA
TTAATATTCACAATGTGTTTAAAAGCAAAAGAGGAATTTTTAGAGAAGTTTCCATGGCGA
CTATCTTTTCGACGTCTCTATTGATTTGATACATACAAATAAAGTTTTTTCTTAATCTTT
GAACTAACAGCACATTAAGTCCGTCGAATTTAAAATGTCCAGTTTAAAAAAAATGGCGAT
TGTTTGAAAAAACAAAATTTTTTTTTCAACATTAGTGATGAAAAATAAAAATTTAATTTT
TCACTAAAATCTTACGTACTTTCCTCATTAATAATATTAGAAAGTAGATGTTGAAGTTGA
AAATCGGTCGAACAATTGAATGGCCGTCATACACATTCTTTTTTACTTTTAGCGCTATGA
AGATGTCGGTTTATTTCTTAATACTTTGTAAAATTCAGTTAAAGATTTCAAAATATGTTT
AATGGAGTTGTTGAATTCGATTTACCATGTACTATCAAATGATTTGAAAAAAAAATTTAA
AAATCACTTTTAACAAAAGGATGTTAAATGGATGATCCCCCTTAAATAGAGGTAGCATTA
AAATAATTATTGTCTCTGTGGGTTATTTTTGAATCAGAATTTTTTAAATGCTGTGGGATT
TCAATTAATCCAGTTATGGCATTATTTTCATATCATTTTTTTCATTTCATTCAAACGCTG
TAGATTTTTGGCCATTGCCAATTGCCGTGCCTTTAGGATAGCATTTCATTATTGGAATAT
TATATTTTTTTGGCTAATAATTTGATCATGTGATATTAATTATAAGTTGAAGGAATTTGT
ACTAATATGTGTACATAACTTTACTTTCCATTGTTACATTTAACAATTTATTTAAAAGTC
TTTCGATAGTTTGT
>NODE_216_length_1093_cov_3.029528
GGCGGCGGCGGTGCCTCGGGCAGTGGGGGACGGCGGGCTGAGTGACCTGTTCGACGGCGC
GCCACGCGGCTGATGTACTAGCATCCGGGGTTCCACCCTTGCCAGGAGGCACACGAGAAT
CGCTATGGAAAGCTCTGTCCGCGAGCGTCGAACAGGCGCTCTGGTCGCCGTCGGTGCCCT
TGTTATCGGCCTGTCCACCCTGTGGAGCCTGCCGCTGTTGCTGCTGATCTACCTCCTTGC
GCGCAAAGCGATGCCGCTTTTTGTGCGCGAGGTCTTCCTGCGGATGCTCGATCTCTACCT
GTCGATGGGCATCTTCTATGGCGCAGGCTGTCTGCTGGTCTTCGCGGTGGGAACGGTCGC
GAGTGACGGCGATCTGCGTTGGCTGCGGGTATTCAACCTGGGGCTGGCCGCACTGGTTGT
GGTCCTCCCGTTCGGTTACGGCGTGGTAAGTCAGCTCTTCCTTGCTTTTCATGCGTGGCG
CGGCCGCTTACATGATCCCAAGTGCTCGATGGGTATCCTTCAGGCATTGCGTGGGCGCCC
GCGAGTGACTGTGGCATGAGCCGCTGGAGGCCTCTGGCTCTTTGCCTGCTCCTGCTCTTG
GGGGCGCCCCCTGTATCGGCAGCGCAACCGGACACCTCCGTAATCACCGTGGACGCTGGC
GATGCCGCCCAGCAGCCATCGCCCGTCGCCGTTCCCCGGCTGACCAGTCCGGTCACCGAC
CTTACCGGCACCCTGGGTAGCGACTGGGTCGTGAGCATGCAGCAACGGCTGTTGGCGCTG
CAGCAGCGCAAGGGCTCGCAGATCGCCATTCTGATGGTGCCCAGCACTGGCGAGGACAGC
ATCGAGCAGTTCGCCACCCGTGTCTTCGAACAGTGGCGCCTGGGGCGCCAGGGCGTGGAT
GACGGCGTGCTGGTGCTGGTGGCGAAGAACGACCGGACCCTGCGCATCGAGGTCGGCTAC
GGGCTGGAAGGCACCATCACCGACGTGCAGGCCGGGCGCATCATCCGCGACACCATAGTC
CCGCACTTCAAGACCGGGGATTTCGCTACGGGCATCCAGGCTGGCGTGGACAGCCTGATC
GCCCTGATCGAAC
>NODE_217_length_1093_cov_2.394685
CGTCCGGCAGCATCTCGCGCAGGATGGCGGCGGCGCGCTGTTCATGGGCGGGGTTGCGCA
CGGACCAGAGGAAGGACACGGCGACCGCCTCGACGCCTTGCTCGGCGAACAGCCGCGCGG
CGGCGCGCACGTCGTCCTCGTTCAGCGGGGTGTGTTCCCGGCCATCGGCGAGGATGCGCC
CGCGCACCGGGCGGCGCAGGAAGCGCTGGGCCAGCTGTGGCGCCGGCGGGTAATCGGGGT
CGTAGCGGTAGCCCTCTTCCTTGTGGCCCAGGCGGATCTCGATGCTGTCTTCGTGACCCT
GGGTGGCGAGCAGGCCGACCTTGACGCCCTTGAGTTCGATCAGGGCATTGAGCGCCACGG
TAGTGCCGTTGATGCAGAGGTCGCAGTTGGCGACGATTTCCTCTACCGGACGGCCGAGGG
CCTGGCTGATCTGGCGCAGCCCGTCGGCGATGGCCAGGGTGCCGTCCTGCGGGGTGGAGA
GTGCCTTGAACAAGTGCACGCGGCCCTCGCGTTCGGCCAGGATGAAGTCGGTGAAGGTGC
CCCCGGCGTCGACGCCGAGGCGGTATTGGCTGTGCATGGTCGATTTCCTCAGGCGGATTG
GCGGCGTTGGACGGTAGCGGTGGAATCGACGTCGCCGTCGGCGGTAAGCACCACGCCATA
GTCGAGTTCGGCACCTCGCGCGGAGACCAGGCCGTCGCGCACGTCGCGCAGGACGTCCGC
GGGCAGTCGCTGGAAGGCCTGTCCGTAGCCGCCACCACCGGGGGTGCGGTTGATCAGTCG
CTCACCGGGCTTGAGGACGGTCATGACGTTGCGCGTGTGCATCTCATGCTCGCCTGCGCG
TACCAGCTCCACGCCCCCGAGCTTGGGTTCGATCAGCGCATTGGCGGCGCCGGCGGCGCC
CATGGTGGTGCGCTGGCGGCCTTCGCCGAAGGAGATCACGGTCATCTCGTGGTCCAGCGG
CTCGACTTCCAGGCAGGTGCCCGAGCCTCCGCGCAGGCGACCGGCACCGGCACTGTCGGC
CATCAGCCCGTAGCGGTGGATGAGGATGGGATAGCTGTACTCCAGCAGTTCGATGTCTCC
GGAGTACAGGGCG
>NODE_218_length_1090_cov_3.153011
CAGTGGGCCATGGCGCTAGTGTTCTGTGCGAATGACCTTTCAGTCTCTTTCCGTCCAATG
TCGGCTGACGGGTCAGAACCTTCCCGCAGAGGCGCGTCCATGTCCGTTTCCCACGCTCAG
CTGAAGGCTTTCCATGCCGTCGCGGTACACGGCAGTTTCACCCGCGCCGCCGAGCGCCTG
TTCCTCACCCAGCCGGCGGTGTCCGACCAGGTGCGCAAGCTGGAGGAGCGCTACGGTGTG
TTGCTGTTCCATCGCAACAAGCGTTCGGTGCGCCTGACCGAGCTGGGCGAGCGCCTGCTG
TCGGTGACCCAGCGGCTGTTCGTGATCGAGGCCGAGGCGCAGGAGTTGCTGCAGGAGTCC
AGCGCGCTGCAGACCGGCAGCCTGACCCTGGCGGTGGACGCGCCGGTGCACGTGTTGCCG
CAGATCGCGCGCTTCTGCCAGCGCCATCCGGGCATCCGCGTGAAGCTGGAGACGGGCAAC
ACCGACGAGTCCCTGCAACGCCTGTTCGACTACCAGGCGGACCTGGCATTGCTGGGGCGC
GAGGTACAGGACGAGCGCCTGCTCACCTTCACCCTGCGCAGCGATCCCATCGTTGCCTTC
GTCGGTCGCGGTCATCCCTGGGCCGGGCGTGGGTCCATCGAACTGGCCGACCTCGACGAC
ACCCCGCTGGTAGTGCGCGAGCAGGGTTCGGTGACCCGGCAGATGCTCGAAGCGGAGATG
GCTCGCGCCGGCCTGCGCATCCGTCCGGCCATCGAAGTGGAAGGCCGCGAGGCATCGCTG
GAGGCAGTGGCGGTGGGGATTGGCGTGGGAGTGGTCTCCGCTGCCGAGCTGGGGGCGGAT
GCGCGGGTGCATGCGCTGCCGATCCTCGACTGCCACTGGCGCATGAGCGAAACCCTGGTG
TGCCTGCGCGAGCAGAGCACGCGGCGGATCGTGGCGACCTTTCTCGACCTGGTGAAGGAA
GATCTGCCTGTCTGAGGGGAAGGCATGCTCAACGACCTATTCGCGGCATCAAGCTGCACG
GATACCCCCTCTCCCTGCCGGGTGTGGGCGGGGGCGCGGGGCCGATGCTTCCTCGCAGCT
CCGCTAGAGT
>NODE_219_length_1090_cov_3.012833
TCCCGCAGCGGGTCGGCCCCAGCGGCCTGTTCATCGGCACCATGGTCTACGTGCAGCAGG
GCGCGGTGGGCAACATGCCGCTGGCGGCAGCCTTCACCCTGGTGCCCATCGTACTGATCG
CCGTCTATCTCTCCATCGCCAAGCGGCTGGGGGCTTTCGATGCGCTCTGACGATAACCGC
CCCTCCTGGTTCCTGCGCCTGGCCGCCTGGGGCGGGCTGCTGTTCCTGCATTTCCCCATC
CTGGTGATCCTGCTCTACGCCTTCAACACCGAAGAGTCGGCCTACAGTTTCCCGCTGCAG
GGCTTCACCCTGAAGTGGTTCAGCATCGCCTTCGGCCGCGGCGACGTGCTTGACGCCATC
TGGCTGTCCGTGAAGATCGCCTGCGTGGCCACGCTGATCGCCATGGTCCTCGGCACCCTG
GCAGCTGGCGCGCTGTACCGCCGCGACTTCTTCGGCAAGGAAAGCATCTCGCTGATGCTG
ATCCTGCCCATCGCCCTGCCCGGCATCATCACCGGTATCGCCCTGCTCTCGGCGTTCAAG
ACGCTGGGGATCGAGCCCGGCTTCCTGACCATCGTCATCGGCCACGCGACCTTCTGCGTG
GTGATCGTCTACAACAACGTGATCGCCCGCTTCCGCCGCACGTCCTTCAGCCTGATCGAG
GCGAGCATGGACCTGGGCGCCGACGGCTGGCAGACCTTCCGCTACATCATCCTGCCGAAC
ATCGCCACGGCGCTGCTGGCCGGCGGCATGCTGGCGTTTGCCCTGTCGTTCGACGAGATT
ATCGTCACCACCTTCACCGCCGGCCACGAGCGCACCCTGCCGCTGTGGTTGCTCAACCAG
CTGACCCGCCCGCGCGATGTCCCCATCACCAACGTCGTCGCCATGCTGGTGATGCTCGCC
ACCATGCTGCCGATCCTCGGCGCGTACTACCTCACGCGCGGCACCAGCGATGTGGCGGGG
AGCGGCAAGTGACCTTGTGCCATGCGCCCCTCCCTGCCCCTCCCCCTGAAGGGAGAGGAG
ACAGGATCGGCGCAGGAGGAAACCACGGTTTCAGCCGGCACTAAAAGCTCCCTCTCCCTT
CAGGGAGAGG
>NODE_220_length_1087_cov_4.215842
GACGCAGTGCCACCCGCCAGCAGGATGTAGTCCACATCGTTGAACTGTCCGGCTGCGAAG
AAGAACTGCAGCGACCGGGATACCTGCTGAACCACGGCATCCTTGAACGGCTGCAGCACC
TCGCTGTCATAGTCATCCGGAAGGCCGCCCTGCTTCTTGGCAAGACCCGCTTCCTCGACC
GACAGACCATAACGACGCTGGATTTCCTCGGTAAGCTGACGCCCGCCGAAGAGCTGCTCG
CGCGTATAGATGGTGCGACCGTGGTGCAGGACGCTCAGCGTCGTCATGGTGGCGCCGATA
TCGACGACCGCAACTGTGAGCTCGTCGGCATTGCCGCCCAACTGGTCACCGAGCAGACTG
AACGCCCGCTCCAGCGCGTAGGCTTCGACGTCGACAACCTTGGCCGTCAGGCCCGCAAGC
GCCAGCGCGGCTTCGCGCACCTCGACGTTCTCCTTCCGACAGGCGGCGAGAAGAACATCG
ACGCGATCCGCATTACGCGCGGACGTGCCCTGCACCTCGAAGTCGATCGCAACCTCTTCG
AGGGGATAGGGGATGTACTGGTCGGCTTCGATCTTGAGCTGATTCTCCAGCTCGTCGTCC
GAGAGGCCGCCGTCCATCTCGATGGTTTTGGTGATGACCGCCGAGCCGGCAACCGCGACC
GCAGACGTCTTCACAGCAGTCCGCGCCTTGGCGACCACACGTGACAACGCCTGGCCGACA
CCCTCCAGCTCAGCGATGTTCTTTTCTACCACTGCATTGGGCGGGAGCGGCTCGACAGCG
TAGGCCTCTACCTTGTAGCGGCCTCCAGAGCGGCTCAATTCGAGAAGTTTGACCGAAGTC
GAACTGATGTCTATCCCCAGCAGCGTGTTCGCTTTCTTATTGAAGAGCCCTAGCACGACT
GATTTCCTATCAGCATCCGAGACTTACGGACGATTTATGTTTTTCCACATTAGATACCAG
ACTTGACAGCTTCGCAAATGGCTCGCCAGCAAAAAAACTGCTTATAATGTGATCAGCTTT
TCCCTTTTTACCGCGCCATCCGCTTAACTCTTTCTTTTCTCTGGAAATCCAAGACCTTCC
GATGCGC
>NODE_221_length_1087_cov_3.114851
CTGCATGTAGAAGACGGCCGGGGCGATCAGGATCAGCCGCTCGACGCGGGGCGCGGTGGC
CAGCGCGTAGTGCCAGGCGATGTAGCCGCCCAGGGAGTTACCGGCGATGGAGACGTGCTT
GAGGTCCAGGCGGTCGAGGAACATGCCGAACACCTTCACCAGGCGCTCGCCGTCGTACTC
GCGGTCCTGGCCGCCACCGGTGAGACCGAAGCCAGGCACATCCAGGCGGATGATGCGGAA
GTGCTCGGACAGCTCGGCAACCCAGCCATCCCAGGTGTGCAGTGAGGCCATCACCCCATG
GACCAACACCAGTACCGGCTTGTCCGGATTGCCTTCGTCGCGGTAGTGGATGTCGAAACC
ATCGACGTGGATGAACGTCGAACCGGACTCGGGCGAAGCGTAGCGTGCCTTCAGCGCAGC
CAGCGGCAAGGGGCCGAAACCATAGCGGGCCAGGCCCTCGGCCAGCGGCGGTTGCACAGA
CAATGTGGCGGTCATGGACGAGTGACTCCCGTGCTTGTTGTTCTGAAGCCCGAATCACAC
CACAGCGTCCACGTCGCCGCGCCCAACCTAGGTAGTGTCGAGGCTCGCGACGGGATGACG
CAGGCCTCTCACCCCGCTAACCTAGCCCGACCCGCCCTCGCGCAAGGAAAGCCCGTTCGT
GCCGATCTTCACTCGCCGTTCGCTGTGCCCGCTGGCCGTCCTGATGCTGCTCGTGTGCCG
CCCCGCCCTGTCCGCCGATCTGTACTACCTGGGCCAGAAGATTCCCGATATCCAGCGCAA
CTGGACCAGCGCCGACTACCAGGTGCTGATCGACGCGCTGAAGAAGATCGACGAGACCCA
GGCCAACGGCCTGCCCCGGCGCAGCGGCGAGTTCACCGGGCCGATTTACCAGCGCATGGT
CAGCGAGGAGAACTTCCGCCCGCAGCTGAACATCTACGCGCCACTGGAGCTGCGGCAGAA
CGAGGCACGCGAGGTACTGTTCAAGCTCAAGGAGCTGATGCGCCTGTACTTCAACTTCCG
CGCCGCCAAGCAGCCCTACGGCGCCGAGGCACTGGGCCTGATGAGCTACTCGCTGCGCGA
ACAGGCG
>NODE_222_length_1087_cov_2.832673
TGGAAGGGCCCAGTTATGCCGAGGACGAAGCCACCTTCGACGATCTGCAGGCACGCATCG
CCAAGACCGGCGAGTTCCTCAAGTCTCTCAAACCCGAGCAGTTCGACGGCGCCGAAGATC
GCACCATCGAGCTGAAACTGCGTACCCGCGAAGTCAGCTTCAAGGGCTCGGACTTCCTGC
TGGGCTTCGTCAACCCGAACTTCTACTTCCACATCACTACGGCCTACGACATCCTCCGCC
ACAACGGCGTGGAAGTCGGCAAGATGGATTATCTGGGCGGCGTCTGATCGCCCGGGCGCC
GGCCTACCCGGCGCCCTTCAGCCGCGCGGTAGCGGCAGCGTGGTCGTGGACTTGATCTCC
GAGAGCGCCACGATGGAGTTGATCTCCTGCACGCCCGGCACCTGCGACAATCGCTCGAAG
AAGAAGCGCTCGTACGCCTCCACATCCTCCGTGACGATACGCAGCATGAAATCCACGGCC
CCCATCAGCACATGACACTCCAGCACCTCGGGAAACGCCTCCATCGCCTGCGCGAAGTCC
GTCAGGTGATTGCGCCCGTGGGCGTTGAGCTTCACCTGCGCGAATATCTGGGTGTTCAGG
CCGATCTTCTTGCGATCCAGCAGGGTCACCTGCTTGCGGATCACCCCCTCTTCCTTCAGC
CGCTGAATCCGCCGCCAGCACGGGGACTGGGACAGGCCGATGCGCTCGGCGATCTCCGCC
GTGGAAAGGGTTGCCTCTTCCTGTAGCAAGGCGAGGATCTTGCGGTCATGGACGTCCAGT
GAAACGAGCATTAATAATTCCCCTTGGCCAAATAAAGGGAATCATTTATGCACACATAAC
CGCTTCGTGGCTAAAAACAGGCAAATAAATCCCCTGCCTGGGCCGCAGAATACTCGTCAC
ATCCCCTGCATCGGCCTGCTGTCATGACGCTCCCCGCTCTCAATCTCCTCGAACTGTCCC
TGGACCAACAGGACCGCCCGGTTCCCACCGAAGCGGCCGCCGATGTGCGCTACCTGATTC
GCGCCGAGATCGATGCCGATATCCTCTGTCGACTGCTGAGCCAGTTTGCACTTCAGGGCC
ACGTACC
>NODE_223_length_1086_cov_2.672944
GACCAGTGCAGGGGCGGATCTGGCGATAACCCTGACACTCAGCGCTACTGCGATAGGCGG
GATGCTATCTACAGGGAAATCGAGCGGCGTGGCTGGTGCTGGGGGCCGGACAGCGCGATC
GGTGCCAACAAGTCTTGGGTCGAGTGTCCTGTTAAAAGTGACGCCACTTCGATCCCCCGG
TACGACGCCAAAGCGCATTGTCGAGCTCTTTCCACTGCCGGAGGGGCGCCATCAGAGGCT
CTCTTTGGGAGCTGCATGACTATGGAGCAAGATGCTTACGACACACTGAAGCCCAGATGG
GGATCGCTGCCAGCAACGGTAAGGAAACATTGCGACTCGCTCGCGACACTAGGTGGTTCA
GGGTCCTACACAATGCTGGCTGCCTGCATCGAACAAGAAATGGAAGCCAAGAGCGAGAAC
GCAAAAAGGGCCTTCACCTACTGATCAGTCCACCAGTAGAGATGGGAGCCTATGCCCAGG
TTGTCGAACGTGGGCACGGCATCAGGCTCGGCAGTCGTCTGCACCCAGAGAGCAGCGGTG
AAACCGAGGTGCGCATAGGCCGCCAGCAGGTTGCGCAGGTAGATCATGCGCGCCTTGGCG
TCCGGGGCGTAGCGGCTGTTCGGGTAGCGGCTGACCAACTGGGCGAACTCGTTGAAGGAG
TCGCGGGCGGCGCCCGGGTCACGCTTGGTCATGTCCAGCGGCAGGAAGCGCGCCAGCAGG
CCGCGGTCCTGGTCGAAGGAGGCCAGACCCTTGAGGTAATAGGCGTAGTCGACGTTCGGG
TGCTGCGGGTGCAGGCGGATGAAGCGCTCGGCAGCGGCACGAGCGGCTTCGGGCTCCATG
TTCTTGTAGTTGGCGTAGATCAGTTCCAACTGGGCCTGCTCGGCGTAGCGGCCGAACGGG
TAGCGGGACTCCAGCGCCTTCAGCTTGGCGACGGCGTTGGTGTAGCTCTTGTTGTTGAGG
TCTTCCTGTGCCTGCTGGTACAGCTGGCTTTCGCTCAGGTTCTCATCCACCTTCTCGCCC
TTGGAGGAGCAGGCGGTAACGAAGGCGAGGGTGGCGATCAGCAGCAGGTGTTTCACTTGC
ATGGCG
>NODE_224_length_1084_cov_2.065541
GGGCACCGCGCAGCACGGCGTTGAACCACACACTGGCGCCAGCGGCGAGCCGCACCTTGC
CGACCACGGTGGCGTTGGGGGCGATCCAGCTTTCCGGATGGGTTTCGACTCGGGACGAGC
CCAGGCGGTACTTCATGGTTTCTCCTCAGGCGGGGGCCGCTCTTTATTATCGGGTCTCAG
CTCAGCTTGATGAACGTCGACGGCGGCTGGTGCAGGTCGATACGGGCGTCGTAGAGCAGG
TTCAGCAGCTCGACCAGCATGATCGCGGACAGGCCCCAGATCTTGTAGCCCTCGAACAGG
TAGCTCGGGACATACCAGCTGCGGCCGAAGTAGTCGATACGATGAGTAGTCTCCCGCGGG
TCCCCACGGAAGAATTCCAGCGGCACCTTGAACACGGCGTCGATCTCGCCGTCGTTGGGG
CGGTACTCCACGAAATCGGGGACGAAGCCGACGAACGGCTTGACCAGGATACCGTGTCGC
GACACCAGGGTACTCAACGGCCCAACGACCTCCACCAGGCCCGGTGGCAGGGCGATCTCC
TCCTGAGCCTCGCGCAGGGCGGTGTGGATCAGGTCGACATCCTCCGGGTCGCGGCGACCA
CCGGGGAAGGCCACTTCGCCGCTATGGGTCGATAGCCCGGTCGCCCGCAAGGTGAGCACG
AGCTCTTCCTGGGGAGTGATGGGGAGCAGGACCGCCGCTTCCGGGAAGCTGTGGTCCGTT
TCAAGGTCGCTTGGCGTGTGCGTCTGTATGCGTTGGCGCAGCTGGTCCAGCATGCCGAAC
ATCCTGCGGGGGCCGATTCTTCTAATTGAAGGATCATGGCACGAAAGATGTCCCTGCCCA
AGCCCCGCCCCTTGCTGGGCGCCCCGCGCAGCGCGCAAGATTGCCTCAACGAATAACAAG
GAAGCGGCATGAAATTCTGCAGCCAGTGCGGCGCCAGCGTGAGCCTGCGCATTCCCAGCG
GTGACAACCGCCCGCGCTTCGTCTGCGACCAGTGTCAGACCGTGCACTACCAGAACCCAC
GCATCGTCGCGGGCTGCCTGCCGGTCTGGGAGGGGCGCATCCTCCTCTGCCGCCGCGCCA
TCCC
>NODE_225_length_1081_cov_2.709163
CGTTGGCTGGTGTCGCGAAGGGGTTGAAGCTCGTTGCAGGATAGGCGGAGCACGGTTGCT
TTCCCTGGGGCGTTGCGGGCGACCGCGTTGGGGAGGGCGATTCTATAAGTGCGCCGGGTG
GCAGGATAAGCTGACGGTTGGATGAATTATTGTTGCCTGAAAGAGCAATAATCCCGTTGC
GACAGGTATGCGACAATTCGCCGCCTGTCATGAATCTGTAACAAGGCGTTGCTCGTTCGA
GCGCCGTTGCAGAGGCCGCCCGCCGTGGCGTGGACAGGCTCTCAGGAGAAATGATGGACC
TGCTGCACAACATGCGTGCTTTCGTCTGTGTCGCCGAGACCGGCAGCTTCACCGCCGCCG
CCCAGCGCATGGACCTCACCACCGCCTACGTCTCGCGGACGGTGGCCAAACTCGAAGCGC
ACCTGCGCACCCGCCTGCTGCATCGCACCACCCGCCGCATCGCCCTCACCGAAGCCGGCC
AGCGCTACCTGCAGCGCTGCCAGCAGATCCTCGGCTACATCGAGGAAGCCGAGGCCGAGG
CCGGCGACGCCCACGCCCGGCCCCACGGCAAGGTGAAGGTGCATGCGATGACCGGTATCG
GCCAGCACTACCTGATCCGTGCGATTTCGCAGTACTGCGAGATCTACCCGGAAGTCACCT
TCGACCTGACCCTGGCCAATCGCATCACCGACATCCTCGACGAGGGCTACGACATCTCCG
TCGTCATCGCGCAGGAGCTGCCGGACTCGGGCTTCGTCTCCAAGCGCATCGGCAAGACCT
ACAGTGTGCTCTGTGCTTCGCCCGAGTACGTGGCGCGCCATGGCATGCCGAAGAAGCTCG
CCGAGCTGACCGAGCACCGCTGCCTGCGCTTGGTGAACTCGGTGATGTCGCTGGACAAGT
GGCTGTTCGATGGTCCCGACGGCCAGGAAATGGTCGGCATCAACCAGACCCACTTCCAGG
TCAACACCGCCGACGCCATGACCGAGGCGGTACGTGCCGGCATGGGCATCGGTGCGCTGC
CGGTGTACTCCGCCGTGCAGGGCCTGAAAGACGGCAGCCTGGTGCGTGTACTGCCCGACT
A
>NODE_226_length_1079_cov_3.134731
CAACAACCTCGGCGCCCTCAACAGCGCCTCGGGCACCTTCAACGCCGCCAGCGTTGCAGT
GCTCTCCGGCGTGCCCGCCCTGGCGGTCAGCGCCGACCTGAAGGAACAGGACAGCCTGCG
CATCTCCGCCATCGTCACCCGCCTGGTGGACGCGCTTGACAAGCACCGACTAGCCGACGG
CGCGCTGCTGCCCAAAGGCGTGGGCCTGAACCTCAACCTGCCGCCGCTGGAAAAACTCCA
GGGCGCGCGACTGACCCGCATCGGCAGCTACGTGCCCTTCCACGCCCTCTACACCGAAGA
CCTCGGCAAGCTCGACGCGAAGCTGGCCGGTAAGCCGGGCATCGGTTTCGCCTGGTCGCC
GCCGCCGGGCGCGAACAACGCCGAGGACGAAGCGGTATGGGTCGCCAAGGGCTACCTCAC
CCTCAGCCCGTTCAACGCCCTGCCCGGTGCACCGGCTGCCAGCGAAAGCCTTGGCGCTGC
ACTGACCCCGCTGCTCGGGCAGATCGACCAGGAGCGCCAACCATGAGCCGCCACACTCTC
CGCAGCCGCTTCCGCCTGGGCTTCCTCAACCGCGTGTACGCCCCGCAGTTCGAGCCGCGC
CTGTACCAGCAGACCCTGGAACTGTTCGAGGCCGCCGAAGCGCTGGGCTTCGACAGCGGC
TGGCTGGCCCAGCACCATTTCGCCAGCGAGAACGGCCGCCTGCCCTCCCCGCTGGTGCTG
CTCAGCGCGGCGGCCGAGCGAACCCGGCACATCCAGCTGGGCACCGGCATCGTCGTGCTC
AACCAGGAGAATGCCCTGCGCCTGGCCGAAGACGCCTCGGTGCTCGACCTGATCAGCCAG
GGCCGCCTGCAACTGGGCCTGGGCGCCGGCTTCGACCCGGACAGTTTCGCCGCCTTCGGC
CAGCGCCTGGAGGGCCGCCACGCGCAGTACGACCAGCGCCTGGAGCGCCTGCGCCAGGCG
CTGGCCGGCGAGCCGCTGAATGCCGAAGGGCGCGTGCTGCGCCCCGCCGCCAATGGCCTG
GAACAACGCCTGTGGGAGGCGACGTCCCGCGTCGAACAGGTCGCCGCCCGCGGCAATGG
>NODE_227_length_1078_cov_2.508492
CCGGTCGGGCTTCAGACCGAGAAGTCCACTTTGGTCCAGAACGTGCGTCCCGGCGCGTGG
ATCGATTCGGGGTCGTTGGCCGGGTAGCCGAAGCCGGCGTTGCCCGCCAGGTTCAGGTGC
TCGGCGTAGTCCTTGTCGAACAGGTTGTCGACGCCGGTACTGACCTTGAGGTTCTTGCTC
AGCTTGTACGCGCCATTGAGCGAGAACACGGCGAAGCCGGGGCTTTCGTCGAAGTCGTAG
CCGACCACGTTGCCCTGGTCCTGGGCGATCCGGCCCTGGTGCGCAACGACGCGCCAGAGT
CCGCCGGCGCTCCAGTCGCCTTCCTCGTAGGTCAGGCCGAAACGCGCCTCCAGCGGCGGC
ATCTGCGGCAGTGCATTGCCGTCGGTGGTGTTCTTGCCCCAGGCGTAGGCCAGGGTACCG
TCGGCGGTCCAGTGGCGGGTCAGCGCGTAGGCCGCACCCAGTTCGCCCCCCATGATGCGC
GCATCGACATTCCGCGCCTGGGAGGTGCGCCCCATCATGCCGCCGGTCTGGTAATCGAAC
AGGATGTAGTCGCGGATCACCCCGACATAGCCCGACGCCCAGGCCTTGAGTTTCTCGTCC
TCATACTGCGCGCCGAAGTCCAGCTGGGTGGTCTTCTCCGGCTTGATACTGTCGAAGGCG
TTGACCGAACCGCTCGGTCCCTTGTCCGGGGAGAACAATTCCCAGTAGTCGGGAAAGCGC
TGCACGTGGCCGAGACCGACATAGAGAGTGGTCGGTGTATCTGCCAGGTCATGCTCGTAG
CGCGCGAATCCGCTGGGCAGGGTGTCGGCGCGGGTGTCGTCGGCGGTGGGATTGGGCATT
GCCATCATCCCCGAGCCGCTGCTCTGCCGGTAATCCTTGACCGAGGCGCGATCCAGGCGG
GCACCAGTGATCACGCGGTCGCGCTCAGCGGCGTACCAGGTCAGCTCGCCAAAGGCGCCG
TAGTTGTGGAACACGGCGTCCTTGTCCCACGGTTGTTCGTCATAGGTGTTGATGCCCATG
CCGCTGCGTTGGCGGTGTTCGTTGGTCTGCGCGTCGACCCCGGTGATCAGCTTGAAGT
>NODE_228_length_1076_cov_2.920921
ATCTGGCCGGTCAGCGGGTTCATGACCTCTGCGTCGAAGGTGTGGCCGTCCGCTACCCAC
ACATCGTTAGGCCAGAGCATGTCCGCTTTGCGGCGGTTGAACGCCTTGACCGTTTTGAGT
TCATGGGCGCCCATGCGGCCGTGTTCACGGGCTTCCGGGCTGAGCTTGGCCAGGAACCTA
CGTACGGCATGGATGCTCGGGCAGCCCTGGCACTCGCTCTTGAAGCGCTCATACGCCGCC
TCGACGCTGGGCTTCTGCGGCCTCTGGTAATGCTTGAGGAACACGGGCGCCCACACCGGC
ACGCTCATGTTGGGCTTGCGGCGAGCCGGAGCCAGGGCGATTTCGCCATGCTTGCGATAG
TCGGCCAGCCAGCGTTTGAGCGTGCGCTCGCTCAGGGTGCGGTCTGAGGTCTTGCGGTCG
TTGGCGCGCTCGACTCGCTCGGCCAGGTAGGGGGTGAGTTCGCCATCTCGCGCCAGGCCG
ACCAGGGTGAGGATGGCGCGCTGCTGGCTGACGAACTGGCTCATCCGCTCGACTTCACGG
ATCAAGGACACGCGCGCGGTCATGACTTCGCGCTGATCATCGTTCAGGCGTGACGTGGAA
ATACCGTCACGCTTCGGCGTAATCAGGGTGTGCGGCGCGGTAGGCTGCGGAGCTGGTTGA
TTCTCTTGCTGTTGGACCAGGCGTGCGAGTAGGGCGGCCTGCGCCTCACCTGGTAAAGCG
TCGAAGGAGTATTCAATAGCTTTTGTTCCAAGGCGCCGCTGGCCTTCCCAGCCTTCCCGA
GCCGCAGCCAATCGAAGCCCTTGCACAGTGCCAGGGAGACCGGGCAGTCCGGCAAGCTCC
TGAGCGGAAAACCACTTGCTCGTCGGGCGAGTCATTGGGTTCTCCCAATGCGGCGGCGCA
GTTCCCGAGCTTGGCGGGCTGCCTCTTCCTTAATGCTCTCCACACGCCCCAGCTCGGCGA
TCAGTGCCTCCCGCCCCCAGCTAACGCGGCCCCCACGCACAGTCCCCATCAGCTCCGTCT
ACTGGGGCGTGCCACAGACTTGATCCAGGCGAGCCGCGCGATAGTTCGGTAAGGTG
>NODE_229_length_1074_cov_3.150451
TTCCTCGCCACGTCTTAACTTAAGCAGATGGGGCAGGATAACCCCCATACGTCCATCGGC
CTTGAGACTGGCCAGCATATGCTGGGCGAAAGCCAGGTCGGCATAACCCCGTGGCGGGAT
GCCATAAACAAGCCGACCATAAGGGTCGCTAACCTGTTTGTAGTTGGGGGCTTTGGCCTT
CTTGCCATTCTCCTTCTCGTTCTCGTTGCTCAGCTCCAGCGGTGCCCACCAGGATTTTGC
CGAGAACGGCGGATTGGCAATCACCCGGTCGAAGGTCTTCAGGTAATCGCCGTCTAGGTG
CTTGGGCTCGACCAGCGTATCGCCGCGTTCAATCTCGGCATGCATGTTGTGCAGGTATAG
ATTGAGCTTGGCGATGGCCCAGGTGCCCAGGTTCTTCTCCTGCCCATACAGCAGCACATT
GGGTTTACCCATCAGGGTGCCATTGGGCAAACCGGATACATGGTGGGCGCTTTCTACCAG
CATGCCACCACTGCCGCAGGTAGGGTCATACACGCTGTGAGCGGGTTGCGGGTCGATCAG
CTCCACCACCAGTTGCACTACGCCCTTTGGCGTATAGAACTCACCGCCTTTCTTACCGGC
ATCGTCGGCAAACTGCTTGATCAGATACTCATAGGCATCGCCCAGCATGTCGGCCTTGTA
CAGATCGTCATTGCCCAGCTTGTACTGGTTAAAGTGGCGCAACAGACGCTGCAAGGTGGC
ATCCGACAGCACCCGCTTATCGCCGTACAGCGTAGCGGTCAGCACATGTTGCAGCTCAGG
GTTGTTGGCCTCGATGGTCGCGAACGCCTTGTCCAGGGCCTCACCGATATTCTCGGTGCG
CGAGATCAGATCGAACCAACGGGCACTAATCGGGAATGTTCCCCATTTGTCCTCTATCTC
ATCCTGAGCCTCGCCAAAGGTCAGGCTTTCGTCCTTCATCAGCTTGGCAATGCGCTCTTC
GAACACATCGTTGTAACGTTTGAGGAAGAGCAGGCCGAAAATGTAGTTCTTGAAGTCGGA
GGAGTCGATGGAGCCACGCAGAATGTTGGCGGACTCCCAGAGCCAGGACTCCAG
>NODE_230_length_1074_cov_1.149448
TGAAGCAGTAGATCGATTATTACAGGACATTTGCAATAATAAAGAACCTTTCGGTGGAAA
AATAGTTGTAGTATCTGGAGACTTTAGACAAATTTTACCGATGGTGCGTCATGGAAATCG
AACAATGATTATTGAAAATTCACTCAAGTACAGTTATTTATGGAATTTATTCGTACGCTT
AACACTTACGGAAAATTTAAGAGTTTGTAATTATGATATTGAATTTAAAAATTGGTTACT
TGAAGTAGGTGAAGGAAAACAATCGAGCAAATACGAAAAAGATAATGATTTGTTAGAAAT
TCCACCTTCATTACTTACGAATAACGTTAATATTGTTCATGATATATTTGGAAATACCTT
ATCACCAAACGATAATACAATACATGAAAAAGTTATTTTAGCACCGACTAATAATGACGT
TTTAAAAATAAATACTGACATATTACAAATACTAGAGGGTCAACAGACAGAATACTTAAG
CATGGATACGGCAGAAGATGATAACGGAGAAAACTTGGATGTGATGTTACCAACCGAATT
TTTAAATACACGTACACCAAACGGTCTTCCACCACATAAATTGTACTTGAAAGTCGGTGC
GGTGGTTATATTATTACGTAATTTAAATTTAATGGAAGGACTTTGCAATGGGACACGATT
AACTGTATTGCAATTAAATAGGTATTCGATCCAAGCACGAATAATTACTGGCTCTCATAC
TGGGAAATGTGTTTTTATCCCAAGAATATGCTTATCACCATCAAAAGAAATTTGCCATTC
AATATGAAACGGAAACAATTTCCAATAAGGTTAGGATTGGCCATGACAATCAATAAAGCA
AAAAGACAATCATATGACAACGTGGGAGTATATCTACCAAGCCCAGTATTCAGTCATGGA
CAATTGTATGTTGCATTGTCAAGAGCAAGATCAAAAAGTAACTTGAAAATATTATTGTTA
CCAAATGCAAGTTACAATTCACAATCGAAAGGAAAAACAAAAAAAATCTACACGAAAAAT
ATTGTATACCAAGAAATTTTATAGATGAATATACGATGGATTACGTGGTAAGTT
>NODE_231_length_1073_cov_0.522088
TATTGTCCTGGACTCCACAATAGTGTTATCGAACAAGACCATCAAATATGGACATCAACA
AAGGTACATGTATAGACAATTCTTTCATAAAACTAGACAAAGTCAAATACAAAACTTACG
TACTCAGTACACCTTTCAACTACCATTATCCAATAATAATGAGTCTGAGGAATAAGTACA
AAAGTGCAGAAAAATCCAACTTCAAGACAATTAACTACAGTAAACTGAAAAATATAGCCA
AAAAAACAGATTGGTCTGATATACAAACTATAACAGATCCAAATCTAGCTATGAACAAAT
TAATAAGAAAAATACAAGCATGTATTAATAAAGCAAATAATAATCATAAAAAACATAAAA
ATAATAAAATGAACCCAAGAAGCAATTGGATTACTAAAGCAATAATGATATCATGTGCAC
ATGAAGAAAAATTATATAAAGATATGAAAAAAGATCCAAATAATACAGTGGAAAGGGAAA
CCTATAAAAAATATGTAGAAGCACTGCAACTTACAATAGATTTAGCCAAAGAAAAATATG
ATAAAAAGGAAATCAAATCAAAACAACCCTCGAAAATTATGGAAAATAATTGACAATAAA
ATTGGTAAGAATTCAAAAAAAATCAATAACATAAATTATCTCTCAATAGGTAACAATAAA
ATCACAAATTCAAAAGATATTGCGGAACACATGAACACATTTTTCAGTAATGTTGGAAAA
CAGTTGAGTGATAATATAAGACAACCAGTAAATAGTAACATTACTTTACCACCTATGAAT
AGCAACAGTATTTTTCTACAGTTAACTAATAGAATGGAAATCCAGCAAACAATACGAAAA
ATGGGCAATAAAAATGGAGGATCCGATGGCATAAACACACAAGTACTAAAGACTCTAACA
AATCATATAAGTGATCCACTGACATATATCTTCAATTTATGCTTACAAAGTGAAATATGG
CAGGATGATCTAAAAAGTGCTGAAATTGCTCCTATTCATAAAGCTAAAGAAAAGCACCTA
CCAACGAATTACAGACCTATAACGTTAATTTAAAATATAGCCAAGATTTTTGA
>NODE_232_length_1072_cov_3.486432
GACAGGCACTTGCACCGCTATCGCGGTGATCGCGGAAGAGTTCCGCTCCTACGAGAGCAC
AGCTTACAGGCCCTGCACGTAGCGCTTGATGCGCTCGGCCGCCTCGACGCACTCGGCCAG
CGGCGCAACCAGGGCCATGCGCACGCGGTTGGCGCCGGGGTTCTCGCCGTTCACTTCACG
GGACAGGTACGAGCCCGGTACCACGGTGACGTGCTGCTGGTCGAAGAGGCCGCGACAGAA
CGCGGTGTCGACCACCGGGGTCTTCGCCCACAGGTAGAAGCTGCCGTCCGGGCGCTGTAC
GTCGAGCACGCCGCCGAGGATGTCCAGCACGGCGTCGAACTTCTCGCGGTACAGCTCACG
GTTGGCGCGCACATGGTCCTCGTCCTTCCAGGCCGCGACGCTGGCCAGTTGCGTCTGAAC
CGGCATGGCACAGCCGTGGTAGGTGCGGTAGAGGAGGAATTTCTTCAGCACCTCGGCGTC
ACCGGCGACGAAGCCCGAGCGCAGTCCCGGCAGGTTGGAGCGCTTGGACAGGCTGTGGAA
CACCACGCAGCGCGCAAAATCAGAGCGGCCCAGTTCGGCGCAGGCGGTCAGCAGGCCGGC
CGGCGGGTTCTGCTCGTCGAAGTACAGCTCGCTGTAGCACTCGTCGGCGGCGATCACGAA
GTCGTGTTCGTCGGCCAGGGCGATCAGCTTCTTCAGGGTTTCCAGCGGGACCAGTGCGCC
AGTGGGGTTGCCCGGCGAGCAGAGGAAGAGGATCTCGCAGCGTGCCCAGACGTCGGCCGG
GACGGCGTCGAAGTCCGGGTTGAAGCCGTTGTTTTCCAGGCAGGGCAGGTAGTGTGGCTC
GGCGCCGGCCAGCAGGGCCAGTTCCGACGCGGCAACGCCAGTGCCACGGTCGTTGTGGGT
GTGCAGGCTGATCAGCACGCTGTCGCGCTTGTTGATCTGGCGGCCGAACCACTCGATCTG
GTCGGCGTAGTTGTTCGGGGTGGCGCACTCGACGGTGGCGGGCAGGTTGAGGATCAGGCG
GTTCGCCGGGGTTGGCTGGAACACCTCGATCACCGCGTTGCACACCTCGACG
>NODE_233_length_1072_cov_2.351759
CCCCCGAACGGCGCGATGCCGCGCTCCGGCAGACGCTGGTATTTCGTGATCCACGCAACG
AGCCCAGCTTCACGCCGCTGGAGAACAACAAGGGCATCGGCCTGGCGCGCACTCGCCTGG
CCGGCATGCTCGACGTGCCGCTGTACGACCTCGACCGCTTCGACATGAGTTTCACCACCA
CCCTGCAGCATGAGCTGCAGGAGCAGGTCACCGGCTACCTGCGCCAGCTCTCCGACCCGG
CCTTCGCCGAGCAGATCGGCCTGTTCGGCGAACACCTGCTGTCCAAGGACAAGACCAAAG
ACGTGCGCTACAGCTTCACCCTGTTCGAACGCACCCCCAGCGGCAACCGCGTGCGCGTGC
AGACCGACAGCACCGAGCAGCCCTTCGACATCAACGAGGGCAGCAAGCTGGAGCTGGGTT
CCACCGCCAAGCTGCGTGTGCTCTCCACCTACCTGGAAACCATCGCCGACCTGCACGACC
AGTACGCGCCGATGAGCGTCGCCGAGCTCAAGAAGGTGGACATCGAGCCGCTGGATATCC
TCAGTCGCTGGTCCATCGACTACCTGGTCACCGCCAGGGACCGCAACCTGCCGGACATGC
TCGCCGCCGCCCTGCAGCGCAAGTACTCCGCCAGTCCCTACGAGAGCTTCTTCACCGGCG
GCGGCGTCCACACCTTCAGCAACTTCCGCAAGGAAGACAACAACCGTATCCCGACCCTGC
AGGACGCCCTGCGCGAGTCGATCAACCTGCCCTTCGTGCGCCTGCTGCGCGACCTGGTGC
GCCACGACATCTACGCCAACGAGGGCAGCAAGGTCGCCGTGCTGGCCGACGACAAGGACC
CACGCCGCCAGGACTACCTCGACCGTTTCGTCGACAAGGAAAGCCAGGTCTACCTGCTGC
GCTTCTGGCAGAAGTACAAGGGCAAGGACAACGACGAGCGCCTCAACACCTTCCTCGACG
GCCTGCGCGCCTGGCCGGTGCGGCTGGCGGCAATCCACCGTTACCTGCAACCGCAGGCGG
ATGTCCCGATCTTTGCCGCCTTCCTCAAGGACCGCCTGAAGCAGGGCAAGTA
>NODE_234_length_1070_cov_3.862034
TAAAAAATATTTCTACTAAGGGTTGACGGACTTTCAAAGCCTCCCTAGAATGCGCGCCAC
TTCGACGCGAAACGCAGAACTTGCCGGAACGACGAAGTCGGAAAGATGTTAAGTTCCGGG
CCGCGTCCCCTTCGTCTAGTGGCCTAGGACACCGCCCTTTCACGGCGGTAACAGGGGTTC
GAGTCCCCTAGGGGACGCCATTTTTATCGCTCTGCGATGCCTATAGGGCCACTGAGACTT
TCAGTGGCCCTTTTGTTTTTCTCCCTGTTGAAAATTTTCCTCCGACCAGTGGTCGCGTTT
TCCGCTTGCCGATTTTTATTATGATAATAATATTTCTTCCATAATCTTTTCCCGAGCGAG
CAGCCAGCCATGAGCGACAAGAAAGCCCAGACCCGCGAACGCATCCTGTCCGCCGCCACC
AGCGCATTGCTGCAGCGCGGGCCGGTCGGCCCCAGCGTGGGCGAGGTGATGTCGGCGGCA
GGGCTGACGGTGGGTGGCTTCTACTCGCACTTCGAGAGCAAGGACGCGCTGATGCTGGAG
GCCTTCCGCGAGTTGCTCGCCAAGCGCCGCGAAGGGCTCAAGCGCTTCGATCCGCAACTG
AGCTTTGCCGAGCGCCGCGCGCTGACGGCGCAGTACTACCTGTCGCGCAAGCACCGTGAT
ACCGAGGAGGAGGGCTGCCCGATCCCCAGTTCACTGAACGAGATTGCCGATCTGCCGGAA
GCCTTCCGCCAGACCCTGGAAGAGCACGTGGAGCTGATGGTCGCGGCACTGGCCGGCCGC
CCCGAGGAAATCGACACCGTGCTCAGTGACATGGCCCTGATGATTGGTGGGCTAGCGCTG
GCCCGTGCCCTGGGCGATGGCGACCTGTCCGATCGCGTCCTGCGTGCCGCGAAGAAAGCG
GTGATCTGAGGAGATACTGCAGATGAACAGTTTGAGCTGGGTTCGAGGAATCAACGCCAC
TCTGGGCCGCGTCGCGCCGACATGGGCGGCGCAGCGCATGCGTCAGCTGTTCGTGACGCC
CAATGAATATGCCCCGCGTGACTGGGAGCTTCCTCTGCTGGACAGTTCCG
>NODE_235_length_1070_cov_2.550856
GAATCAAGCGATTAGTTGATGCAGCTTTGAGATACCAACGATGCAGGAAGCTGAGCAATG
GAAGTCTTTGTGCTTCACCATACATACGGCCCGGATGAAGATGAAAGCTACAAGTTCTTG
GGAGTCTTCAGCTCGCAGGCCAAGGCTGAACAGGCTCGGGCCGGGTATCTGAACCTTCCA
GGATTCAAGGATTACCCTGATGGCTACTCCATATCACTGTACACCGTTGATCGGCGCCAC
TGGATAGAGGGCTTCGTTGGGAGCGATGAAGGCATCGTCGACGCTGACTAGCTACGGCTT
GCCTGGATGATCTGTGTGCCGACACGAGGAGGAGGGGGAGTAGTCTTGGGCTTGCCATCA
TCTTCTCCAATTCACTCACTCGTCCGATTGGTCAGTGATGATTCGCTTTCACCAATCTTC
TTGATCGGGGCTTCTCTTTCGACAATTTGGACTCGGCGAAGGCTTTCAGTTTTTAGCTTT
GCAGGCTGTCCCATGCTGATGCCAGCTGATGCCAGCTGATGCCAAACGAGTATTTTGGCA
CCTCTGAAGAAAGCTGAAGGGACGCCCTAAGTGATCCTTTGCAGTATTCATCAATGGGGC
CGTTCAGGCTCGCTATCTGGTGCCAGCCATTTCTCTGCAGCTCGTCTCTGTAATGGCTTC
GTATTTGAGCGTCTTGGCTGACTGCCTTGTAGGTTTTTAGCACGAGGGCAACGCTTGTCT
TGTGCCCACTCTTGCTGTCGACTAATTCATCTCCTTGCAGCGGAATGATCAGATTCGCCT
CATCCTGGAGGGTCGAGAGACGCACGTAAGATGCTGTCGGCCCTGGGCTGGTCTTTAGCC
AGAAAGCTAACAAACCCAGCACAAGTAGGGCGCCAACTCCCTTTGCGGCGTTGAGAGCTG
AAGAGTTTCTAGTCGGACTCATGTATTACCCGCTCCCTGGGTTTCAGCCGATGTATCGTG
CAAAGGCTATCTCATCCCTCTTGGTAAGGGGAGGCATGGGGGAGTTCAGAAGGAGGAGAA
ACTGGGGAGAGGGGGGTAGACAGGGTGTAGTCACTTTGTAGTCACTACCC
>NODE_236_length_1068_cov_2.987891
CGGTTAGACATCCAACTTGGAAGTCAGCCGAGGCTGAAGCCGAGCGACTAGCACGCAGCA
ATCCAGGCCAAAGCTTCTACATCCTCCAAGCCACGCAGATTCGCCGTGTCGACTCGATGC
AACGCATCGTTCTTGGCGGCCCATTCGAAGACGATCATCCCTTCTAACCCCTCCCTTCAC
TGGCTGCGCATGCGCGGCGAGGTATTACCATGTCCACCGCACTAGCCCCTCTTCTGAACA
AGTTCGCCACCCGCTACGAGATGGGCACAACGCCCGAAGAGGTGGCTAGCACTCTCAAGC
AGACCTGCTTCAAAGGTCAGGTCAATGACGCTCAGATGGTCGCGCTGCTGATCGTAGCCG
ACCAGTACAAGCTGAACCCCTTCACGAAGGAGCTCTACGCCTTCCCCGACAAGAACAACG
GCATCGTGCCGGTTGTCGGGGTGGACGGCTGGGCCAGGATCATCAACGAGAACCCGCAGT
TCGATGGCATGGAGTTCGCGATGGACCCGCAGGGCACCGAATGCACCTGCAAGATTTACC
GAAAGGACCGCAGCCACGCCATCAGCGCAACCGAATACATGGCCGAGTGCAAGCGCAACA
CGCAGCCTTGGCAGTCGCACCCGCGCCGGATGCTGCGCCACAAGTCAATGATCCAGTGCG
CCCGTCTGGCATTCGGCTTCGCAGGAATCTACGACCAGGACGAGGCAGAGCGGATTGTTG
AGCGCGACGTCACGCCGCCTGCGGCAGACATCATCCCAGCGCTAAGCGCCATCTCCAGTT
CCAAGTCGATGGAAGAACTGCAGGCTGCATTCACCGCGGCATGGAAAGAGTTTCCCAATG
ATCGCGCCCAGCTCACTACAGCTAAGGATGAGCGCAAGAAGATTCTGAACGCCCCTATAG
AAGGGGAGTTCGAGGAGGTTGGCGGTGAACAACCTTGATGCCAAAGAGCGCAACAGACTG
CTGTACGTCTGGAGCGACATGAAAAGGAGATGTCACCGCGAGAACCACCACTCCTACGCC
AACTATGGAGGCAGAGGCATAACGGTCTGCGAGCGATGGAGGAATTCA
>NODE_237_length_1068_cov_2.012109
CTGCCGAAGAAAATGGCCCTGGAGCGGGTCCAGCCGTTCATCTTCGGCAAGCTGCAAGGC
CTTGGCATGTCCACGACCATCCAGGCTGCCAAGAAGATGGTCTAGCGCGAACTGCCGGAA
GTGTGGGACGTTCTCGCCGAAGTCATCCGCGAACACCCCGTACTGCTGAACCGTGCGCCG
ACCCTGCACCGTCTGGGCATCCAGGCGTTCGAGCCGGTACTGATCGAAGGTAAGGCCATC
CAGCTGCACCCGCTGGTCTGCGCCGCGTACAACGCCGACTTCGCCGGTGACCAGATGGCC
GTTCACGTTCCGCTGACCCTCGAGGCTCAGTTGGAAGCGCGCGCGCTGATGATGTCCACC
AACAACATCCTGTCGCCCGCCAACGGCGAGCCGATCATCGTTCCGTCGCAGGACGTGGTA
ATGGGTCTGTACTACATGACCCGTGAAGCGATCAACGCGAAGGGCGAGGGCATGGCCTTT
GCCGACCTGCAGGAAGTTGACCGCGCGTACCGCAGCGGCCAGGTGTCCCTGCACGCCCGC
GTGAAAGTGCGCATCAACGAGAAGGTCAAAGGTGAAGACGGTCAGCTGACCGCCAACACC
CGCATCGTCGACACCACCGTTGGCCGTGCGCTGCTGTTCCAGGTTGTTCCGGCCGGCCTG
CCCTTCGACGTGGTCAACCAGTCGATGAAGAAGAAGGCGATCTCCAAGCTGATCAACCAT
TGCTACCGCGTGGTGGGCCTGAAAGACACCGTCATTTTCGCTGACCAGCTGATGTACACC
GGCTTCGCCTACTCGACCATCTCCGGTGTGTCGATCGGCGTGAACGACTTCGTTATCCCG
GATGAAAAGGCGCGCATCATCGATGCCGCTACCGAGGAAGTGAAGGAGATCGAAAGCCAG
TATGCCTCCGGCCTGGTAACCCAGGGCGAGAAGTACAACAAGGTGATCGACCTCTGGTCC
AAGGCCAACGATGAAGTGTCCAAGGCGATGATGGCCAACCTCTCGAAAGAGAAGGTGACC
GATCGCGAGGGCGCGCAGGTCGACCCGGAGTCGTTCAACTCCAGGTAC
>NODE_238_length_1067_cov_4.608081
GCAGCGGCACCCTGGCACCGCACATGGTCCGCGCCCACTGCTCGGTGCGCGAGTACGAGG
ACATTGCCCTCTGGGGACGCCAGGAAGACAAGGTGAATGCGCTGGTGAAGCAACTGCAGG
ACGAAGGCTATCCCGTCCACGCCTGCGCCGATCTGCGCGGTGGCGTCGCGGCGGCGGACT
GCATCAGTTGCGTCACCACTTCCCGCGAGCCCATCGTCCACGGTGCCTGGCTGCGCTCGG
GTTGCCACCTCGACCTGGTCGGCGCCTTCCTGCCGTCCATGCGCGAAACCGACAGCGAAG
CCGTGCGCCGTGCGCGCATCGTGGTCGATACCCGCGAAGGCGCGCTGGAAGAGGCGGGCG
ACCTGCTGATCCCGATGGACGAAGGCGTGATCGATGAGACGGCTATCGACTGCCAGTTGG
CTGACCTCCTTCACGGTCGTGGCGCACGTCAGGACGACAGCGAGATCACCCTGTTCAAAT
CCGTCGGTTATGCACTGGAAGACCTGATCGCCGCGCGCCTGCTGCTTTCCGTGAATTAAT
CCAGGGAATCTGTGGGCGAGCCTGTGGATAACGTCTGGGAGAACCTCGCCAGGCCCCATG
GCAGCAGGTGCCGCCCGAGGCGGTCGAATTCTGCTCGATCTTCCTGCAACCCCTGTATGG
ATGGACAGGTACGGCTTCGCGGAAAAGTTCCGCGCCTCCGATAGTTGTCCCCGTCAGCCG
TTGAAAGACCTGTGGATAACCTTGGGAAGAACTTCTCCAGCGCAGCGGCGGCGGGGCATG
CGGCGGGGCGCTCGAAAATCGTCCAGGGGAAAAGCGGCATTCCGCTTGCCCACAGAATCC
GTGGAGCAGCCTGTGGAAAAGGTGGGCGCAACGCGCGGCAGGCCCGTAGCCATGGGGCTT
TCAGACGGCTGTTCGGGTTTTATCCAGTGCGGCTGTAACGCAATGCGGCAGGTGCGGGCT
GTTATGCTCGGCTGATCGACAAGAACGCGCTCGGCACGAATCGCCGGCCTGCACCGGCGA
GGCGGCGCCCAGCACCACGCACGTAGAAAGAGGATTTCAGTGATGAC
>NODE_239_length_1066_cov_3.491405
ATACCGTACTCGGCGAAGATGCCCTGGAAGTGTGCATGGCAGATGAACACCGGGCGCGCG
CCGAGTTCGCGCAGGGCCTGGGCGATGCCGATGCAGTTCAGCGCGGCGCCGAAGCTGGCC
TCGGGGAAGAAGGCGATGGTTCTTGTTCTTTGCGTCATGGGCACATCCGGGTGTGGCTCA
CGGGCACTGCGTGAAACTGATACTGCATTTTTTCGTTAAAAAAAACACCGTGAGAGAAAA
ATAATCAGCGACGACCCACGGCGAACGACTGCGGAATCCCGCGGTTGGCGGTCTGCGGGC
GCTGCGCGAAGGACAGTCGCAGGTGCAGACGCATCAGGTCGGCGGCGACTTCCAGCTGGC
GCTCCAGGTTGTGGCCATCGGACGCCTGGAGGATGGCCTCCAGCTTGGCCTGCTCGGCGG
CCAGCGCATCGAAGTCGGCGTCCGGCTCGGCGTAGGCGGCGTAGACCTCGTCCAGACGGG
CCTGGGCGGCCTTGATCTGACCAACGGCCTCTTCGACGATCTCGCGAACGGTCGCCTGCG
GATCGAGCTTGGGCTCCTGCGGCAGGTAGCCGACGTTGATGCCTGGCATCGGGCGGGCTT
CACCTTCGATCTCGGTGTCGACGCCAGCCATGATGCGCAGCAGGGTGGATTTACCCGCGC
CGTTCAGGCCGAGCACGCCGATCTTGGCGCCGGGGAAGAACGACAGGGAGATGTTCTTGA
GGATTTCACGCTTGGGCGGCACGACCTTGCCGACCCGGTGCATGGTGTAGACGTATTGAG
CCATGGATACCTGACTTCTGGGATGAATGGTGATCGGGATGGCCGGAACGGACGACGGCA
GGTTCCGGGACGCCGGCTCTCTGGCCGGAGCGGCAGCACGTGAACTCAGGGGAGCTGGCT
GCCGGCGGGCACGAACGGCCGATGGACGGCCCTTCGCGCGGGACTCGCTGCGGATGTACA
TTATGCACCGCGCTTTCGATGTACAGTTCGCGCATGTCCGTACGCCCCCGTGCGGCAACG
CTACCGGAATGAACCGGGGAGGGCACTCGACGCTCGACGGCCCTAC
>NODE_240_length_1066_cov_2.670374
CGCAGCAACGAGAGCGAGCACCTGGTGCATCACTTCCACCGCCTGGTGTTCCAGGGCATC
CACGGCGCGCAGCGCTGAGGAATGGCCATGGACTACGACTACGTCATCGTGGGTGCGGGT
TCGGCTGGTTGCGTGCTGGCCAACCGCCTGGGTGCCGACCCGGCCGTGCGCATCCTGCTC
CTGGAAGCGGGCCCGGCGGACAAAAGCTGGACCATCGACATGCCCTCGGCGGTGGGCATC
GTCGTCGGCGGTACCCGCTATAACTGGAGCTACAGCAGCGAGCCGGAGCCGTACCTGGAC
GGCCGGCGCATCCCCACGCCGCGTGGGCGAACCCTGGGTGGATCGTCCTCGATCAACGGC
ATGGTCTACATCCGTGGCCATGCCCGCGACTACGACGGCTGGGCGGCCCAGGGTTGCGAG
GGCTGGGATTACCAGCGGGTGCTGCCGTACTTCATCCGCTCGGAGAACCACGCTAACGGC
GCCGATGCCTACCACGGCGACGCGGGGCATCTGCACGTCACGCCCGGCGACATCGACACG
CCGCTGTGCGCCGCGTTCGTCACGGCGGGCGAGGAGGCCGGCTACGCGCGCAGCGCCGAT
CTCAACGGCCATCGCCAGGAGGGCTTCGGCCCGGTCGACCGCACCACACGCCAGGGCCGG
CGCTGGAGCACTGCGCGCGGCTACCTGAGCGAGGCGCTGGGGCGCGGCAATGTCACAGTG
GCGACCGACGCACTGGCGCTGCGCATCCTCTTCGAAGGTGAGCGCGCGGTGGGCGTGGCG
TATGCGCAGAGCGGCCGGACGCTGACGGCGCGGGCCAAGCGTGAAGTACTGCTGACGGCC
GGGGCGATCAACTCGCCGCACCTGCTGATGCTCTCGGGTGTTGGCCCGGCAGAGGAGCTG
CGCGCGCTGGGAATCGCGGTGAAGCAGGACCTGCCCGGCGTCGGCCGGCGGCTCAACGAC
CACCCGGACAGCGTCGTGCAGTTCCGCTGCAAGGCGCCGGTGTCGATCTACCCCTGGACC
CGCGCGCCGGGCAAGTGGTGGATCGGTGCGCGCTGGTTCGCCAGCC
>NODE_241_length_1065_cov_3.703441
ACAGCGTTCCGTGTCGCCGGTCAGGCCACTGGGTAACCGGGAAGGCCGCGCCGGATGAGG
ACCTGCCAGCCAGGAGACCTGCCGACGAAACCAGTCGCGTGTGCAGACATCGAGCGGGGT
GTATCGGTGTCGTGAAGTCCCTTTTGGGGGATTCGCAGGTCACCGCGACCCAGCCCTGGT
GACCGCCGTGCACGACACTTCCGCTTTGCCCGTCCGCCCGCATGCCTGCCCCGGCCTGCT
GCGCATCGTGGCCTCCCGCGATGGCGGCATCTGCCGCATCAAGCTGCCCTGTGGGCAGCT
CGACGCCCGCGCCGCGCGCGCCATCGCCCTGGCCGCCGAGCGACATGCCGACGGCGTTCT
GGAAGCGACCAACCGCGCCAACCTGCAGATTCGTGGCGTGCATGCCGGCGTCGAGATCGC
GCTCAGCCGCGAACTGCTGGCTGCCGGCCTCGGCCCGCGGGAACTGGCGTCGGACGATGT
GCGCAACCTGCTGGTCAGCCCGGCGCTGGGGCTCGACGCTGGCAGTACTGTCGACGCGAG
CCCGCTGGCCCATCAACTGCTCGACCTGCTGGAGAACACCTCGCGCTTCCATGGCCTGTC
GCCCAAGTTCGGCATCCAGTTGGACGCGGGGGAGGCACTGGCGATGCTGGACCACCCCAA
CGATCTCTGGCTGTCCGCCATGTCCGACGACGCGGCACCGCTGTTCGCCTTCGGCCTGGC
GGGCTGTCCACCGCAACGCGAGGGCGATCGTTCCGCCCTTGCCGCCGTAACCGCCGAGCA
GGTGCCGCTGCTGGTGGAAAGCCTGCTGCATCTGTTCCTCGATCTCGCGGGCGATGGCCA
GACGCGCATGCGCCACCTGCGCGAGATGCTGCGTGACGACGTGCTGCTGGAACGGCTGCA
GCAACGCCTGCCCTTCCAGTTGCAACTCGGGCCGGCTGTGGATACCTGGCGACGTCCCAC
GCCGCAGCCATTCGGCCATCTCGGGATTCAACCGCAGCGCCAGCCCGAACGCGCCATGGT
CGGTGCGGGATTCGTCCTCGGACGACTCGACAGCACCACGCTGTT
>NODE_242_length_1065_cov_3.643725
AACGCTGTCAGGTCTTGCTGTCTTTTCCACAATTTTAGTTTATGCCGACAGCCTGAACGT
GACGGGACACATTCTGCCCAGCAGTTGCGCTAGTGAGCAGTCCACGACTCCTATGTCATT
CCGCCTGAACGCCTGCCCGGTGCAAGCTAGCCGTGCACAAATCGAAATACTCATTTTCGG
CACTCAAACGCCCCCACGTACGATTACTCGAATCCAGGATAAATCGCACCACTCGCGATT
TCTCTCATTCTTTTCAAATAATCGAAAAATCTGTGAGTTTGTCAAAGGAGCGGCTTTACC
TGGTATCCGTCATTATCCATGAGCGCTATTTCTCTCTGACTGCGGAGGGGTGCGAAGCTC
CACCTCAGGGGGTAGAGACAGTCACAATAACAGAGGCAGAGTACTCGCCATACTGGATAG
GCTTCCCTGGCAATAGGGTAGGGAAAAACCTGGGTCTGAAACTCGTTCCATTATTGGCGT
ACGGCACATTGATTGCATTTTCGGCGCCGAGCAGAATAGGGTTTCCGCTCTCGTCCTGAA
TTCCAACTCCAATACTTGGCAATGTGGACTGAACAAAACGCGGAGTGGCACGAAGACCAT
CAAAAAAATACTTCAAGCTAGACGTATACCCCTCCGGAATACCCGTACAATTTACCGATA
AATCCAGGGATTTTGGAGTATAACCAACCGGGGGCACACCTTCACGCAAGCTGCCAGACC
TGACGGATTCCAGCTCCAGTGTTAAATTGCTCCCTGCATTGAATGTACAGTTGGCAGCCG
CTTGAATATCCAGATCCATATAGACCTGGGTAAAGGGCTTACCACTCGCATATGGCTTAG
TCCCCCAAGCTGCATACAGAGTAGCCACAAGCCCGCTGTAGCGAGTACGCCCCAACAAGC
CCCCTCCCCTGCTCTCCAAGTAGACCGATGCAAGATTCCCGGACGCACTAAATGACACGC
TATTCGTCCCCACCGTACAGCTTTCAGCTGTGGTTCCGGCATGAATAAAAGGAACAGGAG
CGTCGGGTATATTGTAAACCTTCATTCTTACGATCGCCCGGAGTT
>NODE_243_length_1062_cov_4.125888
CTCTACAAAGAAAGGTGCTCAAAAGTATCTTGACGGTAAGTTTCTTGCCCTTGCACAAGG
CCTCGAAACTTATCACAGAAGGACAAGCACAGAAACCTTGATGAGCGCCGAGAGTTTTGA
AAAGCTAGTCGCCGAAGTGATGGAGAACTGTCCTTCGGATCATACCGAATGGCTAAGAGG
TCGCTTAACTCATGGAAACGAGATAAACCTTGGCAAGCGTCTAAAGAGAATAGTTGAGCC
TTTCAAGTCCCATCTTGGAACCAGTGGCGAAAGAAGCAAACTATTAAGAAGCATTGTTGA
TACGCGAAACTACCTAACACACTATAGCGAAAGCCTAAAAGACACAGCCGCTACCGGCAG
AGAACTTTGGCGACTGTGCATTAAGATGGAAGTAATATTTAACCTCCACTTCCTTAAGGT
AGTTGGATTTACGGATGAAGAAATTGATGCAGTAGTAGAAAACTGCTACCCGCTGAACAG
AAAAATTAAGGAGTAATAGCCTATTTGGGGCAGCCAACACATTGCTAACACTAAGTGCCA
TACGTTGCATGACAAAGCGGCCCCCAAAGCAAAAGGGCGCAGATTGACAAGTGAGCTCTA
GATCGCGAATCAACTCTGCCCCTTTCTTTTAGTCAAAGAATAAATTTTAAACGAGACTGC
CCCCGTTATCCGGATGCACTAAGCTTTCAAGAAAAATAACTTGGCATTGGAATCCCGTTT
AGATGAAGGAAGCGTAACAGGCAATATCTCATTACACGTTCAAGCCCCAAAAAGGTTGGA
GCTCTTTTTATTATTTTCGCTAGCTCTTTATTTTCTATAACAGGGTCGCCAATTTGAATT
TCGGCATTCGTAAATGACCTACTGATCCACCCACCGAAGGGAGCTCCAGTATGAAGGTAC
TTGCTTCGCAAATCATATGCAGCGAGAAGCCTCTCTTTAATATCCTCCTTGGCCATCGCC
TTCCATGACTCATCAGTTTCATATCCAAGGTAGAAATTATCGTCTAACAAGCCAAGTAAA
GATTTAATGAACCTCCGTCGCACCGAGTACATTTTCCCACTA
>NODE_244_length_1060_cov_2.350966
TCAGGAAGAGGGCGGGGGAGAGGGTGGTGGGCCGAAATGCAGAGGCTTAAAAAATGCTCC
AAGACGCTTTTCAATCCCCAATTTTCCCGACGCTCAACCCACCCCAATGTCACCACCTCG
TGACAATCAACCATCGCTTCGTTACCCGGAGGGCCAGATGCCTTGGATAGACTCGGACCA
TCGCAAGCGCAGACTTGCCTCCAATAACAAGAACAAGGTGCTCCCCATGAATGCGATCCG
TCGCCTGTCGGCCGCCATCTGTCTTTCCTCCTTCTGTCTCTCCCCAACGCTGGCTCACGC
CGGTGAAGTCGAAGTACTGCACTGGTGGACGTCTCCTGGTGAAAAGCGCGCCGCCGAAAC
CCTGAAGAAACTCGTCGAGGCCAAGGGGCACACCTGGAAGGACTTCGCCGTTGCCGGTGG
CGGTGGCGAGGCGGCCATGACCGTGCTGAAGACCCGCGCCGTTTCCGGCAACCCGCCGGC
TGCTGCGCAGATCAAGGGGCCGGATATCCAGGAGTGGGGCGAACTGGGGCTGCTCGCCGA
CCTCGACAATGTCGCCGCCGAAGGCAAGTGGGATCAGCTGCTGCCCCCGCAAGTCGCGCA
GATCATGAAGTACAAGGGCGACTACGTGGCCGTGCCGGTCAATGTCCACCGGGTGAACTG
GCTGTACATCAACCCGGATGTCTTCAAGAAGGCAGGCGCCACGCCGCCGACTACCCTCGA
TGAACTCTTCGCCGCCGCCGACAAGCTCAAGGCCGCCGGTTTCACGCCATTGGCCCATGG
CAGCCAGCCCTGGCAGGACGGTACGCTGTTCGAGAACCTGGTGCTCAGCAAGATGGGCCC
GGAGGGCTATCGCAAGGCCTTCGTCGAGCTGGACAAGCAAACCCTCACCGGTGCGCAGAT
GGCCGACGTCTTCGCCGCGCTGAAGAAGCTGCACAGCTACGTCGACGCCGACGCCGCCGT
CCGGGCCGCGTACGACTTCGACACCCCCGCCGTCGCGATCATCAAGCACGCCAACCCGTG
CGGCATCGCGACCGCCCCGGCCGACGCTGCCGACCCGATC
>NODE_245_length_1059_cov_2.862525
CGCGGCACCAGGTGCGGTCGGCGGGCGTTCATCCGCGCCTTGGGGATGGTCCAGGTGGCA
GCGTCGAGGTCGAATTCACTCCAAGGGGCGGCGCGCAACTCACCCGGGCGAACACCGGTC
AGTACCAGGAGGCGGATGGCGCTGCGGGTCAGGACGTTGATTTGCGCCTCCTCGATTTCA
CCTAGCAGCTTGGGCAATTCGGCCATGCTGACGTGCGGGTGGTGGCGAGTGGTTGGCGCA
TGGGCGGCCACCACATCGAGGTCGGTCGCCGGGTTGGCATCTACTGCGCCCTTGGCCAGG
CCGAAGCGGAAGACCTGGCTGAGCCACTGGCGAACCTTCTTGGCGACGTTGTGGGCGCCG
CGGCTCTCGATGCTGCGCACCAGGTCCACCAGCTCGGGGCGGGTGATGGCTTTCGCCGGA
CGCTTGCCCAGGGCCGGCAGCAGATCCGATTCCAGGTAGGCGAGGGCTTTCTCAGCGGTG
GACTTCGCCCACCTGGGGGTACGGTAGGCGTGCCATTCCCGCGCCAGCGCTTCAAAGGTC
AGCGCGTCACTGAGCTGAGCCGCTTTCTCGGCCTGGCGCTCGGCGCTGGGGTCTTTGTCC
TGCGCCAGCAGTTCCCGGGCATCGTCGCGCGCTTTCCTGGCTTGCTGCAGGCTGACGGTG
GGGTAGGCGCCCAGGGCCAGAAGCTTTTCCTTCTTCTCCACCCGGTACTTCAGGCGCCAC
AACTTCGAGCCGTTCGGATTCACCAGCAAATAAAGCCCCTGGGCGTCACTGAGCTTGTAG
GGCTTGGCCTTCGGCTTGGCAGTCTTGATGGCGCTGTCAGTGAGGGGCATGGCGGCAGTC
CTGGGGGTATCGAACGCGACCGAACTCGCGGATACCCCCAGATATACCCCCAAATCTTTG
GGCTTACAAGGGAAGGGTCGGGAATCGTAGGCAACAAAAAACCGGCGCTAAGGCCGGTTC
TTCGTGGGTTTCGGGACTTCTTGGGAAGTCCTGAAACTATGTGGTGGTGCCCCTGGAGAG
ACTCTCATCTCTATCTGAGGCTTCCATAAACCTCTATCT
>NODE_246_length_1059_cov_2.653768
CGCCGTCGCGCACCAGGTTGGAGATCACCGTGTGGGTGGCTTCCAGGTTGACCGAGAAAT
CGTCGTTGAACTGAGTGGTCACCGCGGGGAACACGCCACTCCAATTGACCTTCTTGCTCA
TGTTTGTCTCCACTTGTCGTATTTCGTATACGAAACGTCTGAAGGAAATCCCGCAGCATT
TCGTCGTCGGGTGCCGCTACGCGGCGAATCAGGGTTGAAAGGGGGAAATCAGTAGCCGTT
CGGCCAGGTGTCCGAGAGTCGATAGCCTTCGGGCCACGGATCGGACGGATCGAGCAGATG
CTGGTGGGTACCGGTGATCCAGGCACGACCGGAAATGCACGGGTGGATCGCGGGTTTGCC
GCCGACGCTGGTGAGGCCGTCGATGCGGCAGTGGAACCTGGAATCGATGATCGAATGGCC
GACGAAGCGCTCGGCGTCCTTCAGCTGGCCCTTGGCATGCAGCACCGCCATGCGCGCCGA
GCAGCCGGTGCCGCAGGGCGAGCGGTCGATCTTGCCGGGACGGATGACCACCGCGTTGCG
GCCGTGCAGCACGCCGTCGACACGCTCGACCGGAGCGGTCAGCTGGCAGAAGGAGATATG
CGCCCAGTCGTGGTTTTCCGGGTGCTTGAAGCCCAACTGCTGGTTCGCCGCCCGAGTGAT
CTTCAGGCCGGTGGCGACCAGGTCGGCAGCCTCCGAGGCGTGCAGGGTGAAGCCGAGGGC
GTGGGCGTCGGCGAGCACGAAGCTGTCGCCGCCATAGGCGGTATCCACCTGCAGCGAGCC
CAGGCCTTCCACTTCGATCCAGGCGTCGAGCTGGTCGGCGAAGGAGGGCAGGTTGCGCAC
TTCCACGCGCTGTACCTTGCCGTCCTTGCAGTCGGCCACGACTTCGATCAGACCGCCGGG
GGCTTCCAGGGTCAGGCGCGTCTGCGGCTCCTGCATCGGCAGGATGCCGCTGTCGAGCAG
CACGGTGCTGACGCACAGCGAGTTGGAGCCGGACATGGGCGGCACGTCGGCGGGCTCCAT
GATGATCCAGGCCATCTGCGCGCGTGGGTCCTTCGGCGG
>NODE_247_length_1057_cov_2.996939
GAGAGCGCCAAGGAGGCGGGACGGAACAACCGGTCGTGAGTCGGCGATGGTCCGAGGAAC
TCAAGTCATACGATTACTGTAGGCCATTGCCCTATAGGTGAGAGGAAATCTGCTCAACCG
GGCGTCCGCGTTTGCCTTCTTCGGTCACTTAGTCGAGGTGGCCCCGCCGCAAACACTGAA
ATCCGTGCAGCTGGCATCCTTACGATTGCGATAGCCAATCGCAGGAGACAGGATCGATTG
AACGTGAGCCTCTTTGACATTCTGTCAGTCAGTTGCAGGCATCTGCTCTGACCCAGAGAC
CTGCTCCTCATCTCCCTTGCCCGGTTTCTGGCGTTGCGGTTGTAGCTCAACCTTTACCCA
CCCGGTTTCGCGCTGGTCGAATGCCTCGAAGGCGGCGATGGCATCGGTCATGGGTTTGAC
CTGAGTAAGAATTTTTGCCGGATCGACCCTACCTGAGAGAACTACCTCAATCAGCTTCGG
GATGTACTTGCGGTGATGGCAGTTGCCCATTTTTATAGTGAGGTTTTTGTTCATCGCATC
GCCGATCGGAAAACTGCGCTGGTCCGGTCCATACACGCCGATGATGCCTAAGCTGCCGGC
TTTGGCCAGCGCGGCCACCGCCCACTCCAGCGCTTGGGTTGGCCCGTTTCCAGGGGTCCA
CTCATGCTCATGCCCCGCTCCAGGCGCACCGGTGGGGCCGCCATGGCTGTGTTCGGCGTC
GACTCCGACTGCATCAATGGCCCGATCCACTCCGATTCCGTCGGTCAACCAAAGCAGCGC
TTTGACCGGGTCTTCCCGCTCGAAGTCGATAACCTCGGCGCCTTGTTGACGAGCCATATG
CAGACGATCCGGGTGTCGGTCGATGGCGAACACACGGGCAGCTCCCATGAGGAGTGCGCT
TGTGATCGCAAACTGGCCCACAGGGCCGCAGCCGAAGACCGCTACGGTGTCGCCAATGCT
GACCTCAGCCAGTTCGGCACCAAACCAGCCGGTAGGAAAAATATCCGAGAGCAGAATGGC
CTGGTCATCGCTGATCTGTGGCGGCAGACGGATCAAC
>NODE_248_length_1055_cov_2.418200
CAAGCGCGTCGGCGAGCTGCAATGCCTGTCCGCCAATGACCGTGCGGCCCTGGCCGCCTG
CCGTGGCCCACACCAGTCGCTGCCGCCGGCCGAGCCGGTGCACCTGGCCATCGCGCGCCA
GGCGTCGCTGCGTGGCGATGAGGTGGCGCTGATCTGCGGTGACGAGGAAGTCGACTACGC
GGCGCTGGAGCGTGACTCCAACCGCCTGGCCCATCGCCTGATGGCGCTCGGCGTCGGCCC
GGAAGTCCGCGTTGGCGTGGCCCTGCCGCGCAGCGTGCGGATTCCCCTGGCGCTGCTGGC
GGTGCTCAAGGCCGGCGGCGCCTATGTTCCGCTGGACGTCGAGTACCCGCGCGAGCGCCT
GGAATTCCAGATGGCCGATGCCGGTATCGCGCTGCTGATCACCGACAGCCGCCTGCGCGA
GCGCCTGCCGATGCCGGTGGGCGTGACTTGCCTGGAGCTGGATGGCCTCGATCTGAAGGG
TGAAGACAGCGACCTGCCGGTGGTGGCCCTGGAGCCGGAAAACCTCGCCTACCTGATCTA
CACCTCCGGCTCCACCGGCAAGCCCAAGGGCGTCGCGGTGCGCCACGGCGGCGTGGTCAA
CTTCATGCTCAGCATGGCCCGCGAGCCGGGCCTGGGTGCGCAGGACCGCGTGCTCGCGCT
GACCTCGCTGTCCTTCGACATCTCCGCGCTGGAGCTGTACCTGCCGCTGCTGGTCGGCGG
CCGCGTCGTGCTGGTCGACCGCGACGTCGCCCGCGACCCGTCGCGCCTGCTCCGCGTGGC
GCTGGAGCAGGGCGTGACGGTGATCCAGGCGACGCCGAGCACCTGGACGCTGCTCAGCGG
CCACGAAGACTTCCCGCGCCTGACCGGCTGCCGCTTCTTCTGCGGCGGCGAGGCGCTGTC
GGGCGAGCTGGCGGACACGCTGACCGCGCAGACCGACGCCTTGTGGAACCTCTACGGCCC
CACCGAAACCACCATCTGGTCGGCCGCCTGGAAGATCGACAAGGGCGCCCGCGCGCTGCT
CGGCACGCCCATCGCCCACCCCCAGCTGTATAGCC
>NODE_249_length_1053_cov_2.621926
CCCGTGGCAGGAGCACGGTGCGAAGTTTGCGCGAGCACTAAAAAAAGGCCCCACGAAGGG
GCTTTTTTTATGGGGCGACTTACTTGCGGTCGATCCACACGGTCTGCGGGCTGGTGAACT
CGCGCAGGCCGAAGTGCGACAGCTCGCGACCTAAGCCGCTCTTCTTCACGCCGCCAATCG
GTACGCGGGGATCGGAAGCGGAGAAGCCGTTGATGAACACGCCACCGCTGACCAGGCGAC
GGGCCATCTGCTGGGCTTGGGTCTTGTCGGCGGTCCAGATGGCGCCGGAGAGGCCGAACT
CGCTGTCGTTGGCCAGCTCCAGGGCATGCTCGGCGTCACGGGCGACGATCAGCGAGGCGA
CCGGGCCGAAGATTTCCTTCTTGAACGCGGTGTTGCCCGGCTTCACGTCGGCCAGCACGG
TCGGCGCGTAGTAGTTGCCTTCGCCTTCGAGCTTGTGGCCGCCCAGCAGCAGGGTGGCGC
CGTCGGCGATGGCTTGCTGAACCTGGCCGTCCAGTTCGTCGCGCAGGTCGAAGCGGGCCA
TCGGGCCGACGAAGGTGTCGTCCGCCAGCGGGTCGCCGATCTTCAGTGCCTTGACGGCGG
CCAGCAGCTTCTCGGTGAAGGCCGGGGCGATGGACTCTTCAAGGATCATGCGCTTGGCGG
CGATACAGACCTGGCCGCAATTGCCGAAGCGGCTGGCGACGGCGGCTTTCACGGCGGCGT
CGAGGTCGGCGTCGGCGAGCACGATGACGGCGTCGGAACCGCCCAGCTCCAGCACGCACT
TCTTCAGCGCGGCACCGGCCTGGGAGGCGATGGCGGCGCCCGCGCCGACACTGCCGGTCA
CGGCGATGGAGGCGATGCGGTCATCGGCGATGGCCTTGGAGACCAGCGGCGGCTCGACGT
TCAGCACCTCGAATACGCCTTCCGGCAGGCCGGCCTGCAGCCAGGCGTCGCGCAGCTGGT
AGGCGCAGCCCATGACGTTCGGCGCATGCTTGAGCACGTAGGTGTTGCCGCCCAGGATGA
TGCTCACCGCGCCACGCATGACCTGCCAGGTGG
>NODE_250_length_1052_cov_4.547692
CTCCCCGCTACCGTCCTGTCCGGCAGCCTTGGCGCTGGCAAGAGCACGCTGCTCAACCAC
GTGCTGAAGAACCGCGAGAATCTCAAGGTCGCGGTCATCGTCAACGACATGAGCGAAATC
AACATCGACGGCCGCGAGGTGCAGCGCGATGTCAGCCTCAACCGTGGCCAGGAACGCCTG
GTGGAAATGAGCAACGGTTGCATCTGCTGCACCCTGCGCGAAGACCTGCTGGAAGAGGTC
AGCCGCCTCGCCGGCGAGGGTCGCTTCGACTACCTGCTGATCGAATCCACTGGCATCTCC
GAGCCGCTGCCGGTGGCCGAGACCTTCACTTTCCGCGACGAGCAGGGCCGCAGCCTGTCC
GATCTGGCGCGGCTGGACACCCTGGTCACGGTGGTTGACGGGCTGAACTTCCTCGCCGAC
TACGAGGGCCAGGACAGCCTCGCCGAGCGTGGCGAAACCCTCGGCGAGGACGACGAGCGC
TCGCTCTGCGACCTGCTGGTGGAGCAGGTGGAGTTCGCCGACGTGATCCTGGTGAGCAAG
ATCGACCTGATCGGCAGTGCCGAGCGCGACGAGTTGCTGGCGATCCTGCGCAAGCTGAAC
CCTGACGCCGACATCCAGCCCATGGTGATGGGCCAGGTGCCGCTGGCGAGCCTCCTCAAC
ACCGGCCGCTTCGACTTCCAGCGTGCCGAGCGGGCACCAGGCTGGCTCAAGGAGCTGCGC
GGCGAGCACCTGCCGGAGACCGAGGCCTACAGCATTTCCTCCACCGTCTACCGCGCGCGC
CGGCCCTTCCATCCGCAGCGCTTCCATGACTTCCTCGCCCAGCCCTGGAGCAACGGCCGG
CTGCTGCGCTCCAAGGGCTTCTTCTGGCTCGCCAGCCGCTACCGCGAGGCCGGCAGCTGG
TCCCAGGCAGGCGGCCTGATGCGGCATGGCCTGGCCGGGCGCTGGTGGCGCTTCGTCCCG
CGCGAGCACTGGCCGCAGGACACCACCGAGCTGCAGGGCGTGCTGCGCCACTGGCGCGAG
GACAGCGGCGATTGCCGTCAGGAACTGGTGTT
>NODE_251_length_1052_cov_4.276923
CGGCACGTACCAGACCATCGGCAACGTGCGGTATTCCGGGTGCAGCGGCAGGGCCAGCTT
CCAGTCCATGGCCAGCTTGTACACCGGCGACTTCTGTGCGGACTCGATGACGCTGTCCGG
TACGCCGTCCTTGCGGGCCTGCTCGATCACTTTCGGGTCGAACGGATCGAGGAAGATCTC
CAGCTGCTTCTGGTACAGCTCGCGCTCGTTCTCGCAGGTGGCCACTTCGTGGATGCGGTC
GGCGTCATACAGCAGCACGCCGAGGTAGCGGATACGGCCCACACAGGTTTCCGAGCAGAC
GGTCGGCTGGCCGGCCTCGATGCGCGGATAGCAGAAGATGCACTTCTCGGATTTGCCGCT
CTTCCAGTTGAAGTAGATCTTCTTGTACGGGCAGCCGCTGATGCACATGCGCCAGCCACG
GCACTTGTCCTGGTCGATCAGGACGATGCCGTCTTCCTCGCGCTTGTAGATCGCGCCGCT
CGGGCACGAGGCCACGCACGCCGGGTTCAGGCAGTGCTCGCACAGGCGCGGCAGGTACAT
CATGAAGGTGTTTTCGTACTCGCCGTAGATGTCCGCCTGGACCTGGTCGAAGTTCTTGTC
CTTGCGACGCTTGGCGAATTCGGTGCCGAGGATTTCTTCCCAGTTCGGGCCCCACTCGAT
CTTCTGCATGCGCTGGCCGGAGACCAGCGAGCGCGGGCGGGCGACCGGCTGATGCTGGGC
CTTGGGCGCGGTGTGCAGGTGCTGGTAGTCGAAATCGAAGGGCTCATAGTAGTCATCGAT
TTCCGGCAGGTCCGGGTTGGCGAAGATGTTCGCCAGCACGCGGAACTTGCCGCCGATGCG
CGGGACGATGGAGCCGTCGGCGTTACGCTTCCAGCCGCCCTTCCACTTCTCCTGGTTCTC
CCACTCTTTCGGGTAACCGATGCCGGGCTTGGTTTCGACGTTGTTGAACCAGGCGTACTC
GACACCTTCGCGGCTGGTCCAGACGTTCTTGCAGGTGATCGAGCAGGTGTGGCAGCCTAT
GCATTTGTCGAGGTTCAGCACCCTGCCGACTT
>NODE_252_length_1052_cov_3.232821
CAATGCACAGGCGGTGGGGTTTTGTGAATGGCTGGAGACAGCGCTGGGGCTTCCCCTGTA
GGACGGGCGGGGCCGCCTGGCTCATGCCCCCCGAACCTTCGGCAAGGCCGGCGTCTGGCT
GTGATCGTGGGCCTGAACCAGACATCCGTTCGCCGTTGCAAAGCATCCTGCCAACCGCTC
CTCCCCTCAGCCCTTGCCCTTCCTCAACCTCCCCCGCTCCTTCTTTCCCTCCAGCGCACT
CTCTGCCGCCGCCCTCACCAATCCCTGGAACGTCGGGCATTCGGCATGGCTGGGCGCCGG
GCACGCCGCTGCATGGCGCAGCCCACGGCTCATTGCCCGCAGTCGCCGGATCGTGGCATC
CAGCTCGTCCGCCTTGGCTGCCAGCATCTGCCGGTCGATGCTCATCCCGCCGTCGACGGA
AAACATCGAGCGGATTTCCTCCAGGCTGAACCCGGCCGACTGCCCCAGACTGATGAGCGC
TAGCTGGTCGAGAATCTGCGCTGCGAACTGGCGGCGAGCGCCGGGCCTGGCGAGCGAGAC
GATCAGCCCCTTTTCCTCGTAGAAACGCAGGGTCGATGCCGGCACGCCTGAACGCCTGGC
CACGTCAGCGATATCCATGGAGCACCTCTTGACTTCAAGTTCGCTTGAACTTGTAGGTTC
ACGCCAAAGCCCGTCGAGGTCAATTCGCACGTGGCTTTCCCCTTGCGTACAACCTGCGGA
GACACCATGAAAACCATCGCCATCGTCTACCACAGCGCCAGCGGCCGTACCGAGCGCATC
GCCCAGACCATCGCCAGCGGAGCCCGCCAGGTGCCTGGGTGCGAGGTGCGCCTGCTCAAC
GCGCAGGAATTGATCGAGCAGCCGCAAGCGCTGCTCGCCTACCACGGCCTGATCTTCGGC
TCGCCCACCTACCTGGGCGGCGTCTCGGCGCCGCTGAAAGCCCTGATGGACGCCACCGGG
CCTTTGTGGCGCGAGCAGAAGTTGCGCGGCCGCCTTGCCGCCGGCTTTACCGTCTCGGCG
CTGCCGGCGGGAGACAAGCAGTCCACGCTGAT
>NODE_253_length_1050_cov_3.901336
GGGGGGGCGTGGGAGGCCGCCGAGCTCTCCCGGGCCTGCTTCCGACGGAATTCGAATTCG
CGGCGGTTGGTCAGGCCGGTCAGCGCATCGTGGGTAGCCTGCCAGGACAGGCTCGCCATG
TATTGACGCTCGCGAGTCATGTCGTGAAGCACCAGCACCACGCCGACCACCCGGCGATCG
GCATGGATGGGCGTGGCCACCAGGGTCACCGCGACGCTGGTGCCGTCCAGGCGCTGGATC
AGCTTGCTGGTTTCGCTGCCACCATCGACCTCGCCCCGCAGGATCTGCCCCACCAGAGGC
AGGCCCTCGACCTGGGAGTTCTCGTCGAACACCCGCAGCAGCGAGCGCAGCGGCAGGCCG
ACGGCCATGGAGTTGTCCCAGCCGATCAAGCGTTCGGCGGCCGGGTTGAAGTAGGCGATG
CATTCGTGCGCATCGAGGGTCACCACGCCATCGCCGATGGCCGCCAGGGTCGTCTGCGCG
CGCTCCCGTTCGGTGTCCAGGGCACTTTCGAAGGCGCGCTGCTGGTGCAGCAGCTTGCGG
GTGCGCCAGACCGCCAGCAGGATCAGTGCCAGGCCGGTCAGGCCGTTGACCACCAGCAGG
ACCCACATGATCATCCGCGCCCCCTGCCCCAGCGCGGCGGAGAACGCCATGGCAGCCGGC
GTGACACCATCGTTGATCGCCTGGATACGGTCGTTCCAATAGCTCAGGTCACCGGGTCGC
ACGTCGTTCGCGCGAATCTTCGCGACCATCTCGTCGGAGAGTTCTTCCAACTGGTCGAGG
TAGGCGTCGCCGATGATCCACATCCGCACCGCCTGGTCGAAGTAGCTGTACTCGTGGAAG
CAGCGGTACAGCCAGATCAGCGCGCCGACATCATCGGGATGGATACCGCCCTGCAAGGCG
CCGGCACGTGCCAGTTCCAGATCGGGTTGGCTGAGGTCGAGGGCGGCGCGGAACATGCGG
TCGCCCTGGGGAATGGCAATGGCAGTGCTGTAGCGCTCGTAATCATTCTGTTCATGGCTG
TGTACATAGCAATGCAGGTAATGAATGCCG
>NODE_254_length_1050_cov_0.503597
CTGGCTATGTTGTAAAATCGATTTTTTTTTTATATTGCTTTACCATTATACTTTACCATT
ATAATTTATTTAAATATCCTTGATCAAGTTGTTATTATTATTCAGGAGTTAATAAATCAA
GGAAATACTGTAGAATAACTTGATCTATATGAGACCCCCCCTTAATTTTTGTAGAAGGAA
CCGTGTATAGGATCACACATGTCGTTGACTACAGTATACAGCGAGCGTGTTAGTACACCT
GTTATTATAATACGTTGGAAAATCCGCTAGTGTACAGTACTAGCTGGACTGTTGTGAAAT
ATACTCGCTACCAAGAAAGTCTCAATCTTGTGTTTGTACTTTGTCGCTGGTTGGTCAAAG
CGATGAAAATATTTGAAAATTCACTGCTTTAACCGGACAAAGTAGGAAATGATATCGAGT
ATTTGTTAGAAAAGTAAAATTCCATTATGACAGTAAACGTATTTTTTGGTAATATTTTTA
AAGTGATAGTTGATTTTAAAGATCATGAAAATGAATATAAGTATTTACATATTTGTTTTA
CAAGAACTTTATTTTAATAATACTCACATCATTATGTCATAAATTAAATAATCATCGTCT
CCAAAATAAAACTGTACAATTAAAACTTCATAAAGGGCGTAATTGTACATGAAAAAACCG
CAGTGTCAAAATATTGTTCACATGTATTTCAAATAGGACTTGCAAAAAAGATAATTTATG
AAGGAATAAAAATTATGTAGAATTATCCTTTACTCATTTTTTCATAAGAATAAGTAGATA
ATATCTGAACATAATTATATTCTTTGAAAATTATTCTTCATACAATGTTCATTTAAATTC
AATGCACGTTGAATTACAATCTGATGAAACTTTTAAACACGTAAAGTCAAATTATTCGTC
ATTAGAATACAACTATTTACAGGTAGAATTTGTTTACATTTTATTCGAGCATTATTTATA
TATGTATGCCGATATACAAATTAATCGGATTAACGTTCCCCGAGTGGTAAACAATGATTA
GTATATAGTGCAAAGGCCGTTCTCTACTTT
>NODE_255_length_1049_cov_2.777778
GCTGATTCCGAGTTCCCGAGCGACTTGCTGCAGTCTTTCCAACGAGACCGGCTTGCTGAC
ATGCGAGTTGAAGCCGGCCGCATGGGCTTCCTCGGCATCCGCGGCGGCACCATAACCAGT
CAGCGCGACAGCCGGTGTTCTTGCGTGCTGCGGCAACTGGCGGACTCTGCGCATCAGCTC
ATGACCATCCATGCCAGGCATCCCGATATCCGAAAGGATCAGATCGAAGGACGAGGTTTC
CAGGCATCGCAACGCTGTTGGTCCATCCTCGGCGGTCGTTACCTCCGCGCCTTCGATCGT
AAGCAGTTGCTCCATGATCAAGCGGATATCCGGTGAATCATCCACCAGCAACAACCGGGC
TCCAGCGAAGGGTCCGGCTGACTCCTGCAAGGTGTCTATCGGTAGATCGAACTGACGGTA
TTGCGGTAGCCACACAGTGAATACTGCGCCCTGCCCTCGCCCTGCGGACGACGCTTCGAT
TCGCCCTTGCTGCGCCTCCACCAACTCGCGTACCAGTGCCAGGCCAATACCCAGCCCCGT
TTTGTGACTTCGTTGCTGCTCATTGCTGGCCTGACCAAACAACTCGAATATGCGAGGCAG
ATCCTCCACCGCAATACCTTGGCCATTGTCCATGACCTGGATGCGCAACATGCCATCCTC
CTGGTCGAGTGAAACCTGGATATGGCCGCTGGCCGGGGTGAACTTCACTGCGTTGCTGAG
AAGATTCCAGAGGATCTGCTCTACGCGTACCGGGTCTGCCTCGGCCACCAATGGATCATT
GCCACGCGCTGGCATCTGCAGATCGATCAGCAGATCCTTCTCGTGAGCCTCCGCGGACAA
GGCGCCAACCACTTCCTCGATCACACTCTGCAGGATGACCGGCGCCAGATTGAGCTTGAG
CTTGCCGGTATTGACCCGTGACAGGTCCAGCAGGTCATCGATGATTCGGGCCTGGCTGCG
AACCGAGCTCTGGATGCCCTCGATGGCGCGGGACGCCACTGCGTGCGAGCGCACCGCGGA
CAGACGCTCGATCAGCTCGGCGTTGAGCT
>NODE_256_length_1048_cov_3.625129
CGCTGACTTCGTTCATGAAGTCCAGGTGGTCGTGGCGCTTGTTCTCGCAGTAGACGAAGA
CGAACTCGCTGCCCAGGCCTTCCTTCACCACCGGGTGGTCTTCCATCGCGGCGACGGCCC
CGAGCATGTCGCGGGGGAAGTCGATGCCGCTGGCGCGGTCTTCGTTCAGCGGCGGGATCG
GCTCCTGGCGGGCTTCCAGGCCGTGTTCCATGCCGGTGAGGATCGCCGCGAGCACCAGGT
ACGGGTTGGCGTCGGCGCCAGCGAGGCGGTGCTCGATACGCAGGTTCTTGCCGTCAGACT
CCGGAATGCGGATGCACGCATCGCGGTCTTCGAAGCCCCAGCTGGCCTTGCTCGCCGCGT
TCACGCGGGAGCCGTAGCGGCGATAGGCGTTGTGGTTGGCGGCGAAGATCGGCATGCAAT
GCGGCAGCAGCTCCAGGCAACCGGCCACGGCGTGGCGCAAGGCCTGCTGGTTGTCACGGT
CGAGCAGGTTGTTGCCGTCGCGGTCGTACAGGCTGACGTGCACGTGCATGCCGCTGCCCG
GCGCATGCAGGTAAGGCTTGCTCATGAAGCTGGCGCGGTAGCCATGCTTGAGGGCCACGC
CGCGCGTGGCGCGGGTGAACAGCGCGGCCTGGTCGGCGGCGTGCAGGCCGTCGTCGCAGT
GGGCGAAGTTGATCTCGAACTGGCCCGGGCCGATCTCGGCGGTGATGACGTTGGCGTCCA
CGCCCTGCTCGCGGGAGGCGTCGACGATCTCGTGGAGCACGTCGGAGAAGCGCGACAGGC
GCTCGATGTGCATGTTCGGCTGGTCGTCCTCGTCGTCGCACAGCGGGTCGCGCGGGTACT
GCGGCAGGCCGGCATCGAGCTTCTTGTCGAACAGGTAGAACTCCAGCTCGAAGGCCACCA
CCGGACGGATGCCCTTGGACTCCAGGCGCTGCATGACGCGGGCGAGCACTTCGCGCGGCT
CGAACTCGATGGGCGCTTCGGTGCCGTCGGAGCTGATCAGCATCTGCCCCAGCGGCTGGT
TCTCCCAGCGCACCGGCTTGAGCGAGCC
>NODE_257_length_1047_cov_3.405155
ACGTAGCGCTTGTAACTGGGAAACGCGATGGCGGCGAGGATTGCCACTATCACGACCGTG
ATCATCAGTTCGATCAGGGTGAATCCCCTCTCCTGCCGATGTTGATTCATGCTGCATTCC
TGTCAGTTGGCTGGCTGGATCTGCCAGGTACGCCGGCCACTTACCGTGCCGGTGTTGGTG
CGAATGGTGTCCGACACGCCAGTGGTGCTGTCGGAGCCGCTGTAGGTGTATCCACCGGAG
ACCGTGATGTCGCCACCGCCGGTGATGAAGGCCGAGAGCGAATCGAAGGTGCCGTCGTTG
TTCAGGTCGAAGACGTTGTACGGCGTCTGCCCGCCGCGTTCCGGATCGATGGCGTAGCGG
GTGCCGGAAAGCCCCGCGGCGCAGGTGCCGGTCTGCGGCGTGGAACTGGTGAAGATGAGG
CTCGAGCCGTATAGCGTCATGTCGTAGATCTGCCGCTCGCCGGCGACCGGGAAGTCGAAG
TACCAGCCCCACTTGGTGACGTTGGCATCGGCGGTGTTGCCGCTGCTGTCGTACCAGAGC
ACGTCGTTGTTGCTGAGGGTATAGGTGGGCGTGGTGTTGAAGGTGCTCGCAGTGAGCGTC
TGCACCTGCAGGTCGCTGCGCGTGCGCGCTGCCGTCAGCGAGGAGGTCGTGGCCTCGCCG
GCGATCTTGCGATCCCAGATGCCATAGACGCTCTGTTGCACGGTGGAGGTCTTGTCGGCG
GTGAGCAGGTAGCGGCCCGTGCCGAAGGCCACGATGTAACCGATCCCGCTGGGATGATCG
ACCAGATAGGGCGCCGTGGTGATCGGCTGGCGCGTGCCGCTGGCATTGCGCGCGACGTAC
AGCGGGTTGCCGCCGAAGGACACGGCGTACCGCGCCTCCGAGGCGATGGTGTTGAGCGGG
TCAGCCAGGCTCGTGTCGATGAGGTCGAAGCGCCAGAGATTGCCCAGCAGATCGCCACCA
TAGGCGTAGTCGGCGATGCCGTCACTGTTGGCGTCGGCCACGTACAGTCGCGACAGCCCA
TTATTGAGGGTATCCAGCGCGGCGGTT
>NODE_258_length_1047_cov_2.096907
GGAGCTGATCAGGCCGCCGCTGTTGTCGAGCTGGCCGCTGCTGTTGAGGGTGAGGGTCTC
ATCCGCGCGCACTGCTCCCGCCTGGTTGTTGATCTGATGGGCGTTGAGTGTCAGCGAGTG
GCCTTCGAGGCCCTGGTCGGTGCCCAGGGTGTTGCGGTTGTCCAGGGTGCCGGCGCTGAC
CACCAGCTTGCCGCCGGCGCGCAGCAGGCTGCCGGCGTTGTCCAGGCGGCCGCTGGTGAG
GTCGAGGGTTGCGTCGCCCAGGGTCTGCAGTTGGCCGCCGCGGTTGTCCAGCCCGCTGGC
CTTGATCCGCACGTTGCCTTCGCTGGTCAGCAGTCCGCCGCGGTTGTTGGCAATCTGTGC
GCTGCTGAGGTCGAGGTCGCCCTTGCCGCCGATGAAGCCGGCGCTGTTGTCCAGGTTGCC
GCTGGCGAGAATCACGCCGCCCTTGCCGAGCAGGCCGCCGCTGATGCCGGAGTCGGTGTT
GGTGATGGCCTGGCCGTGCGCGTCGATGCGCAGCAGGCCGTCGGCCTGGACCAGGCCACC
CTGGTTGTTCAGGGCGCCGGTCTGCAGCTCCACGCCATTGGTGGCGATCAGCACGCCGCC
CTGGTTGTCGAGGGTCGCGCCGCTGCTGTCGAGTTTGAGGTTGCCGGCGCTGATCAGCCC
GTTTCCATTGAGCACGCCCTGGCCGGACAGGGTGATCTGGTGCTGGCCTTCGATGCGGCC
ACCCCGGTTGTCGAGACGGCCCTGGGTGGCGTCGATGGCGACCGTGCCGTCCACCGAACC
GAGGGTGCCGCCCTGGTTGCTGATTGAACCGCCACGGGCGGTCAGGGCGCCTTTGGCGGC
AAGGGTGCCGGTGTCGTTGTTCAGGGTGTCGGCGCGGACGTCGAGCGTACCGCTGGCGGT
GACCTTGCCCTTGGCGTTGACCAGCTCGCCGGCCTCCAGGCGCGAGTTGCCGGTGGCCGC
GAGCGTGCCGGCGCCGTTGTCCAGCTTGCCCTTGACCTTGGCTTGCAGGTCGCCGCCGGC
CGCCTGGACAGTGCCGTACTGGTTCAG
>NODE_259_length_1046_cov_0.391125
TGGACACCATTATGAGTCTGGGTTATGGGTCATCTTTGGTCATTGGACGTGGATCGTTAG
TGTTAGTCATAAGTGGGTTAATGTGTTTAGGTCATGTGTATTGGTCATTGTTATGGATCA
TTGGTGTGCGTCATGGGTTTGGGTCATCGCTGTGAATCATGATAGTGAGTGTCTTGGGTG
TAGGTCATGTGTAGTGGTTATTAATATAGATCAGTTGGTGTGGAACATCAATATCGGTCC
AGGGTGTGAATCATGGACATATGTTATCTTTAGTTCCTATGTTTGTCTGATGTAGAATGT
ATATGGGGTATGGGCAGTGAGCATTGAAACTAATTTTGAGACATTAGAATAAGGCATTGC
GTTTTGGACATCAAAGTGAGTCATGGGTATGGGTCATGGTAATGGGTCCTGGGTTATGGG
TATGGGTCATGGGTATCGGGTATTGGTATGCGTATAGGTCATGGGCATCGGGTTATGTGT
ACGTGTCTTTGGTACGAGTCACGGGTACGGGTCATGGGTATGGATCGTGAGCATAAGTCA
CGAGTATGATTCATAGGCGTGGGTCACGTGCATTGGTCATAGGTTTGAAACACAGACGTG
GATTTACACCCATGGCCAATGCTCGTGATTGATATAATTAGAATTTCCGAAATAATTAGA
TTTTTAAAATCATTAAAAAATGCGCCATGAATAATCGAGAATCTTAAGACTAATTTACAT
TTGAATCTAAAGCTAAATACAAATTTTCTCGAAATATTCCGGGTGGAGGGGGGTGGAGAG
GGCTCAAGCATTCCAAAATAACGTAAAAAATGAAGGAATTCAACCTAGAAAAGTGGATGG
GTGGTGGAGGGGGGTGGAGGGGGTTAATATAATTTTTCTAATAATTGTCTATATAGATAC
AGGTAGATTTATATATATATTTTTTTGCAAGAATTACTTTTACCTTGAAGAAAAGTCATG
TATTAATTTTATTTTCTTTGGAAATTACATACCTTGAATTTTAGTAAAAAAATTCGGACA
TAATTGGCAATTGGTTTAATTTTAAA
>NODE_260_length_1044_cov_0.681818
CAAAATTTTTTGTCGATTTTTTTTTTCATAAATGTATTCTACTCCGCCTCCAAAACAAAA
TCCCAAAATTTCAGATTTTGAAACTCATTATTCGCATAATGGCACAGCATTGAATGTAGA
CTTCTCTTGGAATTTTGGGTGAGATATCAACTTTCAGACAGGTATTTGACCGTGAAGATG
TTATTTTAGGTATAGACATATATATATGAAATAACATCTACTTCCTCCATAGATTACGAA
TATGTAATCAGTTTTCAGAAATATTCAACCTGTGAAAAATATATATATACATAATATATA
TGAGAAAATCTCAAAGTACGACACTTTTTTTTCCAATTTTTTTTCACTAATAGGTAGCAT
TTGACAAGACCTTTCCAACGATACCTCACTTTCGATGGGATATCAACTTCTACTATATAT
ATAACTGGTATATGGGCGATTTTCAATGAACTGTCCAATTTCGAAGTGAAAAACTTCCTA
ACCTAAAAAAATTAAAAAAATTTTTTTTCACAGATATCGATGTATTAAATTTCTTGTGGT
TGCTTTAGCAACAACTGTAGATGTAGAATGTCGTATAATTCTGAATTAATAGTTTTATAC
AGATGTTTTATGCGTGCGGCAATTAATTCATTCAAATTTGCCACGGAGGGGACACCCACG
GAGTGGACATTTCATTACATAAATAGCTCGCCATTGAAAAATAATGCGTTCTAAAACTTT
TCCGCTCGTATTGAACTTAAGTTTGATTAGTTACTTGAGAAAAAAATAATTGATGCACTA
TCAAGCTGATTTCAGAAAGATTTTGATTACCACGGAGGGGACACAAAATGTTGTATTTAC
TTAAATAATATTACAATTATTCTTATAAAATATTGAAAAAACTCAAATTGGCAGTTCAAA
GAGATTTTTCTATTTATTTCAAGATGTCTAGTATGAGAATCTGAATTCATGTGGAACTGC
GAAGTTTTTACACGGCTACTACACGGCTAGTCATAATGCAGTTCGGATTTTCTTGAAATT
GATGGACAAAATTCGAACCGATGG
>NODE_261_length_1044_cov_3.410548
AGGAATTCTTCCGGCCCCAGATCTTGAGCATGCTGCGCCTCTCTTGTCGTCGTCATCGGA
TGAAGGCACGGGCTGAAGGCGTGACTTCGGATGACGGCACCCTACCGACAACGGCGCCAG
GAAAAAAGACTCGCGTACTGATGGTTACTATCGATTGCGTTCATGGGCGATCGCTTTATT
GCCTTGCCGCCTCACTGCGCATGTCGCCCTCCAGGGGCGCCTCCTCGCCGGTGAACAGAT
GCGGGTAGCACTGCTTCAGGTAGCTGAAGAAGAACGCCTCGGGTACATCGGGGAACTGGC
CGTGGTCGCGCAGGTACTCCATGTGCCGTTCGCCGTCGCGGTTGAACGGGTGGAAGACGC
TGTCGGTGCGCCCATCGAACTCCAGCGGCAGTACGCCGAAGGCTTCGCACAGGCCGATGT
CGAAGGCCGGCGTGGCCTTGACCCAGCGGCCTTCGAGGAACAGCTCGGTGTAGCCGTGCA
TGGCGAAAACCTCGCTGCGCAGCAACTCCAGCAGGCGCGGCGTGGCCAGGTGGTTCTTCA
CGTCGGCCAGGCCGATCCGTGCGGGGATGCCGCAGTGCCGCGCGCAGGCCGCCAGCAACG
TGGCCTTGGGCACGCAGTAGGACTGACCGGCTTCCAGCGCATGACTGGCCTTGAGCGTCT
GCGGGTCGCGGCTGAACACGTAGGGGTTGTAGCGAATCTGGTCGCGCACCGCGTAATACA
GCGCCACCGCCTGCTCCAGCGGCGTGCCGCCGTCGCCCCGGTGATTTAGAGCGAACTCGA
TTACACCGGGGTGGTCACTATCAACGAAGCGGCTGGGCTGGAGGTAGGACTGCATGGCGT
TGTCTCCGGGCGGTCATCCGTGATGGCGCCCACAGTCTAACCAGCGCCGGCGTCCGCCCG
ACACGGCGATCCGGCCAAGCTGGCCGGCCATGCGGCCATCGGTCCGATTCGCCCAGCTAC
GCTTTGAGTGCATGGTGAAGGGAGTTCCCGCTGGAAATACCTGCCGCTGTGTTCGCGCAC
GTTCGTCACCAAGCCCGCCGCGGC
>NODE_262_length_1043_cov_3.939959
CCAGCAAGCAGCTCGACGAATTCGGCCGCGCCAGCAAGCTGGACAGTGCCCGCCACTGCC
AGCTGTGGCACACGCACATCGACGGCGCGTCGGTTGCGCCTGACTTGCACACCCTCGCGC
AACGCTACGAACTGCCGCTGGCCGACGGCCCGTTGCAGGTCATCACCCTGCCCGGCGTGT
TCAGCCACGGCCGCCTGGATCGCGGCAGTGCGTTGTTGCTGGAGCACCTGGACAAGCTGC
CGACCGGTCATGTTCTGGACTTCGGCTGCGGCGCCGGCGTGCTCGGCGCCACGCTCAAGC
GACGTTATCCCCAGAGCCAGCTGACCCTGCTGGACGTCGACGCCTTCGCCATCGAAAGCA
GCCGCCTGACCCTGGCCGCCAATGGCCTGGAAGGCGAGGTGATCTCCGGCGACGGCATCG
ATGCAGCGCCGCAGAACCTGGCGGCCATCGTCAGCAACCCGCCCTTCCACCAGGGCGTGC
ACACCAGCTACGCGGCCACCGAGAACCTGCTGCGCCAGTCGGCACGCCACCTGGCGTCCG
CTGGAGAGCTGCGCCTGGTGGCCAACAGCTTCCTGAAATACCCGCCGCTGATCGAACAGC
ACCTGGGCCCCTGCCGCACCCTGGCCGAGGCCGACGGCTTCCGTATCTACAGCGCCCGGC
GCTGATCCCAGGCTCGCACTACACTCCACCGAGCCTGCCCGGATCGGCGCACCGCCGCTC
GCCCTGAACTATCGAGGACACCGTGAATCGCAGAATCAAAGATGACGTCGAACTGACCTT
CGCCATGGGGCCGAAAGAGAAGCCGCATCACCTCAAGCGCTCTCTGAAACCACGCCACCT
GAACATGATCGCCATCGGCGGTTCCATCGGCACCGGGTTGTTCGTCGCCTCCGGCAGCAC
CATCGCCACCGCCGGCCCCGGCGGCGCGCTGCTGGCCTATGCGCTGATCGGTTTGATGGT
GTTCTTCCTCATGACCAGCCTCGGCGAGTTGGCGGCCTATATTCCCGACTCCGGCTCGTT
CTGCACTTATGGCAGCCGTTTCA
>NODE_263_length_1043_cov_2.666667
TTCCAGGCGCGCCCACTCGTGGCTGGCGGCGTAACGCAGGTCGGCGGGGATATTGCTCAT
CTTGTTGTTCCTCGAGGACTGGGCGACGGGCGGCGATGCCGCCCTCTTCTAAGTTAGATC
ATGCAATTTAGATCAGGGCTTTGCCATGACGCACGAAATTCGGCTGAACGACGCGAACCG
GGTACCACTTGCCACGGATTTCCACTTCGGCGCGGTCGCCGGTGGCCGCCGGCACGCGGG
CCAGGGCGATGGACTTGCCGAGCGTCGGGGAGAAGCTGCCGCTGGTGATCTCGCCTTCGC
CGACACCGGCGACGCGAACCACCTGGTGGGCACGCAGCACGCCGCGCTCTTCCAGCACCA
GGCCGACCAGCTTGGGCGCATCCCCGGCAGCTTTCTGCGCTTGCAGCGCCGCGCGACCGA
TGAAGTCGCGGCCTTCGGGCTCCCAGGCAATGGTCCAGCCCATGTTGGCGGCCAGCGGGG
TGACGTCCTCGTCCATGTCCTGGCCGTAGAGGTTCATCCCGGCTTCCAGGCGCAGGGTGT
CGCGCGCGCCCAGGCCCGCCGGGGAAATGCCGGCGCCGACCAGGTCGTTGAGGAAGCCTT
GTGCCTCGACGGCCGGCAGCATGATTTCCAGGCCGTCCTCACCGGTGTAGCCAGTGCGGG
CGATGAACCAGTCACCATCGGCCTTGCCCTGGAAGGGCTTGAGTTCGCGGATCAACGCGG
CACGCGAGGGGGTGACCAGGTCGGCGGTCTTTTCTCGGGCATTGGGGCCCTGCACGGCGA
GCATCGCGAGGTCCGCACGCTCGGTCAGGGTGACGTCGAAGCCTTCGGTGTGGGCCTGCA
TCCAGGCCATGTCCTTGTCGCGGGTGGAGGCATTGACCACCACGCGGTAGCCGTACACGC
CAAGGTAGACGATCAGGTCGTCGACCACCCCGCCGCGTTCGTTGAGCATGCCGCTGTACA
GCGCCTTGCCCGGAACCTGAAGTCGGTCGACGTCGTTGGCCAGGAGTCGTTGCAGGTATT
CCTTGGCCTGCGGACCGGTGACG
>NODE_264_length_1042_cov_2.446632
CCGGCGTAGCCCTGCAGCTGCTCGACGCTCCGGCCGGCAACCCGGGGAACCTGGCAGGCG
GCGCTGCCGTGGCCGCCGGTGACATCGTCCTCGCCGACGGTGAAACCAGCGCCAGCTACG
ACTACGCCGTGCAGTACATCTCCGAAGCCGCCACCGTGACCCCGGGTCCGGTCCTCGGCT
CGGTGACCTACACCCTGCGTTACGAGTGACACCCGGCGGCGCCTTCGGGTGCCGCCTTCC
CGCAGTACGCCGCTCGGGGTTCGGGCCCCGAGCAGCCCGCTTCACAGGTGAACCGGATGA
ACGCCCTCCCACTGCGACCGCTTCGCGCGGCCACGCTTGCGCTCGCCCTGCTGGCAGCCT
TCAGCGCCCCCTTCGCCCAGGCCAGCGTGGTGATCACCGGCACCCGCGTCATCTACCCCG
GCGACGCCCGGGAGAAGACCGTGCAGCTGACCAACAAGGACGGTTTCCCCAACGTCATCC
AGGCCTGGATCGACGTCAACGATCCCGCCTCCACCCCGGATACCGCCAAGGCGCCCTTCG
TGGTGAACCCGTCGGTATCGCGCATGGCACCCGGCAGCGGCCAGACCCTGCGCATTCTCT
TCACCGGTTCCGGGCTGCCCCAGGACCGCGAATCGCTGTTCCACCTCAATGTGCTGCAGA
TCCCGCCCCGTAACGCCGCCAAGGCCGACCAGAACCAGATGCTGCTGATGCTGCGCAACC
GTCTGAAGCTGTTCTATCGCCCGTCCGGCATCGCCGGCAATCCGGAACAACTGGCAGAGA
AGCTGCGCTTTTCCCTGGAGCAGAACGGCGGCAGCTGGAGCGTGAAGGTGGAGAACCCCA
CCGGTTACCACGCCTCTTTCGGCGGCGCGACGCTCAGCGTCGGCGAGCGCCAGTGGACGC
TGCAGCCGAGCATGATCGCCCCCATGGGCCAGGCCAACTGGAAAGCCGAAAAGGCCTCCG
CCCTGCCCGCCGGCCCCGCGCGACTGTCCGCCCTGCTGATCAATGACTACGGCGCAAGAG
TGGAACTTCGCCCTGATCTGCC
>NODE_265_length_1042_cov_0.718135
ATATACTGCTTCAAATTCAAATTTCAAAGTCATCGAAATCTCATCCCAGATAATTACTTG
TATTTCTCGCAAATAATTTCCTTCTTTTGAATTTGGTTTAATATTACAAGTTGTCGTGTC
CGTAATGGTTAGAGGTAATTTGAATGTAGAGTGTACGGTTTTTCCATTTTTCAACAGGTT
TGCAGCTATGCCTGTCCAGGCGACGCATAAATAATTTATATTGTGTAATTCAAAATGATC
TATTGAAACATTCAATAGATAACTCTTACCGGTTCCACCAGGTCCATCTATAAATGTACA
TGTTGGTTTCGATTTGTCATGTATCGTAATCGTGATGGCATCGAATATCTGCTTTTGTTT
TTCTTTAAGTGAGGATACCTTTGATTTTAAAGCATCACAATTGTCTTGATCGTCACCAAA
AGTAATAAAAGGATCGTTGCAATCCACAAATGTTGTGAATGTTGGTAAATTAAAATCCAT
CAACGTATATCCATGTGTTTCCAATGTTCTGCTTATGATATTTAATGCTAAATTTTCCCC
TATGCTTGGTTCAGTTTTTGGATGGAAAAAATGACTTTTATATTTTTCGTAAAGTTGCAA
TGCATTGATAGGATTGTGAAATACACAAATAAATGCGAATAGTTCACAAAGCGCTTGAGG
AAATTGTACCTTTGAAGCTTCATGCAAACAACGGTCCCATTCTTCATCTTCATTTATTAA
TTGTTTTGCTTTTGCGGCTTCGTAAAATGTGTCATAAGTAATACCATCGATTGTCCGTAA
TTCTTCAAAAGATCTTGCACCTTTTACATGTAATAATAACAATCTGATGAAATACCTTTC
GCGATCTTTTGGATTAACTAAGTATAACCTACTCAATACCGGTTTTATGCCCACTTTTAC
GTGGGCAGCCGTGATTGGTTGGCTGAGATTGTATATATGTATAACGACTATACACAGATA
TATACACAATACACACGCACACAATACACTCACAAATAAAGCACACTCACACAAAACACA
CACAAAACAAAAGCACAAAAGA
>NODE_266_length_1041_cov_3.344398
GTACGTGCGTATTCTCACCGAAGGCTCGACCACCGCCGACTGGCCGCTGTCGCGTAAATT
CGGCTGCCAGACCGACATGGCCATGGACCTGCTGATTCTCGCCCGCGACCTGGGCCTGGT
GCCTTACGGCGTGTCCTTCCACGTTGGTTCGCAGCCGCGCGATATCGGCGTGTGGGATGC
GGCCATCGCCAAGGTGAAGGTCATTTTCGAGCGCCTGAAGGAAGAAGACGGCATCGAGCT
GAAGTTGATCAACATGGGCGGCGGCTTCCCGGCCAACTACATCGCCAAGACCAACAGCCT
GGAAACCTACGCGGAAGAAATCATCCGCTTCCTCAAGGAAGATTTCGGCGACGACCTGCC
GGAAATCATCCTCGAGCCGGGCCGTTCGCTGATCGCCAACGCCGGCATCCTGGTCAGCGA
AGTGGTGCTGGTGGCGCGCAAGTCGCGCACGGCCGTCGAGCGCTGGGTCTTCACCGACGT
GGGCAAGTTCTCCGGCCTGATCGAAACCATGGACGAGTCCATCAAGTTCCCGATCCACGT
GGAGAAGGCGGGCGAGCTGGAGGAAGTGGTGATCGCCGGTCCGACCTGCGACAGCGCGGA
CATCATGTACGAGCACTACAAGTACGGTCTGCCGCTGAACCTGGCTGCTGGCGACCGCCT
GTACTGGCTGTCCACCGGGGCCTACACCACCAGCTACAGCGCGGTGGAATTCAACGGCTT
CCCGCCGCTGAAGGCGTTCTACCTGTAAGTCTTGCTGTACTGAAAAGGCCCCGCTGATGC
GGGGCTTTTTCTTTGCTGGCGCCGTGTACGGGCGGGCCATGCCGATGGACTGAATCCGCC
GCGCGCTGGTGTAGGAGAGGGCTATGCTCGCGATCCGCCGCAAGGCCGGCGTTTCAGGTC
GGTTCGCGCTGCGAGCGGCGTCAACCTGTAAGAGTCGCCATCGTGGTCATAGCGCCCTCC
GGCAGGTTGCAGCCATTGCTGGGGCACCATGAAAAACGCCCCGCAATGGTGGGGCGTTTT
TCATGGCCTCACGGAAGACTC
>NODE_267_length_1041_cov_2.696058
CCCGCCCACTCGAAGGAGACCGGCGAGTTCACCCCCTACGGCGGACTCATCTACGAGCTA
AACAACCAGTGGTCGGTCTATGCCAGCTACACCGACATCTTCAAGCCACAGACCGAACTG
ACCCAGGACAGCGCCCCGCTCAAGCCCATCGAAGGCTCGAACTACGAAATCGGCCTGAAG
GGCGAGCTGATGGATGGCCGGGTGAACACCAGCTTCGCGATCTTCCGCGTGGACCAGGAG
AACCGGGCGCAGTACGACTATGCCTCGGAGTGCGGGCAGAACGGCGAAGACAACTGCTAT
GTAGACGGCGGCAAGGTTCGCGCCGAAGGTTTCGATGCGGAGATCAGCGGCGAAGTGCTC
AGGGGCCTGCAACTGTTCGCCGGCTACACCTACACCTCGACCAAGTTCCTCAACGATCCG
GGCGACGGCACCTCATCATCGGGCTCCACCTTCAACAGCTACACGCCGCGCCACCTGCTG
CGCTTCTGGGGTGACTACAACCTGCCCGGCGAGCTGAGCCAGTGGAGCGCCGGCGCGGGC
GCCAGCATCCAGAGCGAGAACTACAACACCAACTTCGGGGGCACCGGCGGCGTCGGCGAT
ATCAAGCAGTCCGGCTACGCCATCTGGAACGCCCGCCTGGGCTACCAGATCAACAAGAAC
TTCAGCGTCGCACTGAACGGCAACAACCTGTTCGACAAGAAGTACTACTCCTCCATCGGC
TGGCTGAACGCGAGCAACCAGTATGGTGACCCACGCAACTACACCGTCACCCTGAAGGCC
GACTTCTGAAGTGATATCGGCGCGGCAATCCCCTGACGACGCGCGCGAGGGGGGATTGCC
CACGCCCTTCAGGCCTGGCCAGGCTCGATCACGGTACGCCGGGGCCCGTCGCGCAACGCC
ATCCACGCCAGGCCGGCGATCCAGATGACGGAGACGGCGTAGTTGAGCCGCTGGTACAGC
CCGAAGCCGTGCCCATCGGCGAAGGCCTTGCCCATCGTGCCGACCGTCACGACGGCCAGG
ATCACGCAGAGCCCCGAGAAC
>NODE_268_length_1040_cov_2.803738
TGCACAAGAACAAGGACAGCCCGTCATGCGTGACACAGCTTACAACATCGATCCGTCGAG
CATTTCCGCCGAAGAGTGGCAGGCGCGCTGCGACCTCGCCGCGCTGTACCGGCTGATCGC
GCACTTCCGCTGGACCGACCACATCGACACCCACATCTCCGCGCGAGTGCCGGGCGAGCC
GGGCCACTACCTGATCAACCGCTACGGCGTGCTGTTCCATGAAATGCGCGCCTCCGACCT
GGTGAAGGTCGATCACGCGGGCGACGTCATCGACCCACGCTTCGGTCCGAAAAGCGTCAA
TCGCGCCGGCTTCAACATCCATTCCGCGGTGCACGCCGCCCGCGAGGATGTGGCCTGTGT
GATTCACACCCACACCGCCGCCGGCATCGCGGTGTCCGCCCAGGAAGACGGCCTGCTGCC
GATCAGCCAGCACGCGCTGAAGTTCTACAACCGCCTGGGCTACCACGACTACGAAGGCAT
AGCGCTGTCGATGGACGAGCAGGAGCGCCTGGTGCGCGACCTGGGCGACCATTACGGCCT
GATGCTGCGCAACCACGGGCTGTTGACCGTGGGCCAGACGGTGCCGCAGGCGTTCCTGCG
CATGTACTACCTGGAGAAGGCCTGCGATATCCAGTTGGCGGCCCAGGCGGGCGGCGAGCT
GGTGATTCCGCCGGTCGAGGTATGCCGTCACACCGAACAACAATTCAACGCCCCGGCGCG
GCCGCTGGCGGAAGGCGAGCTGAGCGACCCGGATGGTTACGATCTGGCGTGGTCGGCATT
GCTGCGTATGCTGGACCGTGTATCGCCAGGGTATCGTGACTGACCGGCGCCGTCGTTTCC
GTCCGCTTCTGCGATCAATGCCAGGGCGATTGTCCGGCAAAAAAAAGCCCCGCGATGCGG
GGCTTTTTCATGGGGCTGGATCAGTACTTCGCGCCAGCCTTGAGTTGCGCCTCGGCCGCC
TTGGCCAGGTCCGGCGGCAGGAAGTCCTTGTCCGGGTTGTAGTCCGGCTTCAGGTAGCTG
CTCAAAGCCTCCAGGTCGCT
>NODE_269_length_1038_cov_3.160250
ATCACCTTAAGCTCTACCAAAAACTCCTTCACTTTAGAGCTTGTAAATTTACCACTTACC
AAGTCACCCGCCCGAACCAACTCGAACACATCCGCAGGATTTTCACTCCCATCGTAATCC
GCCGAACTTAGATGATAGGCATTTCCTTCAAGGAGACCCCGCAGCGCTATATCCTGCCTA
TACTTATCATAAAAGTACCTACCTTCCCCCTCGCCAGGCGACTCCCACAACTCCATCACG
ATGGGATACTTACCAACTTCCCCCTGCAGAAAAATCGTCTCTGCGCGTGCACAATTAAAA
ATTGACAGAACTGCAAAAACAACCAAATACCTCGAAGCCATATCCATATATAACCCTTAT
CCCACGAAGCTTCTTTGTACTTCCATTACTTAGCACACCCAGATATGTACAAGATATGTA
CAAAAAGGGGACAGATTTATTTTAGGCGCTCCACCCCTAACTCCACACATAGCTTTAGAG
AAGAGGAAACAAGTCCACTCCATTATTATTAGCAATGAACATAATTCTCATTAGCCTCAA
TAAATTCTCTTTCAAGACCCACCCAGTCTCAACCCCTCCATCGCGTTCAAAATAAACAAC
CAAAACAAACTTATTATATTGAGCACACACTTAAACCTTGTCGCCGCGAATAACAAATTA
ACTTTTCCTGCAAGAGCCTTCAGGACCACTATACAAATAGGTCCTACTGACTTTCCTTAC
AACATACACCATACCTTCCGAATATATCCTTGACTCTTGTTTGGAGGAGCAAAAAATTTA
AATTATTACAATGATCAATACCCGTAGAGGCGACAGCAAATAGTAGAAAAAATTACAAGA
AACAATCCTTTCACTGGAGCCCCCAAAGTCTTATTCAATGACTTCGACTTATTTGCATAA
ACCAATCACATTAGGCAGATTCAACTTTCCAATCTTCCAGCAGCCAACTTAAAAAAATTG
CACTTTCCATCATGTTCACCGGGGGTCACATCCAGCCTTAACATAGGGGGCGGGCACATA
TCCCCCCTCACGATATAG
>NODE_270_length_1037_cov_3.027083
GGCTGATGACTTCCAGACCGTCAAGTCGAGGAATGCCGATATCCAGAACGACGAGATCGG
GCAGCAGTTCCTTCACAAGTGAAAGCGCGTCGACCCCATTGTCAGTTTCCCCGACGATGA
TATGGCCTTCCTTTTCCAGCAACACGCGCATTGCCATGCGAATAACCGGGTGATCGTCAA
CAATAATAATTTTACTCATCAGGCTCTCTCACAGACCGATAGAAACGAAATATCCGTCAG
TAAGATATATGCCGACCTCATTCTGTCGAGATGCCCCGCCTCCATTATTGATCGTTAGAG
GGAATTCCTACCAAACTTATAAAAAAATCCTACAAAAAAGCACCGCACTCCTGTCAATCC
CACTCAATCAATAAGAATATTCCGACAATGAGTAGGATTGGATCGGAATTCAACCCTACG
AAGCCTCGGCAAATGCCTTAGCTATCTACCTGTTTTCCGAACGCCAGCAGTCTCTCTATC
ACCCAAAACAACGAGAACCTGCTCACATCAAGAACTCCGCTAACGGGGTCAGGCTACATC
GGCATGCCATGGGATCTTGCGAGTGCAGCTTTACGTTGCCAAGCCATGATCGCGCTATCA
ATACGTTGTGAGCGAAATAGCACAAGCAAACTCTCAATCGCTAAGCCCACAAACATCGAA
ACACTCAGAAAAAGCAAATCCGAAGCCAGAAAAAGCTCCCTCCCCCGGTATAATCAGGCA
CTACCATGAATATCGAAACAGATGCACCGCGAAGAAGAGGCGCGTCTGCGAAGACTGACG
TTCAAGCTCATTAATAACGTACAACATTGAATCAACTGATCACCTTCAAATCGAAGGTTG
TACTGAGAATAATAAAATACGCAGGCACCACTAGAACCTGCTTGATCAGTACTTCCGAAA
TTTCAACATCTGGAAGTTCTGATGACATCGAATAGACTGCTGATGTCTGTGGTGCTCGCC
GGCCAGTCCTGCTGAATGATCAAAAGCGAAGGGGAAGCGCACTTTGCAACTATCATTCAA
ATCACGCACACATCCGC
>NODE_271_length_1036_cov_3.438999
CTGAGCCAGCCTTCGTCGGCGCACTCCTAAGGGGCAGGTCCGGGCCGAGTGCCGGAGCGA
AACCGCGCTATCCAATGAAAAACGCCGGTCTCAGACCGGCGTTTTTTTATGCTGCTGGCG
GTACTCGCCGGGCGTCTGGTCGGTCCAGCCCTTGAAGCTGCGGTGGAATGATCGCGACTC
GGTGAAGCCCAGGTACTGGGCGATGTCCTGGATCGGCAGGTCGCTGTGCACCAGGTAGTG
CTCAGCCAGTTCCTGGCGCAGCTCGTCGAGGATCTGCTGGTAGCTGGTACCAGCCTGCTG
CAGGTGGCGCTGCAAGGTGCGCACAGTCATCTCGAAGCGCTCGGCGACGCGCTCCTTGCG
CGGCAGGCCATCCTTGAGCAGCAGGCGCAGGGCGTTCTTCACCCGCAGCGGTAGCGGTTC
GTCGTCGTCCAGCCCGGCCATCAGCGCCAGGGCGTGTTCTTCCAGGGTGCGCAGCAGGTT
GGCGTCGGCCTGGCGCAGCGGGTAGCTCAGCAATGGCAGCGGCACCAGCAGGGCGCTGAA
GGATTGCTCGAAGCGCACCGGGCAGCCGAACAGCTGTTCGTATTCGACGACGTCGGTGCC
CTCGGGCTGCGCGTGCTCGAACCAGACTTCCTGGGGCGAACCGTGGGTGTCGGCGATCCA
GCGGGCGTAGAGCAGCCAGGACGCCAGCACATTCTCCACCATGTGCCGACGGATCTGCGC
GGCCTCGTGGCGGCAGTTCCAGATCAGCTTGATGTGATCCGCCCCCGGTTCCAGGCGGCT
GACGCCCATGTCGCCGACCAGCTTTTCGTAGGGAATGATGCGGCCCATGGCCTCACCCAG
GTTGGCGCAGTTCATGGTGATGTAGCCCAGCACGCTCCAGGAGCCGGGCTGCACGAAGCG
CGCGGAGTGCAGGCCGAACAGCGGATCGCCGGAGTGTGCGCACAGATGCTGCAGCAGGCG
CTCGTGGGCCTCGCTGGGCAGCCGCTGGCTGTTGTCGTTCAGCTGTGAACGCTCAAGGCC
CGCCGCTTCGAGGGCG
>NODE_272_length_1036_cov_3.353493
ACTGCCAGTTCAATGCGCTTGTTGGCGAACTTGGCGATACGGATCTTCGGACCCTGCAGG
TCGCCCAGCAGCGCTACGAAGCGACCATGCTTGGCGGCGATGTCGCGCACCAGTTGGGCG
CGGGCGCGGTGTTCGTCGGGAGTGCCGTGGGAGAAGTTCAGGCGGGCGACGTCGATCCCG
GCGAGGATCAGCTGTTCCAGGACTTCCGGGGAATTGCTGGCTGGGCCGAGGGTGGCGACG
ATCTTGGTGCGGCGAAGGGACATGCGGGACTCCTAGGGGAAAGCAGCGGTCAGGCGGTCG
CCGGAGCGGGTCCGGGACGGCCAGGGCGCCATCTTACTCTCTTTCAGGTGACTCTTTTAG
GTGGCTCTCTCAGGCGCGAGGCCGGATCACCAGCAGATCGCATTCGACTTCCTCGAAGAC
CCGCTCGGCGGTCTGGCCGATCAGCACGTTGTCGATCTGCCCACGGGCGACGGCGCCCAT
CAGCAGCAGGTCGATGGCGTGCTCCTTCACGTAGGCCGGAATCGCTTCCTCGGCGAAACC
CTGGGCCAGCCGGGTACGCTGGCGGTCGATCCCCGGGTAGTGCCCCAGCAGGGCCTCGAA
GGCCTCGCGGTGGTGGGCTTCGGTGCGCCGCACGTAGTTATCGTAGTCGGCCAGCAACTC
GGCATTGAATGCCAGGGTGTGGGGCAGGGCCATGTAGGCGTGCAGGTAGTGGGCGTCGAG
TTGCAGGCGCTGCTCCAGTTCGCGGGCCACCGTGATCAGCCGGTGGTCCAGCGCGGCCGG
AGCGTCGCCGGCATGCAGTGGGTCGACGGCAGCCAGCAGGTGCCTGCCGGTCCACTCGCC
GTGCTGCACCAGCCACAGCGGTTGCGGGCAGTGGCGGATCAGTTGCCAGTCGTTGTTGGT
GAGGAACAGGCGCTTGAGCAGGTTGTGGTGGTGTGCGGACTTGAGGACCAGGTCTGGCGT
GGTCTGCTCGCAATGGAGGACGATCTGATGGTGCAGGGATTTACCCCAGCGCACCTGGCA
GTCCACATCCAGCCCG
>NODE_273_length_1036_cov_2.049009
CGAACTCGCACTGCGCCAGGCCGTAGAAGATTAGCAACAGCTGCACCAGCATCGGGGTGC
CGCGGATCACATAGGTGTATAGCCAGGCCGGCAGGTTCACCGCCGGGTTCTTCGAGCAGC
GCATCAGCGCCAGCGGCACCGCCGCCACGAGGCCGAAGAACAGCGAGATCGCCAGTAGCT
TGAGGGTCACCAGCAAGCCGCTGAAGTAGAGCGGCAGGCTGTCCCAGATGACGGAAAAAT
CAAAGATCATTCGAGGGCTCCCGGTCTCAAAGCTCGGCGACTTTCACGCCGACCGAATAG
CGGCGTTCGAGCATGCGCAGCAGTACCAGGGAGACGGTGGTGACCACCAGGTACAACGCC
GCCACGGCGAGGAAGTAGGTAAAGGGTTCGCGGGTGGCGTCCGAGGCCTGCTTGGCCTTG
AACATCATGTCCTGCAGACCGACCACGGAGATCAGCGCGGTAGCCTTGACCAGCACCAGC
CAGTTATTGGTGAAACCGGGGATGGCCAGGCGGATCATCTGCGGCACCTGGATGCGGAAG
AACACCTGCAGCGGGCTCATGCCATAGGCGAAGCCGGCCTCGCCCTGCCCTTTGGGAATG
GCCATGAAGGCGCCACGGAAGGTCTCGGACAGGTAGGCACCGAAGATGAAGCCCAAAGTG
CCGACACCGGAGGCGAAGGGGTTGAGGTCGATGTAGTCCTCATAGCCGACCATCGGCGCG
ACCCAGTTCACCGCGGCCTGGCCGCCATAGAAGATCAGCAGGATCAACACCAGGTCCGGC
ACGCCACGGATCACGGTGGCATAGAGGTCGCCGCACCAGGCCAGCCACTTCACCGGCGAC
AGGCGGATGGCCGCTCCGAGCAGGCCCAGCGCGATTGCCAGGGCCATCGACAGCAGGGAC
AGCTGAAGCGTCAGCCAGGCACCATCGACGATGGTGGCTCCGTAGCCATTGAGCATAATT
TCGTACCTCGTGAAACCGGACGCCGCCCGCAACGACACGGACGCTCAGGGCGAGCACGAT
TGCAGGCTCACCCCCA
>NODE_274_length_1036_cov_0.619395
AAAAAAGTTTTATCAACTCCACCTATTTTGGCTTTTCCGCGTACAGATTTACCTTTTATT
TTAGACACAAATGCTTCGGATCATGGGATAGGAGCTGTCTTATCACAGGTTCAAGATGGG
ATAGAAAGGGTGATAGGTTACTATAGTCGGGTTTTAACAAAAGCAGAGAGAAATTATTGC
GTGACTCGACGTGAATTATTGGCAGTAGTTGATGCGACTAAACATTTTCATCACTACTTA
TGTGGTAGAGAATTCTCCATTCGCACCGATCATTCGGCATTGACCTGGCTTCTTTCTTTC
AAGGATTTGGATGGTCAATTAGCTAGATGGATAGGAAGATTAGGTCAATATAATTTCAAA
ATCTTACACCGTAAGGGTACTTCACATGGTAATGCAGATGGATGTTCTAGGCGTCCCTGT
AGCAATTCTTCATGTAAATATTGCTTTAATGTAGAATCAAAATATACAGTTGGTGATTAT
GTAGGGCGAATTGTCTTCGAAGAAACTCCACATTCAGTCTGGAAAGATCGTCAGTATCAG
GATGATGTCATTCGCGCGATTTTAGATAGTAAAAAGAAAGGTGAGAGATTATTATGGCAG
GATATTTCTTCTGAAGATGAATATATGAAAGTGTATTCATCTCAATGGGATTCCTTAGTT
GTTTTAGATGACATCTTGTATAGAGAATGGATTTCTTCTAATTTGAAGTCGAAAATTCTT
CAACTAATTGTTCCGAGGAATTTTATTGACACTGTTTTAGAAGAGGCTCATGATTCTCCT
TCTGGTGGCCATTTTGGTGTTAATAAGACACTACAAAAGGTACGAAAAAGGTTCTACTGG
GCTACTTGTAAGAAAGATGTTGAAAATTGGTGTAGATCTTGTTCAAAGTGTATAGCGAGA
AAGGGACCTTCGGATAAAGGTCATAGTCAGATGAAGATCTACAATGTAGGATTACCTTTC
GAGAGGTTTCAAATGGATATTTTGGGCCCTTTTATAATTTCTTCATTAGGAAATAGGTAC
CTTTTGGTCATAACGG
>NODE_275_length_1035_cov_2.497912
GATGGCGTCGGGCCAGGAGGCGCGGTCGCAGTCCCAGCGGTTGCCGGCCAGGCGCTCGAT
CATCTGGTTGAACAGCTTGGTGGAGGTCTCGTCCACATCGATACGGAAGCCTTCCTCCTC
GAACAGCTGGGCGGTGGCGCTCTGCGCCTGGCCCTCCTGCAGCAGGTGGTCGAGCTTGGA
CAGGCACATGTAGCGCCCGCGCCCCTTGGCCAGCGCGAAGCTGAACGACAGGCCGGAATT
GCGCAGCAGGTCGGGCAGGTCCTTGTGAACGATCTGCTCCTGCAGGGCGACGGTGGCGGT
GGCGACCACCAGGCGCTTGCCGGCGGCCTTGGCGCAGGCGATGGCGGCAAGGCTGTAGGC
GACCGTCTTGCCGGTGCCGGTGCCGGCTTCCACGGCGACCACGGCGGCATCGCCCAGGCG
ATGGCCTTCCTCGTCGCTGGCGATGGTCCCCAGGACCTTGGCGACTTCGGCGATCATCAG
GCGCTGGCCGTAGCGCGGCTTGAGTTCCTTGGCCTCGAGGAAGCGCGAGTACGCGCCCTG
GATCGTGGCCTTGAGTTCGGTGCTGAGCATGGACTTCCCGGGCCCCGGAGCGCGCCTCGT
GGACACATCCGGATGCTGGATAAATTTTCAGTGGTTCGAATCGGCGGCTATGATAGCGCG
CTTGTCTTCAATCGCCAGCGGAGATCGTCCGAATGACACCCTTTGCCTTCGTCTATGCCC
TGCACCTCCTGGCCGCCCTGGTCTGGGTCGGCGGCATGTTCTTCGCCTGGATAGTGCTGC
GCCCGGCCGCCGTCGCCGCGCTGGAGGCGCCGTCCCGGCTGAAGCTGTGGCTGGAGGTAT
TCCCGCGCTTCTTCCGCTGGGTATGGGCCGCGGTGATCCTGCTGCCGGTGACCGGCGTGG
GCATGCTGCACCTGAGCTTCAACGGCATGGCCGGCGCGCCGCGCTACGTGCAGGTGATGA
TGGGCCTGTATGTGGCGATGCTCGCGCTGTTCCTGCGCATCCAGGCGCTGCAACTGCCCG
AACTGCGCCGCGCAG
>NODE_276_length_1034_cov_2.941484
GGCCAGTTGCTCGGCGTGCTTGAGGGTGGCGCTCTTGCCCAGCGCGAGTTGCACCAGGGC
CGCGCGCGAACGCTGGCCGAAGGGCTGCTCCAGTTCCGGGGCCGCGACACCGCGCAGGTG
AATGGTGGTGTCGTTGCCGTCGGCGCGCTGGCAGGTCAGCTGGTCGCCGCTGAATACGGC
CGTTACCTGGCACTCTTCATCCGCGTGCGCGGCAGAGGGAAGGAAGGAAAGTACGAGCAG
TGCGGCGGGAACGAATCGCATGGAGCCTCCGGTGGTCACTGTCAGCATAACCGCTGCGAG
CGCCCACCGGAGCCCCGGTGCAGAGCTTTTACTGGATCAGCGCCATCACCTGTTCGCTGT
AGCGCCCACCGGCGGCCGCACCGGCCGGGAAGATCGCGTCCAGCTCCAGCAGTTCCGCCT
GTGTCAGCGCGAGGTCCACGGCAGCGATGTTCTCTTCCAGGTACTTGCGCTGCTTGGTGC
CGGGGATCGGTACCAGGTGCGCGCCCTGGGCCAGCACCCAGGCCAGCGCCAGTTGCGAGG
GCTGCACCCCGCGGGCGTCGGCCAGCTCGGCGACCTTGGCCACCAGTTGCAGGTTCTTCC
CGAAGTTCTCCCCGGTGAAGCGCGGGCTGGAGCGGCGGTAGTCGTCCTCGGCGAAATCAT
CCGGGCTTTTCAGCGCACCGGTGAGGAAGCCCCGGCCCAGCGGGCTGTAGGGGACAAAGC
CGACGCCCAGGCGTTCGCAGGCGGCCAGCACGCCGTTCTCTTCCGGGTCGCGGGTCCAAA
GCGAGTACTCGCTCTGCAGCGCCGTGATCGGATGAACCTGGTGCGCGCGCTCCAGTGTTT
CTGCCGAGGCCTCGCTGAGGCCGAGATAACGCACCTTCCCGGCCTTCACCAGCTCGGCCA
TGGCGCCGACGGTTTCCTCGATGGGGACCTTGGGATCGACGCGGTGCTGGTAGTAGAGGT
CGATGTGGTCGGTGCCCAGGCGTTTCAGGCTGCCGTCCACGGCCTGGCGGATGAACGCCG
GGCTGCCGTTGGCG
>NODE_277_length_1032_cov_2.427225
AGCACGGGGCGGGTGCAGGGTTCGCAACCGATGCTGATGAAACCGCGCTCATGCAGGCTG
TTGTAAGGAATTTCCAGCATGCGGATGTAGGCCCAGACCTCTTCGCTGCTCATGCTGGCC
AGCGGGTTGAACTTGACCAGCGGTTTCTCCGGAGTGGAGAAGGCGCCATCCAGTTCGACC
ACGGCCACCTGGCTGCGGGTGCCGGGACTCTGGTCCTTGCGCTGGCCGGTGGCCCAGGCG
GTCACGGTGGACAGCTTGCGCTTGAGCGGTTCGATCTTGCGGATGCCGCAGCATTCGCCG
TGGCCATCCCTGAAGAAGCTGAAAAGGCCCTTTTCCTTGACGAACGGCTCCAGCAGGCGC
GGGTCCGGGGTCATCACTTCGATGGCGATGCCGTAGTGCTCGCGGACCTGCTCGATGAAG
CGGTAGGTCTCCGGGTGCAGGCGACCGGTGTCGAGGCTGAATACCTTGACGTTCTTGTTG
AGCTTCCAGGCCATGTCCACCAGCACCACGTCCTCGGCGCCACTGAAGGAAATCCACAGG
TCGTCGCCGAAGTGCTCGAAGGCAAGCTTCAGGATGTCCTGTGGGGCTTTGCTGGCATAG
CTCGCGGCGATTTCCGCGATATCGAACGGGAGGCTCATCAGGCGGTATTCCTAGTTTTAA
TGGCGCAAGGCGCTCTGTGGGCGCGATGGTAGCAAAGAGCTGAATATGCCCCTAAATAAC
CATCGGGAAGGTCGACTGTGGTGTTTGGGTATAAGTGCCGCGTTGCGCCGCTTGTGGCGA
GCGGATAGAGTGCCGCCTCTTAAGTCAAACCTGCGGGGAAATCGTTCGTGGAAATCGCCT
GTCTCGACCTGGAAGGGGTCCTGGTTCCGGAAATCTGGATCGCCTTCGCTGAAAAAACCG
GTATCGAAGCGCTCAAGGCGACGACTCGCGATATTCCGGATTACGACGTGCTGATGAAGC
AGCGTCTGCGTATCCTCGACGAACACGGCCTGAAGCTGTCCGACATCCAGGAAGTGATCG
CCACCCTGAAGC
>NODE_278_length_1031_cov_3.808176
CTTCAGGGCGAGGCCGCTGGTGCTGCTTGCGGCGTCCGGGTCGAGGAAGGGACGGTCGCT
CTCGCGTTCGAGCCGCCAGGTATTGCCCGGCTGTTCCGGCTGGATGTGCACGATGGAGGC
GAATACCTGGGTGGATTCGATCAGCGCCGGCAGGCTCTGCGCGGGTATCTCCAGCGGCCG
GGAGCCGGCGATGAGCAGGCAGTGCAGGTAGCCCCCTGCGACGGTCTGGCTGCGCGGCTC
GAAGGCTTCGCCGTCGTTGATGGGCAGGTGCTGGACCTCCAGCCGCAGGGCGCGCCAGTA
GAGCTGGTGCAGCAGGTTCCACAGGCCGGGCGGCGGGTTCTGGTTCTGCAGGCAGTTGAA
GTGGACTTCCTGGAGGCTGCGCACCATCCGTTGCATCAGCAAGGCGGCGGTCTTGCGCTC
GGCGCGGCGGGTCCGCAGGAGGTGCCAGTAGCCACCGAGCAGCCGGCGGTGGAGGGCGAG
GATGAGCCTTTGCGCCTTGTCGGCCCTGGCCTGGGCGAGCGCGTCGGTCTGTTCGCCAAG
GAGGTCGGCGAGTTGGCGGCTGACGTCGAAGATTTCCGGGCGCAGGCGTTCGAGCTGACG
CAGCAGCTGGATGCCGGTCAGCGTCGTGTGGTTCAGTTCGATGGCCGTGCGATATAGCTC
CCGCGTTCGCTGGGCCAGGTAGTCGAGGGCAGTTTCCATGTGTCCCGTGGCTCCGAGGCT
CGCCGGATATGGCCGACGTTTCGGAGACTGCGGGATTCAGGTCGGTTTGCGATTCAGACG
AATCTGAATGATGCGGAGCAATGCGTCACAGGCATGAAAAAAGGAGGCCGTCGGGCCTCC
CTTTCGGGTTTCGGAGAACGCGCCTCAGAGCACCCGCACGCTGGCGAAGGTGGATTCGCC
CTGGGCCTGGCTGAGCGCCGAAATGGCCGAGGAGTTGGGCATGAGGGCGAGGTCCTGCGG
AATGGGCATGACCATGACCGGCTGGCCGATGGGCTGGCCCTGGCGCTCGTCGCGCGGCGG
GATGCAGAAGT
>NODE_279_length_1029_cov_3.946429
AAGGTGCACCCGGACCAGGCGCTCAAGGCCGGCCTGATCCATCAGGTGGCTTCCAGTCGC
GAGGACATGCTGGCCAAGGCCCGCGAGTGGATCGCCGCCAACCCGGCCGCCAAGCAGCCG
TGGGACAGCGCTGGCTACAAGATCCCCGGTGGCACGCCATCCAGCCCGGCCGTGGCGCAG
ATGCTTGCGATCGCGCCGAGCGTGCTGCGCGACAAGACCAAGGGCTGCTTCCCGGCGCCG
GAGAAGATTCTGTGCGCCGCCGTCGAAGGCGCGCAGGTGGATTTCGACACCGCGCAGCTG
ATCGAGGCGCGCTACTTTACCGAGCTGACCACCGGCCAGGTGGCGAAGAACATGATCGGC
ACCTTCTGGTTCCAGCTCAACGAGATCAACGCCGGCAAGTCCCGCCCGCAGGGCATCCCG
CCGCAGCAGACGAAGAAGGTCGGGGTGGTCGGCGCCGGCATGATGGGCGCTGGCATCGCC
TACGTCTCGGCCGCCGCCGGCATCGAGGTGGTGCTCAAGGACGTGTCCATCGAGGCGGCC
GAGAAGGGCAAGGCCTATTCCGCCGGCCTGCTGGACAAGAAGGTCGGCCGGGGTCAGATG
AGCGCCGAGAAGCGTGACGCCTTCCTCGCGCGGATCAAGCCGACCGCCAGCGATGCCGAC
TTCGAAGGCTGCGACCTGATCATCGAAGCAGTGTTCGAGGACCGTGGCCTGAAGGCCAAG
GTCAGTGCTGCCGCCGAGTCCGCTGCATTGCCCGAAGCGGTGATTGCCTCCAACACCTCG
ACCCTGCCGATCACCGGCCTGGCCGAAGCCGTGGCGCAGCCGCAGAAATTCATCGGCCTG
CATTTCTTCAGCCCGGTGGACAAGATGCCGCTGGTGGAGATCATCCGTGGCGCGAAGACC
GACGACGCCACCCTGGCGCGCGCTTTCGACTACGTCCTGCAGATCAAGAAGACCCCGATC
GTCGTGCACGACAGCCGCGGCTTCTTCACTTCCCGTGTGTTCGGCACCTTCACCAACGAA
GGCCTGGCC
>NODE_280_length_1029_cov_2.563025
CAGGTTGTCCAGGCGCACAAGCTGGTGGAAGGTCCAGGGCCCGACGTGCTGTTCGAGTCG
AGTTCTCCAGTTGAACACCGCGTAGCTGGGCGCCGGTTTATCCTCGTTGCTGTCTTCCAC
ATAGACCTTGCTGCGGTACTGCCCTTCAAAGCCCATGCTGATGCCATCCTGCGGCTTCCA
CACCAGCTCGCCGAACAGGCTGCTGCCGGGCACGCCAGGCAAGTGATTGCCCTTCTCGAT
GGTGCTGCCGCTCTCGACGAAGTCCTCGTCGTAGGTGGCGTCCAGGCGGGTGTAGGCGAG
AGTGGCCTGCCACTGCTCGGAGAGGTCGCTCTGCACGCCCAGCTCGAAGCCCCGGCGCAA
GGTCCTGCCGGCATTCTGGTAACTGGTGCGGCCGTCAGTGGAACTGGCGACGACGATCTC
ATCGTCGGTACGGATTTCGAAGACGGCCGCGTTGATCCGCGTATTGCCCGCGACCCTGGC
CTTCACGCCGATCTCGTACTGGGTGCTGGTGGCCGGTTCGAGACCGAAGTTGAAGCTTTC
TGCCAGGCCCGGCGCATACGCCATCTCCGCCTGGGTCGGGGTTTCGAAGCCCTTCCCGGC
ACTGACGTAACCGTGCAGCTCGGGGGTGAAGGCATACATCACCGAGAGCGACGGGTTGTT
CTGCTGGTATTTCTTCGAGCCGCTGGAGTCGCCGTTGCTCAGGTAGTGGTCGTCGACTTC
CATCTTCATGCTGCTGTGCCGCAGGCCGGCGTCGACGGTCCAGTTGCTCAGCTCCCAGCG
CGCCTGCACATAGGGGTCGAGGCTGGTGGCGATGTCGTTCTCGTTACGGCGCATCTCGCC
CTTCACGCCCAACTGGTCGCCGCTGAAGTTCTGGAAACCCTTGCGGTCATCTTCGCTCCG
GTCGTAGTCCACCCCGGCGGTGACGGTCAGCTCGCCCGGAACGCCGTGCACCGGCTGGAT
CCAGCGCAGGGTGCCGCCGTGGAATTCGCGGTCGAAGTCCACCACACCGCCACCGCGCTG
GGCATTGGA
>NODE_281_length_1029_cov_2.413866
AAAGCGGCAACCCGGCGCTGGCCGAGGATATCCAGCGCGAGCTGGAATCCCTGCGGCAAC
TGGCCGAACGCATCGATGCCCTGCCGCTGCTCGGCGTACTGGGTTTGAAGGCCCGCGACC
TGATCGGCTTCAGCTTCGTCCAGTTGCTCGTCCACGTGCCCCTGGTGCTGGTCCTGCTCT
GGGCGCTGGGCACCCCCCTGCAGTACCTGCCGCCGGTCCAGCCGTAACCACGCATTCGGC
CCCGACGGCAGAAAGCCCGGGTGTCGCAAGACATCCGGGCTTTTTCTTGATCGGAGATCA
GCCCCGCCTGATGTCTACCGGGCCGAGCACGCGAGCGTCCAGGTGTTCGCCGCTGAGCTG
CGCGGCGTCCTGGTCGAACACCTCGCGCAACCAGTCGCTGACCGCCTGGAACCTGCCGAT
GCGGCCGGCATCGCGATGGCTGAGCAGCCAGATTTCACGAGCGACCACCGGCCCGGAGAG
CCGCACCAGCCCCTCGCGATCACCGAGGATGCACGGCAGCAGCGCCATGCCCAGGCCGCT
CTGGCAGGCGTGGATCAGCGTCGTCACGCTGCTCGCGCGCAGGGCCAGGTTGGCTTTGGG
AGCGAAGCCGCGCACCCAGGCCATCTCCGGGGTATCGTCGAGCTCCTCGCCATAGCCGAG
CCAGGCCTGCTGTGGCCAGAGTTCCACCGGCACGCGGGAGAAGGAGGTTGCGGCGTACAC
CGCAAAACCGATGTCGGCCACCTTGCGCATCACCAGCGCGGCGTCTTCCGCCGGGCGCGC
CAGGCGCAGGGCGAAATCCGCCTCGCGACGGGTGAAGGACAGTGAGCGATTCGCCGGGAT
CAATTGCAGCTGCAGGGCGGGGTAGGTCCGCGCCAGATGGGGCATGTGCTGCACCAGCCA
GTGGCTGAAGAGGAAATCCACCGCCGTGATGCGCACGCTGCCGCTGATGGCACTGGCTTC
GTCTCGAGTCTCCAGCAACATGCTCTGCACATCGCCGAGAATGCGCTCGGCATGGCTGAG
GAAAGCCTC
>NODE_282_length_1028_cov_3.417455
ACGCGGCCCTCGCGCAGGAGCTCACGACCGCGATCAAGGAAAGTTTCCAGATCCTCCGGA
TGCACCCGCTCGGCCAGCGCTTGCCAGTTCTGGCCCTGCAGGTCGAGACCGAGCAGGTTG
CCGGCGCTCTCGCTGTAGAACTCCGGAATCAGGTGGCCCTCCTCCACACGCTGCACGTAG
ATGACCACCGGCGCGCTATCGATCAGGTTGCGCAGCCGCGCGTGGGCGGCCAGTGCCTGC
TCTTCCTGCAGCTTGCCCTCGCTGATATCCAGCAGCACGCCATCCATCAGCTGGTCGCCG
GCGCGCGCCTGCCGCCGCCCCTGCAGGCGCAGCCAGCGGCGGGTCTGGGTGGAAGCGCCA
CCGCGCAGGCGCAGGTCCTGCACCAACCGCCCACCGGCTTGCAGGTTGCGCAGACGCAGG
CTGAGCTCGTCGGCATCGGCCGGGTGCAGCTGACTCAGCAGGTCACCCAGCGCCAGTTGC
AGTTGGCCGGCGGGCAAGCCGAGGCTGGCCGCGACGGCCGGCGACAGTTCGAACAGGCCC
TCGTCCACCCGCAACCGCCACCAGCCACCGCCGACCATGTCCTGCAACAGACTCAGGCGC
CGGCTGCTGTCGCGCAGGCTGTGCAGCTCGGTGCGCTCGTGCACGAGGTTGGTGAGTATC
TCCGCCAGGTACTGCCAGTCGCTCGGCGCCAGCCCCGGCCAACTGCCGCCATGCTCCATG
GGCTCGGCCAGCAACCCGGCCAGCCGGCCGCCACGCACGGGCGCCGGAATCAGGTAGAGC
TGCTCGCAACACAGCGAATGAAGCAGCGCCGACGGACTGTTATCCGCCCCCAGCAGACAA
GCCGCGCTGGCAGCGCGCAGCTCGTCGCCGGGTAGCGCCAGGTTTTCCCGCAGCAGGCTG
TCGAAGCCGGGCTTCACGTAGCAGGCAAAGACCCGCAGGATCTGGTCCGGCGCCTCCAAC
AGCAGCGCCATGCTGCGCATGTGGAAGTTGCTGCAGAAGGCTTCCAGCACCTCGCCGACC
GCCTCGCC
>NODE_283_length_1028_cov_3.255521
CAGCTGCGCGAATACTTGGATGCTTTTGAGGCGCAGGCCGGGCTCCACGGCGGCTTAACG
GCAGAGCAAAGGGCCTATGTGATCTGGGCTCGGGCCAAAGCTGACTGGCTCGACCCTCTG
GTGAGGGCTACTGATGTGTTATTGGATCAGAAAATCGTGGTGCCACCAGATGAGGCACGC
TGGTAAATCGGATAAGAAGCGCGAAGTGCACGCTAACCTGTGTGGCACGTTACCACTTCG
CCAGACCTAGTAACCAATTTCGCGCTGTTGTTGGCTCCGACTAAGTGATCTGCCAAGAAG
GGGGGATTGGCCTATAGCTTGTCGAGTTATCGATAATGATAATCGATAAAGTCCTTTGCG
CCGCATCATGCTCATCAATCTCTATGATACGCATCATAAGTCATTGTTTTTTAATGGATT
AAATAAGCTGTTTGCTTTTTGTTTATTTATAACTAATTGATTTTAAAGGATTTTATAGGG
TTTGCATAATTCTTATTGTGTCGATATTGTATTGCCACCACTCCCCAAGAATAGGATGTT
AGAAATGTTGCATGCACAACGTCAGAGTAACGCCATGATCAACCAAGCCGCCTCGCTTGA
TTCGAAACTGGAAATTGATACTAAGTCCCTGTCGAGCGTCACGCTTTCTCGTTTGGCTCA
AGAGGTTAAGAATACCGATCCGATGGTATACGGTGCATTTGATCGTGTTCACAACCGTCA
CAACCGATAAATAGAAGGAAATGGTACGTGCAGATTGATACTGTTTTGGTGAAGGTTGCA
AGTAGATGTAATATCAACTGCACGTACTGTTATATTTATAATATGGGTGATGAAGGTTGG
CGCGAGATGCCAAACTTGATCTCCAAGGCAACAATACAGGATCTAGCGCGATCGCTTGAG
CAGTTAATTAACGATCAAGATAAACCATTTGCAACTGTTCTTCATGGTGGCGAGCCTTTG
ATGCTTGGGGCTCGACGCCTAGAGTACCTCCTAAAGGAGCTCAGCAGCGTTTTACCTCCT
AGTCATCC
>NODE_284_length_1028_cov_3.132492
GGCCATCCTCTCGCTGGTGATGAGCCTGTGCAGCGCCGGCGACCACGTGCTGGTGTCGCG
CAGCGTGTTCGGCTCGACCATCAGCCTGTTCGAGAAGTACTTCAAGCGCTTCGGCATCGA
AGTGGACTACCCGCCGCTGAGCGACCTGAAAGCCTGGGAAGCGGCCTGCAAGCCGAACAC
CAAGCTGTTCTTCGTCGAATCGCCATCCAACCCGCTGGCCGAGCTGGTGGACATCGCCGC
GCTGGCCGAGATTGCCCATGCCAAGGGCGCATTGCTGGCGGTGGACAACTGCTTCTGCAC
TCCGGCGCTGCAGCAGCCGCTGAAGCTGGGCGCGGACGTGGTCATCCACTCGGCGACCAA
GTACATCGATGGCCAGGGCCGCACCATGGGCGGCGTGGTCGCTGGTCGCCGTGCCCAGAT
GGAGCCCGTCGTCGGGTTCCTGCGCACTGCTGGTCCGACACTCAGCCCATTCAACGCCTG
GGTCTTCATCAAGGGGCTGGAAACCCTGCGCGTGCGCATGCAGGCCCACAGTGCCTCGGC
CCAGCTGGTCGCCGAATGGCTGGAGCAGCAGCCAGGCGTGGAGCGCGTGTACTACGCAGG
CCTGGCCAGTCATCCGCAGCACGAACTGGCCAAGCGTCAGCAGAAGGGCTTCGGTGCGGT
GGTGAGCTTTGAGGTGAAGGGTGACAAGGCCGCAGCCTGGCGCTGCATCGATGCCACCCG
GATGATCTCCATCACGACCAACCTGGGTGACACCAAGACCACGATCGCTCACCCGGCCAC
CACGTCCCATGGCCGCCTGTCGCCGCTGGAGCGTGAGAACGCGGGCATCCGTGACAATCT
GATCCGCGTCGCCGTGGGCCTCGAAGATGTCGATGACATCAAGGCTGACCTGGCACGAGG
CCTGGCGGCACTGTGAGCATGATGGACGCCCTGGGCAATGGCCGGGTGGTGCTGGTCACT
GGCGCCGCGCACGGTATCGGCCTGGGTATCGCTGCCTGGCTGGTTGCCGAGGGCTGGCAG
GTGGTGCT
>NODE_285_length_1028_cov_2.749737
CGCACGCCGATGCCGTGCTTGTCCAGCAGGCTACGCGGGCCGATGCCGGAACGCTGCAGC
AGCACCGGCGTGTTGATCGCACCGGCGCAGAGGATCACCTCGCGCCGGGCTCGCAGCTCG
CGCCGCGCGCCCTGCCAGTTCACTTCCAGCCCGGCGGCGCGGCCGTTCTCCAGCAGCACG
CGCAGCGCCTCGACATGGGTCAGCACGGTGAGATTGGGGCGGTTGGCAATGGGCCGCAGG
AAGGCCTTCGAGGCGTTCCAGCGCACGCCGGCACGCTGGTTCACCTGGAAGTAGCCGCAG
CCTTCGTTGTCGCCGCCGTTGAAATCCTCCACCGGTCGCACGCCGGACTGCGCCGCCGCC
TCGCGGAAGGCATCAAGGATCGCCCAGGAGAGCCGCTGCTTCTCCACTCGCCATTCGCCT
CCCGAACCGTGCAATTCGCTCGAACCGCCGAAGTGGTCCTCCATCTTCATGAACAGCGGC
AGCAAGTCGTTCCAGCCCCAGCCGGCGTTGCCCTCGGCAGCCCAGCCATCGTAGTCCAGC
GCCTGGCCGCGCATGTAGATCATGCCGTTGATCGAGGAGCAGCCGCCCAGGGTGCGCCCG
CGCGGGTACTTGATCGCGCGACCGTTCAGCCCCGGCACCTGCTCGGTATCGAAACACCAG
TCGGTGCGCGGGTTGCCGATGCAATAGAGGTAGCCGACGGGAATGTGGATCCAGGGATAG
GTGTCCGGGCCGCCGGCTTCGAGCAGCAGCACGCGGTTGGCGGGGTCGGCGGACAGGCGG
TTGGCCAGCAGGCAGCCGGCGGGCCCCGCGCCGACGATCAGGTAGTCATAAGCATCCAGT
GCCTGGGGCATGGAGAAGTCCCTCGTCGTTCTTGTTCTTTTTACTCTGACGACCGAGCCG
AGGCTCAGTTCGACAGTCGTCGAGCGACGGTAAGGCGAGGCAAAAATCGCTGAGGACGCG
GAGTCAACACGCCGTTAATGAGCAGTCCGAAGCGATTTTTAACGAAGCCTCACCGAAGCG
CAGCCACT
>NODE_286_length_1026_cov_3.097998
CATGCGCCACCACCACATGAACCCGGACGACGCGGTGCAGGCGCACCAGCACCTGGATTC
GCAGTGCAGCATGGCGATCCACTTCGGTACCTTCCGCCTGAGCGACGAAGGCCAGTTCAC
GCCCGTCAGCGACCTGGCGGCGGCGCTGCAGCAACGAGGCGTCGCGGCGGAACGTTTCCG
CGCGCCGAAGCCGGGGGAGCAGTGGCTGGTGCCGCCGATGCCAGACGCTTCACTGTAGGA
CCGCGCCATGCACGCGATCGCGGGCATGGTCCGCTCCTGCAGCGGAAAGTCAGCGCTGAC
CTGCCAGATGCCGCCGGTAGATCAGTTCTCCCGCACCCGCTTGCTGCAGCAGTTGCGATA
GCGCTTGCCGCTGTGGCACGGGCACGGCTTGTCGCCGCGGCCGCCCAGTTCCAGCCAGCT
TTCCAGGCGCTGGCACATGGATTCGCGGACTTCCCGGCGCTCGTCGTCCAGCTGCGGTTT
GCTCAGCTCGCGGCTGAGCCAGAGGTAATCATCCAGCAATTCGTCGCGCTCCAGGGCGTG
CAACTGCTCGGCCAGGGGCACGCCTTCGTAGCGACGCTTCGGGTCAGGCAGGAAGGCGAT
GGCCTCGCCGTCCGGCAGCACGTTCCACAGGCGGCCCCGGGTATCGCGCCAGCAAGCGCC
GAAACGCGCGCGCAGAGCCAGGCCCGGCCATTCTTCCAGGCACCAGCCATCCACCCGCTC
GCCACCCAGGCCTTCCACCGCCTTGCCCACGGAGAACCAGGGTTCGCCCGCAATGCTGTC
CGGCAAGGGAAGCGGCGCGGCGACTTCGGGCGTGCCGTTCTCCACCAGTCGACGGGCAAA
GCGGCGCAGCGGATTGGTGAGGTGCGAAGGGGCGCGGAACGGCATGGGGTCACCAGCGGA
AGAGGTCGGCGAAGGTCCGACCGGAGGGGCGCGCCACGGGTACCCGTGGCGCGAAAGGCG
AGCCATAGAGGCCCCCCCCACCCGCCGTCAACGCGGGACGCACAGGAACACCGCGGGGCG
GCCCGC
>NODE_287_length_1025_cov_3.364979
GATCACCGGAATCATCGGTATCGCCACCCTGCCCGGCGGCAGCGACCGCAGCCCGCAGGC
CCTCATCGAGGCCGCCGACCGCGCGCTGTACCGCGCCAAGGCCGCCGGGCGCAATCGCCT
GGAAAGCGCACCGACGCCACAGGAAGCCCCGAAGTGACTCTCGATTCCGCGCTCGTCGAT
GCGCTGCGTAGTGCCCGTCACGTCGTACTCTTCACTGGCGCAGGGGTTTCCGCGGAAAGC
GGCATCCCCACCTTCCGCGACCGCCTTACCGGACTGTGGGAGCGTTTCGACGCGGCCTCC
CTCGCCACTGCCGAGGCTTTTCGCGCTGACCCGGCGCTGACCCGGCGCTGGTCTGGGGCT
GGTACGAGTGGCGGCGCAGCGTCGTCCATCGCGCACGGCCCAATCCCGCGCACCTGGCCA
TCGCGGCGCTGGCCGGCAACGTGCCGGCGTTCACGCTGATCACCCAGAACGTCGACGACC
TCCACGAGCGCGCCGGCAGCCATGCCGTCACCCACCTGCACGGCCAACTGGAACGCCCGC
GCTGCTTCACCTGCCAGCGCGAGCCGGATGCGCCGCTGCCCATACCGGACGAACCCGAGG
CCGGCCGCCGCGTGCAACCGCCTGCCTGCGCCCATTGTGGCGGTTCGCTGCGCCCCGGCG
TGGTGTGGTTCGGAGAAAGCCTGCCGATGGACGCCATCGCCCACGCCTTCCAGGCCGCCG
AGCAGTGCGACCTGCTGATATCAGTCGGGACTTCCGGGGTGGTCTACCCGGCGGCGGAAG
TCCCGCAGGTCGCCTGGCGCGCCGGGGCGACCGTCCTGCACGTCAACCCTGCTCCTGGCC
CGCTGCACGGCGAGCGGGACTTCGCCCTCGCCAGTGCAGCCGGCATTGCCCTTCCCGCGC
TGATCGCCGCGGCGTTCCCGGCGCCATGAACGGCGGATAGCGCTTGGGCGTTGTACGCCC
TGCGTTGGTATCCCGTGGTGCTCCGATGGCATCCCTGCGGGATGCGGGCTTGCTCGCGAA
CCCGC
>NODE_288_length_1024_cov_2.423442
CCGGCGCCATGGTGCGCAAGGGCGCCATGAAGACCGAGAAGTGGATCGGCTCCTACGAGA
ACAACAACGTCGACGTCGGCCTGGCCACCGGCCTGCAGGGCAAGGCCCAGATCGGCAAGG
GCATGTGGGCCATGCCCGACCTGATGGCCGCCATGCTCGAGCAGAAGATCGCTCACCCGC
TGGCCGGCGCCAACACTGCCTGGGTTCCGTCGCCGACCGCCGCCACCCTGCACGCGTTGC
ACTACCACAAGGTCGACGTGTTCGCCCGCCAGGCCGAACTGGCCAAGCACGCACCGGCTT
CGGTGGACGACATCCTGACCATTCCGCTCGCCCCGAACACCAACTGGAGCGCGGAAGAGA
TCAAGAACGAGCTGGACAACAACGCCCAGGGCATCCTCGGCTACGTGGTCCGCTGGATCG
ACCAGGGCGTCGGCTGCTCCAAGGTGCCGGACATCAACGATGTCGGCCTGATGGAGGACC
GCGCCACCCTGCGCATCTCCAGCCAGCTGCTGGCCAACTGGCTGCGCCACGGCGTGGTCA
CCCAGGAGCAGGTGCTGGAAAGCCTCAAGCGCATGGCTTCGGTGGTGGACCGCCAGAACG
CCGGTGACGCCCAGTACCGCGCGATGGCGCCGAACTTCGACGACAACGTGGCCTTCCAGG
CCGCGCTGGAACTGGTCCTCGAAGGCACCAAGCAGCCCAATGGCTACACCGAGCCGGTCC
TGCACCGTCGCCGTCGCGAGTTCAAGACCAAGAACGGTCTGTAAGAACCTCGCGCCGCGT
TGAAGAAACCGCCCTCCGGGGCGGTTTTTTTATGGCCGCTGCTCTCTGCATCGAATGCGA
CCTATAGGAACGGCAGTGCGAGGCGTAACGCATGTGCACAATTATTGTGTACAAAATCCC
CACCATGCATTTCCGTGGATCGCGGCCAAGCTGACTCTCAAGTCAATGATTGTTATGGGG
AATTAAATTCGTGCCGCCTTGGATGCCCTCCAGGGCCGCACCCATAAAGGGCTCAACGAA
ATTC
>NODE_289_length_1023_cov_2.587738
CAGGCCTACAACGCGTTCAACGACAACATCCTGTTGTTCGGCAAGCGCACCGCCGACCTG
TCCAACTTCATCCTGGTGGCGGTCAGCCTCGACCCGGACAACGCCCAGGAAGCCGACTTC
GAGCTGCCACTCTGGGAATTCGGGTTGCCTGATGATGCGCCCATGGGCGGTGAGGACCTG
ATGAACGGCCACCGCTGGACCTGGCAGGGCAAGCGCCAGTGGATGCGCATCGAGCCCTGG
CACCTGCCGTTCGGCATCTGGCGCCTGCACCCCGAGACCTGACTCCTGAAGGATTGCGAC
CATGGCCAAGCGCAAGACCCGTCCGTTTCTCGATGATCCGCTCTGGTACAAGGACGCGGT
CATCTACCAGCTGCACGTAAAATCCTTCTTCGATGCCAACAACGACGGCATCGGCGACTT
CCGCGGGCTGATCGAGAAGCTCGACTACATCGCCGATCTGGGCGTGAACACCCTCTGGCT
GCTGCCGTTCTATCCCTCGCCTCGGCGCGACGATGGTTACGACATCGCCATGTACAAGGG
TGTACACCCGGACTACGGCACCCTGGCCGATGCCCGCCGCTTCATCGATGCAGCCCACGA
ACGCGGGCTGCGGGTGATCACCGAACTGGTCATCAACCACACCTCCGACCAGCACCCCTG
GTTCCAGCGTGCGCGGCGGGCGAAGAAAGGCTCCCAGGCGCGCAACTGGTACGTGTGGTC
CGACGACGACGGCAAATACGACCAGACGCGGATCATCTTCATCGACTCCGAACAGTCCAA
CTGGACCTGGGACCCACTGGCCGGACAGTATTTCTGGCACCGCTTCTACTCGCACCAGCC
GGACCTCAACTTCGACAACCCGCAGGTACTGCGTGCGGTGCTCGGGGTGATGCGCTACTG
GCTGGACATGGGGGTCGATGGCCTGCGCCTCGATGCGATTCCTTACCTGATCGAGCGTGA
AGGCACCAACAACGAGAACCTCCCCGAGACGCACGTGGTGCTCAAGCGCATCCGCGCGGA
ACT
>NODE_290_length_1022_cov_2.543915
GCCTGTATGCCGCGGGGGCGACGCGAAAAAGCCCGGCCTACTGGGTCAGCTGCCTGACCA
CCATGCTGATCCTGCTCGGCCAGTCGGTGGCGGACAGTGCCGGCGGCCAGGACGTCTACC
GTGCCTTCGCCATCCGCATGGCGTTGTTCCTTGCGGTGTCGCTGTACGCCAGCGGCATGC
TCATCTGGATCGACGGCCGCCGCGCTCGGGCCCGGCTGGCCTAAGGCTTCCAGTCCACCC
CGGAGTCGGCCAGGTAGGCATCCACCGCAGCGCCCACCGTCGGGTGAAACGCCGATTCGC
CCAGGCCCTCGAACAGCTCGAACTGCTTCATCTTGTCTTTCACCGGGTCCTTCATCTCGG
CGAACTGCAACTCGATGCCGCGCTGCTCCAGCACCTTGTCCAGCTCCGCGAGCATGTCCG
CTGAGGTAACGTCGATACTGGTCACAGGGCTGGCTGCGATCACCAGTCGCTGAACCGGCG
TGGGTGAATCATCCAGCGCCGCCAGCACCTGGTTCTGGAACTGCTCGGCGTTGGCGAAGA
ACAGCGGTGCATCCCAGCGCAGCAGGACCAGTCCGGGGATGCGCCGAGCATTTGGGTAAC
GCGTTACATCATGATAGCCGCGCACCCCCTCGACCCGGCCAAGCACCGCGTGGTGCGGTC
GCCAGCCGTCCCAGAGGAACTCGATCACCGAGATCACCACCGCGATGCAGATGCCGGGGA
TGGCTCCGAAGACCGCCACGCCGACGAAGCAACTGATGGACAGCCAGAACTCCCACTGCT
GCAGGCGGAAGATGCGCTTGAGATCAGTGAACTCGAACAACCCCAGGGCGGCGGCGATCA
CCACGGCCGCCAGTGCGCTGTTGGGCAGGTGCTCCATCAGGTTGGGAGCGGTCAACAGCA
GCAGGGTCACCGCGAGCGCCCCGACGATGCCGGTGAGCTGGGTCTTTGCACCGGCGGCCT
CGGCCACGGGGGTGCGCGAGGAGCTGCTGCTGATGGGGATGCCCTGGAACAACCCGGATG
CG
>NODE_291_length_1021_cov_3.991525
CTGGTTCACCAGGGCCAGCGAGGCCTCGCGCTGGCCTTCGTCGAAAATTACGCGGGTACG
TTCGGCGGTGACACCGGCCCATGCATCCGCGCCTGCCAGCAGCACCAGCCCCAGCAGAGC
CGCGCGTAACCGCTTACTGCACACGAATCACCACCTGCGCGGTGGCTTCCACGCGGCCAG
GGGTGACGGTGGGCATGCTGCCGACGCTGAGTTTTTCCAGGCGCGCGCGGAACGTCTCGC
TGTACTGGGAGATGCCGCTGACCTCGCCGGTCTTGTTCGAGGCGTTGCCGATCACCGGGT
ACCAGCCGCGCGCTTCGGCGTTGCTGCCGTTGGCGGAATCCTCGTTGGCCAGCAGGTTCA
TCGCGCTGCCGTTGCGCAGCAGGCGGATGCCCACGCCCTGGGCCATACCCGTCTCGCCGT
AGCGGTCGGAGACCAGGTAGGACAATCCGCCGCTGGCGTTGACCAGCCCCAGCCCCGACG
AGGCCGCCAGCGCTCCGGCGGAGACCTTGATACTCAGCGCGGTGCCGCTGGTGCCGGATT
GGCTGGTGCTGGGGGTGGTGCTGCTGAGCACGCCGGTCTGACATTTGAAGTCGACCTGGA
AGGGCATCTCTCGGCTGGCTCCGGCGTTGATCTCACCGATGGAGATCGACGGGAATACCA
CATGCGGCGTGACGTTGGTGACGGCGCAGGTCGGGTAGCGCTTGAGCGTGACGTCGCCGT
ACAGGCCGATGGAGGCGGGCCAGTTACCGTACCAGCCGGAGTAGTTGGCGTAGTGGGTTT
CACCGACCCTGGGGTAGGACAGTCCCGGGCCCTTGATGGCGATGTAGCCGGCGGGCTGGG
TGTAAAGATAGGCCTGAGAGGCGATGGTCGCCGAATAGTAACGAGTCGATTCCAGCGGCG
CACTGAAGAGCTCGGCGCGCACCGCGCTGAGGTTCTTCGCCTTGACCAACTGGAAACCGC
GCGAATCGACGTCCAGCCCGCTGAGCAGGCGTTCGCGCCAGACGTCGGTGAAGTACTGGC
C
>NODE_292_length_1021_cov_3.586864
CGGTGTGGGCGATCCACTCGTCGTTGGCGTTCTGGCTGGGGGTAAACCCCTTGCCCTGGC
GATAGGCGAAGCGGATGAAGCTCTGCCGTGCGCGCTCCTCGCCGACAAAGCGGGCGGCGA
GCATCAGCAGGTCTTCCAGCTGCACCGCGAGCATCGAGCGTGAGCTGAGCTTCTGGGAGA
TTTCCTGGCCGATGAAGCGACTGGCCTGCCAGTGCTCGGAGACGCGGGTGCGAGAGAATA
CCGAGACCAGCCCGAACAGCGCGAAGTTGCCGATCAGCGAGAGCAGCACGCCGAGGGTCA
GTGGTTCGATGGACAGGCCGAATGGCCGCCCGGCCAGCCAGGCCAGGCCGGGGAAGGTTT
CCAGCGGCCAGCCCAGGCCCTTGGCGACTACCGGCAGGACCAGGGTGTACGCCCAGAGGA
AGGAACCAGCGGCCAGGCCGGCAAACACGCCACGGCGGTTGGCCTGCTTCCAGTACAACG
CGCCGATCATCGCCGGGCCCAGCTGGGCGATAGCGGCGAAGGCGATCTGGCCGATGGTGG
CGAGGCTCGCGGTGGAGCCCAACAGGCGATAGCTGACATAGGCCAGCAGGAGGATCAGCG
CGATGCTCACCCGGCGCACGGTCAGCAGCCAGTGGCGGAACACCTCGAACGGCTGCTCGG
CCTCGCCTTTGCGGCGCAGCAGCCAGGGCAGCAGCATGTCGTTGGAAACCATGGTGGAGA
GCGCCACGCTGGCGACGATCACCATGCCGGTGGCTGCCGAGGCGCCACCGATGAACGCCA
GCAGGGCCAGCGCAGGATGCGCCTCGGCCAGTGGCAGGCTGATCACGAAGGAGTCCGGCA
TCACGCCTGCCGGCAATTGCATCTGCCCGGCCAGGGCGATCGGCACCACGAACAGCGCGG
CCAGCACCAGGTAGATCGGGAAGACCCAGCGCGCGAGGTTGAGGTCGCGCGGTTCGATGT
TCTCCACCACCAGTACATGGAACTGCCGTGGCAGGCACATGATGGCGGTCATCGCCACGC
C
>NODE_293_length_1021_cov_2.590042
CTACCTGGGGGTGAACTACTGGGCCGCGCTGGGGCTGGTGCCGCGCCTGGGCCGTATCAA
TCCGCGCGACCCGCATATCCGCCTCCGCCTGGACAGCCAGCGCGAGCTGCTCGACCTGCA
ACAGGACGCCAGTGTCGACCTGGCGATTCGCTACGGCTTCGGTGACTACCCACGCATGCA
CAGCCAGTTCCTGCTGGCGGAACGCTTCGCCGTCTATGGCGCGCCGGCCCGGGTGGCCAC
CGCCGACGTGGAGGTGCCGGAGATGATCAGCGTGCGCTGGCACAACTCCGAGCTCTACGA
GCGCGGCTGGAAGGCCTGGTGCCAGGTGGCTGGCGAGGAGTGCCTGCTGGCCCAGGCGGT
GCAGCGCGAGTACGACGAGGAGTTCTACGCCCTGCAGGCGGCCATCGCCGGCCAGGGACT
GGTGCTGGCCAGCTCGCTGCTGGTGTCGGAAAGCGTGGAGAAGGGTTTGCTGGTGCCCTA
CCGCCCGGAAATAAACGTACCCGGCGCCCGCTACACCGCGCTCTGCGTACCGGGCCGCGA
GCGCCATCCGCCGGTGCGCGCCTTCCTCGACTGGCTGTCCGAAGAAGCTGCGCAAGCCGC
CGATCCGCTGATCGACAGCGCCGCCTGAGCCTGCCGCTGCACCCGCGCAGGGCGGCATTC
GCCGTGCGCGATGGGCAACCCGTGGGTAGAATCAAGCCTGCCGCAACAACAATTCTTCTT
TGCCAGGGACACGCCTCCTGCGTGATTCCACGGCACGGCCTGAGCCCCACTTCACCTCAG
GATTCCCATGACCACCGCGCAAGAAACCCGCTCCGGCAGTTGGCTGAACGTCATCGCCCT
GGCCATCGCCGCCTTCATCTTCAACACCACCGAGTTCGTCCCGGTGGGCCTGCTCAGCGA
CATCGGCGCGAGCTTCGGCATGCGCCCGGAGCAGACCGGGCTGATGCTCACGCTCTACGC
CTGGGTCGTCTCGCTGGCCTCGCTGCCGCTGATGCAGCTGGCCCGCAACCTGGACCGCCG
C
>NODE_294_length_1018_cov_0.677966
GGTCCGAAAAAAGGCCTTTTTTGGGGTATTTTCAAAAAATCATATCTCAGCGATTTTTCA
GTCTTTTTGGACGTGTAAGAGCTCGTTGGATTCGTCTACTCCCGTACTTTCAGAAAAAAA
ATACCCCATGATCAAATATATATATGTATATGTCGCCCCGTTTACTTAACCAACCCGTAA
CAAGGCCATTTTTGTGGCCATCTTTGAAGTCCTCTAGCTTTTTCAATTTTTGAGATATTT
AAACGAGGTTGACGGGCTTTTATTTGTGTGTTCAAGAGCTTTTGTTTGAGCCCAGGCTCG
TTTTCCTAAACCTATTGTGACCAGAAATATGGCGTTTCAAATATGGCGGTTTTTTCAAAA
GTTCGAATTTTCAAAGTCGAAAAGAAAAAAACGACTATTTTTCTAATTTTTTTGAAATAC
ATTTTCTAATAGCTGAAAGTATGTAGAAACACACCCATAACTTTTCGATTTGTGTTTTGC
GGTTTCCATCGAATAATTGCAGTTTGAAAATTGAAAATTTCGATTTTTTTGAAAAATCGC
CATATTGAAACCGTCATATCTCCGGTTCTATTGCATTTTAATCAACCGGTTTGGAACCAA
ATGAAAGCTCTTGGAAAGACAAAAAAAATGCTCCAAACCCGGTTCAAAAATATTAAAAAT
TGGCAGAGTGACATTGCTTCAAAGATGGGGATAACATTGACTTTTTCGGTCTTGAGACTG
ACTACGTTAACGCTTCTATACGTATATATATTATATATATTTTTGCATGTACTATTTTTT
CTGAAATGTAGGGCACTGGACGATTCCAACGAGCTGTCGCACGTTGAAAAAGATGGAAAA
TTCACTGAGCTATGAATTTTTCAAATTATACTCAAAAAAGCCCCTTTTTCGACCTTTTTT
TCATGTTTTCTAAAGAGTTAAAAATCGATGGGAAAAGGTAGAAAAAAGGGCTTTTTTGAG
TATATTTTGAAAAATTTATAGCTCAGTGAATTTTCCATCTTTTTCAACGTGCGACAGC
>NODE_295_length_1019_cov_3.353503
GACCAGCAGCGGGATTTTCCCGGCCGCGGTGATCTCGGCCATGGCCGCCAGGGCGTCGGT
GCGGAATTCCGCTGCCGAATAGGCCTCGCTGGGGTCACGGATGTCGATGAGGCGGTGTGG
GAACGCCTCCAGCACCTCGCGGGACGGCTTGGCAGTGCCAATGTCCATGCCGCGATAGAT
CAGTGCCGAATCCACGCTGATCAGCTCTACCGGCAGAAGACGCGCCAACGCCAGCGCCAG
GTCGGTCTTGCCGGCGGCGGTGGGACCCATGAGGAATATCGCAGGAGGCAGGGACATCGG
GGACTCGTTAATACGCACTGCGGGTCATTGCGAGCGGCGGAATCAATTGGAGCGCAGTTT
ACTGCACTTTCCTGAACGCAAGCTTACGAAAAATCAGCGCCCGCGCAGGAACAACTTGTC
CAGTTCGTCGAGTCCCAGTTGGGTCCAGGTCGGCCGACCATGGTTGCACTGGCCGCTGCG
CTCGGTCACTTCCATGTCGCGCAGAAGGCCGTTCATCTCCGGCAGCGTCAGGCGGCGGTT
GGCACGCACGGCGCCGTGGCAGGCCATGGTGCCGAGCAGCTCGTTGAGATGCGCCTGGAT
GCGGTCGCTGGTGCCATATTCCAGCAGGTCGGCGAGCACATCACGCACCAGCTGGGTGGC
CTCGGCCTGCTTGAGCAGCGCGGGAATCTGACGGATCGCCAGGGTTTCCGGGCCGAGCCG
CTGCAGCTCGAAGCCGAGCCGGGAGAACCAGGCCCCATGCTCTTCCGCGCAGTCCGCCTC
GCGCTCGCTGACAGCGATGGATTCGGGCACCAGCAGCGGCTGGCCACGCAGGCCTTCACT
GGCCATGGCGGTCTTCAGGCGCTCGTACATGATGCGCTCGTGGGCGGCGTGCATATCCAC
CAGCACCAGGCCATGGGCGTTCTCCGAAAGGATGTAGATCCCCTTGAGTTGCGCCAGGGC
ATAGCCCAGCGGCGGCACGTCCTGGCTGCTTTCCGGGAGCGCCTGGGCCGCCGGATCGG
>NODE_296_length_1019_cov_3.162420
CCAGCGACGACGGCCCGAACGCCTGGCTCGGCCCAGGCGCCGAAGACCACCTGCTGCGCA
AGATCGAACACTTCTACCAGCACCAGTTGCCGCTCTCGTCCACCACGGAAGGCCTCGCCG
TCGTACGCCAGTTCAGTCGCGCGGAGCCGGCCCCCGGACTGTGGCTCGGCGGCTACCTGT
TCTACTCCTGGCCCACGCCCTGTCCACCCCCCGTGGGCGCCAGCGACAACCACCAGCGCG
GCCGCTGGCTGCATCGGCGCGCCTGGCCGGCCTACCATGCCCTGCATCCGCACGGCTGGC
AGGCGCTGTCGCGCAAGGCCTGGCTATCTCCGACAGTCGAAGATGAATGCTGGAGCGCAG
AGCGCTTCGCCACCTGGCTGGCCGAGCTGCCCGAAGACGGCTTCCCGCAGATGCTGGTGC
GCCTGGAGCAACGGCACGGCCGCTGGCGGGAACAGGAACGGCTGTTCCTGGTGGGCGACC
GTTGGCCGCGGGTGCACAGCGGCTATTCGCGCTGAACAGCCAGCGCTTTCAATGCTTCAT
CCAGCGCCCGCCGCCCCTGCAGACCGCCACCGTGGATCGCGACAATGCGAGCGTCGCGCT
CGATGCGCCCTTCTGCGATCTCATTGCGCAAGGCCAGCAACAGTTTGCCGGTGTACAGGG
GCTCCAGCGGTACGCCGCTTGCGGCTTCGGTTGCGAGGATGAAGCGTGCCAGTGCCGCGT
CGATCCGCGCAAAGCCGCCACGGCTGGCATCGATCAGCCGGTATCCGGCATCGCCCGCGC
CGCCCTCCCTCAACAGTTCAGGCACCTGTGTTTCAATACCGTGCCCCGGCGGCACCGCCA
TGGCACCGACCACAGGATGCGCGCCGCGCTCACCCAGCACCAGGCCGGCCAGGGTCGTAC
CGGTGCCGCAGGCGACCCAGAGCTGCTGATAGTCAGCCCAGCCGATCTCGACGAGTTGCT
CGCGAATCCGCGCAACCAACGGCGAGCAGCCTTGCGCCCCCGCGAGCCCTCCGCCGCCC
>NODE_297_length_1017_cov_3.650000
AGCTGCGGTGTTTCCAATCACGCAGGAGCGCTGCTGCCAAATCGTTTACAGGCGGATCAG
CACCGATTTCAGCTCGGTGTAGTGCTCGATGGCGGCGGCGCCCATCTCGCGGCCGACGCC
CGACATCTTGAAGCCGCCGAAGGGCAGTGCCGGGTCCAGCGCGCTGTGGCAGTTGACCCA
CACCGAGCCCGACTTGATGCGCGGTACCATGCGGTGCACCGCCGCCAGGTCGTTGGACCA
GATGCTCGCACCCAGGCCGTAGGGGCTGTCGTTGGCCAGGCGCAGGGCGTCCTCGATGTC
GTCGAAGGGCATGGCGACCAGCACCGGGCCGAAGATTTCTTCCTGCACCAGCGGGTTCTT
CTGGTCGACGTCGACGATCACCGTGGGCTTGACGAAGTAGCCGGGGCCGAACTGCTCGCC
GCCGCAGGCGATGGTGGCGCCCTTGTCGCGGCCCAGTTCGATGTAGTCGAACACGCGCTT
CTGTTGCTTGGCCGAGATCAGCGGGCCCATGTCAATGCTCGGGTCCAGGCCGTTGCCCAG
CTTCATGCCGTTGGCGATGCCGGCGATGTCGGCGATCACGTTGTCGAAGTGCTTGCGCTG
CACGTACAGGCGCGAGCCGGCGCAGCAGACCTGGCCCTGGTTGAAGAAGATGGCCTGGGC
AGCGCCCGCGGCGGCGGTGGCGAGGTCGGCGTCGGCCATGACGATGGTCGGCGACTTGCC
GCCCAGCTCCAGGGTCACGCGGGTCATGTTGTCCATGGCCGCCTTGCCGATTTCCTTGCC
CACCGGGGTCGAGCCGGTGAAGGTCAGCTTGTCCACCAGCGGGTGGTGGGAGAGGGCAGC
GCCTGCGGTGATGCCGGTGCCGGTGACGACGTTGAACACGCCCGCCGGGTAACCGGCTTC
CAGAACAAGCTCGGCCAGCTTCAGGGCGGACAGCGGGGTTTCGTCGGCAGGCTTGAGGAC
CACGCTGCAGCCGGTGGCCAGCGCCGGGCCGAGCTTCCAGCAGGCGAGCAGGAGGGG
>NODE_298_length_1017_cov_2.572340
TGGGCGGTGGCGGAGGCATGCGCATCGGCGGGCGCGGCCTGAGCCTGGGTGGCGTGGCCA
TCGTGGTGATCATCGGCCTGCTTTCCGGCCAGGACCCGATGACCATCCTCGGCTCACTGC
TCGGCCAGATGGACGTCTCCCAGCAACAGGCGCCGAGCCGGCCGACCCAGGGCAAGCCCG
CCACCGGCAACGATCCGCAGGTGGAGTTCGTCCAGTCGATTCTCGGCGACACCGAGGATA
CCTGGGGCGAAATCTTCGCTCGCAGCAACCAGCAGTACGAGCAGCCCAAGCTGATCCTGT
TCAACGGCGGGGTGAACTCCGCGTGCGGCTTCGCCTCCTCGGCAGTCGGCCCGTTCTACT
GCCCCGGCGATCACCGTGTGTACCTCGACCTCGGTTTCTTCCGCGAGATGGAGCAGAAGT
TCTCCGCCGCCGGCGACTTCGCCCAGGCCTACGTGATCGCCCACGAAGTCGGCCACCACG
TGCAGAACCTGCTGGGCATCTCCGCGAAGATCAACGCCGCCCGCCAGCGCGGCGCGCGCA
TGGAAGGTGCCAACGGTCTGTCGGTGCGCCAGGAGTTGCAGGCCGACTGCTTCGCCGGTG
TCTGGGCCAATCACGCCCAGCAGCGCCTGAACTGGCTGGAACCGGGCGACGTCGAAGAAG
CGCTGAACGCCGCCAACGCCATCGGCGACGACCATCTGCAGCGCCAGGCGCGCGGCACGG
TGATGCCCGACTCCTTCACCCACGGCTCGTCCGCACAGCGTGTGCGCTGGTTCAAGATCG
GCTTCGAGAGCGGCGCGCCGGGCAAGTGCGACACGTTCAAGGCACAGACGCTGTAACGCT
TCTTCCCGGAAGAACACCTTGCAGGCGGATGCCATGCGCACTTCCGCCAGCAAACGCCAG
CGCAGGGGTTTCCCGAAGTACACAGATACATTGGCAGGCTGCCACGCGCCGTTACAGGTA
ACGGCCGAGCAGCTCGAGGAAGTACGCCGGATCGACCGGTTTGACCAGGAAGTCCAG
>NODE_299_length_1016_cov_3.605964
GAGGAGCGCGCCTGATGTTCTCCTTCCTGCGCCCCTATCCGTCCCCGCTGATCAGCCGTA
ACGGCATCGACATCGACTTCCCGCTGCTCGCGGGTTGTTTGGCGCTGCTCGGCCTTGGCC
TGGTGATGGTCACTTCGGCGTCCTCCGAAGTCGCCGCGGCGCAGTCTGGCAACCCGCTGT
ACTTCTCGGTCCGCCACCTGATCTACCTGGCCATCGGCTTCGTCGCTTGTGGCGTGACCA
TGATGGTGCCCATGGAGACCTGGCAGCGCCTGGGCTGGAAGCTGCTGGCCGTGGCCTTCG
TGCTGCTGGTGATGGTGATCACGCCCGGCATCGGCCGCGAGGTGAACGGCTCCATGCGCT
GGATCGGCTTCGGCCTGTTCAACATCCAGCCCTCGGAGATCGCCAAGGTCTTCGTGGTGA
TCTTCATGGCCGGCTACCTCGTCCGTCGCCAGGAAGAGGTGCGCGAGAGCTGGCTGGGCT
TCTTCAAGCCCTTCGTGGTGTTGCTGCCGATGGCTGGCCTGCTGCTGCGCGAGCCTGACT
TCGGCGCCACCGTCGTGATGATGGGCGCGGCCGCCGCGATGCTGTTCCTCGGCGGCGTCG
GCCTGTTCCGCTTTGGCCTGATGGTCGCGCTGGCGGTCGGCGCGGTAGTGCTGCTGATCC
AGACCCAGCCCTACCGGATGGCGCGCCTGACCAACTTCACCGACCCCTGGGCCGACCAGT
TCGGCGCGGGCTACCAGCTCAGCCAGGCGCTGATCGCCTTCGGCCGTGGCGGCTGGACCG
GCATGGGCCTGGGCAACAGCATCCAGAAGCAGTTCTACCTGCCGGAGGCGCACACCGACT
TCGTGTTCGCCGTGCTGGCCGAAGAATTGGGCATCGTCGGCGCCATGGCCACCGTCGGCC
TGTTCGTCTTCGTCAGCCTGCGCGCGCTGTACATCGGCATCTGGGCCGAGCAGTCGAAAC
AGTACTTCTCCGCCTACGTCGCCTATGGCCTGGCGTTCCTGTGGTTCGGCCAGTTC
>NODE_300_length_1016_cov_3.271565
AATTGCAGCACGACTTTCTACAGTTGCCCCATGCCCAGGTGGTCGAGCGCATCCTGTTGC
GCTGCCGGCAGGGGCGGGGTGAAGCGGATGGCGGGGAGTACGCCGATGGGGGTGGTACAG
ATGCAGAAGTCGGCGCTTTCAGCACCCACACGTACCTGCTCGCCAGACCAGTCGATAGCG
GTCACCGGCTGGTTGAGGCGGATATCCAGCCCTCCGGCGAGCTGCTCGACCAGCTGTGAA
TAACCCTGCGGCAGGAAGCGGTCGCCGGCGCCGACGCCTTCTTCGTCGAGGGCATCGACC
GACAGCGACTCCAGCGGCAGGCAGGCCTCCAGGACCAGGTTGGCGTCCAGGGCGAAACGA
GTGGCGCGACGGGTTTCATCGTCGCGATCTGCGAGATAGCGCGCGACACCGTCCACCAGC
GGCAGGTTGCGATCGATCCCGGCGCGCAGGGCTTCCCAGGCTGAGTCGATGTCCGGAACC
GGACCGTCCGCCGCGGCAGCCAGGGGCTGGCTGAAATCGGTTTCCCGCAGCGGCAGGCCG
AGCTGCCGGGCGCAGGCGGCCAGCGGGTTGTCGTCGAAGTGCTGCAGCCAGGCGGCGCCT
TCGTCCACCCGTACCGGGCCGAGGGCGATGCTGTGGACACGGCCACCGATGCGGGCGCGG
GCTTCCAGCACCACGCAGTCGATGCCGGCTTCGCTCAGTCGGCGCGCGGCGGCGATTCCG
GCGAAGCCCGCGCCGATCACCAGCACCCGGCGGGCGCCATTTTCAATGGCAACGTCGGCC
GCGCGCAGGCCGTCGTTCCACGCACCGTGGGTCATGGCCGGCGCGACGGGATTGCAGGCC
TCGCCGGCCAGCACCAGCTTGCCGCCGATGACCTCGCCCAAGCGGCGTCGATGCGCCGGC
GTGCCACCGGGCAGCAGGGTGCTGTAGGCGCCGCGGCTGAACGGATCGTCGCTCCAGTGG
GTGACGTGGAAGGCGGCAGGGCGGTGGCGAAGGCTGTCCATGGCGGTCTCGCTCAG
>NODE_301_length_1013_cov_0.653518
TGCGAAAAATACAACTTTCAAAATACACAAACGGCTACAACTTTCGACCGCAAGGGAATT
TTTAGACTTGCGACTTCTTGTTTTCAAGCTCCGCATCTACCCTTCAAAAAGAGACCACTC
GCGATAAATTTGATGGTACTAAGTCCGAGTTATCATGCTTTTAAGGGGGGTGCCTAGTCG
AAATTTTAATTTTTTACCAGACTTACCTACATAAACAATTTTTTTTTTCCTATTAGTACA
CAAAAAATGCAAGAAAAAGTGTATTTTATTTTTTCCAAACTCATTTATTGAACCAACAAA
AACACATAAATATCATTAAAATGCTATTAATTTAGTCTTTGATCATTTTAGTATTGGCGA
TGAACTATATCATACCATAATCTGGGATTATACGTATACATTCTACATTATAAATGAAGT
ACAACTATGGAACAGATTTTTTTAAACCCCGAACAAACAAAAATACAATTAAAATACCTC
AAATTTCAACAAAAAACATCATTTTTCAGTATATTTCAACAATAATTCCACTGCCAATTT
GGAAGGAAGATACGTATTAAAAAAGTGTTCCATAGTTTCAATCCTCATGTTATATAGAAT
ATGGACAGGTAATTCCAAGTCATGATGTGAATTGCTCCATCGCCAATTTTGGTTCAAACA
TTGATAAATCTTGGAAAATCATATTCGCAGAAAATTAACTTTCAATAAAAACACTCTATT
TCACTGTACACACTGTGACAACTATTGCTGATCCATTTGGAAAATTCCTAACCGATATAA
ATTGTTTCTTGGGTCTTTTAGTTTGAGTTTACGCTTACTAATTCAGTTGTAGATCCTGAT
ACTATTACTAGAACTGTCATTATAAAAGTCAGTCATTATACTATAAATTGAATTATATCT
ATTAACATTGACAAATTATCTATTGACATTCTTAGCACTATTCACAATTAGTAACAATAA
TCACCCAGATCTATCCCTGGATCTATCCGATAGGTAATTCTGGCTCTTTTTAA
>NODE_302_length_1010_cov_0.413020
TAGCGTGCAGTTGAAGAGGAGTAGCATATCGAGAGAACGTCAATGGCACGCAGTCGCCGA
CGTCCGAAAGTATCAACATCAACATAAAGGGTATCCCCGGTTAAGCGGGTCGAAATTGCA
CCCTAAATCGATTTCAAAATTAAGTTTATGAGTGGACTTTAGATCAAAAAAGATTAAGTT
TGCCGCCTCCCGGACCTTCCTAGACCCATCCCTTATATATATATATGCGAAAAACCGGGT
TTTTCACATTTTATTTTTTTTCTCTGGATCTAAAAAAGCTATCGACACCAGGTTGACGGC
ATTATATTCTATATATAACCTAGTATTACTGTGATTTTTTTCAAAAATATATATATAGGA
ACTAACCTAAAAAAATTATTTAAACTTTCAAACCTTTCTCAAAATTAGCCATTATAGGGT
GCAGGGCCAGATTTTTGTACAGAGGTCAGAATTACTCAGTTTTACCTCATAGAATTGGTT
TCAGATCGATAGGAGTGGTGCGCCATCTTGAAAAATCCAAAAAACCCATTTTTTTACGGT
TTTCGGCCGATAGCGCTCGACCTAAGGCAGTTACACTAAAACTGATGTCACCATCGTGTT
CTACGGGAAAAAATACATGGAAAATATGTACCACTTATCCTTTTGATTATTTCCCGATCA
CAAGAATATCAAACAATAGAAAAGCAGACCCTATCCGACGTCACAAATAGTCCCCCAACC
TTCATCTAAGATTTTTTTAGAATTAATTATCGATATTTATCGCCGCAGTCCTACATAATC
TTTCGTATTTTTTCCGTAGAATACGATAGTCACATCAGTTCTACCGTAGTTGCTTTGGTT
CAGCGTTTCCCGTGAAGAACGACTTCAAAACTTGATTTTTTTAATCATTTTTCTAGCATT
TTTCAATAATTTTCCTATCATTTTTTAAAATCATTTTTCTATCATTTTTTATCATTTTTC
TATAATTTTTTTTCATTTTCTATCATTTTTCTATCTTTTTTCTATTATTT
>NODE_303_length_1012_cov_3.202139
GCGCACCAGTGGCGGCGCTGTTCTCGATCATGACCAAGGTCGGCATCTACTCGATCCTGC
GGGTCTACACGCTGATCTTCGGCGACCAGGCCGGCGAACTGGCGAACCTGGCACAAGCCT
GGCTCTGGCCGCTGGCGTTGGCCGGGATCGTCGCTGGTGCGCTGGGCGCGCTGGCGGCGA
CCACGTTGCAAGGCCTGCTGTCCTATCTGGTGGTGGTCTCCGCCGGTACGCTGCTGGCAG
[truncated: 6,481,567 more chars]
