# Supplementary material for: Microbiome and plant cell transformation trigger insect gall induction in cassava
Source: Front Plant Sci. 2023 Nov 29;14:1237966. doi: 10.3389/fpls.2023.1237966 (PMC10731979; doi:10.3389/fpls.2023.1237966)
Supplement: Supplementary file 1 [file DataSheet_1.zip › Supplementary Material/Supplementary Data_6_Significant discrete GO terms from endophytic bacteria and possible insect endosymbiotic bacteria.xlsx]

## Sheet: goids_pval
GO.ID	Term	variable	value	group
GO:0009405	pathogenesis	KS	1.3e-08	Endophytic
GO:0051704	multi-organism process	KS	1.4e-08	Endophytic
GO:0006526	arginine biosynthetic process	KS	7.4e-07	Endophytic
GO:0008652	cellular amino acid biosynthetic process	KS	5e-06	Endophytic
GO:0044403	biological process involved in symbiotic interaction	KS	5.1e-06	Endophytic
GO:1901607	alpha-amino acid biosynthetic process	KS	1.5e-05	Endophytic
GO:0009168	purine ribonucleoside monophosphate biosynthetic process	KS	1.7e-05	Endophytic
GO:0006488	dolichol-linked oligosaccharide biosynthetic process	KS	2.1e-05	Endophytic
GO:0009152	purine ribonucleotide biosynthetic process	KS	2.3e-05	Endophytic
GO:0009063	cellular amino acid catabolic process	KS	3.7e-05	Endophytic
GO:0015986	ATP synthesis coupled proton transport	KS	6.2e-05	Endophytic
GO:0052572	response to host immune response	KS	6.6e-05	Endophytic
GO:1901606	alpha-amino acid catabolic process	KS	7.7e-05	Endophytic
GO:0034314	Arp2/3 complex-mediated actin nucleation	KS	9.1e-05	Endophytic
GO:0052803	imidazole-containing compound metabolic process	KS	9.1e-05	Endophytic
GO:0044272	sulfur compound biosynthetic process	KS	0.00017	Endophytic
GO:0000050	urea cycle	KS	0.00018	Endophytic
GO:0006897	endocytosis	KS	0.00022	Endophytic
GO:0071766	Actinobacterium-type cell wall biogenesis	KS	0.00024	Endophytic
GO:0017144	drug metabolic process	KS	0.00035	Endophytic
GO:0043650	dicarboxylic acid biosynthetic process	KS	0.00039	Endophytic
GO:0006418	tRNA aminoacylation for protein translation	KS	0.00043	Endophytic
GO:0051409	response to nitrosative stress	KS	0.00044	Endophytic
GO:0000105	histidine biosynthetic process	KS	0.00054	Endophytic
GO:0009073	aromatic amino acid family biosynthetic process	KS	0.00055	Endophytic
GO:1902904	negative regulation of supramolecular fiber organization	KS	0.00074	Endophytic
GO:0032258	cytoplasm to vacuole transport by the Cvt pathway	KS	0.00078	Endophytic
GO:0050776	regulation of immune response	KS	0.0008	Endophytic
GO:0051017	actin filament bundle assembly	KS	0.00085	Endophytic
GO:0000028	ribosomal small subunit assembly	KS	0.00091	Endophytic
GO:0097502	mannosylation	KS	0.00092	Endophytic
GO:0006633	fatty acid biosynthetic process	KS	0.00092	Endophytic
GO:0008203	cholesterol metabolic process	KS	0.00098	Endophytic
GO:0000725	recombinational repair	KS	0.00101	Endophytic
GO:0006541	glutamine metabolic process	KS	0.00105	Endophytic
GO:0052553	modulation by symbiont of host immune response	KS	0.00108	Endophytic
GO:0043604	amide biosynthetic process	KS	0.00124	Endophytic
GO:0006188	IMP biosynthetic process	KS	0.00127	Endophytic
GO:0051276	chromosome organization	KS	0.00128	Endophytic
GO:0016071	mRNA metabolic process	KS	0.00147	Endophytic
GO:0009097	isoleucine biosynthetic process	KS	0.00179	Endophytic
GO:0042537	benzene-containing compound metabolic process	KS	0.00188	Endophytic
GO:0006302	double-strand break repair	KS	0.00202	Endophytic
GO:0044255	cellular lipid metabolic process	KS	0.00207	Endophytic
GO:0046417	chorismate metabolic process	KS	0.00213	Endophytic
GO:0043388	positive regulation of DNA binding	KS	0.00215	Endophytic
GO:0008610	lipid biosynthetic process	KS	0.00229	Endophytic
GO:0019674	NAD metabolic process	KS	0.00237	Endophytic
GO:0006412	translation	KS	0.00264	Endophytic
GO:0016043	cellular component organization	KS	0.00275	Endophytic
GO:0006635	fatty acid beta-oxidation	KS	0.00279	Endophytic
GO:0006591	ornithine metabolic process	KS	0.00293	Endophytic
GO:0016114	terpenoid biosynthetic process	KS	0.00298	Endophytic
GO:1901659	glycosyl compound biosynthetic process	KS	0.00305	Endophytic
GO:0048522	positive regulation of cellular process	KS	0.00313	Endophytic
GO:1901566	organonitrogen compound biosynthetic process	KS	0.00316	Endophytic
GO:0016310	phosphorylation	KS	0.00326	Endophytic
GO:0006448	regulation of translational elongation	KS	0.00337	Endophytic
GO:0051052	regulation of DNA metabolic process	KS	0.0034	Endophytic
GO:0006113	fermentation	KS	0.00341	Endophytic
GO:0000147	actin cortical patch assembly	KS	0.00348	Endophytic
GO:0060631	regulation of meiosis I	KS	0.0036	Endophytic
GO:0030682	mitigation of host defenses by symbiont	KS	0.00362	Endophytic
GO:0033993	response to lipid	KS	0.00362	Endophytic
GO:0032502	developmental process	KS	0.00365	Endophytic
GO:0009251	glucan catabolic process	KS	0.00372	Endophytic
GO:0043649	dicarboxylic acid catabolic process	KS	0.00376	Endophytic
GO:0009086	methionine biosynthetic process	KS	0.0038	Endophytic
GO:0006531	aspartate metabolic process	KS	0.00388	Endophytic
GO:0006955	immune response	KS	0.00394	Endophytic
GO:0000480	endonucleolytic cleavage in 5'-ETS of tricistronic rRNA transcript (SSU-rRNA, 5.8S rRNA, LSU-rRNA)	KS	0.00428	Endophytic
GO:0006767	water-soluble vitamin metabolic process	KS	0.0043	Endophytic
GO:0072528	pyrimidine-containing compound biosynthetic process	KS	0.00436	Endophytic
GO:0032787	monocarboxylic acid metabolic process	KS	0.00445	Endophytic
GO:0009099	valine biosynthetic process	KS	0.00469	Endophytic
GO:0034613	cellular protein localization	KS	0.00469	Endophytic
GO:0033043	regulation of organelle organization	KS	0.00474	Endophytic
GO:0006464	cellular protein modification process	KS	0.00479	Endophytic
GO:0044238	primary metabolic process	KS	0.00485	Endophytic
GO:0015949	nucleobase-containing small molecule interconversion	KS	0.00496	Endophytic
GO:0061077	chaperone-mediated protein folding	KS	0.00501	Endophytic
GO:0051494	negative regulation of cytoskeleton organization	KS	0.00502	Endophytic
GO:0051261	protein depolymerization	KS	0.00503	Endophytic
GO:0016237	lysosomal microautophagy	KS	0.00507	Endophytic
GO:0006696	ergosterol biosynthetic process	KS	0.00522	Endophytic
GO:0019363	pyridine nucleotide biosynthetic process	KS	0.00525	Endophytic
GO:0006555	methionine metabolic process	KS	0.00549	Endophytic
GO:1903047	mitotic cell cycle process	KS	0.00577	Endophytic
GO:0010629	negative regulation of gene expression	KS	0.0059	Endophytic
GO:0006896	Golgi to vacuole transport	KS	0.00602	Endophytic
GO:0000282	cellular bud site selection	KS	0.00631	Endophytic
GO:0071704	organic substance metabolic process	KS	0.00641	Endophytic
GO:0019217	regulation of fatty acid metabolic process	KS	0.00641	Endophytic
GO:0090329	regulation of DNA-dependent DNA replication	KS	0.00643	Endophytic
GO:0046031	ADP metabolic process	KS	0.00643	Endophytic
GO:0042398	cellular modified amino acid biosynthetic process	KS	0.00646	Endophytic
GO:0019318	hexose metabolic process	KS	0.00671	Endophytic
GO:0090407	organophosphate biosynthetic process	KS	0.00686	Endophytic
GO:0034622	cellular protein-containing complex assembly	KS	0.00699	Endophytic
GO:0006526+101:131	arginine biosynthetic process	KS	3.3e-07	Endosymbiont
GO:0017144	drug metabolic process	KS	2.4e-06	Endosymbiont
GO:0009168	purine ribonucleoside monophosphate biosynthetic process	KS	4.8e-06	Endosymbiont
GO:0008652	cellular amino acid biosynthetic process	KS	6.2e-06	Endosymbiont
GO:0006488	dolichol-linked oligosaccharide biosynthetic process	KS	1.2e-05	Endosymbiont
GO:1901607	alpha-amino acid biosynthetic process	KS	1.5e-05	Endosymbiont
GO:0009152	purine ribonucleotide biosynthetic process	KS	1.6e-05	Endosymbiont
GO:0009063	cellular amino acid catabolic process	KS	2.8e-05	Endosymbiont
GO:0015986	ATP synthesis coupled proton transport	KS	3.2e-05	Endosymbiont
GO:0034314	Arp2/3 complex-mediated actin nucleation	KS	5.2e-05	Endosymbiont
GO:0009073	aromatic amino acid family biosynthetic process	KS	5.7e-05	Endosymbiont
GO:1901606	alpha-amino acid catabolic process	KS	6.5e-05	Endosymbiont
GO:0000050	urea cycle	KS	0.00011	Endosymbiont
GO:0015949	nucleobase-containing small molecule interconversion	KS	0.00014	Endosymbiont
GO:0006996	organelle organization	KS	0.00015	Endosymbiont
GO:0006418	tRNA aminoacylation for protein translation	KS	0.00016	Endosymbiont
GO:0016071	mRNA metabolic process	KS	0.00027	Endosymbiont
GO:0010629	negative regulation of gene expression	KS	0.00027	Endosymbiont
GO:0043604	amide biosynthetic process	KS	0.0003	Endosymbiont
GO:0052803	imidazole-containing compound metabolic process	KS	0.0003	Endosymbiont
GO:0000105	histidine biosynthetic process	KS	0.00032	Endosymbiont
GO:0006412	translation	KS	0.00038	Endosymbiont
GO:0032258	cytoplasm to vacuole transport by the Cvt pathway	KS	0.00039	Endosymbiont
GO:0000028	ribosomal small subunit assembly	KS	0.00045	Endosymbiont
GO:1902904	negative regulation of supramolecular fiber organization	KS	0.00045	Endosymbiont
GO:0009165	nucleotide biosynthetic process	KS	0.00047	Endosymbiont
GO:0009102	biotin biosynthetic process	KS	0.00048	Endosymbiont
GO:0006897	endocytosis	KS	0.0005	Endosymbiont
GO:0051017	actin filament bundle assembly	KS	0.00056	Endosymbiont
GO:0034622	cellular protein-containing complex assembly	KS	0.00056	Endosymbiont
GO:1901566	organonitrogen compound biosynthetic process	KS	0.00065	Endosymbiont
GO:0072528	pyrimidine-containing compound biosynthetic process	KS	0.0007	Endosymbiont
GO:0006091	generation of precursor metabolites and energy	KS	0.00075	Endosymbiont
GO:0006188	IMP biosynthetic process	KS	0.00087	Endosymbiont
GO:0016310	phosphorylation	KS	0.00106	Endosymbiont
GO:0042537	benzene-containing compound metabolic process	KS	0.00117	Endosymbiont
GO:0019674	NAD metabolic process	KS	0.00117	Endosymbiont
GO:0046417	chorismate metabolic process	KS	0.00135	Endosymbiont
GO:0006144	purine nucleobase metabolic process	KS	0.00142	Endosymbiont
GO:0043650	dicarboxylic acid biosynthetic process	KS	0.00167	Endosymbiont
GO:0006357	regulation of transcription by RNA polymerase II	KS	0.00181	Endosymbiont
GO:0034613	cellular protein localization	KS	0.00194	Endosymbiont
GO:0006591	ornithine metabolic process	KS	0.00195	Endosymbiont
GO:0009086	methionine biosynthetic process	KS	0.00197	Endosymbiont
GO:0022607	cellular component assembly	KS	0.00207	Endosymbiont
GO:0016114	terpenoid biosynthetic process	KS	0.00209	Endosymbiont
GO:0006448	regulation of translational elongation	KS	0.00215	Endosymbiont
GO:0032268	regulation of cellular protein metabolic process	KS	0.00227	Endosymbiont
GO:0052572	response to host immune response	KS	0.00228	Endosymbiont
GO:0060631	regulation of meiosis I	KS	0.00233	Endosymbiont
GO:0006955	immune response	KS	0.00234	Endosymbiont
GO:0098657	import into cell	KS	0.00235	Endosymbiont
GO:0000147	actin cortical patch assembly	KS	0.00236	Endosymbiont
GO:0019751	polyol metabolic process	KS	0.00241	Endosymbiont
GO:0009251	glucan catabolic process	KS	0.00241	Endosymbiont
GO:0000480	endonucleolytic cleavage in 5'-ETS of tricistronic rRNA transcript (SSU-rRNA, 5.8S rRNA, LSU-rRNA)	KS	0.00249	Endosymbiont
GO:0006531	aspartate metabolic process	KS	0.00264	Endosymbiont
GO:0042737	drug catabolic process	KS	0.0027	Endosymbiont
GO:0017001	antibiotic catabolic process	KS	0.00294	Endosymbiont
GO:0016237	lysosomal microautophagy	KS	0.00294	Endosymbiont
GO:0006696	ergosterol biosynthetic process	KS	0.00306	Endosymbiont
GO:0051494	negative regulation of cytoskeleton organization	KS	0.00317	Endosymbiont
GO:0090329	regulation of DNA-dependent DNA replication	KS	0.00317	Endosymbiont
GO:0051261	protein depolymerization	KS	0.00326	Endosymbiont
GO:0046031	ADP metabolic process	KS	0.00326	Endosymbiont
GO:0001505	regulation of neurotransmitter levels	KS	0.00328	Endosymbiont
GO:0019359	nicotinamide nucleotide biosynthetic process	KS	0.00331	Endosymbiont
GO:0048869	cellular developmental process	KS	0.00338	Endosymbiont
GO:0042255	ribosome assembly	KS	0.00338	Endosymbiont
GO:0006896	Golgi to vacuole transport	KS	0.00378	Endosymbiont
GO:0031325	positive regulation of cellular metabolic process	KS	0.0039	Endosymbiont
GO:0006555	methionine metabolic process	KS	0.00405	Endosymbiont
GO:0006886	intracellular protein transport	KS	0.0041	Endosymbiont
GO:0000282	cellular bud site selection	KS	0.00413	Endosymbiont
GO:0071840	cellular component organization or biogenesis	KS	0.00422	Endosymbiont
GO:0000472	endonucleolytic cleavage to generate mature 5'-end of SSU-rRNA from (SSU-rRNA, 5.8S rRNA, LSU-rRNA)	KS	0.00455	Endosymbiont
GO:0051704	multi-organism process	KS	0.0047	Endosymbiont
GO:0006553	lysine metabolic process	KS	0.00481	Endosymbiont
GO:0006261	DNA-dependent DNA replication	KS	0.00502	Endosymbiont
GO:0045333	cellular respiration	KS	0.00508	Endosymbiont
GO:0031297	replication fork processing	KS	0.00517	Endosymbiont
GO:0006551	leucine metabolic process	KS	0.00518	Endosymbiont
GO:0051053	negative regulation of DNA metabolic process	KS	0.00532	Endosymbiont
GO:0000724	double-strand break repair via homologous recombination	KS	0.00568	Endosymbiont
GO:0019318	hexose metabolic process	KS	0.00575	Endosymbiont
GO:0043094	cellular metabolic compound salvage	KS	0.00578	Endosymbiont
GO:0010604	positive regulation of macromolecule metabolic process	KS	0.00589	Endosymbiont
GO:0019646	aerobic electron transport chain	KS	0.00594	Endosymbiont
GO:0006270	DNA replication initiation	KS	0.00595	Endosymbiont
GO:0046653	tetrahydrofolate metabolic process	KS	0.00603	Endosymbiont
GO:0006783	heme biosynthetic process	KS	0.00611	Endosymbiont
GO:0033044	regulation of chromosome organization	KS	0.00634	Endosymbiont
GO:0006878	cellular copper ion homeostasis	KS	0.00639	Endosymbiont
GO:0006090	pyruvate metabolic process	KS	0.00642	Endosymbiont
GO:0006464	cellular protein modification process	KS	0.00649	Endosymbiont
GO:0042273	ribosomal large subunit biogenesis	KS	0.00651	Endosymbiont
GO:0072330	monocarboxylic acid biosynthetic process	KS	0.00659	Endosymbiont
GO:0051173	positive regulation of nitrogen compound metabolic process	KS	0.00662	Endosymbiont
GO:0071103	DNA conformation change	KS	0.00662	Endosymbiont
