# Supplementary material for: Microbiome and plant cell transformation trigger insect gall induction in cassava
Source: Front Plant Sci. 2023 Nov 29;14:1237966. doi: 10.3389/fpls.2023.1237966 (PMC10731979; doi:10.3389/fpls.2023.1237966)
Supplement: Supplementary file 1 [file DataSheet_1.zip › Supplementary Material/Supplementary Data_5_MegaBlast and Annotation of All Specific Gall Contigs.txt]

>Feature NODE_1_length_2501_cov_3.756601
207	497	gene
			locus_tag	IIDKNEEF_00001
207	497	CDS
			inference	ab initio prediction:Prodigal:002006
			locus_tag	IIDKNEEF_00001
			product	hypothetical protein
1051	1473	gene
			gene	walR
			locus_tag	IIDKNEEF_00002
1051	1473	CDS
			db_xref	COG:COG0745
			gene	walR
			inference	ab initio prediction:Prodigal:002006
			inference	similar to AA sequence:UniProtKB:Q9RDT5
			locus_tag	IIDKNEEF_00002
			product	Transcriptional regulatory protein WalR
1520	1885	gene
			gene	pleD
			locus_tag	IIDKNEEF_00003
1520	1885	CDS
			gene	pleD
			inference	ab initio prediction:Prodigal:002006
			inference	similar to AA sequence:UniProtKB:B8GZM2
			locus_tag	IIDKNEEF_00003
			product	Response regulator PleD
1940	2476	gene
			locus_tag	IIDKNEEF_00004
1940	2476	CDS
			inference	ab initio prediction:Prodigal:002006
			locus_tag	IIDKNEEF_00004
			product	hypothetical protein
>Feature NODE_2_length_2287_cov_3.453394
1166	63	gene
			gene	yjiA
			locus_tag	IIDKNEEF_00005
1166	63	CDS
			EC_number	3.6.-.-
			db_xref	COG:COG0523
			gene	yjiA
			inference	ab initio prediction:Prodigal:002006
			inference	similar to AA sequence:UniProtKB:P24203
			locus_tag	IIDKNEEF_00005
			product	P-loop guanosine triphosphatase YjiA
1402	1199	gene
			locus_tag	IIDKNEEF_00006
1402	1199	CDS
			inference	ab initio prediction:Prodigal:002006
			locus_tag	IIDKNEEF_00006
			product	hypothetical protein
2278	1415	gene
			gene	btsT
			locus_tag	IIDKNEEF_00007
2278	1415	CDS
			db_xref	COG:COG1966
			gene	btsT
			inference	ab initio prediction:Prodigal:002006
			inference	similar to AA sequence:UniProtKB:P39396
			locus_tag	IIDKNEEF_00007
			product	Pyruvate/proton symporter BtsT
>Feature NODE_3_length_2261_cov_2.668498
24	1340	gene
			locus_tag	IIDKNEEF_00008
24	1340	CDS
			inference	ab initio prediction:Prodigal:002006
			locus_tag	IIDKNEEF_00008
			product	hypothetical protein
1502	1966	gene
			gene	slyB_1
			locus_tag	IIDKNEEF_00009
1502	1966	CDS
			db_xref	COG:COG3133
			gene	slyB_1
			inference	ab initio prediction:Prodigal:002006
			inference	similar to AA sequence:UniProtKB:P0A1X0
			locus_tag	IIDKNEEF_00009
			product	Outer membrane lipoprotein SlyB
2245	2039	gene
			locus_tag	IIDKNEEF_00010
2245	2039	CDS
			inference	ab initio prediction:Prodigal:002006
			locus_tag	IIDKNEEF_00010
			product	hypothetical protein
>Feature NODE_4_length_2224_cov_3.194690
2173	38	gene
			gene	malT_1
			locus_tag	IIDKNEEF_00011
2173	38	CDS
			gene	malT_1
			inference	ab initio prediction:Prodigal:002006
			inference	protein motif:HAMAP:MF_01247
			locus_tag	IIDKNEEF_00011
			product	HTH-type transcriptional regulator MalT
>Feature NODE_5_length_2134_cov_3.492465
5	334	gene
			gene	rsmI
			locus_tag	IIDKNEEF_00012
5	334	CDS
			EC_number	2.1.1.198
			db_xref	COG:COG0313
			gene	rsmI
			inference	ab initio prediction:Prodigal:002006
			inference	similar to AA sequence:UniProtKB:P67087
			locus_tag	IIDKNEEF_00012
			product	Ribosomal RNA small subunit methyltransferase I
1039	1494	gene
			gene	mraZ
			locus_tag	IIDKNEEF_00013
1039	1494	CDS
			db_xref	COG:COG2001
			gene	mraZ
			inference	ab initio prediction:Prodigal:002006
			inference	similar to AA sequence:UniProtKB:P22186
			locus_tag	IIDKNEEF_00013
			product	Transcriptional regulator MraZ
1933	1649	gene
			locus_tag	IIDKNEEF_00014
1933	1649	CDS
			inference	ab initio prediction:Prodigal:002006
			locus_tag	IIDKNEEF_00014
			product	hypothetical protein
>Feature NODE_6_length_2131_cov_1.279319
>Feature NODE_7_length_2015_cov_3.367389
9	272	gene
			locus_tag	IIDKNEEF_00015
9	272	CDS
			inference	ab initio prediction:Prodigal:002006
			locus_tag	IIDKNEEF_00015
			product	hypothetical protein
1026	229	gene
			gene	panB_1
			locus_tag	IIDKNEEF_00016
1026	229	CDS
			EC_number	2.1.2.11
			gene	panB_1
			inference	ab initio prediction:Prodigal:002006
			inference	similar to AA sequence:UniProtKB:Q2SYZ1
			locus_tag	IIDKNEEF_00016
			product	3-methyl-2-oxobutanoate hydroxymethyltransferase
1653	1168	gene
			gene	folK
			locus_tag	IIDKNEEF_00017
1653	1168	CDS
			EC_number	2.7.6.3
			db_xref	COG:COG0801
			gene	folK
			inference	ab initio prediction:Prodigal:002006
			inference	similar to AA sequence:UniProtKB:P26281
			locus_tag	IIDKNEEF_00017
			product	2-amino-4-hydroxy-6-hydroxymethyldihydropteridine pyrophosphokinase
1988	1650	gene
			gene	pcnB
			locus_tag	IIDKNEEF_00018
1988	1650	CDS
			EC_number	2.7.7.19
			gene	pcnB
			inference	ab initio prediction:Prodigal:002006
			inference	protein motif:HAMAP:MF_00957
			locus_tag	IIDKNEEF_00018
			product	Poly(A) polymerase I
>Feature NODE_8_length_2013_cov_3.775310
10	975	gene
			gene	hprA
			locus_tag	IIDKNEEF_00019
10	975	CDS
			EC_number	1.1.1.29
			db_xref	COG:COG1052
			gene	hprA
			inference	ab initio prediction:Prodigal:002006
			inference	similar to AA sequence:UniProtKB:Q59516
			locus_tag	IIDKNEEF_00019
			product	Glycerate dehydrogenase
972	1736	gene
			locus_tag	IIDKNEEF_00020
972	1736	CDS
			inference	ab initio prediction:Prodigal:002006
			locus_tag	IIDKNEEF_00020
			product	hypothetical protein
>Feature NODE_9_length_1978_cov_0.702262
>Feature NODE_10_length_1938_cov_3.565825
230	742	gene
			locus_tag	IIDKNEEF_00021
230	742	CDS
			inference	ab initio prediction:Prodigal:002006
			locus_tag	IIDKNEEF_00021
			product	hypothetical protein
1646	744	gene
			gene	dmlR_1
			locus_tag	IIDKNEEF_00022
1646	744	CDS
			gene	dmlR_1
			inference	ab initio prediction:Prodigal:002006
			inference	similar to AA sequence:UniProtKB:P76250
			locus_tag	IIDKNEEF_00022
			product	HTH-type transcriptional regulator DmlR
>Feature NODE_11_length_1888_cov_3.099393
30	518	gene
			locus_tag	IIDKNEEF_00023
30	518	CDS
			inference	ab initio prediction:Prodigal:002006
			locus_tag	IIDKNEEF_00023
			product	hypothetical protein
539	1012	gene
			locus_tag	IIDKNEEF_00024
539	1012	CDS
			inference	ab initio prediction:Prodigal:002006
			locus_tag	IIDKNEEF_00024
			product	hypothetical protein
1737	1126	gene
			locus_tag	IIDKNEEF_00025
1737	1126	CDS
			inference	ab initio prediction:Prodigal:002006
			locus_tag	IIDKNEEF_00025
			product	hypothetical protein
>Feature NODE_12_length_1879_cov_3.462819
1071	10	gene
			locus_tag	IIDKNEEF_00026
1071	10	CDS
			inference	ab initio prediction:Prodigal:002006
			locus_tag	IIDKNEEF_00026
			product	hypothetical protein
1863	1087	gene
			locus_tag	IIDKNEEF_00027
1863	1087	CDS
			inference	ab initio prediction:Prodigal:002006
			locus_tag	IIDKNEEF_00027
			product	hypothetical protein
>Feature NODE_13_length_1866_cov_0.552823
>Feature NODE_14_length_1851_cov_3.491545
1128	370	gene
			locus_tag	IIDKNEEF_00028
1128	370	CDS
			inference	ab initio prediction:Prodigal:002006
			locus_tag	IIDKNEEF_00028
			product	hypothetical protein
1647	1237	gene
			gene	rutC_1
			locus_tag	IIDKNEEF_00029
1647	1237	CDS
			EC_number	1.-.-.-
			gene	rutC_1
			inference	ab initio prediction:Prodigal:002006
			inference	protein motif:HAMAP:MF_00831
			locus_tag	IIDKNEEF_00029
			product	Putative aminoacrylate peracid reductase RutC
1842	1651	gene
			locus_tag	IIDKNEEF_00030
1842	1651	CDS
			inference	ab initio prediction:Prodigal:002006
			locus_tag	IIDKNEEF_00030
			product	hypothetical protein
>Feature NODE_15_length_1836_cov_3.021603
103	279	gene
			locus_tag	IIDKNEEF_00031
103	279	CDS
			inference	ab initio prediction:Prodigal:002006
			locus_tag	IIDKNEEF_00031
			product	hypothetical protein
309	767	gene
			locus_tag	IIDKNEEF_00032
309	767	CDS
			inference	ab initio prediction:Prodigal:002006
			locus_tag	IIDKNEEF_00032
			product	hypothetical protein
1667	921	gene
			locus_tag	IIDKNEEF_00033
1667	921	CDS
			inference	ab initio prediction:Prodigal:002006
			locus_tag	IIDKNEEF_00033
			product	hypothetical protein
1824	1669	gene
			locus_tag	IIDKNEEF_00034
1824	1669	CDS
			inference	ab initio prediction:Prodigal:002006
			locus_tag	IIDKNEEF_00034
			product	hypothetical protein
>Feature NODE_16_length_1797_cov_2.919767
1340	30	gene
			gene	paaH_1
			locus_tag	IIDKNEEF_00035
1340	30	CDS
			EC_number	1.1.1.-
			db_xref	COG:COG1250
			gene	paaH_1
			inference	ab initio prediction:Prodigal:002006
			inference	similar to AA sequence:UniProtKB:P76083
			locus_tag	IIDKNEEF_00035
			product	3-hydroxyadipyl-CoA dehydrogenase
1795	1472	gene
			gene	pcaF
			locus_tag	IIDKNEEF_00036
1795	1472	CDS
			EC_number	2.3.1.174
			gene	pcaF
			inference	ab initio prediction:Prodigal:002006
			inference	similar to AA sequence:UniProtKB:Q8VPF1
			locus_tag	IIDKNEEF_00036
			product	Beta-ketoadipyl-CoA thiolase
>Feature NODE_17_length_1783_cov_3.393318
905	48	gene
			gene	cmpR_1
			locus_tag	IIDKNEEF_00037
905	48	CDS
			gene	cmpR_1
			inference	ab initio prediction:Prodigal:002006
			inference	similar to AA sequence:UniProtKB:Q55459
			locus_tag	IIDKNEEF_00037
			product	HTH-type transcriptional activator CmpR
1222	989	gene
			locus_tag	IIDKNEEF_00038
1222	989	CDS
			inference	ab initio prediction:Prodigal:002006
			locus_tag	IIDKNEEF_00038
			product	hypothetical protein
1768	1367	gene
			locus_tag	IIDKNEEF_00039
1768	1367	CDS
			inference	ab initio prediction:Prodigal:002006
			locus_tag	IIDKNEEF_00039
			product	hypothetical protein
>Feature NODE_18_length_1769_cov_2.668440
1263	403	gene
			locus_tag	IIDKNEEF_00040
1263	403	CDS
			inference	ab initio prediction:Prodigal:002006
			locus_tag	IIDKNEEF_00040
			product	hypothetical protein
1623	1330	gene
			locus_tag	IIDKNEEF_00041
1623	1330	CDS
			inference	ab initio prediction:Prodigal:002006
			locus_tag	IIDKNEEF_00041
			product	hypothetical protein
>Feature NODE_19_length_1763_cov_2.676157
80	1201	gene
			locus_tag	IIDKNEEF_00042
80	1201	CDS
			inference	ab initio prediction:Prodigal:002006
			locus_tag	IIDKNEEF_00042
			product	hypothetical protein
>Feature NODE_20_length_1735_cov_3.138721
494	583	gene
			locus_tag	IIDKNEEF_00043
494	583	CDS
			inference	ab initio prediction:Prodigal:002006
			locus_tag	IIDKNEEF_00043
			product	hypothetical protein
1321	641	gene
			gene	cysT
			locus_tag	IIDKNEEF_00044
1321	641	CDS
			db_xref	COG:COG0555
			gene	cysT
			inference	ab initio prediction:Prodigal:002006
			inference	similar to AA sequence:UniProtKB:P27367
			locus_tag	IIDKNEEF_00044
			product	Sulfate transport system permease protein CysT
1653	1339	gene
			gene	modA
			locus_tag	IIDKNEEF_00045
1653	1339	CDS
			db_xref	COG:COG0725
			gene	modA
			inference	ab initio prediction:Prodigal:002006
			inference	similar to AA sequence:UniProtKB:P37329
			locus_tag	IIDKNEEF_00045
			product	Molybdate-binding protein ModA
>Feature NODE_21_length_1726_cov_2.522135
44	787	gene
			locus_tag	IIDKNEEF_00046
44	787	CDS
			inference	ab initio prediction:Prodigal:002006
			locus_tag	IIDKNEEF_00046
			product	hypothetical protein
788	1681	gene
			gene	gltC_1
			locus_tag	IIDKNEEF_00047
788	1681	CDS
			gene	gltC_1
			inference	ab initio prediction:Prodigal:002006
			inference	similar to AA sequence:UniProtKB:P20668
			locus_tag	IIDKNEEF_00047
			product	HTH-type transcriptional regulator GltC
>Feature NODE_22_length_1716_cov_3.129347
474	1061	gene
			locus_tag	IIDKNEEF_00048
474	1061	CDS
			inference	ab initio prediction:Prodigal:002006
			locus_tag	IIDKNEEF_00048
			product	hypothetical protein
1287	904	gene
			locus_tag	IIDKNEEF_00049
1287	904	CDS
			inference	ab initio prediction:Prodigal:002006
			locus_tag	IIDKNEEF_00049
			product	hypothetical protein
1404	1306	gene
			locus_tag	IIDKNEEF_00050
1404	1306	CDS
			inference	ab initio prediction:Prodigal:002006
			locus_tag	IIDKNEEF_00050
			product	hypothetical protein
1665	1513	gene
			locus_tag	IIDKNEEF_00051
1665	1513	CDS
			inference	ab initio prediction:Prodigal:002006
			locus_tag	IIDKNEEF_00051
			product	hypothetical protein
>Feature NODE_23_length_1705_cov_0.902334
569	1000	gene
			locus_tag	IIDKNEEF_00052
569	1000	CDS
			inference	ab initio prediction:Prodigal:002006
			locus_tag	IIDKNEEF_00052
			product	hypothetical protein
>Feature NODE_24_length_1670_cov_2.657250
51	344	gene
			locus_tag	IIDKNEEF_00053
51	344	CDS
			inference	ab initio prediction:Prodigal:002006
			locus_tag	IIDKNEEF_00053
			product	hypothetical protein
1634	438	gene
			gene	mcpQ_1
			locus_tag	IIDKNEEF_00054
1634	438	CDS
			db_xref	COG:COG0840
			gene	mcpQ_1
			inference	ab initio prediction:Prodigal:002006
			inference	similar to AA sequence:UniProtKB:Q88D09
			locus_tag	IIDKNEEF_00054
			product	Methyl-accepting chemotaxis protein McpQ
>Feature NODE_25_length_1644_cov_3.001276
446	9	gene
			locus_tag	IIDKNEEF_00055
446	9	CDS
			inference	ab initio prediction:Prodigal:002006
			locus_tag	IIDKNEEF_00055
			product	hypothetical protein
883	677	gene
			locus_tag	IIDKNEEF_00056
883	677	CDS
			inference	ab initio prediction:Prodigal:002006
			locus_tag	IIDKNEEF_00056
			product	hypothetical protein
1532	873	gene
			locus_tag	IIDKNEEF_00057
1532	873	CDS
			inference	ab initio prediction:Prodigal:002006
			locus_tag	IIDKNEEF_00057
			product	hypothetical protein
1637	1536	gene
			locus_tag	IIDKNEEF_00058
1637	1536	CDS
			inference	ab initio prediction:Prodigal:002006
			locus_tag	IIDKNEEF_00058
			product	hypothetical protein
>Feature NODE_26_length_1609_cov_0.572454
>Feature NODE_27_length_1588_cov_3.364659
7	1233	gene
			gene	metH
			locus_tag	IIDKNEEF_00059
7	1233	CDS
			EC_number	2.1.1.13
			db_xref	COG:COG0646
			gene	metH
			inference	ab initio prediction:Prodigal:002006
			inference	similar to AA sequence:UniProtKB:P13009
			locus_tag	IIDKNEEF_00059
			product	Methionine synthase
>Feature NODE_28_length_1582_cov_2.914950
46	258	gene
			locus_tag	IIDKNEEF_00060
46	258	CDS
			inference	ab initio prediction:Prodigal:002006
			locus_tag	IIDKNEEF_00060
			product	hypothetical protein
277	885	gene
			locus_tag	IIDKNEEF_00061
277	885	CDS
			inference	ab initio prediction:Prodigal:002006
			locus_tag	IIDKNEEF_00061
			product	hypothetical protein
977	1531	gene
			gene	yceD
			locus_tag	IIDKNEEF_00062
977	1531	CDS
			db_xref	COG:COG1399
			gene	yceD
			inference	ab initio prediction:Prodigal:002006
			inference	similar to AA sequence:UniProtKB:P0AB28
			locus_tag	IIDKNEEF_00062
			product	Large ribosomal RNA subunit accumulation protein YceD
>Feature NODE_29_length_1576_cov_2.943963
22	453	gene
			gene	fadD
			locus_tag	IIDKNEEF_00063
22	453	CDS
			EC_number	6.2.1.3
			db_xref	COG:COG0318
			gene	fadD
			inference	ab initio prediction:Prodigal:002006
			inference	similar to AA sequence:UniProtKB:P69451
			locus_tag	IIDKNEEF_00063
			product	Long-chain-fatty-acid--CoA ligase
719	549	gene
			locus_tag	IIDKNEEF_00064
719	549	CDS
			inference	ab initio prediction:Prodigal:002006
			locus_tag	IIDKNEEF_00064
			product	hypothetical protein
1439	1071	gene
			locus_tag	IIDKNEEF_00065
1439	1071	CDS
			inference	ab initio prediction:Prodigal:002006
			locus_tag	IIDKNEEF_00065
			product	hypothetical protein
>Feature NODE_30_length_1574_cov_2.750167
101	499	gene
			gene	ybaN
			locus_tag	IIDKNEEF_00066
101	499	CDS
			db_xref	COG:COG2832
			gene	ybaN
			inference	ab initio prediction:Prodigal:002006
			inference	similar to AA sequence:UniProtKB:P0AAR5
			locus_tag	IIDKNEEF_00066
			product	Inner membrane protein YbaN
1570	575	gene
			gene	czcS
			locus_tag	IIDKNEEF_00067
1570	575	CDS
			EC_number	2.7.13.3
			gene	czcS
			inference	ab initio prediction:Prodigal:002006
			inference	similar to AA sequence:UniProtKB:Q44007
			locus_tag	IIDKNEEF_00067
			product	Sensor protein CzcS
>Feature NODE_31_length_1566_cov_3.499664
117	464	gene
			locus_tag	IIDKNEEF_00068
117	464	CDS
			inference	ab initio prediction:Prodigal:002006
			locus_tag	IIDKNEEF_00068
			product	hypothetical protein
464	931	gene
			locus_tag	IIDKNEEF_00069
464	931	CDS
			inference	ab initio prediction:Prodigal:002006
			locus_tag	IIDKNEEF_00069
			product	hypothetical protein
1107	1529	gene
			locus_tag	IIDKNEEF_00070
1107	1529	CDS
			inference	ab initio prediction:Prodigal:002006
			locus_tag	IIDKNEEF_00070
			product	hypothetical protein
>Feature NODE_32_length_1563_cov_3.014132
39	326	gene
			locus_tag	IIDKNEEF_00071
39	326	CDS
			inference	ab initio prediction:Prodigal:002006
			locus_tag	IIDKNEEF_00071
			product	hypothetical protein
372	1469	gene
			locus_tag	IIDKNEEF_00072
372	1469	CDS
			inference	ab initio prediction:Prodigal:002006
			locus_tag	IIDKNEEF_00072
			product	hypothetical protein
1557	1387	gene
			locus_tag	IIDKNEEF_00073
1557	1387	CDS
			inference	ab initio prediction:Prodigal:002006
			locus_tag	IIDKNEEF_00073
			product	hypothetical protein
>Feature NODE_33_length_1562_cov_2.656566
40	1350	gene
			gene	gor_1
			locus_tag	IIDKNEEF_00074
40	1350	CDS
			EC_number	1.8.1.7
			db_xref	COG:COG1249
			gene	gor_1
			inference	ab initio prediction:Prodigal:002006
			inference	similar to AA sequence:UniProtKB:P06715
			locus_tag	IIDKNEEF_00074
			product	Glutathione reductase
1544	1425	gene
			locus_tag	IIDKNEEF_00075
1544	1425	CDS
			inference	ab initio prediction:Prodigal:002006
			locus_tag	IIDKNEEF_00075
			product	hypothetical protein
>Feature NODE_34_length_1555_cov_3.866035
450	596	gene
			locus_tag	IIDKNEEF_00076
450	596	CDS
			inference	ab initio prediction:Prodigal:002006
			locus_tag	IIDKNEEF_00076
			product	hypothetical protein
603	749	gene
			locus_tag	IIDKNEEF_00077
603	749	CDS
			inference	ab initio prediction:Prodigal:002006
			locus_tag	IIDKNEEF_00077
			product	hypothetical protein
1436	849	gene
			gene	sseA
			locus_tag	IIDKNEEF_00078
1436	849	CDS
			EC_number	2.8.1.2
			db_xref	COG:COG2897
			gene	sseA
			inference	ab initio prediction:Prodigal:002006
			inference	similar to AA sequence:UniProtKB:P31142
			locus_tag	IIDKNEEF_00078
			product	3-mercaptopyruvate sulfurtransferase
>Feature NODE_35_length_1535_cov_3.059671
138	398	gene
			locus_tag	IIDKNEEF_00079
138	398	CDS
			inference	ab initio prediction:Prodigal:002006
			locus_tag	IIDKNEEF_00079
			product	hypothetical protein
1509	559	gene
			gene	hipO_1
			locus_tag	IIDKNEEF_00080
1509	559	CDS
			EC_number	3.5.1.32
			db_xref	COG:COG1473
			gene	hipO_1
			inference	ab initio prediction:Prodigal:002006
			inference	similar to AA sequence:UniProtKB:P45493
			locus_tag	IIDKNEEF_00080
			product	Hippurate hydrolase
>Feature NODE_36_length_1533_cov_3.456044
112	957	gene
			locus_tag	IIDKNEEF_00081
112	957	CDS
			inference	ab initio prediction:Prodigal:002006
			locus_tag	IIDKNEEF_00081
			product	hypothetical protein
911	1159	gene
			locus_tag	IIDKNEEF_00082
911	1159	CDS
			inference	ab initio prediction:Prodigal:002006
			locus_tag	IIDKNEEF_00082
			product	hypothetical protein
1446	1093	gene
			gene	paaJ
			locus_tag	IIDKNEEF_00083
1446	1093	CDS
			EC_number	2.3.1.174
			db_xref	COG:COG0183
			gene	paaJ
			inference	ab initio prediction:Prodigal:002006
			inference	similar to AA sequence:UniProtKB:P0C7L2
			locus_tag	IIDKNEEF_00083
			product	3-oxoadipyl-CoA/3-oxo-5,6-dehydrosuberyl-CoA thiolase
>Feature NODE_37_length_1532_cov_3.186254
54	905	gene
			gene	rpoA
			locus_tag	IIDKNEEF_00084
54	905	CDS
			EC_number	2.7.7.6
			gene	rpoA
			inference	ab initio prediction:Prodigal:002006
			inference	similar to AA sequence:UniProtKB:Q664U6
			locus_tag	IIDKNEEF_00084
			product	DNA-directed RNA polymerase subunit alpha
949	1338	gene
			gene	rplQ
			locus_tag	IIDKNEEF_00085
949	1338	CDS
			db_xref	COG:COG0203
			gene	rplQ
			inference	ab initio prediction:Prodigal:002006
			inference	similar to AA sequence:UniProtKB:P0AG44
			locus_tag	IIDKNEEF_00085
			product	50S ribosomal protein L17
>Feature NODE_38_length_1530_cov_2.136958
45	785	gene
			locus_tag	IIDKNEEF_00086
45	785	CDS
			inference	ab initio prediction:Prodigal:002006
			locus_tag	IIDKNEEF_00086
			product	hypothetical protein
757	1218	gene
			locus_tag	IIDKNEEF_00087
757	1218	CDS
			inference	ab initio prediction:Prodigal:002006
			locus_tag	IIDKNEEF_00087
			product	hypothetical protein
1473	1339	gene
			locus_tag	IIDKNEEF_00088
1473	1339	CDS
			inference	ab initio prediction:Prodigal:002006
			locus_tag	IIDKNEEF_00088
			product	hypothetical protein
>Feature NODE_39_length_1528_cov_3.311509
1519	143	gene
			gene	mdtC
			locus_tag	IIDKNEEF_00089
1519	143	CDS
			gene	mdtC
			inference	ab initio prediction:Prodigal:002006
			inference	similar to AA sequence:UniProtKB:Q1R9Z5
			locus_tag	IIDKNEEF_00089
			product	Multidrug resistance protein MdtC
>Feature NODE_40_length_1512_cov_3.291986
3	416	gene
			gene	ramA
			locus_tag	IIDKNEEF_00090
3	416	CDS
			EC_number	3.5.1.100
			gene	ramA
			inference	ab initio prediction:Prodigal:002006
			inference	similar to AA sequence:UniProtKB:Q75SP7
			locus_tag	IIDKNEEF_00090
			product	(R)-stereoselective amidase
883	368	gene
			locus_tag	IIDKNEEF_00091
883	368	CDS
			inference	ab initio prediction:Prodigal:002006
			locus_tag	IIDKNEEF_00091
			product	hypothetical protein
1473	1006	gene
			locus_tag	IIDKNEEF_00092
1473	1006	CDS
			inference	ab initio prediction:Prodigal:002006
			locus_tag	IIDKNEEF_00092
			product	hypothetical protein
>Feature NODE_41_length_1510_cov_3.334264
1238	246	gene
			locus_tag	IIDKNEEF_00093
1238	246	CDS
			inference	ab initio prediction:Prodigal:002006
			locus_tag	IIDKNEEF_00093
			product	hypothetical protein
>Feature NODE_42_length_1502_cov_2.791579
49	477	gene
			locus_tag	IIDKNEEF_00094
49	477	CDS
			inference	ab initio prediction:Prodigal:002006
			locus_tag	IIDKNEEF_00094
			product	hypothetical protein
1137	595	gene
			locus_tag	IIDKNEEF_00095
1137	595	CDS
			inference	ab initio prediction:Prodigal:002006
			locus_tag	IIDKNEEF_00095
			product	hypothetical protein
1398	1249	gene
			locus_tag	IIDKNEEF_00096
1398	1249	CDS
			inference	ab initio prediction:Prodigal:002006
			locus_tag	IIDKNEEF_00096
			product	hypothetical protein
>Feature NODE_43_length_1484_cov_2.762615
59	220	gene
			locus_tag	IIDKNEEF_00097
59	220	CDS
			inference	ab initio prediction:Prodigal:002006
			locus_tag	IIDKNEEF_00097
			product	hypothetical protein
991	512	gene
			gene	fecA_1
			locus_tag	IIDKNEEF_00098
991	512	CDS
			db_xref	COG:COG4772
			gene	fecA_1
			inference	ab initio prediction:Prodigal:002006
			inference	similar to AA sequence:UniProtKB:P13036
			locus_tag	IIDKNEEF_00098
			product	Fe(3+) dicitrate transport protein FecA
1441	1010	gene
			gene	fecA_2
			locus_tag	IIDKNEEF_00099
1441	1010	CDS
			db_xref	COG:COG4772
			gene	fecA_2
			inference	ab initio prediction:Prodigal:002006
			inference	similar to AA sequence:UniProtKB:P13036
			locus_tag	IIDKNEEF_00099
			product	Fe(3+) dicitrate transport protein FecA
>Feature NODE_44_length_1480_cov_3.039202
716	1219	gene
			gene	fecI_1
			locus_tag	IIDKNEEF_00100
716	1219	CDS
			db_xref	COG:COG1595
			gene	fecI_1
			inference	ab initio prediction:Prodigal:002006
			inference	similar to AA sequence:UniProtKB:P23484
			locus_tag	IIDKNEEF_00100
			product	putative RNA polymerase sigma factor FecI
1344	1201	gene
			locus_tag	IIDKNEEF_00101
1344	1201	CDS
			inference	ab initio prediction:Prodigal:002006
			locus_tag	IIDKNEEF_00101
			product	hypothetical protein
>Feature NODE_45_length_1474_cov_2.957767
99	1370	gene
			gene	gshA
			locus_tag	IIDKNEEF_00102
99	1370	CDS
			EC_number	6.3.2.2
			db_xref	COG:COG2918
			gene	gshA
			inference	ab initio prediction:Prodigal:002006
			inference	similar to AA sequence:UniProtKB:P0A6W9
			locus_tag	IIDKNEEF_00102
			product	Glutamate--cysteine ligase
>Feature NODE_46_length_1470_cov_3.684853
112	579	gene
			locus_tag	IIDKNEEF_00103
112	579	CDS
			inference	ab initio prediction:Prodigal:002006
			locus_tag	IIDKNEEF_00103
			product	hypothetical protein
598	783	gene
			locus_tag	IIDKNEEF_00104
598	783	CDS
			inference	ab initio prediction:Prodigal:002006
			locus_tag	IIDKNEEF_00104
			product	hypothetical protein
859	1224	gene
			locus_tag	IIDKNEEF_00105
859	1224	CDS
			inference	ab initio prediction:Prodigal:002006
			locus_tag	IIDKNEEF_00105
			product	hypothetical protein
>Feature NODE_47_length_1470_cov_3.187365
1458	460	gene
			gene	ycaD
			locus_tag	IIDKNEEF_00106
1458	460	CDS
			gene	ycaD
			inference	ab initio prediction:Prodigal:002006
			inference	similar to AA sequence:UniProtKB:P21503
			locus_tag	IIDKNEEF_00106
			product	putative MFS-type transporter YcaD
>Feature NODE_48_length_1466_cov_3.790497
1197	826	gene
			locus_tag	IIDKNEEF_00107
1197	826	CDS
			inference	ab initio prediction:Prodigal:002006
			locus_tag	IIDKNEEF_00107
			product	hypothetical protein
>Feature NODE_49_length_1464_cov_3.379957
116	466	gene
			locus_tag	IIDKNEEF_00108
116	466	CDS
			inference	ab initio prediction:Prodigal:002006
			locus_tag	IIDKNEEF_00108
			product	hypothetical protein
636	1046	gene
			locus_tag	IIDKNEEF_00109
636	1046	CDS
			inference	ab initio prediction:Prodigal:002006
			locus_tag	IIDKNEEF_00109
			product	hypothetical protein
1451	1152	gene
			locus_tag	IIDKNEEF_00110
1451	1152	CDS
			inference	ab initio prediction:Prodigal:002006
			locus_tag	IIDKNEEF_00110
			product	hypothetical protein
>Feature NODE_50_length_1463_cov_3.542569
31	705	gene
			locus_tag	IIDKNEEF_00111
31	705	CDS
			inference	ab initio prediction:Prodigal:002006
			locus_tag	IIDKNEEF_00111
			product	hypothetical protein
>Feature NODE_51_length_1459_cov_2.746020
191	316	gene
			locus_tag	IIDKNEEF_00112
191	316	CDS
			inference	ab initio prediction:Prodigal:002006
			locus_tag	IIDKNEEF_00112
			product	hypothetical protein
434	610	gene
			locus_tag	IIDKNEEF_00113
434	610	CDS
			inference	ab initio prediction:Prodigal:002006
			locus_tag	IIDKNEEF_00113
			product	hypothetical protein
758	883	gene
			locus_tag	IIDKNEEF_00114
758	883	CDS
			inference	ab initio prediction:Prodigal:002006
			locus_tag	IIDKNEEF_00114
			product	hypothetical protein
1362	898	gene
			locus_tag	IIDKNEEF_00115
1362	898	CDS
			inference	ab initio prediction:Prodigal:002006
			locus_tag	IIDKNEEF_00115
			product	hypothetical protein
>Feature NODE_52_length_1458_cov_2.668356
133	378	gene
			gene	frc_1
			locus_tag	IIDKNEEF_00116
133	378	CDS
			EC_number	2.8.3.16
			db_xref	COG:COG1804
			gene	frc_1
			inference	ab initio prediction:Prodigal:002006
			inference	similar to AA sequence:UniProtKB:P69902
			locus_tag	IIDKNEEF_00116
			product	Formyl-CoA:oxalate CoA-transferase
882	385	gene
			gene	sprT
			locus_tag	IIDKNEEF_00117
882	385	CDS
			gene	sprT
			inference	ab initio prediction:Prodigal:002006
			inference	protein motif:HAMAP:MF_00746
			locus_tag	IIDKNEEF_00117
			product	Protein SprT
1426	1052	gene
			gene	yohC_1
			locus_tag	IIDKNEEF_00118
1426	1052	CDS
			gene	yohC_1
			inference	ab initio prediction:Prodigal:002006
			inference	similar to AA sequence:UniProtKB:P0AD17
			locus_tag	IIDKNEEF_00118
			product	Inner membrane protein YohC
>Feature NODE_53_length_1457_cov_3.002899
540	1154	gene
			gene	betI_1
			locus_tag	IIDKNEEF_00119
540	1154	CDS
			gene	betI_1
			inference	ab initio prediction:Prodigal:002006
			inference	protein motif:HAMAP:MF_00768
			locus_tag	IIDKNEEF_00119
			product	HTH-type transcriptional regulator BetI
1407	1264	gene
			locus_tag	IIDKNEEF_00120
1407	1264	CDS
			inference	ab initio prediction:Prodigal:002006
			locus_tag	IIDKNEEF_00120
			product	hypothetical protein
>Feature NODE_54_length_1455_cov_0.926033
>Feature NODE_55_length_1455_cov_2.214804
87	320	gene
			locus_tag	IIDKNEEF_00121
87	320	CDS
			inference	ab initio prediction:Prodigal:002006
			locus_tag	IIDKNEEF_00121
			product	hypothetical protein
957	433	gene
			locus_tag	IIDKNEEF_00122
957	433	CDS
			inference	ab initio prediction:Prodigal:002006
			locus_tag	IIDKNEEF_00122
			product	hypothetical protein
1421	954	gene
			locus_tag	IIDKNEEF_00123
1421	954	CDS
			inference	ab initio prediction:Prodigal:002006
			locus_tag	IIDKNEEF_00123
			product	hypothetical protein
>Feature NODE_56_length_1452_cov_2.113455
821	258	gene
			locus_tag	IIDKNEEF_00124
821	258	CDS
			inference	ab initio prediction:Prodigal:002006
			locus_tag	IIDKNEEF_00124
			product	hypothetical protein
1447	929	gene
			locus_tag	IIDKNEEF_00125
1447	929	CDS
			inference	ab initio prediction:Prodigal:002006
			locus_tag	IIDKNEEF_00125
			product	hypothetical protein
>Feature NODE_57_length_1450_cov_4.131100
46	507	gene
			locus_tag	IIDKNEEF_00126
46	507	CDS
			inference	ab initio prediction:Prodigal:002006
			locus_tag	IIDKNEEF_00126
			product	hypothetical protein
1446	643	gene
			gene	yebT
			locus_tag	IIDKNEEF_00127
1446	643	CDS
			db_xref	COG:COG3008
			gene	yebT
			inference	ab initio prediction:Prodigal:002006
			inference	similar to AA sequence:UniProtKB:P76272
			locus_tag	IIDKNEEF_00127
			product	Intermembrane transport protein YebT
>Feature NODE_58_length_1447_cov_2.939416
1416	496	gene
			gene	gyrA
			locus_tag	IIDKNEEF_00128
1416	496	CDS
			EC_number	5.6.2.2
			db_xref	COG:COG0188
			gene	gyrA
			inference	ab initio prediction:Prodigal:002006
			inference	similar to AA sequence:UniProtKB:P37411
			locus_tag	IIDKNEEF_00128
			product	DNA gyrase subunit A
>Feature NODE_59_length_1444_cov_2.959766
14	883	gene
			locus_tag	IIDKNEEF_00129
14	883	CDS
			inference	ab initio prediction:Prodigal:002006
			locus_tag	IIDKNEEF_00129
			product	hypothetical protein
1092	721	gene
			locus_tag	IIDKNEEF_00130
1092	721	CDS
			inference	ab initio prediction:Prodigal:002006
			locus_tag	IIDKNEEF_00130
			product	hypothetical protein
1353	1213	gene
			locus_tag	IIDKNEEF_00131
1353	1213	CDS
			inference	ab initio prediction:Prodigal:002006
			locus_tag	IIDKNEEF_00131
			product	hypothetical protein
>Feature NODE_60_length_1439_cov_4.016887
283	399	gene
			locus_tag	IIDKNEEF_00132
283	399	CDS
			inference	ab initio prediction:Prodigal:002006
			locus_tag	IIDKNEEF_00132
			product	hypothetical protein
448	585	gene
			locus_tag	IIDKNEEF_00133
448	585	CDS
			inference	ab initio prediction:Prodigal:002006
			locus_tag	IIDKNEEF_00133
			product	hypothetical protein
616	732	gene
			locus_tag	IIDKNEEF_00134
616	732	CDS
			inference	ab initio prediction:Prodigal:002006
			locus_tag	IIDKNEEF_00134
			product	hypothetical protein
1439	1083	gene
			gene	pckA
			locus_tag	IIDKNEEF_00135
1439	1083	CDS
			EC_number	4.1.1.49
			db_xref	COG:COG1866
			gene	pckA
			inference	ab initio prediction:Prodigal:002006
			inference	similar to AA sequence:UniProtKB:Q5SLL5
			locus_tag	IIDKNEEF_00135
			product	Phosphoenolpyruvate carboxykinase (ATP)
>Feature NODE_61_length_1436_cov_3.767476
13	981	gene
			gene	swrC
			locus_tag	IIDKNEEF_00136
13	981	CDS
			db_xref	COG:COG0841
			gene	swrC
			inference	ab initio prediction:Prodigal:002006
			inference	similar to AA sequence:UniProtKB:O31501
			locus_tag	IIDKNEEF_00136
			product	Swarming motility protein SwrC
1272	1117	gene
			locus_tag	IIDKNEEF_00137
1272	1117	CDS
			inference	ab initio prediction:Prodigal:002006
			locus_tag	IIDKNEEF_00137
			product	hypothetical protein
>Feature NODE_62_length_1431_cov_2.781388
1361	303	gene
			gene	pilY1_1
			locus_tag	IIDKNEEF_00138
1361	303	CDS
			gene	pilY1_1
			inference	ab initio prediction:Prodigal:002006
			inference	similar to AA sequence:UniProtKB:Q02GC2
			locus_tag	IIDKNEEF_00138
			product	Type IV pilus biogenesis factor PilY1
>Feature NODE_63_length_1430_cov_3.753141
5	208	gene
			locus_tag	IIDKNEEF_00139
5	208	CDS
			inference	ab initio prediction:Prodigal:002006
			locus_tag	IIDKNEEF_00139
			product	hypothetical protein
209	439	gene
			locus_tag	IIDKNEEF_00140
209	439	CDS
			inference	ab initio prediction:Prodigal:002006
			locus_tag	IIDKNEEF_00140
			product	hypothetical protein
923	1243	gene
			locus_tag	IIDKNEEF_00141
923	1243	CDS
			inference	ab initio prediction:Prodigal:002006
			locus_tag	IIDKNEEF_00141
			product	hypothetical protein
>Feature NODE_64_length_1429_cov_3.578402
159	791	gene
			gene	glnH
			locus_tag	IIDKNEEF_00142
159	791	CDS
			db_xref	COG:COG0834
			gene	glnH
			inference	ab initio prediction:Prodigal:002006
			inference	similar to AA sequence:UniProtKB:O34563
			locus_tag	IIDKNEEF_00142
			product	ABC transporter glutamine-binding protein GlnH
1142	1038	gene
			locus_tag	IIDKNEEF_00143
1142	1038	CDS
			inference	ab initio prediction:Prodigal:002006
			locus_tag	IIDKNEEF_00143
			product	hypothetical protein
1418	1212	gene
			locus_tag	IIDKNEEF_00144
1418	1212	CDS
			inference	ab initio prediction:Prodigal:002006
			locus_tag	IIDKNEEF_00144
			product	hypothetical protein
>Feature NODE_65_length_1428_cov_3.226499
81	179	gene
			locus_tag	IIDKNEEF_00145
81	179	CDS
			inference	ab initio prediction:Prodigal:002006
			locus_tag	IIDKNEEF_00145
			product	hypothetical protein
146	1141	gene
			locus_tag	IIDKNEEF_00146
146	1141	CDS
			inference	ab initio prediction:Prodigal:002006
			locus_tag	IIDKNEEF_00146
			product	hypothetical protein
1364	1095	gene
			locus_tag	IIDKNEEF_00147
1364	1095	CDS
			inference	ab initio prediction:Prodigal:002006
			locus_tag	IIDKNEEF_00147
			product	hypothetical protein
>Feature NODE_66_length_1427_cov_2.765926
958	164	gene
			locus_tag	IIDKNEEF_00148
958	164	CDS
			inference	ab initio prediction:Prodigal:002006
			locus_tag	IIDKNEEF_00148
			product	hypothetical protein
1348	992	gene
			gene	dnaE2
			locus_tag	IIDKNEEF_00149
1348	992	CDS
			EC_number	2.7.7.7
			gene	dnaE2
			inference	ab initio prediction:Prodigal:002006
			inference	similar to AA sequence:UniProtKB:B8H427
			locus_tag	IIDKNEEF_00149
			product	Error-prone DNA polymerase
>Feature NODE_67_length_1420_cov_2.667908
95	544	gene
			gene	gltI_1
			locus_tag	IIDKNEEF_00150
95	544	CDS
			db_xref	COG:COG0834
			gene	gltI_1
			inference	ab initio prediction:Prodigal:002006
			inference	similar to AA sequence:UniProtKB:P37902
			locus_tag	IIDKNEEF_00150
			product	Glutamate/aspartate import solute-binding protein
929	798	gene
			locus_tag	IIDKNEEF_00151
929	798	CDS
			inference	ab initio prediction:Prodigal:002006
			locus_tag	IIDKNEEF_00151
			product	hypothetical protein
1139	1008	gene
			locus_tag	IIDKNEEF_00152
1139	1008	CDS
			inference	ab initio prediction:Prodigal:002006
			locus_tag	IIDKNEEF_00152
			product	hypothetical protein
1385	1203	gene
			locus_tag	IIDKNEEF_00153
1385	1203	CDS
			inference	ab initio prediction:Prodigal:002006
			locus_tag	IIDKNEEF_00153
			product	hypothetical protein
>Feature NODE_68_length_1418_cov_2.685309
1409	411	gene
			gene	algE
			locus_tag	IIDKNEEF_00154
1409	411	CDS
			gene	algE
			inference	ab initio prediction:Prodigal:002006
			inference	similar to AA sequence:UniProtKB:P18895
			locus_tag	IIDKNEEF_00154
			product	Alginate production protein AlgE
>Feature NODE_69_length_1415_cov_3.073244
175	315	gene
			locus_tag	IIDKNEEF_00155
175	315	CDS
			inference	ab initio prediction:Prodigal:002006
			locus_tag	IIDKNEEF_00155
			product	hypothetical protein
961	584	gene
			locus_tag	IIDKNEEF_00156
961	584	CDS
			inference	ab initio prediction:Prodigal:002006
			locus_tag	IIDKNEEF_00156
			product	hypothetical protein
1147	968	gene
			locus_tag	IIDKNEEF_00157
1147	968	CDS
			inference	ab initio prediction:Prodigal:002006
			locus_tag	IIDKNEEF_00157
			product	hypothetical protein
1369	1241	gene
			locus_tag	IIDKNEEF_00158
1369	1241	CDS
			inference	ab initio prediction:Prodigal:002006
			locus_tag	IIDKNEEF_00158
			product	hypothetical protein
>Feature NODE_70_length_1410_cov_3.027007
826	182	gene
			locus_tag	IIDKNEEF_00159
826	182	CDS
			inference	ab initio prediction:Prodigal:002006
			locus_tag	IIDKNEEF_00159
			product	hypothetical protein
1301	888	gene
			gene	oprD_1
			locus_tag	IIDKNEEF_00160
1301	888	CDS
			EC_number	3.4.21.-
			gene	oprD_1
			inference	ab initio prediction:Prodigal:002006
			inference	similar to AA sequence:UniProtKB:P32722
			locus_tag	IIDKNEEF_00160
			product	Porin D
>Feature NODE_71_length_1407_cov_3.252632
1257	1036	gene
			locus_tag	IIDKNEEF_00161
1257	1036	CDS
			inference	ab initio prediction:Prodigal:002006
			locus_tag	IIDKNEEF_00161
			product	hypothetical protein
>Feature NODE_72_length_1404_cov_3.031650
54	1055	gene
			gene	pgk
			locus_tag	IIDKNEEF_00162
54	1055	CDS
			EC_number	2.7.2.3
			db_xref	COG:COG0126
			gene	pgk
			inference	ab initio prediction:Prodigal:002006
			inference	similar to AA sequence:UniProtKB:P43726
			locus_tag	IIDKNEEF_00162
			product	Phosphoglycerate kinase
1126	1338	gene
			locus_tag	IIDKNEEF_00163
1126	1338	CDS
			inference	ab initio prediction:Prodigal:002006
			locus_tag	IIDKNEEF_00163
			product	hypothetical protein
>Feature NODE_73_length_1390_cov_3.717441
55	315	gene
			locus_tag	IIDKNEEF_00164
55	315	CDS
			inference	ab initio prediction:Prodigal:002006
			locus_tag	IIDKNEEF_00164
			product	hypothetical protein
481	705	gene
			locus_tag	IIDKNEEF_00165
481	705	CDS
			inference	ab initio prediction:Prodigal:002006
			locus_tag	IIDKNEEF_00165
			product	hypothetical protein
1123	1248	gene
			locus_tag	IIDKNEEF_00166
1123	1248	CDS
			inference	ab initio prediction:Prodigal:002006
			locus_tag	IIDKNEEF_00166
			product	hypothetical protein
>Feature NODE_74_length_1390_cov_3.227723
173	595	gene
			locus_tag	IIDKNEEF_00167
173	595	CDS
			inference	ab initio prediction:Prodigal:002006
			locus_tag	IIDKNEEF_00167
			product	hypothetical protein
1350	592	gene
			locus_tag	IIDKNEEF_00168
1350	592	CDS
			inference	ab initio prediction:Prodigal:002006
			locus_tag	IIDKNEEF_00168
			product	hypothetical protein
>Feature NODE_75_length_1387_cov_3.350382
431	207	gene
			locus_tag	IIDKNEEF_00169
431	207	CDS
			inference	ab initio prediction:Prodigal:002006
			locus_tag	IIDKNEEF_00169
			product	hypothetical protein
>Feature NODE_76_length_1381_cov_3.259969
37	957	gene
			gene	pgrR_1
			locus_tag	IIDKNEEF_00170
37	957	CDS
			gene	pgrR_1
			inference	ab initio prediction:Prodigal:002006
			inference	similar to AA sequence:UniProtKB:P77333
			locus_tag	IIDKNEEF_00170
			product	HTH-type transcriptional regulator PgrR
1372	1133	gene
			locus_tag	IIDKNEEF_00171
1372	1133	CDS
			inference	ab initio prediction:Prodigal:002006
			inference	similar to AA sequence:UniProtKB:Q9HX91
			locus_tag	IIDKNEEF_00171
			product	putative protein
>Feature NODE_77_length_1379_cov_1.149770
105	290	gene
			locus_tag	IIDKNEEF_00172
105	290	CDS
			inference	ab initio prediction:Prodigal:002006
			locus_tag	IIDKNEEF_00172
			product	hypothetical protein
>Feature NODE_78_length_1378_cov_3.236741
296	814	gene
			locus_tag	IIDKNEEF_00173
296	814	CDS
			inference	ab initio prediction:Prodigal:002006
			locus_tag	IIDKNEEF_00173
			product	hypothetical protein
>Feature NODE_79_length_1375_cov_3.040062
1363	71	gene
			gene	surA
			locus_tag	IIDKNEEF_00174
1363	71	CDS
			EC_number	5.2.1.8
			db_xref	COG:COG0760
			gene	surA
			inference	ab initio prediction:Prodigal:002006
			inference	similar to AA sequence:UniProtKB:P0ABZ6
			locus_tag	IIDKNEEF_00174
			product	Chaperone SurA
>Feature NODE_80_length_1374_cov_3.242097
92	1000	gene
			locus_tag	IIDKNEEF_00175
92	1000	CDS
			inference	ab initio prediction:Prodigal:002006
			locus_tag	IIDKNEEF_00175
			product	hypothetical protein
1353	1117	gene
			locus_tag	IIDKNEEF_00176
1353	1117	CDS
			inference	ab initio prediction:Prodigal:002006
			locus_tag	IIDKNEEF_00176
			product	hypothetical protein
>Feature NODE_81_length_1368_cov_3.863672
5	754	gene
			gene	sotB
			locus_tag	IIDKNEEF_00177
5	754	CDS
			gene	sotB
			inference	ab initio prediction:Prodigal:002006
			inference	similar to AA sequence:UniProtKB:Q9S3J9
			locus_tag	IIDKNEEF_00177
			product	Sugar efflux transporter B
1362	829	gene
			gene	putP
			locus_tag	IIDKNEEF_00178
1362	829	CDS
			db_xref	COG:COG0591
			gene	putP
			inference	ab initio prediction:Prodigal:002006
			inference	similar to AA sequence:UniProtKB:P07117
			locus_tag	IIDKNEEF_00178
			product	Sodium/proline symporter
>Feature NODE_82_length_1360_cov_2.113016
88	1239	gene
			gene	nirK
			locus_tag	IIDKNEEF_00179
88	1239	CDS
			EC_number	1.7.2.1
			gene	nirK
			inference	ab initio prediction:Prodigal:002006
			inference	similar to AA sequence:UniProtKB:P38501
			locus_tag	IIDKNEEF_00179
			product	Copper-containing nitrite reductase
>Feature NODE_83_length_1358_cov_3.115535
27	335	gene
			locus_tag	IIDKNEEF_00180
27	335	CDS
			inference	ab initio prediction:Prodigal:002006
			locus_tag	IIDKNEEF_00180
			product	hypothetical protein
591	866	gene
			locus_tag	IIDKNEEF_00181
591	866	CDS
			inference	ab initio prediction:Prodigal:002006
			locus_tag	IIDKNEEF_00181
			product	hypothetical protein
1355	954	gene
			gene	betI_2
			locus_tag	IIDKNEEF_00182
1355	954	CDS
			db_xref	COG:COG1309
			gene	betI_2
			inference	ab initio prediction:Prodigal:002006
			inference	similar to AA sequence:UniProtKB:P17446
			locus_tag	IIDKNEEF_00182
			product	HTH-type transcriptional regulator BetI
>Feature NODE_84_length_1355_cov_3.331768
518	883	gene
			locus_tag	IIDKNEEF_00183
518	883	CDS
			inference	ab initio prediction:Prodigal:002006
			locus_tag	IIDKNEEF_00183
			product	hypothetical protein
>Feature NODE_85_length_1352_cov_3.288627
48	227	gene
			gene	trpC
			locus_tag	IIDKNEEF_00184
48	227	CDS
			gene	trpC
			inference	ab initio prediction:Prodigal:002006
			inference	protein motif:HAMAP:MF_00134_B
			locus_tag	IIDKNEEF_00184
			product	Indole-3-glycerol phosphate synthase
1295	291	gene
			gene	lptG
			locus_tag	IIDKNEEF_00185
1295	291	CDS
			db_xref	COG:COG0795
			gene	lptG
			inference	ab initio prediction:Prodigal:002006
			inference	similar to AA sequence:UniProtKB:P0ADC6
			locus_tag	IIDKNEEF_00185
			product	Lipopolysaccharide export system permease protein LptG
>Feature NODE_86_length_1348_cov_2.763965
1237	206	gene
			locus_tag	IIDKNEEF_00186
1237	206	CDS
			inference	ab initio prediction:Prodigal:002006
			locus_tag	IIDKNEEF_00186
			product	hypothetical protein
>Feature NODE_87_length_1341_cov_2.642405
143	769	gene
			locus_tag	IIDKNEEF_00187
143	769	CDS
			inference	ab initio prediction:Prodigal:002006
			locus_tag	IIDKNEEF_00187
			product	hypothetical protein
712	957	gene
			locus_tag	IIDKNEEF_00188
712	957	CDS
			inference	ab initio prediction:Prodigal:002006
			locus_tag	IIDKNEEF_00188
			product	hypothetical protein
>Feature NODE_88_length_1340_cov_3.217736
1262	42	gene
			gene	aruC
			locus_tag	IIDKNEEF_00189
1262	42	CDS
			EC_number	2.6.1.11
			db_xref	COG:COG4992
			gene	aruC
			inference	ab initio prediction:Prodigal:002006
			inference	similar to AA sequence:UniProtKB:O30508
			locus_tag	IIDKNEEF_00189
			product	Succinylornithine transaminase/acetylornithine aminotransferase
>Feature NODE_89_length_1337_cov_0.355044
>Feature NODE_90_length_1335_cov_4.161367
59	979	gene
			locus_tag	IIDKNEEF_00190
59	979	CDS
			inference	ab initio prediction:Prodigal:002006
			locus_tag	IIDKNEEF_00190
			product	hypothetical protein
1194	1081	gene
			locus_tag	IIDKNEEF_00191
1194	1081	CDS
			inference	ab initio prediction:Prodigal:002006
			locus_tag	IIDKNEEF_00191
			product	hypothetical protein
>Feature NODE_91_length_1330_cov_3.331205
1322	45	gene
			gene	calB
			locus_tag	IIDKNEEF_00192
1322	45	CDS
			EC_number	1.2.1.68
			gene	calB
			inference	ab initio prediction:Prodigal:002006
			inference	similar to AA sequence:UniProtKB:O86447
			locus_tag	IIDKNEEF_00192
			product	Coniferyl aldehyde dehydrogenase
>Feature NODE_92_length_1315_cov_2.744750
101	217	gene
			locus_tag	IIDKNEEF_00193
101	217	CDS
			inference	ab initio prediction:Prodigal:002006
			locus_tag	IIDKNEEF_00193
			product	hypothetical protein
763	431	gene
			locus_tag	IIDKNEEF_00194
763	431	CDS
			inference	ab initio prediction:Prodigal:002006
			locus_tag	IIDKNEEF_00194
			product	hypothetical protein
1288	869	gene
			locus_tag	IIDKNEEF_00195
1288	869	CDS
			inference	ab initio prediction:Prodigal:002006
			locus_tag	IIDKNEEF_00195
			product	hypothetical protein
>Feature NODE_93_length_1313_cov_2.663430
88	507	gene
			locus_tag	IIDKNEEF_00196
88	507	CDS
			inference	ab initio prediction:Prodigal:002006
			locus_tag	IIDKNEEF_00196
			product	hypothetical protein
1276	572	gene
			gene	lipA
			locus_tag	IIDKNEEF_00197
1276	572	CDS
			EC_number	2.8.1.8
			db_xref	COG:COG0320
			gene	lipA
			inference	ab initio prediction:Prodigal:002006
			inference	similar to AA sequence:UniProtKB:P60716
			locus_tag	IIDKNEEF_00197
			product	Lipoyl synthase
>Feature NODE_94_length_1312_cov_3.617814
76	1173	gene
			locus_tag	IIDKNEEF_00198
76	1173	CDS
			inference	ab initio prediction:Prodigal:002006
			locus_tag	IIDKNEEF_00198
			product	hypothetical protein
>Feature NODE_95_length_1312_cov_3.434818
387	893	gene
			gene	secD_1
			locus_tag	IIDKNEEF_00199
387	893	CDS
			gene	secD_1
			inference	ab initio prediction:Prodigal:002006
			inference	protein motif:HAMAP:MF_01463_B
			locus_tag	IIDKNEEF_00199
			product	Protein translocase subunit SecD
1221	946	gene
			locus_tag	IIDKNEEF_00200
1221	946	CDS
			inference	ab initio prediction:Prodigal:002006
			locus_tag	IIDKNEEF_00200
			product	hypothetical protein
>Feature NODE_96_length_1310_cov_3.205191
734	78	gene
			gene	tpm
			locus_tag	IIDKNEEF_00201
734	78	CDS
			EC_number	2.1.1.67
			gene	tpm
			inference	ab initio prediction:Prodigal:002006
			inference	similar to AA sequence:UniProtKB:O86262
			locus_tag	IIDKNEEF_00201
			product	Thiopurine S-methyltransferase
1269	1072	gene
			locus_tag	IIDKNEEF_00202
1269	1072	CDS
			inference	ab initio prediction:Prodigal:002006
			locus_tag	IIDKNEEF_00202
			product	hypothetical protein
>Feature NODE_97_length_1309_cov_4.056818
131	448	gene
			locus_tag	IIDKNEEF_00203
131	448	CDS
			inference	ab initio prediction:Prodigal:002006
			locus_tag	IIDKNEEF_00203
			product	hypothetical protein
1172	438	gene
			locus_tag	IIDKNEEF_00204
1172	438	CDS
			inference	ab initio prediction:Prodigal:002006
			locus_tag	IIDKNEEF_00204
			product	hypothetical protein
>Feature NODE_98_length_1309_cov_2.634740
342	608	gene
			locus_tag	IIDKNEEF_00205
342	608	CDS
			inference	ab initio prediction:Prodigal:002006
			locus_tag	IIDKNEEF_00205
			product	hypothetical protein
1297	1091	gene
			locus_tag	IIDKNEEF_00206
1297	1091	CDS
			inference	ab initio prediction:Prodigal:002006
			locus_tag	IIDKNEEF_00206
			product	hypothetical protein
>Feature NODE_99_length_1308_cov_4.086921
7	411	gene
			gene	fadJ
			locus_tag	IIDKNEEF_00207
7	411	CDS
			db_xref	COG:COG1024
			gene	fadJ
			inference	ab initio prediction:Prodigal:002006
			inference	similar to AA sequence:UniProtKB:P77399
			locus_tag	IIDKNEEF_00207
			product	Fatty acid oxidation complex subunit alpha
512	1066	gene
			gene	yecD
			locus_tag	IIDKNEEF_00208
512	1066	CDS
			EC_number	3.-.-.-
			db_xref	COG:COG1335
			gene	yecD
			inference	ab initio prediction:Prodigal:002006
			inference	similar to AA sequence:UniProtKB:P0ADI7
			locus_tag	IIDKNEEF_00208
			product	Isochorismatase family protein YecD
>Feature NODE_100_length_1308_cov_3.489033
1	132	gene
			locus_tag	IIDKNEEF_00209
1	132	CDS
			inference	ab initio prediction:Prodigal:002006
			locus_tag	IIDKNEEF_00209
			product	hypothetical protein
148	1296	gene
			gene	flhF
			locus_tag	IIDKNEEF_00210
148	1296	CDS
			db_xref	COG:COG1419
			gene	flhF
			inference	ab initio prediction:Prodigal:002006
			inference	similar to AA sequence:UniProtKB:Q01960
			locus_tag	IIDKNEEF_00210
			product	Flagellar biosynthesis protein FlhF
>Feature NODE_101_length_1307_cov_3.684553
20	241	gene
			locus_tag	IIDKNEEF_00211
20	241	CDS
			inference	ab initio prediction:Prodigal:002006
			locus_tag	IIDKNEEF_00211
			product	hypothetical protein
291	1151	gene
			locus_tag	IIDKNEEF_00212
291	1151	CDS
			inference	ab initio prediction:Prodigal:002006
			locus_tag	IIDKNEEF_00212
			product	hypothetical protein
>Feature NODE_102_length_1306_cov_0.784378
>Feature NODE_103_length_1305_cov_3.140879
133	624	gene
			locus_tag	IIDKNEEF_00213
133	624	CDS
			inference	ab initio prediction:Prodigal:002006
			locus_tag	IIDKNEEF_00213
			product	hypothetical protein
1115	921	gene
			locus_tag	IIDKNEEF_00214
1115	921	CDS
			inference	ab initio prediction:Prodigal:002006
			locus_tag	IIDKNEEF_00214
			product	hypothetical protein
>Feature NODE_104_length_1300_cov_3.103843
140	1015	gene
			gene	quiP
			locus_tag	IIDKNEEF_00215
140	1015	CDS
			EC_number	3.5.1.97
			db_xref	COG:COG2366
			gene	quiP
			inference	ab initio prediction:Prodigal:002006
			inference	similar to AA sequence:UniProtKB:Q9I4U2
			locus_tag	IIDKNEEF_00215
			product	Acyl-homoserine lactone acylase QuiP
1289	1080	gene
			locus_tag	IIDKNEEF_00216
1289	1080	CDS
			inference	ab initio prediction:Prodigal:002006
			locus_tag	IIDKNEEF_00216
			product	hypothetical protein
>Feature NODE_105_length_1294_cov_3.658998
38	541	gene
			gene	aroB
			locus_tag	IIDKNEEF_00217
38	541	CDS
			EC_number	4.2.3.4
			db_xref	COG:COG0337
			gene	aroB
			inference	ab initio prediction:Prodigal:002006
			inference	similar to AA sequence:UniProtKB:Q9KNV2
			locus_tag	IIDKNEEF_00217
			product	3-dehydroquinate synthase
876	688	gene
			locus_tag	IIDKNEEF_00218
876	688	CDS
			inference	ab initio prediction:Prodigal:002006
			locus_tag	IIDKNEEF_00218
			product	hypothetical protein
>Feature NODE_106_length_1292_cov_3.374486
140	688	gene
			gene	secD_2
			locus_tag	IIDKNEEF_00219
140	688	CDS
			db_xref	COG:COG0342
			gene	secD_2
			inference	ab initio prediction:Prodigal:002006
			inference	similar to AA sequence:UniProtKB:E9RGS3
			locus_tag	IIDKNEEF_00219
			product	Protein translocase subunit SecD
1196	669	gene
			locus_tag	IIDKNEEF_00220
1196	669	CDS
			inference	ab initio prediction:Prodigal:002006
			locus_tag	IIDKNEEF_00220
			product	hypothetical protein
>Feature NODE_107_length_1287_cov_3.305785
9	677	gene
			locus_tag	IIDKNEEF_00221
9	677	CDS
			inference	ab initio prediction:Prodigal:002006
			locus_tag	IIDKNEEF_00221
			product	hypothetical protein
1250	708	gene
			locus_tag	IIDKNEEF_00222
1250	708	CDS
			inference	ab initio prediction:Prodigal:002006
			locus_tag	IIDKNEEF_00222
			product	hypothetical protein
>Feature NODE_108_length_1285_cov_3.122517
8	604	gene
			gene	iscS
			locus_tag	IIDKNEEF_00223
8	604	CDS
			EC_number	2.8.1.7
			db_xref	COG:COG1104
			gene	iscS
			inference	ab initio prediction:Prodigal:002006
			inference	similar to AA sequence:UniProtKB:O31269
			locus_tag	IIDKNEEF_00223
			product	Cysteine desulfurase IscS
632	1018	gene
			gene	iscU
			locus_tag	IIDKNEEF_00224
632	1018	CDS
			db_xref	COG:COG0822
			gene	iscU
			inference	ab initio prediction:Prodigal:002006
			inference	similar to AA sequence:UniProtKB:O31270
			locus_tag	IIDKNEEF_00224
			product	Iron-sulfur cluster assembly scaffold protein IscU
1218	991	gene
			locus_tag	IIDKNEEF_00225
1218	991	CDS
			inference	ab initio prediction:Prodigal:002006
			locus_tag	IIDKNEEF_00225
			product	hypothetical protein
>Feature NODE_109_length_1278_cov_3.344713
292	597	gene
			locus_tag	IIDKNEEF_00226
292	597	CDS
			inference	ab initio prediction:Prodigal:002006
			locus_tag	IIDKNEEF_00226
			product	hypothetical protein
>Feature NODE_110_length_1273_cov_3.694816
3	161	gene
			locus_tag	IIDKNEEF_00227
3	161	CDS
			inference	ab initio prediction:Prodigal:002006
			locus_tag	IIDKNEEF_00227
			product	hypothetical protein
165	440	gene
			locus_tag	IIDKNEEF_00228
165	440	CDS
			inference	ab initio prediction:Prodigal:002006
			locus_tag	IIDKNEEF_00228
			product	hypothetical protein
>Feature NODE_111_length_1273_cov_3.482441
1202	90	gene
			locus_tag	IIDKNEEF_00229
1202	90	CDS
			inference	ab initio prediction:Prodigal:002006
			locus_tag	IIDKNEEF_00229
			product	hypothetical protein
>Feature NODE_112_length_1272_cov_3.324686
99	731	gene
			gene	hemB
			locus_tag	IIDKNEEF_00230
99	731	CDS
			EC_number	4.2.1.24
			db_xref	COG:COG0113
			gene	hemB
			inference	ab initio prediction:Prodigal:002006
			inference	similar to AA sequence:UniProtKB:Q59643
			locus_tag	IIDKNEEF_00230
			product	Delta-aminolevulinic acid dehydratase
1207	686	gene
			locus_tag	IIDKNEEF_00231
1207	686	CDS
			inference	ab initio prediction:Prodigal:002006
			locus_tag	IIDKNEEF_00231
			product	hypothetical protein
>Feature NODE_113_length_1268_cov_2.200672
102	347	gene
			gene	kdpC_1
			locus_tag	IIDKNEEF_00232
102	347	CDS
			db_xref	COG:COG2156
			gene	kdpC_1
			inference	ab initio prediction:Prodigal:002006
			inference	similar to AA sequence:UniProtKB:P03961
			locus_tag	IIDKNEEF_00232
			product	Potassium-transporting ATPase KdpC subunit
910	755	gene
			locus_tag	IIDKNEEF_00233
910	755	CDS
			inference	ab initio prediction:Prodigal:002006
			locus_tag	IIDKNEEF_00233
			product	hypothetical protein
>Feature NODE_114_length_1265_cov_3.355219
5	493	gene
			locus_tag	IIDKNEEF_00234
5	493	CDS
			inference	ab initio prediction:Prodigal:002006
			locus_tag	IIDKNEEF_00234
			product	hypothetical protein
1077	886	gene
			locus_tag	IIDKNEEF_00235
1077	886	CDS
			inference	ab initio prediction:Prodigal:002006
			locus_tag	IIDKNEEF_00235
			product	hypothetical protein
>Feature NODE_115_length_1263_cov_2.983980
43	336	gene
			gene	ywrD
			locus_tag	IIDKNEEF_00236
43	336	CDS
			EC_number	2.3.2.2
			db_xref	COG:COG0405
			gene	ywrD
			inference	ab initio prediction:Prodigal:002006
			inference	similar to AA sequence:UniProtKB:O05218
			locus_tag	IIDKNEEF_00236
			product	Glutathione hydrolase-like YwrD proenzyme
1221	397	gene
			gene	ompA_1
			locus_tag	IIDKNEEF_00237
1221	397	CDS
			gene	ompA_1
			inference	ab initio prediction:Prodigal:002006
			inference	protein motif:HAMAP:MF_00842
			locus_tag	IIDKNEEF_00237
			product	Outer membrane protein A
>Feature NODE_116_length_1259_cov_3.995770
172	1050	gene
			gene	cynR_1
			locus_tag	IIDKNEEF_00238
172	1050	CDS
			gene	cynR_1
			inference	ab initio prediction:Prodigal:002006
			inference	similar to AA sequence:UniProtKB:P27111
			locus_tag	IIDKNEEF_00238
			product	HTH-type transcriptional regulator CynR
1047	1241	gene
			locus_tag	IIDKNEEF_00239
1047	1241	CDS
			inference	ab initio prediction:Prodigal:002006
			locus_tag	IIDKNEEF_00239
			product	hypothetical protein
>Feature NODE_117_length_1259_cov_3.406937
20	334	gene
			locus_tag	IIDKNEEF_00240
20	334	CDS
			inference	ab initio prediction:Prodigal:002006
			locus_tag	IIDKNEEF_00240
			product	hypothetical protein
746	928	gene
			locus_tag	IIDKNEEF_00241
746	928	CDS
			inference	ab initio prediction:Prodigal:002006
			locus_tag	IIDKNEEF_00241
			product	hypothetical protein
>Feature NODE_118_length_1257_cov_2.976271
50	196	gene
			gene	rph
			locus_tag	IIDKNEEF_00242
50	196	CDS
			EC_number	2.7.7.56
			db_xref	COG:COG0689
			gene	rph
			inference	ab initio prediction:Prodigal:002006
			inference	similar to AA sequence:UniProtKB:P50597
			locus_tag	IIDKNEEF_00242
			product	Ribonuclease PH
246	617	gene
			locus_tag	IIDKNEEF_00243
246	617	CDS
			inference	ab initio prediction:Prodigal:002006
			locus_tag	IIDKNEEF_00243
			product	hypothetical protein
1215	694	gene
			gene	exoA
			locus_tag	IIDKNEEF_00244
1215	694	CDS
			EC_number	3.1.11.2
			db_xref	COG:COG0708
			gene	exoA
			inference	ab initio prediction:Prodigal:002006
			inference	similar to AA sequence:UniProtKB:P37454
			locus_tag	IIDKNEEF_00244
			product	Exodeoxyribonuclease
>Feature NODE_119_length_1252_cov_2.979574
35	343	gene
			locus_tag	IIDKNEEF_00245
35	343	CDS
			inference	ab initio prediction:Prodigal:002006
			locus_tag	IIDKNEEF_00245
			product	hypothetical protein
434	721	gene
			locus_tag	IIDKNEEF_00246
434	721	CDS
			inference	ab initio prediction:Prodigal:002006
			locus_tag	IIDKNEEF_00246
			product	hypothetical protein
842	1081	gene
			locus_tag	IIDKNEEF_00247
842	1081	CDS
			inference	ab initio prediction:Prodigal:002006
			locus_tag	IIDKNEEF_00247
			product	hypothetical protein
>Feature NODE_120_length_1235_cov_0.516212
>Feature NODE_121_length_1246_cov_3.074423
1188	130	gene
			gene	nmoA
			locus_tag	IIDKNEEF_00248
1188	130	CDS
			EC_number	1.13.12.-
			db_xref	COG:COG2070
			gene	nmoA
			inference	ab initio prediction:Prodigal:002006
			inference	similar to AA sequence:UniProtKB:Q9HWH9
			locus_tag	IIDKNEEF_00248
			product	Nitronate monooxygenase
>Feature NODE_122_length_1241_cov_2.802405
2	517	gene
			locus_tag	IIDKNEEF_00249
2	517	CDS
			inference	ab initio prediction:Prodigal:002006
			locus_tag	IIDKNEEF_00249
			product	hypothetical protein
514	1164	gene
			gene	rsxA
			locus_tag	IIDKNEEF_00250
514	1164	CDS
			EC_number	7.-.-.-
			gene	rsxA
			inference	ab initio prediction:Prodigal:002006
			inference	protein motif:HAMAP:MF_00459
			locus_tag	IIDKNEEF_00250
			product	Ion-translocating oxidoreductase complex subunit A
>Feature NODE_123_length_1238_cov_3.622739
656	117	gene
			gene	rsd
			locus_tag	IIDKNEEF_00251
656	117	CDS
			gene	rsd
			inference	ab initio prediction:Prodigal:002006
			inference	protein motif:HAMAP:MF_01181
			locus_tag	IIDKNEEF_00251
			product	Regulator of sigma D
1192	842	gene
			gene	dsbB
			locus_tag	IIDKNEEF_00252
1192	842	CDS
			gene	dsbB
			inference	ab initio prediction:Prodigal:002006
			inference	protein motif:HAMAP:MF_00286
			locus_tag	IIDKNEEF_00252
			product	Disulfide bond formation protein B
>Feature NODE_124_length_1238_cov_2.559001
38	292	gene
			gene	qgdA
			locus_tag	IIDKNEEF_00253
38	292	CDS
			EC_number	1.1.9.1
			gene	qgdA
			inference	ab initio prediction:Prodigal:002006
			inference	similar to AA sequence:UniProtKB:Q4W6G0
			locus_tag	IIDKNEEF_00253
			product	Quinohemoprotein alcohol dehydrogenase ADH-IIG
289	1197	gene
			locus_tag	IIDKNEEF_00254
289	1197	CDS
			inference	ab initio prediction:Prodigal:002006
			locus_tag	IIDKNEEF_00254
			product	hypothetical protein
>Feature NODE_125_length_1236_cov_0.804142
73	729	gene
			locus_tag	IIDKNEEF_00255
73	729	CDS
			inference	ab initio prediction:Prodigal:002006
			locus_tag	IIDKNEEF_00255
			product	hypothetical protein
>Feature NODE_126_length_1231_cov_3.210572
1076	159	gene
			locus_tag	IIDKNEEF_00256
1076	159	CDS
			EC_number	2.7.4.1
			db_xref	COG:COG2326
			inference	ab initio prediction:Prodigal:002006
			inference	similar to AA sequence:UniProtKB:Q9I154
			locus_tag	IIDKNEEF_00256
			product	Polyphosphate:ADP phosphotransferase
>Feature NODE_127_length_1222_cov_2.546725
792	334	gene
			locus_tag	IIDKNEEF_00257
792	334	CDS
			inference	ab initio prediction:Prodigal:002006
			locus_tag	IIDKNEEF_00257
			product	hypothetical protein
>Feature NODE_128_length_1220_cov_3.851269
37	729	gene
			locus_tag	IIDKNEEF_00258
37	729	CDS
			inference	ab initio prediction:Prodigal:002006
			locus_tag	IIDKNEEF_00258
			product	hypothetical protein
>Feature NODE_129_length_1218_cov_2.808940
219	512	gene
			locus_tag	IIDKNEEF_00259
219	512	CDS
			inference	ab initio prediction:Prodigal:002006
			locus_tag	IIDKNEEF_00259
			product	hypothetical protein
1175	555	gene
			gene	dgcM_1
			locus_tag	IIDKNEEF_00260
1175	555	CDS
			EC_number	2.7.7.65
			db_xref	COG:COG2199
			gene	dgcM_1
			inference	ab initio prediction:Prodigal:002006
			inference	similar to AA sequence:UniProtKB:P77302
			locus_tag	IIDKNEEF_00260
			product	Diguanylate cyclase DgcM
>Feature NODE_130_length_1216_cov_2.454785
32	1030	gene
			gene	yjhB
			locus_tag	IIDKNEEF_00261
32	1030	CDS
			gene	yjhB
			inference	ab initio prediction:Prodigal:002006
			inference	similar to AA sequence:UniProtKB:P39352
			locus_tag	IIDKNEEF_00261
			product	Putative metabolite transport protein YjhB
>Feature NODE_131_length_1214_cov_3.025506
19	738	gene
			gene	rodZ
			locus_tag	IIDKNEEF_00262
19	738	CDS
			db_xref	COG:COG1426
			gene	rodZ
			inference	ab initio prediction:Prodigal:002006
			inference	similar to AA sequence:UniProtKB:P27434
			locus_tag	IIDKNEEF_00262
			product	Cytoskeleton protein RodZ
1003	689	gene
			locus_tag	IIDKNEEF_00263
1003	689	CDS
			inference	ab initio prediction:Prodigal:002006
			locus_tag	IIDKNEEF_00263
			product	hypothetical protein
>Feature NODE_132_length_1214_cov_2.524186
5	1123	gene
			locus_tag	IIDKNEEF_00264
5	1123	CDS
			inference	ab initio prediction:Prodigal:002006
			locus_tag	IIDKNEEF_00264
			product	hypothetical protein
>Feature NODE_133_length_1213_cov_3.111796
14	652	gene
			gene	lhpD
			locus_tag	IIDKNEEF_00265
14	652	CDS
			EC_number	1.5.1.21
			db_xref	COG:COG2055
			gene	lhpD
			inference	ab initio prediction:Prodigal:002006
			inference	similar to AA sequence:UniProtKB:Q9I492
			locus_tag	IIDKNEEF_00265
			product	Delta(1)-pyrroline-2-carboxylate/Delta(1)-piperideine-2-carboxylate reductase
1198	815	gene
			locus_tag	IIDKNEEF_00266
1198	815	CDS
			EC_number	1.2.1.26
			inference	ab initio prediction:Prodigal:002006
			inference	similar to AA sequence:UniProtKB:Q6FFQ0
			locus_tag	IIDKNEEF_00266
			product	Alpha-ketoglutaric semialdehyde dehydrogenase
>Feature NODE_134_length_1212_cov_2.459912
1132	185	gene
			gene	era
			locus_tag	IIDKNEEF_00267
1132	185	CDS
			db_xref	COG:COG1159
			gene	era
			inference	ab initio prediction:Prodigal:002006
			inference	similar to AA sequence:UniProtKB:P06616
			locus_tag	IIDKNEEF_00267
			product	GTPase Era
>Feature NODE_135_length_1211_cov_3.262787
34	297	gene
			locus_tag	IIDKNEEF_00268
34	297	CDS
			inference	ab initio prediction:Prodigal:002006
			locus_tag	IIDKNEEF_00268
			product	hypothetical protein
965	750	gene
			locus_tag	IIDKNEEF_00269
965	750	CDS
			inference	ab initio prediction:Prodigal:002006
			locus_tag	IIDKNEEF_00269
			product	hypothetical protein
>Feature NODE_136_length_1210_cov_3.169462
810	1082	gene
			locus_tag	IIDKNEEF_00270
810	1082	CDS
			inference	ab initio prediction:Prodigal:002006
			locus_tag	IIDKNEEF_00270
			product	hypothetical protein
>Feature NODE_137_length_1209_cov_3.202297
16	210	gene
			locus_tag	IIDKNEEF_00271
16	210	CDS
			inference	ab initio prediction:Prodigal:002006
			locus_tag	IIDKNEEF_00271
			product	hypothetical protein
603	235	gene
			locus_tag	IIDKNEEF_00272
603	235	CDS
			inference	ab initio prediction:Prodigal:002006
			locus_tag	IIDKNEEF_00272
			product	hypothetical protein
1132	818	gene
			locus_tag	IIDKNEEF_00273
1132	818	CDS
			inference	ab initio prediction:Prodigal:002006
			locus_tag	IIDKNEEF_00273
			product	hypothetical protein
>Feature NODE_138_length_1207_cov_3.140708
868	197	gene
			gene	rpiA
			locus_tag	IIDKNEEF_00274
868	197	CDS
			EC_number	5.3.1.6
			db_xref	COG:COG0120
			gene	rpiA
			inference	ab initio prediction:Prodigal:002006
			inference	similar to AA sequence:UniProtKB:Q9I6G1
			locus_tag	IIDKNEEF_00274
			product	Ribose-5-phosphate isomerase A
>Feature NODE_139_length_1207_cov_2.891150
61	618	gene
			gene	hpt
			locus_tag	IIDKNEEF_00275
61	618	CDS
			EC_number	2.4.2.8
			gene	hpt
			inference	ab initio prediction:Prodigal:002006
			inference	similar to AA sequence:UniProtKB:P99085
			locus_tag	IIDKNEEF_00275
			product	Hypoxanthine-guanine phosphoribosyltransferase
621	1097	gene
			locus_tag	IIDKNEEF_00276
621	1097	CDS
			inference	ab initio prediction:Prodigal:002006
			locus_tag	IIDKNEEF_00276
			product	hypothetical protein
>Feature NODE_140_length_1207_cov_2.874336
10	270	gene
			gene	panB_2
			locus_tag	IIDKNEEF_00277
10	270	CDS
			EC_number	2.1.2.11
			db_xref	COG:COG0413
			gene	panB_2
			inference	ab initio prediction:Prodigal:002006
			inference	similar to AA sequence:UniProtKB:P9WIL7
			locus_tag	IIDKNEEF_00277
			product	3-methyl-2-oxobutanoate hydroxymethyltransferase
1066	398	gene
			gene	smc_1
			locus_tag	IIDKNEEF_00278
1066	398	CDS
			gene	smc_1
			inference	ab initio prediction:Prodigal:002006
			inference	protein motif:HAMAP:MF_01894
			locus_tag	IIDKNEEF_00278
			product	Chromosome partition protein Smc
>Feature NODE_141_length_1205_cov_4.004433
133	1062	gene
			locus_tag	IIDKNEEF_00279
133	1062	CDS
			inference	ab initio prediction:Prodigal:002006
			locus_tag	IIDKNEEF_00279
			product	hypothetical protein
1202	1020	gene
			gene	folP
			locus_tag	IIDKNEEF_00280
1202	1020	CDS
			EC_number	2.5.1.15
			db_xref	COG:COG0294
			gene	folP
			inference	ab initio prediction:Prodigal:002006
			inference	similar to AA sequence:UniProtKB:P0AC13
			locus_tag	IIDKNEEF_00280
			product	Dihydropteroate synthase
>Feature NODE_142_length_1205_cov_3.031915
62	322	gene
			locus_tag	IIDKNEEF_00281
62	322	CDS
			inference	ab initio prediction:Prodigal:002006
			locus_tag	IIDKNEEF_00281
			product	hypothetical protein
341	700	gene
			locus_tag	IIDKNEEF_00282
341	700	CDS
			inference	ab initio prediction:Prodigal:002006
			locus_tag	IIDKNEEF_00282
			product	hypothetical protein
1134	751	gene
			gene	paaH_2
			locus_tag	IIDKNEEF_00283
1134	751	CDS
			EC_number	1.1.1.-
			db_xref	COG:COG1250
			gene	paaH_2
			inference	ab initio prediction:Prodigal:002006
			inference	similar to AA sequence:UniProtKB:P76083
			locus_tag	IIDKNEEF_00283
			product	3-hydroxyadipyl-CoA dehydrogenase
>Feature NODE_143_length_1202_cov_3.205333
4	1035	gene
			locus_tag	IIDKNEEF_00284
4	1035	CDS
			inference	ab initio prediction:Prodigal:002006
			locus_tag	IIDKNEEF_00284
			product	hypothetical protein
>Feature NODE_144_length_1201_cov_0.548043
>Feature NODE_145_length_1199_cov_4.377897
181	1053	gene
			locus_tag	IIDKNEEF_00285
181	1053	CDS
			inference	ab initio prediction:Prodigal:002006
			locus_tag	IIDKNEEF_00285
			product	hypothetical protein
1124	978	gene
			gene	nrdR
			locus_tag	IIDKNEEF_00286
1124	978	CDS
			db_xref	COG:COG1327
			gene	nrdR
			inference	ab initio prediction:Prodigal:002006
			inference	similar to AA sequence:UniProtKB:P0A8D0
			locus_tag	IIDKNEEF_00286
			product	Transcriptional repressor NrdR
>Feature NODE_146_length_1195_cov_2.963327
170	631	gene
			locus_tag	IIDKNEEF_00287
170	631	CDS
			inference	ab initio prediction:Prodigal:002006
			locus_tag	IIDKNEEF_00287
			product	hypothetical protein
831	658	gene
			locus_tag	IIDKNEEF_00288
831	658	CDS
			inference	ab initio prediction:Prodigal:002006
			locus_tag	IIDKNEEF_00288
			product	hypothetical protein
>Feature NODE_147_length_1194_cov_2.807520
573	271	gene
			locus_tag	IIDKNEEF_00289
573	271	CDS
			inference	ab initio prediction:Prodigal:002006
			locus_tag	IIDKNEEF_00289
			product	hypothetical protein
1068	802	gene
			locus_tag	IIDKNEEF_00290
1068	802	CDS
			inference	ab initio prediction:Prodigal:002006
			locus_tag	IIDKNEEF_00290
			product	hypothetical protein
>Feature NODE_148_length_1192_cov_2.612556
34	324	gene
			locus_tag	IIDKNEEF_00291
34	324	CDS
			inference	ab initio prediction:Prodigal:002006
			locus_tag	IIDKNEEF_00291
			product	hypothetical protein
351	1115	gene
			gene	SIRT5_1
			locus_tag	IIDKNEEF_00292
351	1115	CDS
			EC_number	2.3.1.286
			gene	SIRT5_1
			inference	ab initio prediction:Prodigal:002006
			inference	protein motif:HAMAP:MF_01121
			locus_tag	IIDKNEEF_00292
			product	NAD-dependent protein deacylase sirtuin-5, mitochondrial
>Feature NODE_149_length_1190_cov_2.916442
167	313	gene
			locus_tag	IIDKNEEF_00293
167	313	CDS
			inference	ab initio prediction:Prodigal:002006
			locus_tag	IIDKNEEF_00293
			product	hypothetical protein
1004	1147	gene
			locus_tag	IIDKNEEF_00294
1004	1147	CDS
			inference	ab initio prediction:Prodigal:002006
			locus_tag	IIDKNEEF_00294
			product	hypothetical protein
>Feature NODE_150_length_1190_cov_2.558850
3	581	gene
			gene	fabR
			locus_tag	IIDKNEEF_00295
3	581	CDS
			gene	fabR
			inference	ab initio prediction:Prodigal:002006
			inference	protein motif:HAMAP:MF_01190
			locus_tag	IIDKNEEF_00295
			product	HTH-type transcriptional repressor FabR
611	1006	gene
			locus_tag	IIDKNEEF_00296
611	1006	CDS
			inference	ab initio prediction:Prodigal:002006
			locus_tag	IIDKNEEF_00296
			product	hypothetical protein
1178	1023	gene
			locus_tag	IIDKNEEF_00297
1178	1023	CDS
			inference	ab initio prediction:Prodigal:002006
			locus_tag	IIDKNEEF_00297
			product	hypothetical protein
>Feature NODE_151_length_1190_cov_2.053908
73	387	gene
			locus_tag	IIDKNEEF_00298
73	387	CDS
			inference	ab initio prediction:Prodigal:002006
			locus_tag	IIDKNEEF_00298
			product	hypothetical protein
686	874	gene
			locus_tag	IIDKNEEF_00299
686	874	CDS
			inference	ab initio prediction:Prodigal:002006
			locus_tag	IIDKNEEF_00299
			product	hypothetical protein
926	1057	gene
			locus_tag	IIDKNEEF_00300
926	1057	CDS
			inference	ab initio prediction:Prodigal:002006
			locus_tag	IIDKNEEF_00300
			product	hypothetical protein
1185	1042	gene
			locus_tag	IIDKNEEF_00301
1185	1042	CDS
			inference	ab initio prediction:Prodigal:002006
			locus_tag	IIDKNEEF_00301
			product	hypothetical protein
>Feature NODE_152_length_1188_cov_5.240324
1120	536	gene
			locus_tag	IIDKNEEF_00302
1120	536	CDS
			inference	ab initio prediction:Prodigal:002006
			locus_tag	IIDKNEEF_00302
			product	hypothetical protein
>Feature NODE_153_length_1188_cov_2.890189
38	130	gene
			locus_tag	IIDKNEEF_00303
38	130	CDS
			inference	ab initio prediction:Prodigal:002006
			locus_tag	IIDKNEEF_00303
			product	hypothetical protein
991	191	gene
			gene	lgt
			locus_tag	IIDKNEEF_00304
991	191	CDS
			EC_number	2.5.1.145
			db_xref	COG:COG0682
			gene	lgt
			inference	ab initio prediction:Prodigal:002006
			inference	similar to AA sequence:UniProtKB:P60955
			locus_tag	IIDKNEEF_00304
			product	Phosphatidylglycerol--prolipoprotein diacylglyceryl transferase
1176	1012	gene
			locus_tag	IIDKNEEF_00305
1176	1012	CDS
			inference	ab initio prediction:Prodigal:002006
			locus_tag	IIDKNEEF_00305
			product	hypothetical protein
>Feature NODE_154_length_1187_cov_2.998198
16	231	gene
			locus_tag	IIDKNEEF_00306
16	231	CDS
			inference	ab initio prediction:Prodigal:002006
			locus_tag	IIDKNEEF_00306
			product	hypothetical protein
877	1032	gene
			locus_tag	IIDKNEEF_00307
877	1032	CDS
			inference	ab initio prediction:Prodigal:002006
			locus_tag	IIDKNEEF_00307
			product	hypothetical protein
>Feature NODE_155_length_1184_cov_3.489612
26	838	gene
			locus_tag	IIDKNEEF_00308
26	838	CDS
			inference	ab initio prediction:Prodigal:002006
			locus_tag	IIDKNEEF_00308
			product	hypothetical protein
1119	673	gene
			locus_tag	IIDKNEEF_00309
1119	673	CDS
			inference	ab initio prediction:Prodigal:002006
			locus_tag	IIDKNEEF_00309
			product	hypothetical protein
>Feature NODE_156_length_1182_cov_3.502262
1	288	gene
			locus_tag	IIDKNEEF_00310
1	288	CDS
			inference	ab initio prediction:Prodigal:002006
			locus_tag	IIDKNEEF_00310
			product	hypothetical protein
1126	518	gene
			locus_tag	IIDKNEEF_00311
1126	518	CDS
			inference	ab initio prediction:Prodigal:002006
			locus_tag	IIDKNEEF_00311
			product	hypothetical protein
>Feature NODE_157_length_1182_cov_3.469683
924	454	gene
			locus_tag	IIDKNEEF_00312
924	454	CDS
			inference	ab initio prediction:Prodigal:002006
			locus_tag	IIDKNEEF_00312
			product	hypothetical protein
1124	972	gene
			locus_tag	IIDKNEEF_00313
1124	972	CDS
			inference	ab initio prediction:Prodigal:002006
			locus_tag	IIDKNEEF_00313
			product	hypothetical protein
>Feature NODE_158_length_1179_cov_3.473684
12	938	gene
			gene	pnp
			locus_tag	IIDKNEEF_00314
12	938	CDS
			EC_number	2.7.7.8
			gene	pnp
			inference	ab initio prediction:Prodigal:002006
			inference	similar to AA sequence:UniProtKB:B0VLR7
			locus_tag	IIDKNEEF_00314
			product	Polyribonucleotide nucleotidyltransferase
>Feature NODE_159_length_1179_cov_2.283122
536	625	gene
			locus_tag	IIDKNEEF_00315
536	625	CDS
			inference	ab initio prediction:Prodigal:002006
			locus_tag	IIDKNEEF_00315
			product	hypothetical protein
610	846	gene
			locus_tag	IIDKNEEF_00316
610	846	CDS
			inference	ab initio prediction:Prodigal:002006
			locus_tag	IIDKNEEF_00316
			product	hypothetical protein
>Feature NODE_160_length_1178_cov_3.392371
263	379	gene
			locus_tag	IIDKNEEF_00317
263	379	CDS
			inference	ab initio prediction:Prodigal:002006
			locus_tag	IIDKNEEF_00317
			product	hypothetical protein
383	727	gene
			locus_tag	IIDKNEEF_00318
383	727	CDS
			inference	ab initio prediction:Prodigal:002006
			locus_tag	IIDKNEEF_00318
			product	hypothetical protein
1149	691	gene
			gene	ygfZ
			locus_tag	IIDKNEEF_00319
1149	691	CDS
			db_xref	COG:COG0354
			gene	ygfZ
			inference	ab initio prediction:Prodigal:002006
			inference	similar to AA sequence:UniProtKB:P0ADE8
			locus_tag	IIDKNEEF_00319
			product	tRNA-modifying protein YgfZ
>Feature NODE_161_length_1176_cov_3.212921
40	681	gene
			gene	gloC
			locus_tag	IIDKNEEF_00320
40	681	CDS
			EC_number	3.1.2.6
			db_xref	COG:COG0491
			gene	gloC
			inference	ab initio prediction:Prodigal:002006
			inference	similar to AA sequence:UniProtKB:P75849
			locus_tag	IIDKNEEF_00320
			product	Hydroxyacylglutathione hydrolase GloC
>Feature NODE_162_length_1176_cov_3.022748
1168	8	gene
			gene	rpsA
			locus_tag	IIDKNEEF_00321
1168	8	CDS
			db_xref	COG:COG0539
			gene	rpsA
			inference	ab initio prediction:Prodigal:002006
			inference	similar to AA sequence:UniProtKB:P0AG67
			locus_tag	IIDKNEEF_00321
			product	30S ribosomal protein S1
>Feature NODE_163_length_1172_cov_2.569863
3	176	gene
			locus_tag	IIDKNEEF_00322
3	176	CDS
			inference	ab initio prediction:Prodigal:002006
			locus_tag	IIDKNEEF_00322
			product	hypothetical protein
219	320	gene
			locus_tag	IIDKNEEF_00323
219	320	CDS
			inference	ab initio prediction:Prodigal:002006
			locus_tag	IIDKNEEF_00323
			product	hypothetical protein
561	815	gene
			locus_tag	IIDKNEEF_00324
561	815	CDS
			inference	ab initio prediction:Prodigal:002006
			locus_tag	IIDKNEEF_00324
			product	hypothetical protein
927	1127	gene
			locus_tag	IIDKNEEF_00325
927	1127	CDS
			inference	ab initio prediction:Prodigal:002006
			locus_tag	IIDKNEEF_00325
			product	hypothetical protein
>Feature NODE_164_length_1171_cov_2.858318
1161	136	gene
			locus_tag	IIDKNEEF_00326
1161	136	CDS
			inference	ab initio prediction:Prodigal:002006
			locus_tag	IIDKNEEF_00326
			product	hypothetical protein
>Feature NODE_165_length_1170_cov_2.885636
1150	149	gene
			locus_tag	IIDKNEEF_00327
1150	149	CDS
			inference	ab initio prediction:Prodigal:002006
			locus_tag	IIDKNEEF_00327
			product	hypothetical protein
>Feature NODE_166_length_1169_cov_3.213370
221	415	gene
			locus_tag	IIDKNEEF_00328
221	415	CDS
			inference	ab initio prediction:Prodigal:002006
			locus_tag	IIDKNEEF_00328
			product	hypothetical protein
452	742	gene
			locus_tag	IIDKNEEF_00329
452	742	CDS
			inference	ab initio prediction:Prodigal:002006
			locus_tag	IIDKNEEF_00329
			product	hypothetical protein
752	841	gene
			locus_tag	IIDKNEEF_00330
752	841	CDS
			inference	ab initio prediction:Prodigal:002006
			locus_tag	IIDKNEEF_00330
			product	hypothetical protein
884	1057	gene
			locus_tag	IIDKNEEF_00331
884	1057	CDS
			inference	ab initio prediction:Prodigal:002006
			locus_tag	IIDKNEEF_00331
			product	hypothetical protein
>Feature NODE_167_length_1168_cov_3.021082
1036	20	gene
			locus_tag	IIDKNEEF_00332
1036	20	CDS
			inference	ab initio prediction:Prodigal:002006
			locus_tag	IIDKNEEF_00332
			product	hypothetical protein
>Feature NODE_168_length_1164_cov_2.935603
1119	256	gene
			gene	hutI
			locus_tag	IIDKNEEF_00333
1119	256	CDS
			EC_number	3.5.2.7
			gene	hutI
			inference	ab initio prediction:Prodigal:002006
			inference	protein motif:HAMAP:MF_00372
			locus_tag	IIDKNEEF_00333
			product	Imidazolonepropionase
>Feature NODE_169_length_1163_cov_2.779926
11	172	gene
			locus_tag	IIDKNEEF_00334
11	172	CDS
			inference	ab initio prediction:Prodigal:002006
			locus_tag	IIDKNEEF_00334
			product	hypothetical protein
888	511	gene
			locus_tag	IIDKNEEF_00335
888	511	CDS
			inference	ab initio prediction:Prodigal:002006
			locus_tag	IIDKNEEF_00335
			product	hypothetical protein
>Feature NODE_170_length_1162_cov_3.633180
7	195	gene
			gene	fecI_2
			locus_tag	IIDKNEEF_00336
7	195	CDS
			db_xref	COG:COG1595
			gene	fecI_2
			inference	ab initio prediction:Prodigal:002006
			inference	similar to AA sequence:UniProtKB:P23484
			locus_tag	IIDKNEEF_00336
			product	putative RNA polymerase sigma factor FecI
1019	174	gene
			locus_tag	IIDKNEEF_00337
1019	174	CDS
			inference	ab initio prediction:Prodigal:002006
			locus_tag	IIDKNEEF_00337
			product	hypothetical protein
1132	998	gene
			locus_tag	IIDKNEEF_00338
1132	998	CDS
			inference	ab initio prediction:Prodigal:002006
			locus_tag	IIDKNEEF_00338
			product	hypothetical protein
>Feature NODE_171_length_1161_cov_3.024908
541	11	gene
			locus_tag	IIDKNEEF_00339
541	11	CDS
			inference	ab initio prediction:Prodigal:002006
			locus_tag	IIDKNEEF_00339
			product	hypothetical protein
1149	622	gene
			gene	mepH
			locus_tag	IIDKNEEF_00340
1149	622	CDS
			EC_number	3.4.-.-
			db_xref	COG:COG0791
			gene	mepH
			inference	ab initio prediction:Prodigal:002006
			inference	similar to AA sequence:UniProtKB:P76190
			locus_tag	IIDKNEEF_00340
			product	Murein DD-endopeptidase MepH
>Feature NODE_172_length_1158_cov_3.815911
4	357	gene
			locus_tag	IIDKNEEF_00341
4	357	CDS
			inference	ab initio prediction:Prodigal:002006
			locus_tag	IIDKNEEF_00341
			product	hypothetical protein
781	362	gene
			locus_tag	IIDKNEEF_00342
781	362	CDS
			inference	ab initio prediction:Prodigal:002006
			locus_tag	IIDKNEEF_00342
			product	hypothetical protein
>Feature NODE_173_length_1153_cov_2.893123
47	1063	gene
			locus_tag	IIDKNEEF_00343
47	1063	CDS
			inference	ab initio prediction:Prodigal:002006
			locus_tag	IIDKNEEF_00343
			product	hypothetical protein
>Feature NODE_174_length_1152_cov_1.770446
942	1127	gene
			locus_tag	IIDKNEEF_00344
942	1127	CDS
			inference	ab initio prediction:Prodigal:002006
			locus_tag	IIDKNEEF_00344
			product	hypothetical protein
>Feature NODE_175_length_1151_cov_3.142458
12	791	gene
			gene	degQ
			locus_tag	IIDKNEEF_00345
12	791	CDS
			EC_number	3.4.21.107
			db_xref	COG:COG0265
			gene	degQ
			inference	ab initio prediction:Prodigal:002006
			inference	similar to AA sequence:UniProtKB:P39099
			locus_tag	IIDKNEEF_00345
			product	Periplasmic pH-dependent serine endoprotease DegQ
1150	851	gene
			gene	hisC_1
			locus_tag	IIDKNEEF_00346
1150	851	CDS
			EC_number	2.6.1.9
			db_xref	COG:COG0079
			gene	hisC_1
			inference	ab initio prediction:Prodigal:002006
			inference	similar to AA sequence:UniProtKB:Q39YP6
			locus_tag	IIDKNEEF_00346
			product	Histidinol-phosphate aminotransferase
>Feature NODE_176_length_1151_cov_2.586592
1046	18	gene
			gene	atm1
			locus_tag	IIDKNEEF_00347
1046	18	CDS
			db_xref	COG:COG5265
			gene	atm1
			inference	ab initio prediction:Prodigal:002006
			inference	similar to AA sequence:UniProtKB:Q2G506
			locus_tag	IIDKNEEF_00347
			product	ATM1-type heavy metal exporter
>Feature NODE_177_length_1149_cov_3.318097
44	223	gene
			locus_tag	IIDKNEEF_00348
44	223	CDS
			inference	ab initio prediction:Prodigal:002006
			locus_tag	IIDKNEEF_00348
			product	hypothetical protein
284	409	gene
			locus_tag	IIDKNEEF_00349
284	409	CDS
			inference	ab initio prediction:Prodigal:002006
			locus_tag	IIDKNEEF_00349
			product	hypothetical protein
1117	488	gene
			locus_tag	IIDKNEEF_00350
1117	488	CDS
			inference	ab initio prediction:Prodigal:002006
			locus_tag	IIDKNEEF_00350
			product	hypothetical protein
>Feature NODE_178_length_1145_cov_3.181648
58	264	gene
			locus_tag	IIDKNEEF_00351
58	264	CDS
			inference	ab initio prediction:Prodigal:002006
			locus_tag	IIDKNEEF_00351
			product	hypothetical protein
270	698	gene
			locus_tag	IIDKNEEF_00352
270	698	CDS
			inference	ab initio prediction:Prodigal:002006
			locus_tag	IIDKNEEF_00352
			product	hypothetical protein
1105	656	gene
			locus_tag	IIDKNEEF_00353
1105	656	CDS
			inference	ab initio prediction:Prodigal:002006
			locus_tag	IIDKNEEF_00353
			product	hypothetical protein
>Feature NODE_179_length_1145_cov_2.493446
64	915	gene
			gene	priA
			locus_tag	IIDKNEEF_00354
64	915	CDS
			EC_number	3.6.4.-
			db_xref	COG:COG1198
			gene	priA
			inference	ab initio prediction:Prodigal:002006
			inference	similar to AA sequence:UniProtKB:P17888
			locus_tag	IIDKNEEF_00354
			product	Primosomal protein N'
1139	771	gene
			locus_tag	IIDKNEEF_00355
1139	771	CDS
			inference	ab initio prediction:Prodigal:002006
			locus_tag	IIDKNEEF_00355
			product	hypothetical protein
>Feature NODE_180_length_1144_cov_3.490159
124	498	gene
			locus_tag	IIDKNEEF_00356
124	498	CDS
			inference	ab initio prediction:Prodigal:002006
			locus_tag	IIDKNEEF_00356
			product	hypothetical protein
586	906	gene
			locus_tag	IIDKNEEF_00357
586	906	CDS
			inference	ab initio prediction:Prodigal:002006
			locus_tag	IIDKNEEF_00357
			product	hypothetical protein
1049	771	gene
			locus_tag	IIDKNEEF_00358
1049	771	CDS
			inference	ab initio prediction:Prodigal:002006
			locus_tag	IIDKNEEF_00358
			product	hypothetical protein
>Feature NODE_181_length_1143_cov_2.859287
94	459	gene
			locus_tag	IIDKNEEF_00359
94	459	CDS
			inference	ab initio prediction:Prodigal:002006
			locus_tag	IIDKNEEF_00359
			product	hypothetical protein
533	399	gene
			locus_tag	IIDKNEEF_00360
533	399	CDS
			inference	ab initio prediction:Prodigal:002006
			locus_tag	IIDKNEEF_00360
			product	hypothetical protein
642	557	gene
			locus_tag	IIDKNEEF_00361
642	557	tRNA
			inference	COORDINATES:profile:Aragorn:001002
			locus_tag	IIDKNEEF_00361
			product	tRNA-Leu(taa)
875	802	gene
			locus_tag	IIDKNEEF_00362
875	802	tRNA
			inference	COORDINATES:profile:Aragorn:001002
			locus_tag	IIDKNEEF_00362
			product	tRNA-Cys(gca)
986	911	gene
			locus_tag	IIDKNEEF_00363
986	911	tRNA
			inference	COORDINATES:profile:Aragorn:001002
			locus_tag	IIDKNEEF_00363
			product	tRNA-Gly(gcc)
1143	1071	gene
			locus_tag	IIDKNEEF_00364
1143	1071	tRNA
			inference	COORDINATES:profile:Aragorn:001002
			locus_tag	IIDKNEEF_00364
			product	tRNA-Gly(gcc)
>Feature NODE_182_length_1138_cov_3.480679
1027	278	gene
			gene	rhaS_1
			locus_tag	IIDKNEEF_00365
1027	278	CDS
			gene	rhaS_1
			inference	ab initio prediction:Prodigal:002006
			inference	protein motif:HAMAP:MF_01534
			locus_tag	IIDKNEEF_00365
			product	HTH-type transcriptional activator RhaS
>Feature NODE_183_length_1138_cov_2.723845
374	1108	gene
			gene	anr_1
			locus_tag	IIDKNEEF_00366
374	1108	CDS
			gene	anr_1
			inference	ab initio prediction:Prodigal:002006
			inference	similar to AA sequence:UniProtKB:O85222
			locus_tag	IIDKNEEF_00366
			product	Transcriptional activator protein Anr
>Feature NODE_184_length_1135_cov_0.363551
>Feature NODE_185_length_1135_cov_2.979206
1023	313	gene
			locus_tag	IIDKNEEF_00367
1023	313	CDS
			inference	ab initio prediction:Prodigal:002006
			locus_tag	IIDKNEEF_00367
			product	hypothetical protein
>Feature NODE_186_length_1134_cov_3.670766
15	911	gene
			gene	waaA
			locus_tag	IIDKNEEF_00368
15	911	CDS
			EC_number	2.4.99.12
			db_xref	COG:COG1519
			gene	waaA
			inference	ab initio prediction:Prodigal:002006
			inference	similar to AA sequence:UniProtKB:P44806
			locus_tag	IIDKNEEF_00368
			product	3-deoxy-D-manno-octulosonic acid transferase
1023	892	gene
			locus_tag	IIDKNEEF_00369
1023	892	CDS
			inference	ab initio prediction:Prodigal:002006
			locus_tag	IIDKNEEF_00369
			product	hypothetical protein
>Feature NODE_187_length_1132_cov_3.447393
601	422	gene
			locus_tag	IIDKNEEF_00370
601	422	CDS
			inference	ab initio prediction:Prodigal:002006
			locus_tag	IIDKNEEF_00370
			product	hypothetical protein
856	746	gene
			locus_tag	IIDKNEEF_00371
856	746	CDS
			inference	ab initio prediction:Prodigal:002006
			locus_tag	IIDKNEEF_00371
			product	hypothetical protein
1087	932	gene
			locus_tag	IIDKNEEF_00372
1087	932	CDS
			inference	ab initio prediction:Prodigal:002006
			locus_tag	IIDKNEEF_00372
			product	hypothetical protein
>Feature NODE_188_length_1130_cov_3.480532
847	137	gene
			locus_tag	IIDKNEEF_00373
847	137	CDS
			inference	ab initio prediction:Prodigal:002006
			locus_tag	IIDKNEEF_00373
			product	hypothetical protein
>Feature NODE_189_length_1128_cov_3.318744
77	214	gene
			locus_tag	IIDKNEEF_00374
77	214	CDS
			inference	ab initio prediction:Prodigal:002006
			locus_tag	IIDKNEEF_00374
			product	hypothetical protein
361	615	gene
			locus_tag	IIDKNEEF_00375
361	615	CDS
			inference	ab initio prediction:Prodigal:002006
			locus_tag	IIDKNEEF_00375
			product	hypothetical protein
1127	591	gene
			locus_tag	IIDKNEEF_00376
1127	591	CDS
			inference	ab initio prediction:Prodigal:002006
			locus_tag	IIDKNEEF_00376
			product	hypothetical protein
>Feature NODE_190_length_1128_cov_3.039962
102	1061	gene
			locus_tag	IIDKNEEF_00377
102	1061	CDS
			inference	ab initio prediction:Prodigal:002006
			locus_tag	IIDKNEEF_00377
			product	hypothetical protein
>Feature NODE_191_length_1127_cov_3.392381
1110	580	gene
			locus_tag	IIDKNEEF_00378
1110	580	CDS
			inference	ab initio prediction:Prodigal:002006
			locus_tag	IIDKNEEF_00378
			product	hypothetical protein
>Feature NODE_192_length_1125_cov_2.647901
7	774	gene
			locus_tag	IIDKNEEF_00379
7	774	CDS
			inference	ab initio prediction:Prodigal:002006
			locus_tag	IIDKNEEF_00379
			product	hypothetical protein
1108	764	gene
			locus_tag	IIDKNEEF_00380
1108	764	CDS
			inference	ab initio prediction:Prodigal:002006
			locus_tag	IIDKNEEF_00380
			product	hypothetical protein
>Feature NODE_193_length_1124_cov_4.115568
9	677	gene
			locus_tag	IIDKNEEF_00381
9	677	CDS
			inference	ab initio prediction:Prodigal:002006
			locus_tag	IIDKNEEF_00381
			product	hypothetical protein
>Feature NODE_194_length_1123_cov_2.928298
682	248	gene
			locus_tag	IIDKNEEF_00382
682	248	CDS
			inference	ab initio prediction:Prodigal:002006
			locus_tag	IIDKNEEF_00382
			product	hypothetical protein
1101	787	gene
			locus_tag	IIDKNEEF_00383
1101	787	CDS
			inference	ab initio prediction:Prodigal:002006
			locus_tag	IIDKNEEF_00383
			product	hypothetical protein
>Feature NODE_195_length_1122_cov_2.756938
153	947	gene
			gene	dpnM
			locus_tag	IIDKNEEF_00384
153	947	CDS
			EC_number	2.1.1.72
			gene	dpnM
			inference	ab initio prediction:Prodigal:002006
			inference	similar to AA sequence:UniProtKB:P04043
			locus_tag	IIDKNEEF_00384
			product	Modification methylase DpnIIA
1120	968	gene
			locus_tag	IIDKNEEF_00385
1120	968	CDS
			inference	ab initio prediction:Prodigal:002006
			locus_tag	IIDKNEEF_00385
			product	hypothetical protein
>Feature NODE_196_length_1119_cov_3.312860
226	894	gene
			gene	oprD_2
			locus_tag	IIDKNEEF_00386
226	894	CDS
			EC_number	3.4.21.-
			gene	oprD_2
			inference	ab initio prediction:Prodigal:002006
			inference	similar to AA sequence:UniProtKB:P32722
			locus_tag	IIDKNEEF_00386
			product	Porin D
>Feature NODE_197_length_1116_cov_3.056785
520	209	gene
			locus_tag	IIDKNEEF_00387
520	209	CDS
			inference	ab initio prediction:Prodigal:002006
			locus_tag	IIDKNEEF_00387
			product	hypothetical protein
915	520	gene
			locus_tag	IIDKNEEF_00388
915	520	CDS
			inference	ab initio prediction:Prodigal:002006
			locus_tag	IIDKNEEF_00388
			product	hypothetical protein
>Feature NODE_198_length_1113_cov_2.880309
516	443	gene
			locus_tag	IIDKNEEF_00389
516	443	tRNA
			inference	COORDINATES:profile:Aragorn:001002
			locus_tag	IIDKNEEF_00389
			product	tRNA-Gly(ccc)
1094	669	gene
			gene	rhlA
			locus_tag	IIDKNEEF_00390
1094	669	CDS
			EC_number	2.3.1.-
			gene	rhlA
			inference	ab initio prediction:Prodigal:002006
			inference	similar to AA sequence:UniProtKB:Q51559
			locus_tag	IIDKNEEF_00390
			product	3-(3-hydroxydecanoyloxy)decanoate synthase
>Feature NODE_199_length_1112_cov_3.345894
4	666	gene
			gene	qorA_1
			locus_tag	IIDKNEEF_00391
4	666	CDS
			EC_number	1.6.5.5
			db_xref	COG:COG0604
			gene	qorA_1
			inference	ab initio prediction:Prodigal:002006
			inference	similar to AA sequence:UniProtKB:P28304
			locus_tag	IIDKNEEF_00391
			product	Quinone oxidoreductase 1
1047	787	gene
			gene	aguA_1
			locus_tag	IIDKNEEF_00392
1047	787	CDS
			EC_number	3.5.3.12
			gene	aguA_1
			inference	ab initio prediction:Prodigal:002006
			inference	protein motif:HAMAP:MF_01841
			locus_tag	IIDKNEEF_00392
			product	Agmatine deiminase
>Feature NODE_200_length_1111_cov_3.169246
22	1062	gene
			gene	acsA_1
			locus_tag	IIDKNEEF_00393
22	1062	CDS
			EC_number	6.2.1.1
			db_xref	COG:COG0365
			gene	acsA_1
			inference	ab initio prediction:Prodigal:002006
			inference	similar to AA sequence:UniProtKB:P39062
			locus_tag	IIDKNEEF_00393
			product	Acetyl-coenzyme A synthetase
>Feature NODE_201_length_1108_cov_3.415131
36	155	gene
			gene	ubiC
			locus_tag	IIDKNEEF_00394
36	155	CDS
			EC_number	4.1.3.40
			gene	ubiC
			inference	ab initio prediction:Prodigal:002006
			inference	protein motif:HAMAP:MF_01632
			locus_tag	IIDKNEEF_00394
			product	Chorismate pyruvate-lyase
183	1073	gene
			gene	ubiA_1
			locus_tag	IIDKNEEF_00395
183	1073	CDS
			EC_number	2.5.1.39
			db_xref	COG:COG0382
			gene	ubiA_1
			inference	ab initio prediction:Prodigal:002006
			inference	similar to AA sequence:UniProtKB:P0AGK1
			locus_tag	IIDKNEEF_00395
			product	4-hydroxybenzoate octaprenyltransferase
>Feature NODE_202_length_1108_cov_2.628516
986	81	gene
			locus_tag	IIDKNEEF_00396
986	81	CDS
			inference	ab initio prediction:Prodigal:002006
			locus_tag	IIDKNEEF_00396
			product	hypothetical protein
>Feature NODE_203_length_1105_cov_2.571984
197	451	gene
			locus_tag	IIDKNEEF_00397
197	451	CDS
			inference	ab initio prediction:Prodigal:002006
			locus_tag	IIDKNEEF_00397
			product	hypothetical protein
884	1039	gene
			locus_tag	IIDKNEEF_00398
884	1039	CDS
			inference	ab initio prediction:Prodigal:002006
			locus_tag	IIDKNEEF_00398
			product	hypothetical protein
>Feature NODE_204_length_1101_cov_0.541829
>Feature NODE_205_length_1104_cov_2.894839
56	757	gene
			locus_tag	IIDKNEEF_00399
56	757	CDS
			inference	ab initio prediction:Prodigal:002006
			locus_tag	IIDKNEEF_00399
			product	hypothetical protein
1089	766	gene
			gene	nimR_1
			locus_tag	IIDKNEEF_00400
1089	766	CDS
			gene	nimR_1
			inference	ab initio prediction:Prodigal:002006
			inference	similar to AA sequence:UniProtKB:P76241
			locus_tag	IIDKNEEF_00400
			product	HTH-type transcriptional regulator NimR
>Feature NODE_206_length_1104_cov_0.474197
>Feature NODE_207_length_1101_cov_3.441406
53	295	gene
			locus_tag	IIDKNEEF_00401
53	295	CDS
			inference	ab initio prediction:Prodigal:002006
			locus_tag	IIDKNEEF_00401
			product	hypothetical protein
473	721	gene
			locus_tag	IIDKNEEF_00402
473	721	CDS
			inference	ab initio prediction:Prodigal:002006
			locus_tag	IIDKNEEF_00402
			product	hypothetical protein
740	847	gene
			locus_tag	IIDKNEEF_00403
740	847	CDS
			inference	ab initio prediction:Prodigal:002006
			locus_tag	IIDKNEEF_00403
			product	hypothetical protein
>Feature NODE_208_length_1099_cov_3.257339
77	337	gene
			locus_tag	IIDKNEEF_00404
77	337	CDS
			inference	ab initio prediction:Prodigal:002006
			locus_tag	IIDKNEEF_00404
			product	hypothetical protein
344	463	gene
			locus_tag	IIDKNEEF_00405
344	463	CDS
			inference	ab initio prediction:Prodigal:002006
			locus_tag	IIDKNEEF_00405
			product	hypothetical protein
623	1099	gene
			locus_tag	IIDKNEEF_00406
623	1099	CDS
			inference	ab initio prediction:Prodigal:002006
			locus_tag	IIDKNEEF_00406
			product	hypothetical protein
>Feature NODE_209_length_1098_cov_3.644466
554	336	gene
			locus_tag	IIDKNEEF_00407
554	336	CDS
			inference	ab initio prediction:Prodigal:002006
			locus_tag	IIDKNEEF_00407
			product	hypothetical protein
>Feature NODE_210_length_1096_cov_3.118744
1068	277	gene
			locus_tag	IIDKNEEF_00408
1068	277	CDS
			inference	ab initio prediction:Prodigal:002006
			locus_tag	IIDKNEEF_00408
			product	hypothetical protein
>Feature NODE_211_length_1096_cov_3.103042
1015	23	gene
			gene	yejK
			locus_tag	IIDKNEEF_00409
1015	23	CDS
			gene	yejK
			inference	ab initio prediction:Prodigal:002006
			inference	protein motif:HAMAP:MF_00730
			locus_tag	IIDKNEEF_00409
			product	Nucleoid-associated protein YejK
>Feature NODE_212_length_1096_cov_0.570167
>Feature NODE_213_length_1095_cov_4.171906
1008	412	gene
			locus_tag	IIDKNEEF_00410
1008	412	CDS
			inference	ab initio prediction:Prodigal:002006
			locus_tag	IIDKNEEF_00410
			product	hypothetical protein
>Feature NODE_214_length_1094_cov_2.995084
136	939	gene
			locus_tag	IIDKNEEF_00411
136	939	CDS
			inference	ab initio prediction:Prodigal:002006
			locus_tag	IIDKNEEF_00411
			product	hypothetical protein
>Feature NODE_215_length_1094_cov_0.795477
>Feature NODE_216_length_1093_cov_3.029528
125	559	gene
			locus_tag	IIDKNEEF_00412
125	559	CDS
			inference	ab initio prediction:Prodigal:002006
			locus_tag	IIDKNEEF_00412
			product	hypothetical protein
1026	520	gene
			locus_tag	IIDKNEEF_00413
1026	520	CDS
			inference	ab initio prediction:Prodigal:002006
			locus_tag	IIDKNEEF_00413
			product	hypothetical protein
>Feature NODE_217_length_1093_cov_2.394685
44	661	gene
			locus_tag	IIDKNEEF_00414
44	661	CDS
			inference	ab initio prediction:Prodigal:002006
			locus_tag	IIDKNEEF_00414
			product	hypothetical protein
1023	589	gene
			locus_tag	IIDKNEEF_00415
1023	589	CDS
			inference	ab initio prediction:Prodigal:002006
			locus_tag	IIDKNEEF_00415
			product	hypothetical protein
>Feature NODE_218_length_1090_cov_3.153011
100	975	gene
			gene	cmpR_2
			locus_tag	IIDKNEEF_00416
100	975	CDS
			gene	cmpR_2
			inference	ab initio prediction:Prodigal:002006
			inference	similar to AA sequence:UniProtKB:Q55459
			locus_tag	IIDKNEEF_00416
			product	HTH-type transcriptional activator CmpR
>Feature NODE_219_length_1090_cov_3.012833
42	170	gene
			gene	ydcU
			locus_tag	IIDKNEEF_00417
42	170	CDS
			db_xref	COG:COG1176
			gene	ydcU
			inference	ab initio prediction:Prodigal:002006
			inference	similar to AA sequence:UniProtKB:P77156
			locus_tag	IIDKNEEF_00417
			product	Inner membrane ABC transporter permease protein YdcU
160	972	gene
			gene	ydcV_1
			locus_tag	IIDKNEEF_00418
160	972	CDS
			gene	ydcV_1
			inference	ab initio prediction:Prodigal:002006
			inference	similar to AA sequence:UniProtKB:P0AFR9
			locus_tag	IIDKNEEF_00418
			product	Inner membrane ABC transporter permease protein YdcV
>Feature NODE_220_length_1087_cov_4.215842
261	704	gene
			locus_tag	IIDKNEEF_00419
261	704	CDS
			inference	ab initio prediction:Prodigal:002006
			locus_tag	IIDKNEEF_00419
			product	hypothetical protein
>Feature NODE_221_length_1087_cov_3.114851
115	285	gene
			locus_tag	IIDKNEEF_00420
115	285	CDS
			inference	ab initio prediction:Prodigal:002006
			locus_tag	IIDKNEEF_00420
			product	hypothetical protein
>Feature NODE_222_length_1087_cov_2.832673
791	318	gene
			gene	decR
			locus_tag	IIDKNEEF_00421
791	318	CDS
			db_xref	COG:COG1522
			gene	decR
			inference	ab initio prediction:Prodigal:002006
			inference	similar to AA sequence:UniProtKB:P0ACJ5
			locus_tag	IIDKNEEF_00421
			product	DNA-binding transcriptional activator DecR
1082	897	gene
			locus_tag	IIDKNEEF_00422
1082	897	CDS
			inference	ab initio prediction:Prodigal:002006
			locus_tag	IIDKNEEF_00422
			product	hypothetical protein
>Feature NODE_223_length_1086_cov_2.672944
1082	438	gene
			gene	bamD_1
			locus_tag	IIDKNEEF_00423
1082	438	CDS
			db_xref	COG:COG4105
			gene	bamD_1
			inference	ab initio prediction:Prodigal:002006
			inference	similar to AA sequence:UniProtKB:Q9K0B1
			locus_tag	IIDKNEEF_00423
			product	Outer membrane protein assembly factor BamD
>Feature NODE_224_length_1084_cov_2.065541
1007	177	gene
			gene	nudL
			locus_tag	IIDKNEEF_00424
1007	177	CDS
			EC_number	3.6.1.-
			gene	nudL
			inference	ab initio prediction:Prodigal:002006
			inference	protein motif:HAMAP:MF_01592
			locus_tag	IIDKNEEF_00424
			product	putative Nudix hydrolase NudL
>Feature NODE_225_length_1081_cov_2.709163
821	282	gene
			locus_tag	IIDKNEEF_00425
821	282	CDS
			inference	ab initio prediction:Prodigal:002006
			locus_tag	IIDKNEEF_00425
			product	hypothetical protein
1009	779	gene
			locus_tag	IIDKNEEF_00426
1009	779	CDS
			inference	ab initio prediction:Prodigal:002006
			locus_tag	IIDKNEEF_00426
			product	hypothetical protein
>Feature NODE_226_length_1079_cov_3.134731
59	526	gene
			locus_tag	IIDKNEEF_00427
59	526	CDS
			inference	ab initio prediction:Prodigal:002006
			locus_tag	IIDKNEEF_00427
			product	hypothetical protein
1026	412	gene
			locus_tag	IIDKNEEF_00428
1026	412	CDS
			inference	ab initio prediction:Prodigal:002006
			locus_tag	IIDKNEEF_00428
			product	hypothetical protein
>Feature NODE_227_length_1078_cov_2.508492
1019	12	gene
			gene	btuB_1
			locus_tag	IIDKNEEF_00429
1019	12	CDS
			gene	btuB_1
			inference	ab initio prediction:Prodigal:002006
			inference	protein motif:HAMAP:MF_01531
			locus_tag	IIDKNEEF_00429
			product	Vitamin B12 transporter BtuB
>Feature NODE_228_length_1076_cov_2.920921
22	270	gene
			locus_tag	IIDKNEEF_00430
22	270	CDS
			inference	ab initio prediction:Prodigal:002006
			locus_tag	IIDKNEEF_00430
			product	hypothetical protein
>Feature NODE_229_length_1074_cov_3.150451
647	907	gene
			locus_tag	IIDKNEEF_00431
647	907	CDS
			inference	ab initio prediction:Prodigal:002006
			locus_tag	IIDKNEEF_00431
			product	hypothetical protein
>Feature NODE_230_length_1074_cov_1.149448
101	787	gene
			locus_tag	IIDKNEEF_00432
101	787	CDS
			inference	ab initio prediction:Prodigal:002006
			locus_tag	IIDKNEEF_00432
			product	hypothetical protein
>Feature NODE_231_length_1073_cov_0.522088
48	593	gene
			locus_tag	IIDKNEEF_00433
48	593	CDS
			inference	ab initio prediction:Prodigal:002006
			locus_tag	IIDKNEEF_00433
			product	hypothetical protein
538	1053	gene
			locus_tag	IIDKNEEF_00434
538	1053	CDS
			inference	ab initio prediction:Prodigal:002006
			locus_tag	IIDKNEEF_00434
			product	hypothetical protein
>Feature NODE_232_length_1072_cov_3.486432
1065	64	gene
			gene	leuA
			locus_tag	IIDKNEEF_00435
1065	64	CDS
			EC_number	2.3.3.13
			gene	leuA
			inference	ab initio prediction:Prodigal:002006
			inference	protein motif:HAMAP:MF_00572
			locus_tag	IIDKNEEF_00435
			product	2-isopropylmalate synthase
>Feature NODE_233_length_1072_cov_2.351759
448	308	gene
			locus_tag	IIDKNEEF_00436
448	308	CDS
			inference	ab initio prediction:Prodigal:002006
			locus_tag	IIDKNEEF_00436
			product	hypothetical protein
556	449	gene
			locus_tag	IIDKNEEF_00437
556	449	CDS
			inference	ab initio prediction:Prodigal:002006
			locus_tag	IIDKNEEF_00437
			product	hypothetical protein
790	638	gene
			locus_tag	IIDKNEEF_00438
790	638	CDS
			inference	ab initio prediction:Prodigal:002006
			locus_tag	IIDKNEEF_00438
			product	hypothetical protein
>Feature NODE_234_length_1070_cov_3.862034
125	200	gene
			locus_tag	IIDKNEEF_00439
125	200	tRNA
			inference	COORDINATES:profile:Aragorn:001002
			locus_tag	IIDKNEEF_00439
			product	tRNA-Glu(ttc)
370	909	gene
			locus_tag	IIDKNEEF_00440
370	909	CDS
			inference	ab initio prediction:Prodigal:002006
			locus_tag	IIDKNEEF_00440
			product	hypothetical protein
999	832	gene
			locus_tag	IIDKNEEF_00441
999	832	CDS
			inference	ab initio prediction:Prodigal:002006
			locus_tag	IIDKNEEF_00441
			product	hypothetical protein
>Feature NODE_235_length_1070_cov_2.550856
58	291	gene
			locus_tag	IIDKNEEF_00442
58	291	CDS
			inference	ab initio prediction:Prodigal:002006
			locus_tag	IIDKNEEF_00442
			product	hypothetical protein
922	473	gene
			locus_tag	IIDKNEEF_00443
922	473	CDS
			inference	ab initio prediction:Prodigal:002006
			locus_tag	IIDKNEEF_00443
			product	hypothetical protein
>Feature NODE_236_length_1068_cov_2.987891
158	48	gene
			locus_tag	IIDKNEEF_00444
158	48	CDS
			inference	ab initio prediction:Prodigal:002006
			locus_tag	IIDKNEEF_00444
			product	hypothetical protein
210	938	gene
			locus_tag	IIDKNEEF_00445
210	938	CDS
			inference	ab initio prediction:Prodigal:002006
			locus_tag	IIDKNEEF_00445
			product	hypothetical protein
>Feature NODE_237_length_1068_cov_2.012109
13	105	gene
			gene	rpoC
			locus_tag	IIDKNEEF_00446
13	105	CDS
			EC_number	2.7.7.6
			db_xref	COG:COG0086
			gene	rpoC
			inference	ab initio prediction:Prodigal:002006
			inference	similar to AA sequence:UniProtKB:P0A8T7
			locus_tag	IIDKNEEF_00446
			product	DNA-directed RNA polymerase subunit beta'
1058	789	gene
			locus_tag	IIDKNEEF_00447
1058	789	CDS
			inference	ab initio prediction:Prodigal:002006
			locus_tag	IIDKNEEF_00447
			product	hypothetical protein
>Feature NODE_238_length_1067_cov_4.608081
24	539	gene
			gene	lhpI
			locus_tag	IIDKNEEF_00448
24	539	CDS
			EC_number	1.5.1.49
			db_xref	COG:COG2423
			gene	lhpI
			inference	ab initio prediction:Prodigal:002006
			inference	similar to AA sequence:UniProtKB:Q485R8
			locus_tag	IIDKNEEF_00448
			product	Delta(1)-pyrroline-2-carboxylate reductase
>Feature NODE_239_length_1066_cov_3.491405
19	219	gene
			locus_tag	IIDKNEEF_00449
19	219	CDS
			inference	ab initio prediction:Prodigal:002006
			locus_tag	IIDKNEEF_00449
			product	hypothetical protein
961	245	gene
			gene	btuD_1
			locus_tag	IIDKNEEF_00450
961	245	CDS
			EC_number	7.6.2.8
			gene	btuD_1
			inference	ab initio prediction:Prodigal:002006
			inference	protein motif:HAMAP:MF_01005
			locus_tag	IIDKNEEF_00450
			product	Vitamin B12 import ATP-binding protein BtuD
>Feature NODE_240_length_1066_cov_2.670374
113	688	gene
			locus_tag	IIDKNEEF_00451
113	688	CDS
			inference	ab initio prediction:Prodigal:002006
			locus_tag	IIDKNEEF_00451
			product	hypothetical protein
992	681	gene
			locus_tag	IIDKNEEF_00452
992	681	CDS
			inference	ab initio prediction:Prodigal:002006
			locus_tag	IIDKNEEF_00452
			product	hypothetical protein
>Feature NODE_241_length_1065_cov_3.703441
261	770	gene
			locus_tag	IIDKNEEF_00453
261	770	CDS
			inference	ab initio prediction:Prodigal:002006
			locus_tag	IIDKNEEF_00453
			product	hypothetical protein
>Feature NODE_242_length_1065_cov_3.643725
1045	365	gene
			locus_tag	IIDKNEEF_00454
1045	365	CDS
			inference	ab initio prediction:Prodigal:002006
			locus_tag	IIDKNEEF_00454
			product	hypothetical protein
>Feature NODE_243_length_1062_cov_4.125888
>Feature NODE_244_length_1060_cov_2.350966
1009	110	gene
			locus_tag	IIDKNEEF_00455
1009	110	CDS
			inference	ab initio prediction:Prodigal:002006
			locus_tag	IIDKNEEF_00455
			product	hypothetical protein
>Feature NODE_245_length_1059_cov_2.862525
213	1049	gene
			locus_tag	IIDKNEEF_00456
213	1049	CDS
			inference	ab initio prediction:Prodigal:002006
			locus_tag	IIDKNEEF_00456
			product	hypothetical protein
>Feature NODE_246_length_1059_cov_2.653768
75	218	gene
			locus_tag	IIDKNEEF_00457
75	218	CDS
			inference	ab initio prediction:Prodigal:002006
			locus_tag	IIDKNEEF_00457
			product	hypothetical protein
1035	229	gene
			locus_tag	IIDKNEEF_00458
1035	229	CDS
			EC_number	4.2.1.77
			db_xref	COG:COG3938
			inference	ab initio prediction:Prodigal:002006
			inference	similar to AA sequence:UniProtKB:Q9I489
			locus_tag	IIDKNEEF_00458
			product	putative trans-3-hydroxy-L-proline dehydratase
>Feature NODE_247_length_1057_cov_2.996939
1056	265	gene
			gene	adh_1
			locus_tag	IIDKNEEF_00459
1056	265	CDS
			EC_number	1.1.1.1
			db_xref	COG:COG1063
			gene	adh_1
			inference	ab initio prediction:Prodigal:002006
			inference	similar to AA sequence:UniProtKB:Q0KDL6
			locus_tag	IIDKNEEF_00459
			product	Alcohol dehydrogenase
>Feature NODE_248_length_1055_cov_2.418200
918	538	gene
			locus_tag	IIDKNEEF_00460
918	538	CDS
			inference	ab initio prediction:Prodigal:002006
			locus_tag	IIDKNEEF_00460
			product	hypothetical protein
>Feature NODE_249_length_1053_cov_2.621926
1039	80	gene
			gene	sad
			locus_tag	IIDKNEEF_00461
1039	80	CDS
			EC_number	1.2.1.16
			db_xref	COG:COG1012
			gene	sad
			inference	ab initio prediction:Prodigal:002006
			inference	similar to AA sequence:UniProtKB:P76149
			locus_tag	IIDKNEEF_00461
			product	Succinate semialdehyde dehydrogenase [NAD(P)+] Sad
>Feature NODE_250_length_1052_cov_4.547692
389	270	gene
			locus_tag	IIDKNEEF_00462
389	270	CDS
			inference	ab initio prediction:Prodigal:002006
			locus_tag	IIDKNEEF_00462
			product	hypothetical protein
662	420	gene
			locus_tag	IIDKNEEF_00463
662	420	CDS
			inference	ab initio prediction:Prodigal:002006
			locus_tag	IIDKNEEF_00463
			product	hypothetical protein
>Feature NODE_251_length_1052_cov_4.276923
26	268	gene
			locus_tag	IIDKNEEF_00464
26	268	CDS
			inference	ab initio prediction:Prodigal:002006
			locus_tag	IIDKNEEF_00464
			product	hypothetical protein
569	712	gene
			locus_tag	IIDKNEEF_00465
569	712	CDS
			inference	ab initio prediction:Prodigal:002006
			locus_tag	IIDKNEEF_00465
			product	hypothetical protein
806	916	gene
			locus_tag	IIDKNEEF_00466
806	916	CDS
			inference	ab initio prediction:Prodigal:002006
			locus_tag	IIDKNEEF_00466
			product	hypothetical protein
>Feature NODE_252_length_1052_cov_3.232821
885	187	gene
			locus_tag	IIDKNEEF_00467
885	187	CDS
			inference	ab initio prediction:Prodigal:002006
			locus_tag	IIDKNEEF_00467
			product	hypothetical protein
1046	909	gene
			locus_tag	IIDKNEEF_00468
1046	909	CDS
			inference	ab initio prediction:Prodigal:002006
			locus_tag	IIDKNEEF_00468
			product	hypothetical protein
>Feature NODE_253_length_1050_cov_3.901336
187	414	gene
			locus_tag	IIDKNEEF_00469
187	414	CDS
			inference	ab initio prediction:Prodigal:002006
			locus_tag	IIDKNEEF_00469
			product	hypothetical protein
418	702	gene
			locus_tag	IIDKNEEF_00470
418	702	CDS
			inference	ab initio prediction:Prodigal:002006
			locus_tag	IIDKNEEF_00470
			product	hypothetical protein
>Feature NODE_254_length_1050_cov_0.503597
>Feature NODE_255_length_1049_cov_2.777778
61	336	gene
			locus_tag	IIDKNEEF_00471
61	336	CDS
			inference	ab initio prediction:Prodigal:002006
			locus_tag	IIDKNEEF_00471
			product	hypothetical protein
626	396	gene
			locus_tag	IIDKNEEF_00472
626	396	CDS
			inference	ab initio prediction:Prodigal:002006
			locus_tag	IIDKNEEF_00472
			product	hypothetical protein
682	921	gene
			locus_tag	IIDKNEEF_00473
682	921	CDS
			inference	ab initio prediction:Prodigal:002006
			locus_tag	IIDKNEEF_00473
			product	hypothetical protein
>Feature NODE_256_length_1048_cov_3.625129
126	377	gene
			locus_tag	IIDKNEEF_00474
126	377	CDS
			inference	ab initio prediction:Prodigal:002006
			locus_tag	IIDKNEEF_00474
			product	hypothetical protein
606	878	gene
			locus_tag	IIDKNEEF_00475
606	878	CDS
			inference	ab initio prediction:Prodigal:002006
			locus_tag	IIDKNEEF_00475
			product	hypothetical protein
>Feature NODE_257_length_1047_cov_3.405155
1001	123	gene
			gene	pilY1_2
			locus_tag	IIDKNEEF_00476
1001	123	CDS
			gene	pilY1_2
			inference	ab initio prediction:Prodigal:002006
			inference	similar to AA sequence:UniProtKB:S0HPF7
			locus_tag	IIDKNEEF_00476
			product	Type IV pilus biogenesis factor PilY1
>Feature NODE_258_length_1047_cov_2.096907
97	807	gene
			locus_tag	IIDKNEEF_00477
97	807	CDS
			inference	ab initio prediction:Prodigal:002006
			locus_tag	IIDKNEEF_00477
			product	hypothetical protein
>Feature NODE_259_length_1046_cov_0.391125
>Feature NODE_260_length_1044_cov_0.681818
>Feature NODE_261_length_1044_cov_3.410548
835	176	gene
			locus_tag	IIDKNEEF_00478
835	176	CDS
			inference	ab initio prediction:Prodigal:002006
			locus_tag	IIDKNEEF_00478
			product	hypothetical protein
>Feature NODE_262_length_1043_cov_3.939959
105	665	gene
			gene	rsmC
			locus_tag	IIDKNEEF_00479
105	665	CDS
			EC_number	2.1.1.172
			db_xref	COG:COG2813
			gene	rsmC
			inference	ab initio prediction:Prodigal:002006
			inference	similar to AA sequence:UniProtKB:P39406
			locus_tag	IIDKNEEF_00479
			product	Ribosomal RNA small subunit methyltransferase C
903	808	gene
			locus_tag	IIDKNEEF_00480
903	808	CDS
			inference	ab initio prediction:Prodigal:002006
			locus_tag	IIDKNEEF_00480
			product	hypothetical protein
>Feature NODE_263_length_1043_cov_2.666667
949	128	gene
			gene	gcvT
			locus_tag	IIDKNEEF_00481
949	128	CDS
			EC_number	2.1.2.10
			db_xref	COG:COG0404
			gene	gcvT
			inference	ab initio prediction:Prodigal:002006
			inference	similar to AA sequence:UniProtKB:P27248
			locus_tag	IIDKNEEF_00481
			product	Aminomethyltransferase
>Feature NODE_264_length_1042_cov_2.446632
69	209	gene
			locus_tag	IIDKNEEF_00482
69	209	CDS
			inference	ab initio prediction:Prodigal:002006
			locus_tag	IIDKNEEF_00482
			product	hypothetical protein
412	200	gene
			locus_tag	IIDKNEEF_00483
412	200	CDS
			inference	ab initio prediction:Prodigal:002006
			locus_tag	IIDKNEEF_00483
			product	hypothetical protein
718	413	gene
			locus_tag	IIDKNEEF_00484
718	413	CDS
			inference	ab initio prediction:Prodigal:002006
			locus_tag	IIDKNEEF_00484
			product	hypothetical protein
841	734	gene
			locus_tag	IIDKNEEF_00485
841	734	CDS
			inference	ab initio prediction:Prodigal:002006
			locus_tag	IIDKNEEF_00485
			product	hypothetical protein
>Feature NODE_265_length_1042_cov_0.718135
>Feature NODE_266_length_1041_cov_3.344398
5	748	gene
			gene	ldc
			locus_tag	IIDKNEEF_00486
5	748	CDS
			EC_number	4.1.1.17
			gene	ldc
			inference	ab initio prediction:Prodigal:002006
			inference	similar to AA sequence:UniProtKB:O50657
			locus_tag	IIDKNEEF_00486
			product	Lysine/ornithine decarboxylase
>Feature NODE_267_length_1041_cov_2.696058
190	789	gene
			gene	fptA_1
			locus_tag	IIDKNEEF_00487
190	789	CDS
			db_xref	COG:COG4773
			gene	fptA_1
			inference	ab initio prediction:Prodigal:002006
			inference	similar to AA sequence:UniProtKB:P42512
			locus_tag	IIDKNEEF_00487
			product	Fe(3+)-pyochelin receptor
1025	849	gene
			locus_tag	IIDKNEEF_00488
1025	849	CDS
			inference	ab initio prediction:Prodigal:002006
			locus_tag	IIDKNEEF_00488
			product	hypothetical protein
>Feature NODE_268_length_1040_cov_2.803738
26	823	gene
			gene	mtnB_1
			locus_tag	IIDKNEEF_00489
26	823	CDS
			EC_number	4.2.1.109
			gene	mtnB_1
			inference	ab initio prediction:Prodigal:002006
			inference	protein motif:HAMAP:MF_01677
			locus_tag	IIDKNEEF_00489
			product	Methylthioribulose-1-phosphate dehydratase
895	1002	gene
			locus_tag	IIDKNEEF_00490
895	1002	CDS
			inference	ab initio prediction:Prodigal:002006
			locus_tag	IIDKNEEF_00490
			product	hypothetical protein
>Feature NODE_269_length_1038_cov_3.160250
>Feature NODE_270_length_1037_cov_3.027083
>Feature NODE_271_length_1036_cov_3.438999
894	91	gene
			gene	rhaS_2
			locus_tag	IIDKNEEF_00491
894	91	CDS
			gene	rhaS_2
			inference	ab initio prediction:Prodigal:002006
			inference	protein motif:HAMAP:MF_01534
			locus_tag	IIDKNEEF_00491
			product	HTH-type transcriptional activator RhaS
>Feature NODE_272_length_1036_cov_3.353493
1026	370	gene
			gene	uspE_1
			locus_tag	IIDKNEEF_00492
1026	370	CDS
			db_xref	COG:COG0589
			gene	uspE_1
			inference	ab initio prediction:Prodigal:002006
			inference	similar to AA sequence:UniProtKB:P0AAC0
			locus_tag	IIDKNEEF_00492
			product	Universal stress protein E
>Feature NODE_273_length_1036_cov_2.049009
75	209	gene
			locus_tag	IIDKNEEF_00493
75	209	CDS
			inference	ab initio prediction:Prodigal:002006
			locus_tag	IIDKNEEF_00493
			product	hypothetical protein
998	267	gene
			gene	hisQ
			locus_tag	IIDKNEEF_00494
998	267	CDS
			db_xref	COG:COG4215
			gene	hisQ
			inference	ab initio prediction:Prodigal:002006
			inference	similar to AA sequence:UniProtKB:P0A2I9
			locus_tag	IIDKNEEF_00494
			product	Histidine transport system permease protein HisQ
>Feature NODE_274_length_1036_cov_0.619395
>Feature NODE_275_length_1035_cov_2.497912
2	193	gene
			locus_tag	IIDKNEEF_00495
2	193	CDS
			inference	ab initio prediction:Prodigal:002006
			locus_tag	IIDKNEEF_00495
			product	hypothetical protein
166	696	gene
			locus_tag	IIDKNEEF_00496
166	696	CDS
			inference	ab initio prediction:Prodigal:002006
			locus_tag	IIDKNEEF_00496
			product	hypothetical protein
928	713	gene
			locus_tag	IIDKNEEF_00497
928	713	CDS
			inference	ab initio prediction:Prodigal:002006
			locus_tag	IIDKNEEF_00497
			product	hypothetical protein
>Feature NODE_276_length_1034_cov_2.941484
1000	329	gene
			gene	iolS
			locus_tag	IIDKNEEF_00498
1000	329	CDS
			EC_number	1.1.1.-
			db_xref	COG:COG0667
			gene	iolS
			inference	ab initio prediction:Prodigal:002006
			inference	similar to AA sequence:UniProtKB:P46336
			locus_tag	IIDKNEEF_00498
			product	Aldo-keto reductase IolS
>Feature NODE_277_length_1032_cov_2.427225
112	396	gene
			locus_tag	IIDKNEEF_00499
112	396	CDS
			inference	ab initio prediction:Prodigal:002006
			locus_tag	IIDKNEEF_00499
			product	hypothetical protein
448	600	gene
			locus_tag	IIDKNEEF_00500
448	600	CDS
			inference	ab initio prediction:Prodigal:002006
			locus_tag	IIDKNEEF_00500
			product	hypothetical protein
>Feature NODE_278_length_1031_cov_3.808176
20	211	gene
			locus_tag	IIDKNEEF_00501
20	211	CDS
			inference	ab initio prediction:Prodigal:002006
			locus_tag	IIDKNEEF_00501
			product	hypothetical protein
202	657	gene
			locus_tag	IIDKNEEF_00502
202	657	CDS
			inference	ab initio prediction:Prodigal:002006
			locus_tag	IIDKNEEF_00502
			product	hypothetical protein
975	865	gene
			locus_tag	IIDKNEEF_00503
975	865	CDS
			inference	ab initio prediction:Prodigal:002006
			locus_tag	IIDKNEEF_00503
			product	hypothetical protein
>Feature NODE_279_length_1029_cov_3.946429
290	135	gene
			locus_tag	IIDKNEEF_00504
290	135	CDS
			inference	ab initio prediction:Prodigal:002006
			locus_tag	IIDKNEEF_00504
			product	hypothetical protein
476	312	gene
			locus_tag	IIDKNEEF_00505
476	312	CDS
			inference	ab initio prediction:Prodigal:002006
			locus_tag	IIDKNEEF_00505
			product	hypothetical protein
911	594	gene
			locus_tag	IIDKNEEF_00506
911	594	CDS
			inference	ab initio prediction:Prodigal:002006
			locus_tag	IIDKNEEF_00506
			product	hypothetical protein
>Feature NODE_280_length_1029_cov_2.563025
386	610	gene
			locus_tag	IIDKNEEF_00507
386	610	CDS
			inference	ab initio prediction:Prodigal:002006
			locus_tag	IIDKNEEF_00507
			product	hypothetical protein
>Feature NODE_281_length_1029_cov_2.413866
105	227	gene
			locus_tag	IIDKNEEF_00508
105	227	CDS
			inference	ab initio prediction:Prodigal:002006
			locus_tag	IIDKNEEF_00508
			product	hypothetical protein
981	298	gene
			locus_tag	IIDKNEEF_00509
981	298	CDS
			inference	ab initio prediction:Prodigal:002006
			locus_tag	IIDKNEEF_00509
			product	hypothetical protein
>Feature NODE_282_length_1028_cov_3.417455
60	875	gene
			locus_tag	IIDKNEEF_00510
60	875	CDS
			inference	ab initio prediction:Prodigal:002006
			locus_tag	IIDKNEEF_00510
			product	hypothetical protein
>Feature NODE_283_length_1028_cov_3.255521
>Feature NODE_284_length_1028_cov_3.132492
20	916	gene
			gene	metZ
			locus_tag	IIDKNEEF_00511
20	916	CDS
			EC_number	2.5.1.-
			db_xref	COG:COG0626
			gene	metZ
			inference	ab initio prediction:Prodigal:002006
			inference	similar to AA sequence:UniProtKB:P55218
			locus_tag	IIDKNEEF_00511
			product	O-succinylhomoserine sulfhydrylase
>Feature NODE_285_length_1028_cov_2.749737
43	294	gene
			locus_tag	IIDKNEEF_00512
43	294	CDS
			inference	ab initio prediction:Prodigal:002006
			locus_tag	IIDKNEEF_00512
			product	hypothetical protein
307	534	gene
			locus_tag	IIDKNEEF_00513
307	534	CDS
			inference	ab initio prediction:Prodigal:002006
			locus_tag	IIDKNEEF_00513
			product	hypothetical protein
562	687	gene
			locus_tag	IIDKNEEF_00514
562	687	CDS
			inference	ab initio prediction:Prodigal:002006
			locus_tag	IIDKNEEF_00514
			product	hypothetical protein
>Feature NODE_286_length_1026_cov_3.097998
2	238	gene
			locus_tag	IIDKNEEF_00515
2	238	CDS
			inference	ab initio prediction:Prodigal:002006
			locus_tag	IIDKNEEF_00515
			product	hypothetical protein
248	361	gene
			locus_tag	IIDKNEEF_00516
248	361	CDS
			inference	ab initio prediction:Prodigal:002006
			locus_tag	IIDKNEEF_00516
			product	hypothetical protein
885	322	gene
			locus_tag	IIDKNEEF_00517
885	322	CDS
			inference	ab initio prediction:Prodigal:002006
			locus_tag	IIDKNEEF_00517
			product	hypothetical protein
>Feature NODE_287_length_1025_cov_3.364979
154	459	gene
			gene	SIRT5_2
			locus_tag	IIDKNEEF_00518
154	459	CDS
			EC_number	2.3.1.286
			gene	SIRT5_2
			inference	ab initio prediction:Prodigal:002006
			inference	protein motif:HAMAP:MF_01121
			locus_tag	IIDKNEEF_00518
			product	NAD-dependent protein deacylase sirtuin-5, mitochondrial
441	929	gene
			gene	cobB_1
			locus_tag	IIDKNEEF_00519
441	929	CDS
			EC_number	2.3.1.286
			db_xref	COG:COG0846
			gene	cobB_1
			inference	ab initio prediction:Prodigal:002006
			inference	similar to AA sequence:UniProtKB:P9WGG3
			locus_tag	IIDKNEEF_00519
			product	NAD-dependent protein deacylase
>Feature NODE_288_length_1024_cov_2.423442
9	764	gene
			gene	glcB
			locus_tag	IIDKNEEF_00520
9	764	CDS
			EC_number	2.3.3.9
			db_xref	COG:COG2225
			gene	glcB
			inference	ab initio prediction:Prodigal:002006
			inference	similar to AA sequence:UniProtKB:Q9I636
			locus_tag	IIDKNEEF_00520
			product	Malate synthase G
>Feature NODE_289_length_1023_cov_2.587738
34	282	gene
			gene	glgE_1
			locus_tag	IIDKNEEF_00521
34	282	CDS
			EC_number	2.4.99.16
			gene	glgE_1
			inference	ab initio prediction:Prodigal:002006
			inference	protein motif:HAMAP:MF_02124
			locus_tag	IIDKNEEF_00521
			product	Alpha-1,4-glucan:maltose-1-phosphate maltosyltransferase
762	553	gene
			locus_tag	IIDKNEEF_00522
762	553	CDS
			inference	ab initio prediction:Prodigal:002006
			locus_tag	IIDKNEEF_00522
			product	hypothetical protein
>Feature NODE_290_length_1022_cov_2.543915
63	224	gene
			locus_tag	IIDKNEEF_00523
63	224	CDS
			inference	ab initio prediction:Prodigal:002006
			locus_tag	IIDKNEEF_00523
			product	hypothetical protein
1012	221	gene
			locus_tag	IIDKNEEF_00524
1012	221	CDS
			db_xref	COG:COG0659
			inference	ab initio prediction:Prodigal:002006
			inference	similar to AA sequence:UniProtKB:P9WGF7
			locus_tag	IIDKNEEF_00524
			product	putative sulfate transporter
>Feature NODE_291_length_1021_cov_3.991525
949	134	gene
			locus_tag	IIDKNEEF_00525
949	134	CDS
			inference	ab initio prediction:Prodigal:002006
			locus_tag	IIDKNEEF_00525
			product	hypothetical protein
>Feature NODE_292_length_1021_cov_3.586864
75	572	gene
			locus_tag	IIDKNEEF_00526
75	572	CDS
			inference	ab initio prediction:Prodigal:002006
			locus_tag	IIDKNEEF_00526
			product	hypothetical protein
603	914	gene
			locus_tag	IIDKNEEF_00527
603	914	CDS
			inference	ab initio prediction:Prodigal:002006
			locus_tag	IIDKNEEF_00527
			product	hypothetical protein
>Feature NODE_293_length_1021_cov_2.590042
11	628	gene
			gene	gcvA_1
			locus_tag	IIDKNEEF_00528
11	628	CDS
			gene	gcvA_1
			inference	ab initio prediction:Prodigal:002006
			inference	similar to AA sequence:UniProtKB:P0A9F6
			locus_tag	IIDKNEEF_00528
			product	Glycine cleavage system transcriptional activator
951	772	gene
			locus_tag	IIDKNEEF_00529
951	772	CDS
			inference	ab initio prediction:Prodigal:002006
			locus_tag	IIDKNEEF_00529
			product	hypothetical protein
>Feature NODE_294_length_1018_cov_0.677966
>Feature NODE_295_length_1019_cov_3.353503
978	394	gene
			gene	mutL
			locus_tag	IIDKNEEF_00530
978	394	CDS
			gene	mutL
			inference	ab initio prediction:Prodigal:002006
			inference	similar to AA sequence:UniProtKB:Q5F8M6
			locus_tag	IIDKNEEF_00530
			product	DNA mismatch repair protein MutL
>Feature NODE_296_length_1019_cov_3.162420
87	515	gene
			locus_tag	IIDKNEEF_00531
87	515	CDS
			inference	ab initio prediction:Prodigal:002006
			locus_tag	IIDKNEEF_00531
			product	hypothetical protein
979	503	gene
			locus_tag	IIDKNEEF_00532
979	503	CDS
			inference	ab initio prediction:Prodigal:002006
			locus_tag	IIDKNEEF_00532
			product	hypothetical protein
>Feature NODE_297_length_1017_cov_3.650000
963	46	gene
			gene	styD_1
			locus_tag	IIDKNEEF_00533
963	46	CDS
			EC_number	1.2.1.39
			gene	styD_1
			inference	ab initio prediction:Prodigal:002006
			inference	similar to AA sequence:UniProtKB:O06837
			locus_tag	IIDKNEEF_00533
			product	Phenylacetaldehyde dehydrogenase
>Feature NODE_298_length_1017_cov_2.572340
18	836	gene
			locus_tag	IIDKNEEF_00534
18	836	CDS
			inference	ab initio prediction:Prodigal:002006
			locus_tag	IIDKNEEF_00534
			product	hypothetical protein
>Feature NODE_299_length_1016_cov_3.605964
427	203	gene
			locus_tag	IIDKNEEF_00535
427	203	CDS
			inference	ab initio prediction:Prodigal:002006
			locus_tag	IIDKNEEF_00535
			product	hypothetical protein
940	815	gene
			locus_tag	IIDKNEEF_00536
940	815	CDS
			inference	ab initio prediction:Prodigal:002006
			locus_tag	IIDKNEEF_00536
			product	hypothetical protein
>Feature NODE_300_length_1016_cov_3.271565
1001	18	gene
			gene	thi4
			locus_tag	IIDKNEEF_00537
1001	18	CDS
			EC_number	2.4.2.59
			gene	thi4
			inference	ab initio prediction:Prodigal:002006
			inference	protein motif:HAMAP:MF_00304
			locus_tag	IIDKNEEF_00537
			product	Thiamine thiazole synthase
>Feature NODE_301_length_1013_cov_0.653518
>Feature NODE_302_length_1010_cov_0.413020
>Feature NODE_303_length_1012_cov_3.202139
9	794	gene
			gene	mrpD
			locus_tag	IIDKNEEF_00538
9	794	CDS
			db_xref	COG:COG0651
			gene	mrpD
			inference	ab initio prediction:Prodigal:002006
			inference	similar to AA sequence:UniProtKB:Q9RGZ2
			locus_tag	IIDKNEEF_00538
			product	Na(+)/H(+) antiporter subunit D
984	769	gene
			locus_tag	IIDKNEEF_00539
984	769	CDS
			inference	ab initio prediction:Prodigal:002006
			locus_tag	IIDKNEEF_00539
			product	hypothetical protein
>Feature NODE_304_length_1012_cov_3.189305
72	818	gene
			locus_tag	IIDKNEEF_00540
72	818	CDS
			inference	ab initio prediction:Prodigal:002006
			locus_tag	IIDKNEEF_00540
			product	hypothetical protein
920	996	gene
			locus_tag	IIDKNEEF_00541
920	996	tRNA
			inference	COORDINATES:profile:Aragorn:001002
			locus_tag	IIDKNEEF_00541
			product	tRNA-Val(gac)
>Feature NODE_305_length_1011_cov_4.046039
4	240	gene
			gene	betA
			locus_tag	IIDKNEEF_00542
4	240	CDS
			EC_number	1.1.99.1
			gene	betA
			inference	ab initio prediction:Prodigal:002006
			inference	similar to AA sequence:UniProtKB:P60337
			locus_tag	IIDKNEEF_00542
			product	Oxygen-dependent choline dehydrogenase
915	313	gene
			locus_tag	IIDKNEEF_00543
915	313	CDS
			inference	ab initio prediction:Prodigal:002006
			locus_tag	IIDKNEEF_00543
			product	hypothetical protein
>Feature NODE_306_length_1011_cov_3.183084
957	142	gene
			locus_tag	IIDKNEEF_00544
957	142	CDS
			inference	ab initio prediction:Prodigal:002006
			locus_tag	IIDKNEEF_00544
			product	hypothetical protein
>Feature NODE_307_length_1011_cov_3.028908
636	367	gene
			locus_tag	IIDKNEEF_00545
636	367	CDS
			inference	ab initio prediction:Prodigal:002006
			locus_tag	IIDKNEEF_00545
			product	hypothetical protein
1004	882	gene
			gene	lpd3
			locus_tag	IIDKNEEF_00546
1004	882	CDS
			EC_number	1.8.1.4
			db_xref	COG:COG1249
			gene	lpd3
			inference	ab initio prediction:Prodigal:002006
			inference	similar to AA sequence:UniProtKB:P31046
			locus_tag	IIDKNEEF_00546
			product	Dihydrolipoyl dehydrogenase 3
>Feature NODE_308_length_1009_cov_3.165236
2	166	gene
			locus_tag	IIDKNEEF_00547
2	166	CDS
			inference	ab initio prediction:Prodigal:002006
			locus_tag	IIDKNEEF_00547
			product	hypothetical protein
1002	274	gene
			locus_tag	IIDKNEEF_00548
1002	274	CDS
			inference	ab initio prediction:Prodigal:002006
			locus_tag	IIDKNEEF_00548
			product	hypothetical protein
>Feature NODE_309_length_1007_cov_3.738710
199	420	gene
			locus_tag	IIDKNEEF_00549
199	420	CDS
			inference	ab initio prediction:Prodigal:002006
			locus_tag	IIDKNEEF_00549
			product	hypothetical protein
436	669	gene
			locus_tag	IIDKNEEF_00550
436	669	CDS
			inference	ab initio prediction:Prodigal:002006
			locus_tag	IIDKNEEF_00550
			product	hypothetical protein
>Feature NODE_310_length_1007_cov_2.298925
8	193	gene
			locus_tag	IIDKNEEF_00551
8	193	CDS
			inference	ab initio prediction:Prodigal:002006
			locus_tag	IIDKNEEF_00551
			product	hypothetical protein
841	275	gene
			locus_tag	IIDKNEEF_00552
841	275	CDS
			inference	ab initio prediction:Prodigal:002006
			locus_tag	IIDKNEEF_00552
			product	hypothetical protein
>Feature NODE_311_length_1003_cov_3.666307
30	635	gene
			gene	gcvA_2
			locus_tag	IIDKNEEF_00553
30	635	CDS
			gene	gcvA_2
			inference	ab initio prediction:Prodigal:002006
			inference	similar to AA sequence:UniProtKB:P0A9F6
			locus_tag	IIDKNEEF_00553
			product	Glycine cleavage system transcriptional activator
971	732	gene
			locus_tag	IIDKNEEF_00554
971	732	CDS
			inference	ab initio prediction:Prodigal:002006
			locus_tag	IIDKNEEF_00554
			product	hypothetical protein
>Feature NODE_312_length_1001_cov_4.930736
978	523	gene
			locus_tag	IIDKNEEF_00555
978	523	CDS
			inference	ab initio prediction:Prodigal:002006
			locus_tag	IIDKNEEF_00555
			product	hypothetical protein
>Feature NODE_313_length_1001_cov_2.083333
185	391	gene
			locus_tag	IIDKNEEF_00556
185	391	CDS
			inference	ab initio prediction:Prodigal:002006
			locus_tag	IIDKNEEF_00556
			product	hypothetical protein
470	589	gene
			locus_tag	IIDKNEEF_00557
470	589	CDS
			inference	ab initio prediction:Prodigal:002006
			locus_tag	IIDKNEEF_00557
			product	hypothetical protein
>Feature NODE_314_length_1001_cov_1.972944
939	55	gene
			gene	rssA
			locus_tag	IIDKNEEF_00558
939	55	CDS
			EC_number	2.7.13.3
			gene	rssA
			inference	ab initio prediction:Prodigal:002006
			inference	similar to AA sequence:UniProtKB:Q8GP19
			locus_tag	IIDKNEEF_00558
			product	Swarming motility regulation sensor protein RssA
>Feature NODE_315_length_1000_cov_3.085590
84	824	gene
			gene	malQ
			locus_tag	IIDKNEEF_00559
84	824	CDS
			EC_number	2.4.1.25
			db_xref	COG:COG1640
			gene	malQ
			inference	ab initio prediction:Prodigal:002006
			inference	similar to AA sequence:UniProtKB:P9WK23
			locus_tag	IIDKNEEF_00559
			product	4-alpha-glucanotransferase
>Feature NODE_316_length_997_cov_2.834783
2	337	gene
			gene	jefA
			locus_tag	IIDKNEEF_00560
2	337	CDS
			gene	jefA
			inference	ab initio prediction:Prodigal:002006
			inference	similar to AA sequence:UniProtKB:P9WJW9
			locus_tag	IIDKNEEF_00560
			product	Drug efflux pump JefA
500	276	gene
			locus_tag	IIDKNEEF_00561
500	276	CDS
			inference	ab initio prediction:Prodigal:002006
			locus_tag	IIDKNEEF_00561
			product	hypothetical protein
962	696	gene
			locus_tag	IIDKNEEF_00562
962	696	CDS
			inference	ab initio prediction:Prodigal:002006
			locus_tag	IIDKNEEF_00562
			product	hypothetical protein
>Feature NODE_317_length_997_cov_1.334783
34	915	gene
			gene	lysP
			locus_tag	IIDKNEEF_00563
34	915	CDS
			db_xref	COG:COG0833
			gene	lysP
			inference	ab initio prediction:Prodigal:002006
			inference	similar to AA sequence:UniProtKB:P25737
			locus_tag	IIDKNEEF_00563
			product	Lysine-specific permease
>Feature NODE_318_length_996_cov_2.453754
30	152	gene
			gene	gcvP
			locus_tag	IIDKNEEF_00564
30	152	CDS
			EC_number	1.4.4.2
			gene	gcvP
			inference	ab initio prediction:Prodigal:002006
			inference	protein motif:HAMAP:MF_00711
			locus_tag	IIDKNEEF_00564
			product	Glycine dehydrogenase (decarboxylating)
508	287	gene
			locus_tag	IIDKNEEF_00565
508	287	CDS
			inference	ab initio prediction:Prodigal:002006
			locus_tag	IIDKNEEF_00565
			product	hypothetical protein
942	616	gene
			locus_tag	IIDKNEEF_00566
942	616	CDS
			inference	ab initio prediction:Prodigal:002006
			locus_tag	IIDKNEEF_00566
			product	hypothetical protein
>Feature NODE_319_length_998_cov_0.602829
>Feature NODE_320_length_995_cov_3.504357
752	198	gene
			locus_tag	IIDKNEEF_00567
752	198	CDS
			inference	ab initio prediction:Prodigal:002006
			locus_tag	IIDKNEEF_00567
			product	hypothetical protein
994	752	gene
			locus_tag	IIDKNEEF_00568
994	752	CDS
			inference	ab initio prediction:Prodigal:002006
			locus_tag	IIDKNEEF_00568
			product	hypothetical protein
>Feature NODE_321_length_995_cov_3.222222
52	768	gene
			locus_tag	IIDKNEEF_00569
52	768	CDS
			inference	ab initio prediction:Prodigal:002006
			locus_tag	IIDKNEEF_00569
			product	hypothetical protein
959	807	gene
			locus_tag	IIDKNEEF_00570
959	807	CDS
			inference	ab initio prediction:Prodigal:002006
			locus_tag	IIDKNEEF_00570
			product	hypothetical protein
>Feature NODE_322_length_995_cov_2.236383
>Feature NODE_323_length_995_cov_2.130719
47	919	gene
			locus_tag	IIDKNEEF_00571
47	919	CDS
			inference	ab initio prediction:Prodigal:002006
			locus_tag	IIDKNEEF_00571
			product	hypothetical protein
>Feature NODE_324_length_994_cov_3.010905
93	665	gene
			gene	nat
			locus_tag	IIDKNEEF_00572
93	665	CDS
			EC_number	2.3.1.5
			db_xref	COG:COG2162
			gene	nat
			inference	ab initio prediction:Prodigal:002006
			inference	similar to AA sequence:UniProtKB:P9WJI5
			locus_tag	IIDKNEEF_00572
			product	Arylamine N-acetyltransferase
900	700	gene
			locus_tag	IIDKNEEF_00573
900	700	CDS
			inference	ab initio prediction:Prodigal:002006
			locus_tag	IIDKNEEF_00573
			product	hypothetical protein
>Feature NODE_325_length_994_cov_2.898582
18	485	gene
			gene	tsaE
			locus_tag	IIDKNEEF_00574
18	485	CDS
			db_xref	COG:COG0802
			gene	tsaE
			inference	ab initio prediction:Prodigal:002006
			inference	similar to AA sequence:UniProtKB:P0AF67
			locus_tag	IIDKNEEF_00574
			product	tRNA threonylcarbamoyladenosine biosynthesis protein TsaE
983	891	gene
			locus_tag	IIDKNEEF_00575
983	891	CDS
			inference	ab initio prediction:Prodigal:002006
			locus_tag	IIDKNEEF_00575
			product	hypothetical protein
>Feature NODE_326_length_993_cov_3.103712
26	820	gene
			gene	yafV
			locus_tag	IIDKNEEF_00576
26	820	CDS
			EC_number	3.5.1.3
			gene	yafV
			inference	ab initio prediction:Prodigal:002006
			inference	similar to AA sequence:UniProtKB:A0A140NDS5
			locus_tag	IIDKNEEF_00576
			product	Omega-amidase YafV
>Feature NODE_327_length_992_cov_3.627322
476	574	gene
			locus_tag	IIDKNEEF_00577
476	574	CDS
			inference	ab initio prediction:Prodigal:002006
			locus_tag	IIDKNEEF_00577
			product	hypothetical protein
>Feature NODE_328_length_992_cov_2.483060
208	432	gene
			locus_tag	IIDKNEEF_00578
208	432	CDS
			inference	ab initio prediction:Prodigal:002006
			locus_tag	IIDKNEEF_00578
			product	hypothetical protein
932	507	gene
			locus_tag	IIDKNEEF_00579
932	507	CDS
			inference	ab initio prediction:Prodigal:002006
			locus_tag	IIDKNEEF_00579
			product	hypothetical protein
>Feature NODE_329_length_991_cov_3.739606
287	808	gene
			locus_tag	IIDKNEEF_00580
287	808	CDS
			inference	ab initio prediction:Prodigal:002006
			locus_tag	IIDKNEEF_00580
			product	hypothetical protein
>Feature NODE_330_length_991_cov_2.960613
862	14	gene
			gene	fabV
			locus_tag	IIDKNEEF_00581
862	14	CDS
			EC_number	1.3.1.9
			db_xref	COG:COG3007
			gene	fabV
			inference	ab initio prediction:Prodigal:002006
			inference	similar to AA sequence:UniProtKB:Q9HZP8
			locus_tag	IIDKNEEF_00581
			product	Enoyl-[acyl-carrier-protein] reductase [NADH]
>Feature NODE_331_length_991_cov_2.300875
59	460	gene
			locus_tag	IIDKNEEF_00582
59	460	CDS
			inference	ab initio prediction:Prodigal:002006
			locus_tag	IIDKNEEF_00582
			product	hypothetical protein
>Feature NODE_332_length_989_cov_3.901316
859	128	gene
			gene	mpl
			locus_tag	IIDKNEEF_00583
859	128	CDS
			EC_number	6.3.2.45
			db_xref	COG:COG0773
			gene	mpl
			inference	ab initio prediction:Prodigal:002006
			inference	similar to AA sequence:UniProtKB:P37773
			locus_tag	IIDKNEEF_00583
			product	UDP-N-acetylmuramate--L-alanyl-gamma-D-glutamyl-meso-2,6-diaminoheptandioate ligase
>Feature NODE_333_length_987_cov_3.970330
55	573	gene
			locus_tag	IIDKNEEF_00584
55	573	CDS
			inference	ab initio prediction:Prodigal:002006
			locus_tag	IIDKNEEF_00584
			product	hypothetical protein
527	769	gene
			locus_tag	IIDKNEEF_00585
527	769	CDS
			inference	ab initio prediction:Prodigal:002006
			locus_tag	IIDKNEEF_00585
			product	hypothetical protein
971	717	gene
			locus_tag	IIDKNEEF_00586
971	717	CDS
			inference	ab initio prediction:Prodigal:002006
			locus_tag	IIDKNEEF_00586
			product	hypothetical protein
>Feature NODE_334_length_987_cov_2.916484
970	134	gene
			locus_tag	IIDKNEEF_00587
970	134	CDS
			inference	ab initio prediction:Prodigal:002006
			locus_tag	IIDKNEEF_00587
			product	hypothetical protein
>Feature NODE_335_length_985_cov_3.029736
114	563	gene
			locus_tag	IIDKNEEF_00588
114	563	CDS
			inference	ab initio prediction:Prodigal:002006
			locus_tag	IIDKNEEF_00588
			product	hypothetical protein
984	661	gene
			locus_tag	IIDKNEEF_00589
984	661	CDS
			inference	ab initio prediction:Prodigal:002006
			locus_tag	IIDKNEEF_00589
			product	hypothetical protein
>Feature NODE_336_length_985_cov_1.874449
170	349	gene
			locus_tag	IIDKNEEF_00590
170	349	CDS
			inference	ab initio prediction:Prodigal:002006
			locus_tag	IIDKNEEF_00590
			product	hypothetical protein
459	950	gene
			locus_tag	IIDKNEEF_00591
459	950	CDS
			inference	ab initio prediction:Prodigal:002006
			locus_tag	IIDKNEEF_00591
			product	hypothetical protein
>Feature NODE_337_length_984_cov_3.394708
>Feature NODE_338_length_984_cov_2.458655
981	67	gene
			gene	dctP_1
			locus_tag	IIDKNEEF_00592
981	67	CDS
			db_xref	COG:COG1638
			gene	dctP_1
			inference	ab initio prediction:Prodigal:002006
			inference	similar to AA sequence:UniProtKB:Q9HU18
			locus_tag	IIDKNEEF_00592
			product	C4-dicarboxylate-binding periplasmic protein DctP
>Feature NODE_339_length_984_cov_2.407938
2	298	gene
			locus_tag	IIDKNEEF_00593
2	298	CDS
			inference	ab initio prediction:Prodigal:002006
			locus_tag	IIDKNEEF_00593
			product	hypothetical protein
311	556	gene
			locus_tag	IIDKNEEF_00594
311	556	CDS
			inference	ab initio prediction:Prodigal:002006
			locus_tag	IIDKNEEF_00594
			product	hypothetical protein
575	706	gene
			locus_tag	IIDKNEEF_00595
575	706	CDS
			inference	ab initio prediction:Prodigal:002006
			locus_tag	IIDKNEEF_00595
			product	hypothetical protein
>Feature NODE_340_length_982_cov_3.504972
850	293	gene
			gene	frr
			locus_tag	IIDKNEEF_00596
850	293	CDS
			db_xref	COG:COG0233
			gene	frr
			inference	ab initio prediction:Prodigal:002006
			inference	similar to AA sequence:UniProtKB:Q8GRF5
			locus_tag	IIDKNEEF_00596
			product	Ribosome-recycling factor
944	852	gene
			gene	pyrH
			locus_tag	IIDKNEEF_00597
944	852	CDS
			EC_number	2.7.4.22
			db_xref	COG:COG0528
			gene	pyrH
			inference	ab initio prediction:Prodigal:002006
			inference	similar to AA sequence:UniProtKB:P65933
			locus_tag	IIDKNEEF_00597
			product	Uridylate kinase
>Feature NODE_341_length_982_cov_2.287293
402	199	gene
			locus_tag	IIDKNEEF_00598
402	199	CDS
			inference	ab initio prediction:Prodigal:002006
			locus_tag	IIDKNEEF_00598
			product	hypothetical protein
948	424	gene
			locus_tag	IIDKNEEF_00599
948	424	CDS
			inference	ab initio prediction:Prodigal:002006
			locus_tag	IIDKNEEF_00599
			product	hypothetical protein
>Feature NODE_342_length_981_cov_3.329646
484	5	gene
			gene	gmk
			locus_tag	IIDKNEEF_00600
484	5	CDS
			EC_number	2.7.4.8
			db_xref	COG:COG0194
			gene	gmk
			inference	ab initio prediction:Prodigal:002006
			inference	similar to AA sequence:UniProtKB:P60546
			locus_tag	IIDKNEEF_00600
			product	Guanylate kinase
914	537	gene
			locus_tag	IIDKNEEF_00601
914	537	CDS
			inference	ab initio prediction:Prodigal:002006
			inference	similar to AA sequence:UniProtKB:P44726
			locus_tag	IIDKNEEF_00601
			note	UPF0701 protein HI_0467
			product	hypothetical protein
>Feature NODE_343_length_981_cov_3.146018
53	187	gene
			locus_tag	IIDKNEEF_00602
53	187	CDS
			inference	ab initio prediction:Prodigal:002006
			locus_tag	IIDKNEEF_00602
			product	hypothetical protein
868	527	gene
			locus_tag	IIDKNEEF_00603
868	527	CDS
			inference	ab initio prediction:Prodigal:002006
			locus_tag	IIDKNEEF_00603
			product	hypothetical protein
>Feature NODE_344_length_981_cov_3.144912
853	491	gene
			locus_tag	IIDKNEEF_00604
853	491	CDS
			inference	ab initio prediction:Prodigal:002006
			locus_tag	IIDKNEEF_00604
			product	hypothetical protein
>Feature NODE_345_length_980_cov_3.028793
899	228	gene
			locus_tag	IIDKNEEF_00605
899	228	CDS
			inference	ab initio prediction:Prodigal:002006
			locus_tag	IIDKNEEF_00605
			product	hypothetical protein
>Feature NODE_346_length_979_cov_3.087583
314	742	gene
			locus_tag	IIDKNEEF_00606
314	742	CDS
			inference	ab initio prediction:Prodigal:002006
			locus_tag	IIDKNEEF_00606
			product	hypothetical protein
977	708	gene
			locus_tag	IIDKNEEF_00607
977	708	CDS
			inference	ab initio prediction:Prodigal:002006
			locus_tag	IIDKNEEF_00607
			product	hypothetical protein
>Feature NODE_347_length_979_cov_3.042129
452	258	gene
			locus_tag	IIDKNEEF_00608
452	258	CDS
			inference	ab initio prediction:Prodigal:002006
			locus_tag	IIDKNEEF_00608
			product	hypothetical protein
737	546	gene
			locus_tag	IIDKNEEF_00609
737	546	CDS
			inference	ab initio prediction:Prodigal:002006
			locus_tag	IIDKNEEF_00609
			product	hypothetical protein
>Feature NODE_348_length_978_cov_3.031077
33	320	gene
			locus_tag	IIDKNEEF_00610
33	320	CDS
			inference	ab initio prediction:Prodigal:002006
			locus_tag	IIDKNEEF_00610
			product	hypothetical protein
963	688	gene
			gene	selD
			locus_tag	IIDKNEEF_00611
963	688	CDS
			EC_number	2.7.9.3
			db_xref	COG:COG0709
			gene	selD
			inference	ab initio prediction:Prodigal:002006
			inference	similar to AA sequence:UniProtKB:P16456
			locus_tag	IIDKNEEF_00611
			product	Selenide, water dikinase
>Feature NODE_349_length_978_cov_2.332963
385	278	gene
			locus_tag	IIDKNEEF_00612
385	278	CDS
			inference	ab initio prediction:Prodigal:002006
			locus_tag	IIDKNEEF_00612
			product	hypothetical protein
948	412	gene
			gene	sasA_1
			locus_tag	IIDKNEEF_00613
948	412	CDS
			EC_number	2.7.-.-
			gene	sasA_1
			inference	ab initio prediction:Prodigal:002006
			inference	protein motif:HAMAP:MF_01837
			locus_tag	IIDKNEEF_00613
			product	Adaptive-response sensory-kinase SasA
>Feature NODE_350_length_977_cov_3.011111
15	440	gene
			locus_tag	IIDKNEEF_00614
15	440	CDS
			EC_number	1.1.1.387
			db_xref	COG:COG2084
			inference	ab initio prediction:Prodigal:002006
			inference	similar to AA sequence:UniProtKB:Q9I5I6
			locus_tag	IIDKNEEF_00614
			product	NAD-dependent L-serine dehydrogenase
>Feature NODE_351_length_977_cov_2.568889
87	212	gene
			locus_tag	IIDKNEEF_00615
87	212	CDS
			inference	ab initio prediction:Prodigal:002006
			locus_tag	IIDKNEEF_00615
			product	hypothetical protein
258	428	gene
			locus_tag	IIDKNEEF_00616
258	428	CDS
			inference	ab initio prediction:Prodigal:002006
			locus_tag	IIDKNEEF_00616
			product	hypothetical protein
923	570	gene
			locus_tag	IIDKNEEF_00617
923	570	CDS
			inference	ab initio prediction:Prodigal:002006
			locus_tag	IIDKNEEF_00617
			product	hypothetical protein
>Feature NODE_352_length_975_cov_2.434298
605	6	gene
			locus_tag	IIDKNEEF_00618
605	6	CDS
			inference	ab initio prediction:Prodigal:002006
			locus_tag	IIDKNEEF_00618
			product	hypothetical protein
954	610	gene
			locus_tag	IIDKNEEF_00619
954	610	CDS
			inference	ab initio prediction:Prodigal:002006
			locus_tag	IIDKNEEF_00619
			product	hypothetical protein
>Feature NODE_353_length_973_cov_2.799107
969	46	gene
			locus_tag	IIDKNEEF_00620
969	46	CDS
			inference	ab initio prediction:Prodigal:002006
			locus_tag	IIDKNEEF_00620
			product	hypothetical protein
>Feature NODE_354_length_973_cov_2.549107
11	334	gene
			locus_tag	IIDKNEEF_00621
11	334	CDS
			inference	ab initio prediction:Prodigal:002006
			locus_tag	IIDKNEEF_00621
			product	hypothetical protein
885	688	gene
			locus_tag	IIDKNEEF_00622
885	688	CDS
			inference	ab initio prediction:Prodigal:002006
			locus_tag	IIDKNEEF_00622
			product	hypothetical protein
>Feature NODE_355_length_971_cov_4.157718
58	519	gene
			gene	mltG
			locus_tag	IIDKNEEF_00623
58	519	CDS
			EC_number	4.2.2.-
			gene	mltG
			inference	ab initio prediction:Prodigal:002006
			inference	protein motif:HAMAP:MF_02065
			locus_tag	IIDKNEEF_00623
			product	Endolytic murein transglycosylase
898	422	gene
			locus_tag	IIDKNEEF_00624
898	422	CDS
			inference	ab initio prediction:Prodigal:002006
			locus_tag	IIDKNEEF_00624
			product	hypothetical protein
>Feature NODE_356_length_971_cov_2.848993
254	742	gene
			locus_tag	IIDKNEEF_00625
254	742	CDS
			inference	ab initio prediction:Prodigal:002006
			locus_tag	IIDKNEEF_00625
			product	hypothetical protein
>Feature NODE_357_length_971_cov_2.212528
970	50	gene
			locus_tag	IIDKNEEF_00626
970	50	CDS
			inference	ab initio prediction:Prodigal:002006
			locus_tag	IIDKNEEF_00626
			product	hypothetical protein
>Feature NODE_358_length_970_cov_1.816349
30	308	gene
			locus_tag	IIDKNEEF_00627
30	308	CDS
			inference	ab initio prediction:Prodigal:002006
			locus_tag	IIDKNEEF_00627
			product	hypothetical protein
956	369	gene
			locus_tag	IIDKNEEF_00628
956	369	CDS
			inference	ab initio prediction:Prodigal:002006
			locus_tag	IIDKNEEF_00628
			product	hypothetical protein
>Feature NODE_359_length_969_cov_2.904709
380	99	gene
			locus_tag	IIDKNEEF_00629
380	99	CDS
			inference	ab initio prediction:Prodigal:002006
			locus_tag	IIDKNEEF_00629
			product	hypothetical protein
956	390	gene
			gene	astB
			locus_tag	IIDKNEEF_00630
956	390	CDS
			EC_number	3.5.3.23
			db_xref	COG:COG3724
			gene	astB
			inference	ab initio prediction:Prodigal:002006
			inference	similar to AA sequence:UniProtKB:P76216
			locus_tag	IIDKNEEF_00630
			product	N-succinylarginine dihydrolase
>Feature NODE_360_length_968_cov_3.473625
74	364	gene
			locus_tag	IIDKNEEF_00631
74	364	CDS
			inference	ab initio prediction:Prodigal:002006
			locus_tag	IIDKNEEF_00631
			product	hypothetical protein
939	241	gene
			gene	lpxA
			locus_tag	IIDKNEEF_00632
939	241	CDS
			EC_number	2.3.1.129
			gene	lpxA
			inference	ab initio prediction:Prodigal:002006
			inference	similar to AA sequence:UniProtKB:A6V1E4
			locus_tag	IIDKNEEF_00632
			product	Acyl-[acyl-carrier-protein]--UDP-N-acetylglucosamine O-acyltransferase
>Feature NODE_361_length_967_cov_3.735955
282	121	gene
			locus_tag	IIDKNEEF_00633
282	121	CDS
			inference	ab initio prediction:Prodigal:002006
			locus_tag	IIDKNEEF_00633
			product	hypothetical protein
484	272	gene
			locus_tag	IIDKNEEF_00634
484	272	CDS
			inference	ab initio prediction:Prodigal:002006
			locus_tag	IIDKNEEF_00634
			product	hypothetical protein
931	488	gene
			locus_tag	IIDKNEEF_00635
931	488	CDS
			inference	ab initio prediction:Prodigal:002006
			locus_tag	IIDKNEEF_00635
			product	hypothetical protein
>Feature NODE_362_length_967_cov_3.667416
103	276	gene
			locus_tag	IIDKNEEF_00636
103	276	CDS
			inference	ab initio prediction:Prodigal:002006
			locus_tag	IIDKNEEF_00636
			product	hypothetical protein
304	708	gene
			locus_tag	IIDKNEEF_00637
304	708	CDS
			inference	ab initio prediction:Prodigal:002006
			locus_tag	IIDKNEEF_00637
			product	hypothetical protein
>Feature NODE_363_length_967_cov_3.561798
72	476	gene
			locus_tag	IIDKNEEF_00638
72	476	CDS
			inference	ab initio prediction:Prodigal:002006
			locus_tag	IIDKNEEF_00638
			product	hypothetical protein
856	500	gene
			locus_tag	IIDKNEEF_00639
856	500	CDS
			inference	ab initio prediction:Prodigal:002006
			locus_tag	IIDKNEEF_00639
			product	hypothetical protein
>Feature NODE_364_length_962_cov_2.031638
208	50	gene
			locus_tag	IIDKNEEF_00640
208	50	CDS
			inference	ab initio prediction:Prodigal:002006
			locus_tag	IIDKNEEF_00640
			product	hypothetical protein
445	263	gene
			locus_tag	IIDKNEEF_00641
445	263	CDS
			inference	ab initio prediction:Prodigal:002006
			locus_tag	IIDKNEEF_00641
			product	hypothetical protein
820	452	gene
			locus_tag	IIDKNEEF_00642
820	452	CDS
			inference	ab initio prediction:Prodigal:002006
			locus_tag	IIDKNEEF_00642
			product	hypothetical protein
940	830	gene
			locus_tag	IIDKNEEF_00643
940	830	CDS
			inference	ab initio prediction:Prodigal:002006
			locus_tag	IIDKNEEF_00643
			product	hypothetical protein
>Feature NODE_365_length_961_cov_3.564480
171	73	gene
			locus_tag	IIDKNEEF_00644
171	73	CDS
			inference	ab initio prediction:Prodigal:002006
			locus_tag	IIDKNEEF_00644
			product	hypothetical protein
354	247	gene
			locus_tag	IIDKNEEF_00645
354	247	CDS
			inference	ab initio prediction:Prodigal:002006
			locus_tag	IIDKNEEF_00645
			product	hypothetical protein
>Feature NODE_366_length_960_cov_3.567384
233	754	gene
			gene	hpaC
			locus_tag	IIDKNEEF_00646
233	754	CDS
			EC_number	1.5.1.37
			db_xref	COG:COG1853
			gene	hpaC
			inference	ab initio prediction:Prodigal:002006
			inference	similar to AA sequence:UniProtKB:Q9HWT6
			locus_tag	IIDKNEEF_00646
			product	4-hydroxyphenylacetate 3-monooxygenase reductase component
939	769	gene
			locus_tag	IIDKNEEF_00647
939	769	CDS
			inference	ab initio prediction:Prodigal:002006
			locus_tag	IIDKNEEF_00647
			product	hypothetical protein
>Feature NODE_367_length_958_cov_4.143019
132	374	gene
			locus_tag	IIDKNEEF_00648
132	374	CDS
			inference	ab initio prediction:Prodigal:002006
			locus_tag	IIDKNEEF_00648
			product	hypothetical protein
411	614	gene
			locus_tag	IIDKNEEF_00649
411	614	CDS
			inference	ab initio prediction:Prodigal:002006
			locus_tag	IIDKNEEF_00649
			product	hypothetical protein
>Feature NODE_368_length_958_cov_3.861521
626	408	gene
			locus_tag	IIDKNEEF_00650
626	408	CDS
			inference	ab initio prediction:Prodigal:002006
			locus_tag	IIDKNEEF_00650
			product	hypothetical protein
770	675	gene
			locus_tag	IIDKNEEF_00651
770	675	CDS
			inference	ab initio prediction:Prodigal:002006
			locus_tag	IIDKNEEF_00651
			product	hypothetical protein
>Feature NODE_369_length_958_cov_3.203178
437	129	gene
			locus_tag	IIDKNEEF_00652
437	129	CDS
			inference	ab initio prediction:Prodigal:002006
			locus_tag	IIDKNEEF_00652
			product	hypothetical protein
>Feature NODE_370_length_957_cov_0.459705
>Feature NODE_371_length_956_cov_3.837315
241	837	gene
			locus_tag	IIDKNEEF_00653
241	837	CDS
			inference	ab initio prediction:Prodigal:002006
			locus_tag	IIDKNEEF_00653
			product	hypothetical protein
>Feature NODE_372_length_956_cov_3.753129
60	806	gene
			locus_tag	IIDKNEEF_00654
60	806	CDS
			inference	ab initio prediction:Prodigal:002006
			locus_tag	IIDKNEEF_00654
			product	hypothetical protein
948	775	gene
			locus_tag	IIDKNEEF_00655
948	775	CDS
			inference	ab initio prediction:Prodigal:002006
			locus_tag	IIDKNEEF_00655
			product	hypothetical protein
>Feature NODE_373_length_956_cov_3.019340
821	534	gene
			locus_tag	IIDKNEEF_00656
821	534	CDS
			inference	ab initio prediction:Prodigal:002006
			locus_tag	IIDKNEEF_00656
			product	hypothetical protein
>Feature NODE_374_length_956_cov_2.928328
148	729	gene
			gene	petE
			locus_tag	IIDKNEEF_00657
148	729	CDS
			gene	petE
			inference	ab initio prediction:Prodigal:002006
			inference	protein motif:HAMAP:MF_00566
			locus_tag	IIDKNEEF_00657
			product	Plastocyanin
>Feature NODE_375_length_954_cov_4.140251
185	874	gene
			gene	hemW
			locus_tag	IIDKNEEF_00658
185	874	CDS
			db_xref	COG:COG0635
			gene	hemW
			inference	ab initio prediction:Prodigal:002006
			inference	similar to AA sequence:UniProtKB:P52062
			locus_tag	IIDKNEEF_00658
			product	Heme chaperone HemW
>Feature NODE_376_length_953_cov_0.579247
>Feature NODE_377_length_951_cov_3.310069
14	886	gene
			locus_tag	IIDKNEEF_00659
14	886	CDS
			inference	ab initio prediction:Prodigal:002006
			locus_tag	IIDKNEEF_00659
			product	hypothetical protein
>Feature NODE_378_length_951_cov_3.006865
527	892	gene
			locus_tag	IIDKNEEF_00660
527	892	CDS
			inference	ab initio prediction:Prodigal:002006
			locus_tag	IIDKNEEF_00660
			product	hypothetical protein
>Feature NODE_379_length_951_cov_2.895881
499	263	gene
			locus_tag	IIDKNEEF_00661
499	263	CDS
			inference	ab initio prediction:Prodigal:002006
			locus_tag	IIDKNEEF_00661
			product	hypothetical protein
892	617	gene
			locus_tag	IIDKNEEF_00662
892	617	CDS
			inference	ab initio prediction:Prodigal:002006
			locus_tag	IIDKNEEF_00662
			product	hypothetical protein
>Feature NODE_380_length_951_cov_2.558352
16	231	gene
			locus_tag	IIDKNEEF_00663
16	231	CDS
			inference	ab initio prediction:Prodigal:002006
			locus_tag	IIDKNEEF_00663
			product	hypothetical protein
757	236	gene
			locus_tag	IIDKNEEF_00664
757	236	CDS
			inference	ab initio prediction:Prodigal:002006
			locus_tag	IIDKNEEF_00664
			product	hypothetical protein
>Feature NODE_381_length_950_cov_2.578465
71	223	gene
			locus_tag	IIDKNEEF_00665
71	223	CDS
			inference	ab initio prediction:Prodigal:002006
			locus_tag	IIDKNEEF_00665
			product	hypothetical protein
241	942	gene
			locus_tag	IIDKNEEF_00666
241	942	CDS
			inference	ab initio prediction:Prodigal:002006
			locus_tag	IIDKNEEF_00666
			product	hypothetical protein
>Feature NODE_382_length_949_cov_2.307339
5	790	gene
			locus_tag	IIDKNEEF_00667
5	790	CDS
			inference	ab initio prediction:Prodigal:002006
			locus_tag	IIDKNEEF_00667
			product	hypothetical protein
>Feature NODE_383_length_948_cov_3.508611
157	585	gene
			gene	holC
			locus_tag	IIDKNEEF_00668
157	585	CDS
			EC_number	2.7.7.7
			db_xref	COG:COG2927
			gene	holC
			inference	ab initio prediction:Prodigal:002006
			inference	similar to AA sequence:UniProtKB:P28905
			locus_tag	IIDKNEEF_00668
			product	DNA polymerase III subunit chi
925	593	gene
			locus_tag	IIDKNEEF_00669
925	593	CDS
			inference	ab initio prediction:Prodigal:002006
			locus_tag	IIDKNEEF_00669
			product	hypothetical protein
>Feature NODE_384_length_947_cov_3.306897
183	329	gene
			locus_tag	IIDKNEEF_00670
183	329	CDS
			inference	ab initio prediction:Prodigal:002006
			locus_tag	IIDKNEEF_00670
			product	hypothetical protein
>Feature NODE_385_length_947_cov_1.808046
689	210	gene
			gene	coaD
			locus_tag	IIDKNEEF_00671
689	210	CDS
			EC_number	2.7.7.3
			db_xref	COG:COG0669
			gene	coaD
			inference	ab initio prediction:Prodigal:002006
			inference	similar to AA sequence:UniProtKB:Q9I6D1
			locus_tag	IIDKNEEF_00671
			product	Phosphopantetheine adenylyltransferase
>Feature NODE_386_length_946_cov_3.194476
93	209	gene
			locus_tag	IIDKNEEF_00672
93	209	CDS
			inference	ab initio prediction:Prodigal:002006
			locus_tag	IIDKNEEF_00672
			product	hypothetical protein
318	500	gene
			locus_tag	IIDKNEEF_00673
318	500	CDS
			inference	ab initio prediction:Prodigal:002006
			locus_tag	IIDKNEEF_00673
			product	hypothetical protein
656	802	gene
			locus_tag	IIDKNEEF_00674
656	802	CDS
			inference	ab initio prediction:Prodigal:002006
			locus_tag	IIDKNEEF_00674
			product	hypothetical protein
>Feature NODE_387_length_946_cov_2.881473
745	23	gene
			locus_tag	IIDKNEEF_00675
745	23	CDS
			inference	ab initio prediction:Prodigal:002006
			locus_tag	IIDKNEEF_00675
			product	hypothetical protein
>Feature NODE_388_length_947_cov_1.003452
860	498	gene
			locus_tag	IIDKNEEF_00676
860	498	CDS
			inference	ab initio prediction:Prodigal:002006
			locus_tag	IIDKNEEF_00676
			product	hypothetical protein
>Feature NODE_389_length_945_cov_2.861751
358	176	gene
			locus_tag	IIDKNEEF_00677
358	176	CDS
			inference	ab initio prediction:Prodigal:002006
			locus_tag	IIDKNEEF_00677
			product	hypothetical protein
629	507	gene
			locus_tag	IIDKNEEF_00678
629	507	CDS
			inference	ab initio prediction:Prodigal:002006
			locus_tag	IIDKNEEF_00678
			product	hypothetical protein
935	648	gene
			locus_tag	IIDKNEEF_00679
935	648	CDS
			inference	ab initio prediction:Prodigal:002006
			locus_tag	IIDKNEEF_00679
			product	hypothetical protein
>Feature NODE_390_length_945_cov_2.562212
61	255	gene
			locus_tag	IIDKNEEF_00680
61	255	CDS
			inference	ab initio prediction:Prodigal:002006
			locus_tag	IIDKNEEF_00680
			product	hypothetical protein
331	498	gene
			locus_tag	IIDKNEEF_00681
331	498	CDS
			inference	ab initio prediction:Prodigal:002006
			locus_tag	IIDKNEEF_00681
			product	hypothetical protein
489	749	gene
			locus_tag	IIDKNEEF_00682
489	749	CDS
			inference	ab initio prediction:Prodigal:002006
			locus_tag	IIDKNEEF_00682
			product	hypothetical protein
883	719	gene
			locus_tag	IIDKNEEF_00683
883	719	CDS
			inference	ab initio prediction:Prodigal:002006
			locus_tag	IIDKNEEF_00683
			product	hypothetical protein
>Feature NODE_391_length_944_cov_2.415225
9	182	gene
			locus_tag	IIDKNEEF_00684
9	182	CDS
			inference	ab initio prediction:Prodigal:002006
			locus_tag	IIDKNEEF_00684
			product	hypothetical protein
312	593	gene
			locus_tag	IIDKNEEF_00685
312	593	CDS
			inference	ab initio prediction:Prodigal:002006
			locus_tag	IIDKNEEF_00685
			product	hypothetical protein
642	923	gene
			locus_tag	IIDKNEEF_00686
642	923	CDS
			inference	ab initio prediction:Prodigal:002006
			locus_tag	IIDKNEEF_00686
			product	hypothetical protein
>Feature NODE_392_length_944_cov_2.275663
159	416	gene
			locus_tag	IIDKNEEF_00687
159	416	CDS
			inference	ab initio prediction:Prodigal:002006
			locus_tag	IIDKNEEF_00687
			product	hypothetical protein
567	884	gene
			locus_tag	IIDKNEEF_00688
567	884	CDS
			inference	ab initio prediction:Prodigal:002006
			locus_tag	IIDKNEEF_00688
			product	hypothetical protein
>Feature NODE_393_length_943_cov_3.383372
620	354	gene
			locus_tag	IIDKNEEF_00689
620	354	CDS
			inference	ab initio prediction:Prodigal:002006
			locus_tag	IIDKNEEF_00689
			product	hypothetical protein
>Feature NODE_394_length_943_cov_2.427252
484	26	gene
			locus_tag	IIDKNEEF_00690
484	26	CDS
			inference	ab initio prediction:Prodigal:002006
			locus_tag	IIDKNEEF_00690
			product	hypothetical protein
856	701	gene
			locus_tag	IIDKNEEF_00691
856	701	CDS
			inference	ab initio prediction:Prodigal:002006
			locus_tag	IIDKNEEF_00691
			product	hypothetical protein
>Feature NODE_395_length_942_cov_2.643931
78	233	gene
			locus_tag	IIDKNEEF_00692
78	233	CDS
			inference	ab initio prediction:Prodigal:002006
			locus_tag	IIDKNEEF_00692
			product	hypothetical protein
861	367	gene
			gene	proX
			locus_tag	IIDKNEEF_00693
861	367	CDS
			db_xref	COG:COG2113
			gene	proX
			inference	ab initio prediction:Prodigal:002006
			inference	similar to AA sequence:UniProtKB:P0AFM2
			locus_tag	IIDKNEEF_00693
			product	Glycine betaine/proline betaine-binding periplasmic protein
>Feature NODE_396_length_941_cov_3.179398
363	608	gene
			locus_tag	IIDKNEEF_00694
363	608	CDS
			inference	ab initio prediction:Prodigal:002006
			locus_tag	IIDKNEEF_00694
			product	hypothetical protein
855	664	gene
			locus_tag	IIDKNEEF_00695
855	664	CDS
			inference	ab initio prediction:Prodigal:002006
			locus_tag	IIDKNEEF_00695
			product	hypothetical protein
>Feature NODE_397_length_941_cov_2.761574
10	462	gene
			locus_tag	IIDKNEEF_00696
10	462	CDS
			inference	ab initio prediction:Prodigal:002006
			locus_tag	IIDKNEEF_00696
			product	hypothetical protein
435	587	gene
			locus_tag	IIDKNEEF_00697
435	587	CDS
			inference	ab initio prediction:Prodigal:002006
			locus_tag	IIDKNEEF_00697
			product	hypothetical protein
720	875	gene
			locus_tag	IIDKNEEF_00698
720	875	CDS
			inference	ab initio prediction:Prodigal:002006
			locus_tag	IIDKNEEF_00698
			product	hypothetical protein
>Feature NODE_398_length_941_cov_2.587963
43	582	gene
			locus_tag	IIDKNEEF_00699
43	582	CDS
			inference	ab initio prediction:Prodigal:002006
			locus_tag	IIDKNEEF_00699
			product	hypothetical protein
914	609	gene
			locus_tag	IIDKNEEF_00700
914	609	CDS
			EC_number	4.1.3.17
			db_xref	COG:COG0684
			inference	ab initio prediction:Prodigal:002006
			inference	similar to AA sequence:UniProtKB:Q9I2W7
			locus_tag	IIDKNEEF_00700
			product	Putative 4-hydroxy-4-methyl-2-oxoglutarate aldolase
>Feature NODE_399_length_940_cov_3.188876
2	670	gene
			locus_tag	IIDKNEEF_00701
2	670	CDS
			inference	ab initio prediction:Prodigal:002006
			locus_tag	IIDKNEEF_00701
			product	hypothetical protein
>Feature NODE_400_length_940_cov_2.968714
170	910	gene
			locus_tag	IIDKNEEF_00702
170	910	CDS
			inference	ab initio prediction:Prodigal:002006
			locus_tag	IIDKNEEF_00702
			product	hypothetical protein
>Feature NODE_401_length_939_cov_4.235499
322	489	gene
			locus_tag	IIDKNEEF_00703
322	489	CDS
			inference	ab initio prediction:Prodigal:002006
			locus_tag	IIDKNEEF_00703
			product	hypothetical protein
502	753	gene
			locus_tag	IIDKNEEF_00704
502	753	CDS
			inference	ab initio prediction:Prodigal:002006
			locus_tag	IIDKNEEF_00704
			product	hypothetical protein
769	915	gene
			locus_tag	IIDKNEEF_00705
769	915	CDS
			inference	ab initio prediction:Prodigal:002006
			locus_tag	IIDKNEEF_00705
			product	hypothetical protein
>Feature NODE_402_length_939_cov_2.603248
124	321	gene
			locus_tag	IIDKNEEF_00706
124	321	CDS
			inference	ab initio prediction:Prodigal:002006
			locus_tag	IIDKNEEF_00706
			product	hypothetical protein
907	467	gene
			locus_tag	IIDKNEEF_00707
907	467	CDS
			inference	ab initio prediction:Prodigal:002006
			locus_tag	IIDKNEEF_00707
			product	hypothetical protein
>Feature NODE_403_length_938_cov_3.053426
27	149	gene
			locus_tag	IIDKNEEF_00708
27	149	CDS
			inference	ab initio prediction:Prodigal:002006
			locus_tag	IIDKNEEF_00708
			product	hypothetical protein
764	192	gene
			locus_tag	IIDKNEEF_00709
764	192	CDS
			inference	ab initio prediction:Prodigal:002006
			locus_tag	IIDKNEEF_00709
			product	hypothetical protein
>Feature NODE_404_length_938_cov_2.875726
928	155	gene
			gene	gntR
			locus_tag	IIDKNEEF_00710
928	155	CDS
			gene	gntR
			inference	ab initio prediction:Prodigal:002006
			inference	similar to AA sequence:UniProtKB:P0ACP5
			locus_tag	IIDKNEEF_00710
			product	HTH-type transcriptional regulator GntR
>Feature NODE_405_length_938_cov_2.799071
2	475	gene
			gene	sulA
			locus_tag	IIDKNEEF_00711
2	475	CDS
			db_xref	COG:COG5404
			gene	sulA
			inference	ab initio prediction:Prodigal:002006
			inference	similar to AA sequence:UniProtKB:Q9HZJ8
			locus_tag	IIDKNEEF_00711
			product	Cell division inhibitor SulA
759	520	gene
			locus_tag	IIDKNEEF_00712
759	520	CDS
			inference	ab initio prediction:Prodigal:002006
			locus_tag	IIDKNEEF_00712
			product	hypothetical protein
>Feature NODE_406_length_938_cov_2.637631
14	775	gene
			gene	recF
			locus_tag	IIDKNEEF_00713
14	775	CDS
			db_xref	COG:COG1195
			gene	recF
			inference	ab initio prediction:Prodigal:002006
			inference	similar to AA sequence:UniProtKB:P0A7H0
			locus_tag	IIDKNEEF_00713
			product	DNA replication and repair protein RecF
>Feature NODE_407_length_937_cov_2.626744
872	45	gene
			locus_tag	IIDKNEEF_00714
872	45	CDS
			inference	ab initio prediction:Prodigal:002006
			locus_tag	IIDKNEEF_00714
			product	hypothetical protein
>Feature NODE_408_length_937_cov_1.667442
211	546	gene
			locus_tag	IIDKNEEF_00715
211	546	CDS
			inference	ab initio prediction:Prodigal:002006
			locus_tag	IIDKNEEF_00715
			product	hypothetical protein
931	728	gene
			gene	spuE_1
			locus_tag	IIDKNEEF_00716
931	728	CDS
			db_xref	COG:COG0687
			gene	spuE_1
			inference	ab initio prediction:Prodigal:002006
			inference	similar to AA sequence:UniProtKB:Q9I6J0
			locus_tag	IIDKNEEF_00716
			product	Spermidine-binding periplasmic protein SpuE
>Feature NODE_409_length_936_cov_3.789290
4	567	gene
			gene	clsC
			locus_tag	IIDKNEEF_00717
4	567	CDS
			EC_number	2.7.8.-
			db_xref	COG:COG1502
			gene	clsC
			inference	ab initio prediction:Prodigal:002006
			inference	similar to AA sequence:UniProtKB:P75919
			locus_tag	IIDKNEEF_00717
			product	Cardiolipin synthase C
923	564	gene
			locus_tag	IIDKNEEF_00718
923	564	CDS
			inference	ab initio prediction:Prodigal:002006
			locus_tag	IIDKNEEF_00718
			product	hypothetical protein
>Feature NODE_410_length_935_cov_2.798368
926	228	gene
			locus_tag	IIDKNEEF_00719
926	228	CDS
			inference	ab initio prediction:Prodigal:002006
			locus_tag	IIDKNEEF_00719
			product	hypothetical protein
>Feature NODE_411_length_935_cov_2.254079
363	31	gene
			locus_tag	IIDKNEEF_00720
363	31	CDS
			inference	ab initio prediction:Prodigal:002006
			locus_tag	IIDKNEEF_00720
			product	hypothetical protein
854	345	gene
			locus_tag	IIDKNEEF_00721
854	345	CDS
			inference	ab initio prediction:Prodigal:002006
			locus_tag	IIDKNEEF_00721
			product	hypothetical protein
>Feature NODE_412_length_933_cov_3.116822
884	75	gene
			locus_tag	IIDKNEEF_00722
884	75	CDS
			inference	ab initio prediction:Prodigal:002006
			locus_tag	IIDKNEEF_00722
			product	hypothetical protein
>Feature NODE_413_length_932_cov_2.830409
51	392	gene
			gene	copA_1
			locus_tag	IIDKNEEF_00723
51	392	CDS
			gene	copA_1
			inference	ab initio prediction:Prodigal:002006
			inference	similar to AA sequence:UniProtKB:P12374
			locus_tag	IIDKNEEF_00723
			product	Copper resistance protein A
574	323	gene
			locus_tag	IIDKNEEF_00724
574	323	CDS
			inference	ab initio prediction:Prodigal:002006
			locus_tag	IIDKNEEF_00724
			product	hypothetical protein
>Feature NODE_414_length_932_cov_2.805848
199	312	gene
			locus_tag	IIDKNEEF_00725
199	312	CDS
			inference	ab initio prediction:Prodigal:002006
			locus_tag	IIDKNEEF_00725
			product	hypothetical protein
>Feature NODE_415_length_932_cov_2.461988
74	877	gene
			locus_tag	IIDKNEEF_00726
74	877	CDS
			inference	ab initio prediction:Prodigal:002006
			locus_tag	IIDKNEEF_00726
			product	hypothetical protein
>Feature NODE_416_length_930_cov_3.175850
673	524	gene
			locus_tag	IIDKNEEF_00727
673	524	CDS
			inference	ab initio prediction:Prodigal:002006
			locus_tag	IIDKNEEF_00727
			product	hypothetical protein
>Feature NODE_417_length_929_cov_3.314554
370	230	gene
			locus_tag	IIDKNEEF_00728
370	230	CDS
			inference	ab initio prediction:Prodigal:002006
			locus_tag	IIDKNEEF_00728
			product	hypothetical protein
875	372	gene
			locus_tag	IIDKNEEF_00729
875	372	CDS
			inference	ab initio prediction:Prodigal:002006
			locus_tag	IIDKNEEF_00729
			product	hypothetical protein
>Feature NODE_418_length_928_cov_3.334900
90	800	gene
			gene	tamA
			locus_tag	IIDKNEEF_00730
90	800	CDS
			db_xref	COG:COG0729
			gene	tamA
			inference	ab initio prediction:Prodigal:002006
			inference	similar to AA sequence:UniProtKB:D2TN56
			locus_tag	IIDKNEEF_00730
			product	Translocation and assembly module subunit TamA
797	904	gene
			locus_tag	IIDKNEEF_00731
797	904	CDS
			inference	ab initio prediction:Prodigal:002006
			locus_tag	IIDKNEEF_00731
			product	hypothetical protein
>Feature NODE_419_length_928_cov_3.190364
14	520	gene
			locus_tag	IIDKNEEF_00732
14	520	CDS
			inference	ab initio prediction:Prodigal:002006
			locus_tag	IIDKNEEF_00732
			product	hypothetical protein
>Feature NODE_420_length_926_cov_3.467609
90	245	gene
			locus_tag	IIDKNEEF_00733
90	245	CDS
			inference	ab initio prediction:Prodigal:002006
			locus_tag	IIDKNEEF_00733
			product	hypothetical protein
693	791	gene
			locus_tag	IIDKNEEF_00734
693	791	CDS
			inference	ab initio prediction:Prodigal:002006
			locus_tag	IIDKNEEF_00734
			product	hypothetical protein
>Feature NODE_421_length_926_cov_2.918728
730	623	gene
			locus_tag	IIDKNEEF_00735
730	623	CDS
			inference	ab initio prediction:Prodigal:002006
			locus_tag	IIDKNEEF_00735
			product	hypothetical protein
>Feature NODE_422_length_925_cov_3.589623
>Feature NODE_423_length_923_cov_4.345154
147	43	gene
			locus_tag	IIDKNEEF_00736
147	43	CDS
			inference	ab initio prediction:Prodigal:002006
			locus_tag	IIDKNEEF_00736
			product	hypothetical protein
342	250	gene
			locus_tag	IIDKNEEF_00737
342	250	CDS
			inference	ab initio prediction:Prodigal:002006
			locus_tag	IIDKNEEF_00737
			product	hypothetical protein
522	397	gene
			locus_tag	IIDKNEEF_00738
522	397	CDS
			inference	ab initio prediction:Prodigal:002006
			locus_tag	IIDKNEEF_00738
			product	hypothetical protein
780	676	gene
			locus_tag	IIDKNEEF_00739
780	676	CDS
			inference	ab initio prediction:Prodigal:002006
			locus_tag	IIDKNEEF_00739
			product	hypothetical protein
>Feature NODE_424_length_923_cov_3.903073
192	61	gene
			locus_tag	IIDKNEEF_00740
192	61	CDS
			inference	ab initio prediction:Prodigal:002006
			locus_tag	IIDKNEEF_00740
			product	hypothetical protein
510	226	gene
			locus_tag	IIDKNEEF_00741
510	226	CDS
			inference	ab initio prediction:Prodigal:002006
			locus_tag	IIDKNEEF_00741
			product	hypothetical protein
882	553	gene
			locus_tag	IIDKNEEF_00742
882	553	CDS
			inference	ab initio prediction:Prodigal:002006
			locus_tag	IIDKNEEF_00742
			product	hypothetical protein
>Feature NODE_425_length_923_cov_3.768322
261	752	gene
			gene	moaC
			locus_tag	IIDKNEEF_00743
261	752	CDS
			EC_number	4.6.1.17
			db_xref	COG:COG0315
			gene	moaC
			inference	ab initio prediction:Prodigal:002006
			inference	similar to AA sequence:UniProtKB:P0A738
			locus_tag	IIDKNEEF_00743
			product	Cyclic pyranopterin monophosphate synthase
>Feature NODE_426_length_923_cov_2.741135
770	321	gene
			gene	dacC
			locus_tag	IIDKNEEF_00744
770	321	CDS
			EC_number	3.4.16.4
			db_xref	COG:COG1686
			gene	dacC
			inference	ab initio prediction:Prodigal:002006
			inference	similar to AA sequence:UniProtKB:P08506
			locus_tag	IIDKNEEF_00744
			product	D-alanyl-D-alanine carboxypeptidase DacC
793	894	gene
			locus_tag	IIDKNEEF_00745
793	894	CDS
			inference	ab initio prediction:Prodigal:002006
			locus_tag	IIDKNEEF_00745
			product	hypothetical protein
>Feature NODE_427_length_923_cov_2.068558
663	331	gene
			locus_tag	IIDKNEEF_00746
663	331	CDS
			inference	ab initio prediction:Prodigal:002006
			locus_tag	IIDKNEEF_00746
			product	hypothetical protein
852	673	gene
			locus_tag	IIDKNEEF_00747
852	673	CDS
			inference	ab initio prediction:Prodigal:002006
			locus_tag	IIDKNEEF_00747
			product	hypothetical protein
>Feature NODE_428_length_920_cov_3.577699
364	116	gene
			locus_tag	IIDKNEEF_00748
364	116	CDS
			inference	ab initio prediction:Prodigal:002006
			locus_tag	IIDKNEEF_00748
			product	hypothetical protein
910	533	gene
			gene	xerC_1
			locus_tag	IIDKNEEF_00749
910	533	CDS
			gene	xerC_1
			inference	ab initio prediction:Prodigal:002006
			inference	protein motif:HAMAP:MF_01808
			locus_tag	IIDKNEEF_00749
			product	Tyrosine recombinase XerC
>Feature NODE_429_length_920_cov_2.792408
830	39	gene
			gene	pal_1
			locus_tag	IIDKNEEF_00750
830	39	CDS
			gene	pal_1
			inference	ab initio prediction:Prodigal:002006
			inference	protein motif:HAMAP:MF_02204
			locus_tag	IIDKNEEF_00750
			product	Peptidoglycan-associated lipoprotein
>Feature NODE_430_length_920_cov_2.469751
70	567	gene
			gene	ubiI
			locus_tag	IIDKNEEF_00751
70	567	CDS
			EC_number	1.14.13.240
			db_xref	COG:COG0654
			gene	ubiI
			inference	ab initio prediction:Prodigal:002006
			inference	similar to AA sequence:UniProtKB:P25535
			locus_tag	IIDKNEEF_00751
			product	2-octaprenylphenol hydroxylase
>Feature NODE_431_length_919_cov_4.019002
316	212	gene
			locus_tag	IIDKNEEF_00752
316	212	CDS
			inference	ab initio prediction:Prodigal:002006
			locus_tag	IIDKNEEF_00752
			product	hypothetical protein
739	329	gene
			locus_tag	IIDKNEEF_00753
739	329	CDS
			inference	ab initio prediction:Prodigal:002006
			locus_tag	IIDKNEEF_00753
			product	hypothetical protein
>Feature NODE_432_length_919_cov_2.560570
883	290	gene
			gene	crp
			locus_tag	IIDKNEEF_00754
883	290	CDS
			db_xref	COG:COG0664
			gene	crp
			inference	ab initio prediction:Prodigal:002006
			inference	similar to AA sequence:UniProtKB:P9WMH3
			locus_tag	IIDKNEEF_00754
			product	CRP-like cAMP-activated global transcriptional regulator
>Feature NODE_433_length_918_cov_3.285375
30	290	gene
			gene	psiE
			locus_tag	IIDKNEEF_00755
30	290	CDS
			gene	psiE
			inference	ab initio prediction:Prodigal:002006
			inference	protein motif:HAMAP:MF_01048
			locus_tag	IIDKNEEF_00755
			product	Protein PsiE
333	869	gene
			locus_tag	IIDKNEEF_00756
333	869	CDS
			inference	ab initio prediction:Prodigal:002006
			locus_tag	IIDKNEEF_00756
			product	hypothetical protein
>Feature NODE_434_length_918_cov_3.118906
29	148	gene
			locus_tag	IIDKNEEF_00757
29	148	CDS
			inference	ab initio prediction:Prodigal:002006
			locus_tag	IIDKNEEF_00757
			product	hypothetical protein
382	768	gene
			locus_tag	IIDKNEEF_00758
382	768	CDS
			inference	ab initio prediction:Prodigal:002006
			locus_tag	IIDKNEEF_00758
			product	hypothetical protein
>Feature NODE_435_length_918_cov_2.927467
8	226	gene
			locus_tag	IIDKNEEF_00759
8	226	CDS
			inference	ab initio prediction:Prodigal:002006
			locus_tag	IIDKNEEF_00759
			product	hypothetical protein
>Feature NODE_436_length_917_cov_1.935714
101	487	gene
			locus_tag	IIDKNEEF_00760
101	487	CDS
			inference	ab initio prediction:Prodigal:002006
			locus_tag	IIDKNEEF_00760
			product	hypothetical protein
848	387	gene
			locus_tag	IIDKNEEF_00761
848	387	CDS
			inference	ab initio prediction:Prodigal:002006
			locus_tag	IIDKNEEF_00761
			product	hypothetical protein
>Feature NODE_437_length_916_cov_3.108462
205	5	gene
			locus_tag	IIDKNEEF_00762
205	5	CDS
			inference	ab initio prediction:Prodigal:002006
			locus_tag	IIDKNEEF_00762
			product	hypothetical protein
857	198	gene
			gene	hisC_2
			locus_tag	IIDKNEEF_00763
857	198	CDS
			EC_number	2.6.1.9
			db_xref	COG:COG0079
			gene	hisC_2
			inference	ab initio prediction:Prodigal:002006
			inference	similar to AA sequence:UniProtKB:Q72DA0
			locus_tag	IIDKNEEF_00763
			product	Histidinol-phosphate aminotransferase
>Feature NODE_438_length_916_cov_2.717521
29	319	gene
			gene	pcs
			locus_tag	IIDKNEEF_00764
29	319	CDS
			EC_number	2.7.8.24
			db_xref	COG:COG1183
			gene	pcs
			inference	ab initio prediction:Prodigal:002006
			inference	similar to AA sequence:UniProtKB:Q9HXE9
			locus_tag	IIDKNEEF_00764
			product	Phosphatidylcholine synthase
773	378	gene
			gene	rhaR_1
			locus_tag	IIDKNEEF_00765
773	378	CDS
			gene	rhaR_1
			inference	ab initio prediction:Prodigal:002006
			inference	protein motif:HAMAP:MF_01533
			locus_tag	IIDKNEEF_00765
			product	HTH-type transcriptional activator RhaR
>Feature NODE_439_length_915_cov_3.484487
40	183	gene
			locus_tag	IIDKNEEF_00766
40	183	CDS
			inference	ab initio prediction:Prodigal:002006
			locus_tag	IIDKNEEF_00766
			product	hypothetical protein
205	447	gene
			locus_tag	IIDKNEEF_00767
205	447	CDS
			inference	ab initio prediction:Prodigal:002006
			locus_tag	IIDKNEEF_00767
			product	hypothetical protein
648	893	gene
			locus_tag	IIDKNEEF_00768
648	893	CDS
			inference	ab initio prediction:Prodigal:002006
			locus_tag	IIDKNEEF_00768
			product	hypothetical protein
>Feature NODE_440_length_915_cov_2.612172
4	504	gene
			locus_tag	IIDKNEEF_00769
4	504	CDS
			inference	ab initio prediction:Prodigal:002006
			locus_tag	IIDKNEEF_00769
			product	hypothetical protein
889	362	gene
			locus_tag	IIDKNEEF_00770
889	362	CDS
			inference	ab initio prediction:Prodigal:002006
			locus_tag	IIDKNEEF_00770
			product	hypothetical protein
>Feature NODE_441_length_913_cov_4.220096
900	373	gene
			locus_tag	IIDKNEEF_00771
900	373	CDS
			inference	ab initio prediction:Prodigal:002006
			locus_tag	IIDKNEEF_00771
			product	hypothetical protein
>Feature NODE_442_length_913_cov_0.877990
861	196	gene
			locus_tag	IIDKNEEF_00772
861	196	CDS
			inference	ab initio prediction:Prodigal:002006
			locus_tag	IIDKNEEF_00772
			product	hypothetical protein
>Feature NODE_443_length_912_cov_2.817964
97	192	gene
			locus_tag	IIDKNEEF_00773
97	192	CDS
			inference	ab initio prediction:Prodigal:002006
			locus_tag	IIDKNEEF_00773
			product	hypothetical protein
173	439	gene
			locus_tag	IIDKNEEF_00774
173	439	CDS
			inference	ab initio prediction:Prodigal:002006
			locus_tag	IIDKNEEF_00774
			product	hypothetical protein
420	698	gene
			locus_tag	IIDKNEEF_00775
420	698	CDS
			inference	ab initio prediction:Prodigal:002006
			locus_tag	IIDKNEEF_00775
			product	hypothetical protein
>Feature NODE_444_length_911_cov_3.334532
446	30	gene
			locus_tag	IIDKNEEF_00776
446	30	CDS
			inference	ab initio prediction:Prodigal:002006
			locus_tag	IIDKNEEF_00776
			product	hypothetical protein
839	717	gene
			locus_tag	IIDKNEEF_00777
839	717	CDS
			inference	ab initio prediction:Prodigal:002006
			locus_tag	IIDKNEEF_00777
			product	hypothetical protein
>Feature NODE_445_length_909_cov_3.000000
211	744	gene
			locus_tag	IIDKNEEF_00778
211	744	CDS
			inference	ab initio prediction:Prodigal:002006
			locus_tag	IIDKNEEF_00778
			product	hypothetical protein
>Feature NODE_446_length_908_cov_3.706378
875	294	gene
			gene	potF_1
			locus_tag	IIDKNEEF_00779
875	294	CDS
			db_xref	COG:COG0687
			gene	potF_1
			inference	ab initio prediction:Prodigal:002006
			inference	similar to AA sequence:UniProtKB:P31133
			locus_tag	IIDKNEEF_00779
			product	Putrescine-binding periplasmic protein
>Feature NODE_447_length_907_cov_5.246988
93	323	gene
			gene	dapA_1
			locus_tag	IIDKNEEF_00780
93	323	CDS
			EC_number	4.3.3.7
			db_xref	COG:COG0329
			gene	dapA_1
			inference	ab initio prediction:Prodigal:002006
			inference	similar to AA sequence:UniProtKB:Q9X1K9
			locus_tag	IIDKNEEF_00780
			product	4-hydroxy-tetrahydrodipicolinate synthase
881	486	gene
			gene	arnT_1
			locus_tag	IIDKNEEF_00781
881	486	CDS
			EC_number	2.4.2.43
			gene	arnT_1
			inference	ab initio prediction:Prodigal:002006
			inference	similar to AA sequence:UniProtKB:Q66A06
			locus_tag	IIDKNEEF_00781
			product	Undecaprenyl phosphate-alpha-4-amino-4-deoxy-L-arabinose arabinosyl transferase
>Feature NODE_448_length_907_cov_3.612048
755	588	gene
			locus_tag	IIDKNEEF_00782
755	588	CDS
			inference	ab initio prediction:Prodigal:002006
			locus_tag	IIDKNEEF_00782
			product	hypothetical protein
>Feature NODE_449_length_907_cov_3.522892
804	316	gene
			locus_tag	IIDKNEEF_00783
804	316	CDS
			inference	ab initio prediction:Prodigal:002006
			locus_tag	IIDKNEEF_00783
			product	hypothetical protein
>Feature NODE_450_length_907_cov_3.509639
322	456	gene
			locus_tag	IIDKNEEF_00784
322	456	CDS
			inference	ab initio prediction:Prodigal:002006
			locus_tag	IIDKNEEF_00784
			product	hypothetical protein
>Feature NODE_451_length_907_cov_2.478313
242	132	gene
			locus_tag	IIDKNEEF_00785
242	132	CDS
			inference	ab initio prediction:Prodigal:002006
			locus_tag	IIDKNEEF_00785
			product	hypothetical protein
770	291	gene
			locus_tag	IIDKNEEF_00786
770	291	CDS
			inference	ab initio prediction:Prodigal:002006
			locus_tag	IIDKNEEF_00786
			product	hypothetical protein
>Feature NODE_452_length_906_cov_3.266586
44	322	gene
			locus_tag	IIDKNEEF_00787
44	322	CDS
			inference	ab initio prediction:Prodigal:002006
			locus_tag	IIDKNEEF_00787
			product	hypothetical protein
899	465	gene
			locus_tag	IIDKNEEF_00788
899	465	CDS
			inference	ab initio prediction:Prodigal:002006
			locus_tag	IIDKNEEF_00788
			product	hypothetical protein
>Feature NODE_453_length_905_cov_4.673913
>Feature NODE_454_length_905_cov_3.350242
664	68	gene
			locus_tag	IIDKNEEF_00789
664	68	CDS
			inference	ab initio prediction:Prodigal:002006
			locus_tag	IIDKNEEF_00789
			product	hypothetical protein
>Feature NODE_455_length_902_cov_0.462560
>Feature NODE_456_length_904_cov_3.320435
841	47	gene
			locus_tag	IIDKNEEF_00790
841	47	CDS
			inference	ab initio prediction:Prodigal:002006
			locus_tag	IIDKNEEF_00790
			product	hypothetical protein
>Feature NODE_457_length_904_cov_2.580411
23	193	gene
			locus_tag	IIDKNEEF_00791
23	193	CDS
			inference	ab initio prediction:Prodigal:002006
			locus_tag	IIDKNEEF_00791
			product	hypothetical protein
230	376	gene
			locus_tag	IIDKNEEF_00792
230	376	CDS
			inference	ab initio prediction:Prodigal:002006
			locus_tag	IIDKNEEF_00792
			product	hypothetical protein
883	404	gene
			locus_tag	IIDKNEEF_00793
883	404	CDS
			inference	ab initio prediction:Prodigal:002006
			locus_tag	IIDKNEEF_00793
			product	hypothetical protein
>Feature NODE_458_length_903_cov_3.634383
1	465	gene
			locus_tag	IIDKNEEF_00794
1	465	CDS
			inference	ab initio prediction:Prodigal:002006
			locus_tag	IIDKNEEF_00794
			product	hypothetical protein
>Feature NODE_459_length_903_cov_3.111380
32	613	gene
			locus_tag	IIDKNEEF_00795
32	613	CDS
			inference	ab initio prediction:Prodigal:002006
			locus_tag	IIDKNEEF_00795
			product	hypothetical protein
902	696	gene
			locus_tag	IIDKNEEF_00796
902	696	CDS
			inference	ab initio prediction:Prodigal:002006
			locus_tag	IIDKNEEF_00796
			product	hypothetical protein
>Feature NODE_460_length_902_cov_2.591515
7	117	gene
			locus_tag	IIDKNEEF_00797
7	117	CDS
			inference	ab initio prediction:Prodigal:002006
			locus_tag	IIDKNEEF_00797
			product	hypothetical protein
869	513	gene
			gene	cusC
			locus_tag	IIDKNEEF_00798
869	513	CDS
			db_xref	COG:COG1538
			gene	cusC
			inference	ab initio prediction:Prodigal:002006
			inference	similar to AA sequence:UniProtKB:P77211
			locus_tag	IIDKNEEF_00798
			product	Cation efflux system protein CusC
>Feature NODE_461_length_901_cov_3.236650
21	719	gene
			gene	glnG
			locus_tag	IIDKNEEF_00799
21	719	CDS
			db_xref	COG:COG2204
			gene	glnG
			inference	ab initio prediction:Prodigal:002006
			inference	similar to AA sequence:UniProtKB:P41789
			locus_tag	IIDKNEEF_00799
			product	DNA-binding transcriptional regulator NtrC
>Feature NODE_462_length_901_cov_1.273058
50	604	gene
			locus_tag	IIDKNEEF_00800
50	604	CDS
			inference	ab initio prediction:Prodigal:002006
			locus_tag	IIDKNEEF_00800
			product	hypothetical protein
>Feature NODE_463_length_900_cov_3.409478
70	300	gene
			locus_tag	IIDKNEEF_00801
70	300	CDS
			inference	ab initio prediction:Prodigal:002006
			locus_tag	IIDKNEEF_00801
			product	hypothetical protein
>Feature NODE_464_length_899_cov_2.062044
237	97	gene
			gene	lppL
			locus_tag	IIDKNEEF_00802
237	97	CDS
			db_xref	COG:COG5567
			gene	lppL
			inference	ab initio prediction:Prodigal:002006
			inference	similar to AA sequence:UniProtKB:P17323
			locus_tag	IIDKNEEF_00802
			product	Lipopeptide
848	300	gene
			locus_tag	IIDKNEEF_00803
848	300	CDS
			inference	ab initio prediction:Prodigal:002006
			locus_tag	IIDKNEEF_00803
			product	hypothetical protein
>Feature NODE_465_length_898_cov_0.979294
>Feature NODE_466_length_898_cov_0.382460
>Feature NODE_467_length_897_cov_3.501220
846	160	gene
			gene	gltX
			locus_tag	IIDKNEEF_00804
846	160	CDS
			EC_number	6.1.1.17
			db_xref	COG:COG0008
			gene	gltX
			inference	ab initio prediction:Prodigal:002006
			inference	similar to AA sequence:UniProtKB:Q9XCL6
			locus_tag	IIDKNEEF_00804
			product	Glutamate--tRNA ligase
>Feature NODE_468_length_897_cov_3.387805
5	100	gene
			locus_tag	IIDKNEEF_00805
5	100	CDS
			inference	ab initio prediction:Prodigal:002006
			locus_tag	IIDKNEEF_00805
			product	hypothetical protein
130	501	gene
			locus_tag	IIDKNEEF_00806
130	501	CDS
			inference	ab initio prediction:Prodigal:002006
			locus_tag	IIDKNEEF_00806
			product	hypothetical protein
677	588	gene
			locus_tag	IIDKNEEF_00807
677	588	CDS
			inference	ab initio prediction:Prodigal:002006
			locus_tag	IIDKNEEF_00807
			product	hypothetical protein
845	747	gene
			locus_tag	IIDKNEEF_00808
845	747	CDS
			inference	ab initio prediction:Prodigal:002006
			locus_tag	IIDKNEEF_00808
			product	hypothetical protein
>Feature NODE_469_length_897_cov_2.904878
228	698	gene
			locus_tag	IIDKNEEF_00809
228	698	CDS
			inference	ab initio prediction:Prodigal:002006
			locus_tag	IIDKNEEF_00809
			product	hypothetical protein
796	695	gene
			locus_tag	IIDKNEEF_00810
796	695	CDS
			inference	ab initio prediction:Prodigal:002006
			locus_tag	IIDKNEEF_00810
			product	hypothetical protein
>Feature NODE_470_length_897_cov_1.984146
164	268	gene
			locus_tag	IIDKNEEF_00811
164	268	CDS
			inference	ab initio prediction:Prodigal:002006
			locus_tag	IIDKNEEF_00811
			product	hypothetical protein
574	867	gene
			locus_tag	IIDKNEEF_00812
574	867	CDS
			EC_number	1.-.-.-
			db_xref	COG:COG1359
			inference	ab initio prediction:Prodigal:002006
			inference	similar to AA sequence:UniProtKB:O86332
			locus_tag	IIDKNEEF_00812
			product	Putative monooxygenase
>Feature NODE_471_length_896_cov_3.763126
21	503	gene
			gene	pgrR_2
			locus_tag	IIDKNEEF_00813
21	503	CDS
			gene	pgrR_2
			inference	ab initio prediction:Prodigal:002006
			inference	similar to AA sequence:UniProtKB:P77333
			locus_tag	IIDKNEEF_00813
			product	HTH-type transcriptional regulator PgrR
891	508	gene
			gene	yfeX_1
			locus_tag	IIDKNEEF_00814
891	508	CDS
			EC_number	1.11.1.-
			db_xref	COG:COG2837
			gene	yfeX_1
			inference	ab initio prediction:Prodigal:002006
			inference	similar to AA sequence:UniProtKB:P76536
			locus_tag	IIDKNEEF_00814
			product	Dye-decolorizing peroxidase YfeX
>Feature NODE_472_length_895_cov_3.589242
30	887	gene
			locus_tag	IIDKNEEF_00815
30	887	CDS
			inference	ab initio prediction:Prodigal:002006
			locus_tag	IIDKNEEF_00815
			product	hypothetical protein
>Feature NODE_473_length_894_cov_3.675643
106	885	gene
			locus_tag	IIDKNEEF_00816
106	885	CDS
			inference	ab initio prediction:Prodigal:002006
			locus_tag	IIDKNEEF_00816
			product	hypothetical protein
>Feature NODE_474_length_894_cov_2.638923
892	410	gene
			locus_tag	IIDKNEEF_00817
892	410	CDS
			inference	ab initio prediction:Prodigal:002006
			locus_tag	IIDKNEEF_00817
			product	hypothetical protein
>Feature NODE_475_length_893_cov_3.350490
141	629	gene
			locus_tag	IIDKNEEF_00818
141	629	CDS
			inference	ab initio prediction:Prodigal:002006
			locus_tag	IIDKNEEF_00818
			product	hypothetical protein
>Feature NODE_476_length_892_cov_3.986503
766	212	gene
			locus_tag	IIDKNEEF_00819
766	212	CDS
			inference	ab initio prediction:Prodigal:002006
			locus_tag	IIDKNEEF_00819
			product	hypothetical protein
873	763	gene
			locus_tag	IIDKNEEF_00820
873	763	CDS
			inference	ab initio prediction:Prodigal:002006
			locus_tag	IIDKNEEF_00820
			product	hypothetical protein
>Feature NODE_477_length_892_cov_3.709202
207	82	gene
			locus_tag	IIDKNEEF_00821
207	82	CDS
			inference	ab initio prediction:Prodigal:002006
			locus_tag	IIDKNEEF_00821
			product	hypothetical protein
>Feature NODE_478_length_892_cov_3.355828
31	831	gene
			locus_tag	IIDKNEEF_00822
31	831	CDS
			inference	ab initio prediction:Prodigal:002006
			locus_tag	IIDKNEEF_00822
			product	hypothetical protein
>Feature NODE_479_length_892_cov_2.977914
655	383	gene
			locus_tag	IIDKNEEF_00823
655	383	CDS
			inference	ab initio prediction:Prodigal:002006
			locus_tag	IIDKNEEF_00823
			product	hypothetical protein
>Feature NODE_480_length_892_cov_2.809816
304	552	gene
			locus_tag	IIDKNEEF_00824
304	552	CDS
			inference	ab initio prediction:Prodigal:002006
			locus_tag	IIDKNEEF_00824
			product	hypothetical protein
>Feature NODE_481_length_891_cov_5.266585
105	386	gene
			gene	ubiK
			locus_tag	IIDKNEEF_00825
105	386	CDS
			gene	ubiK
			inference	ab initio prediction:Prodigal:002006
			inference	protein motif:HAMAP:MF_02216
			locus_tag	IIDKNEEF_00825
			product	Ubiquinone biosynthesis accessory factor UbiK
>Feature NODE_482_length_891_cov_3.647420
874	113	gene
			gene	yeaD_1
			locus_tag	IIDKNEEF_00826
874	113	CDS
			EC_number	5.1.3.15
			db_xref	COG:COG0676
			gene	yeaD_1
			inference	ab initio prediction:Prodigal:002006
			inference	similar to AA sequence:UniProtKB:P39173
			locus_tag	IIDKNEEF_00826
			product	Putative glucose-6-phosphate 1-epimerase
>Feature NODE_483_length_890_cov_3.366544
342	710	gene
			locus_tag	IIDKNEEF_00827
342	710	CDS
			inference	ab initio prediction:Prodigal:002006
			locus_tag	IIDKNEEF_00827
			product	hypothetical protein
>Feature NODE_484_length_890_cov_2.494465
83	310	gene
			locus_tag	IIDKNEEF_00828
83	310	CDS
			inference	ab initio prediction:Prodigal:002006
			locus_tag	IIDKNEEF_00828
			product	hypothetical protein
416	811	gene
			gene	yjgH
			locus_tag	IIDKNEEF_00829
416	811	CDS
			db_xref	COG:COG0251
			gene	yjgH
			inference	ab initio prediction:Prodigal:002006
			inference	similar to AA sequence:UniProtKB:P39332
			locus_tag	IIDKNEEF_00829
			product	RutC family protein YjgH
>Feature NODE_485_length_889_cov_2.822660
54	209	gene
			locus_tag	IIDKNEEF_00830
54	209	CDS
			inference	ab initio prediction:Prodigal:002006
			locus_tag	IIDKNEEF_00830
			product	hypothetical protein
875	357	gene
			gene	yejF
			locus_tag	IIDKNEEF_00831
875	357	CDS
			db_xref	COG:COG4172
			gene	yejF
			inference	ab initio prediction:Prodigal:002006
			inference	similar to AA sequence:UniProtKB:P33916
			locus_tag	IIDKNEEF_00831
			product	putative ABC transporter ATP-binding protein YejF
>Feature NODE_486_length_889_cov_2.584975
397	29	gene
			locus_tag	IIDKNEEF_00832
397	29	CDS
			inference	ab initio prediction:Prodigal:002006
			locus_tag	IIDKNEEF_00832
			product	hypothetical protein
781	563	gene
			locus_tag	IIDKNEEF_00833
781	563	CDS
			inference	ab initio prediction:Prodigal:002006
			locus_tag	IIDKNEEF_00833
			product	hypothetical protein
>Feature NODE_487_length_888_cov_4.070284
341	204	gene
			locus_tag	IIDKNEEF_00834
341	204	CDS
			inference	ab initio prediction:Prodigal:002006
			locus_tag	IIDKNEEF_00834
			product	hypothetical protein
857	684	gene
			locus_tag	IIDKNEEF_00835
857	684	CDS
			inference	ab initio prediction:Prodigal:002006
			locus_tag	IIDKNEEF_00835
			product	hypothetical protein
>Feature NODE_488_length_888_cov_3.553637
38	178	gene
			gene	ftsZ
			locus_tag	IIDKNEEF_00836
38	178	CDS
			db_xref	COG:COG0206
			gene	ftsZ
			inference	ab initio prediction:Prodigal:002006
			inference	similar to AA sequence:UniProtKB:P47204
			locus_tag	IIDKNEEF_00836
			product	Cell division protein FtsZ
776	213	gene
			locus_tag	IIDKNEEF_00837
776	213	CDS
			inference	ab initio prediction:Prodigal:002006
			locus_tag	IIDKNEEF_00837
			product	hypothetical protein
880	773	gene
			locus_tag	IIDKNEEF_00838
880	773	CDS
			inference	ab initio prediction:Prodigal:002006
			locus_tag	IIDKNEEF_00838
			product	hypothetical protein
>Feature NODE_489_length_888_cov_3.475956
31	357	gene
			locus_tag	IIDKNEEF_00839
31	357	CDS
			inference	ab initio prediction:Prodigal:002006
			locus_tag	IIDKNEEF_00839
			product	hypothetical protein
354	650	gene
			locus_tag	IIDKNEEF_00840
354	650	CDS
			inference	ab initio prediction:Prodigal:002006
			locus_tag	IIDKNEEF_00840
			product	hypothetical protein
>Feature NODE_490_length_888_cov_1.092478
363	148	gene
			locus_tag	IIDKNEEF_00841
363	148	CDS
			inference	ab initio prediction:Prodigal:002006
			inference	similar to AA sequence:ISfinder:ISPeat2
			locus_tag	IIDKNEEF_00841
			product	IS3 family transposase ISPeat2
>Feature NODE_491_length_888_cov_0.564735
>Feature NODE_492_length_887_cov_0.532099
>Feature NODE_493_length_886_cov_2.352287
62	571	gene
			locus_tag	IIDKNEEF_00842
62	571	CDS
			inference	ab initio prediction:Prodigal:002006
			locus_tag	IIDKNEEF_00842
			product	hypothetical protein
>Feature NODE_494_length_886_cov_1.896168
>Feature NODE_495_length_885_cov_3.186881
873	466	gene
			locus_tag	IIDKNEEF_00843
873	466	CDS
			inference	ab initio prediction:Prodigal:002006
			locus_tag	IIDKNEEF_00843
			product	hypothetical protein
>Feature NODE_496_length_885_cov_2.969059
628	317	gene
			locus_tag	IIDKNEEF_00844
628	317	CDS
			inference	ab initio prediction:Prodigal:002006
			locus_tag	IIDKNEEF_00844
			product	hypothetical protein
826	728	gene
			locus_tag	IIDKNEEF_00845
826	728	CDS
			inference	ab initio prediction:Prodigal:002006
			locus_tag	IIDKNEEF_00845
			product	hypothetical protein
>Feature NODE_497_length_885_cov_2.900990
>Feature NODE_498_length_884_cov_3.799257
859	11	gene
			locus_tag	IIDKNEEF_00846
859	11	CDS
			inference	ab initio prediction:Prodigal:002006
			locus_tag	IIDKNEEF_00846
			product	hypothetical protein
>Feature NODE_499_length_884_cov_2.969021
310	399	gene
			locus_tag	IIDKNEEF_00847
310	399	CDS
			inference	ab initio prediction:Prodigal:002006
			locus_tag	IIDKNEEF_00847
			product	hypothetical protein
436	678	gene
			locus_tag	IIDKNEEF_00848
436	678	CDS
			inference	ab initio prediction:Prodigal:002006
			locus_tag	IIDKNEEF_00848
			product	hypothetical protein
>Feature NODE_500_length_883_cov_3.405707
547	452	gene
			locus_tag	IIDKNEEF_00849
547	452	tRNA
			inference	COORDINATES:profile:Aragorn:001002
			locus_tag	IIDKNEEF_00849
			product	tRNA-Gly(acc)
>Feature NODE_501_length_883_cov_2.951613
796	503	gene
			locus_tag	IIDKNEEF_00850
796	503	CDS
			inference	ab initio prediction:Prodigal:002006
			locus_tag	IIDKNEEF_00850
			product	hypothetical protein
>Feature NODE_502_length_883_cov_1.784119
674	306	gene
			locus_tag	IIDKNEEF_00851
674	306	CDS
			inference	ab initio prediction:Prodigal:002006
			locus_tag	IIDKNEEF_00851
			product	hypothetical protein
>Feature NODE_503_length_882_cov_3.963975
830	57	gene
			gene	lutA
			locus_tag	IIDKNEEF_00852
830	57	CDS
			gene	lutA
			inference	ab initio prediction:Prodigal:002006
			inference	protein motif:HAMAP:MF_02105
			locus_tag	IIDKNEEF_00852
			product	Lactate utilization protein A
>Feature NODE_504_length_882_cov_2.557764
88	258	gene
			locus_tag	IIDKNEEF_00853
88	258	CDS
			inference	ab initio prediction:Prodigal:002006
			locus_tag	IIDKNEEF_00853
			product	hypothetical protein
727	455	gene
			locus_tag	IIDKNEEF_00854
727	455	CDS
			inference	ab initio prediction:Prodigal:002006
			locus_tag	IIDKNEEF_00854
			product	hypothetical protein
>Feature NODE_505_length_881_cov_2.866915
872	153	gene
			gene	gyrB
			locus_tag	IIDKNEEF_00855
872	153	CDS
			EC_number	5.6.2.2
			db_xref	COG:COG0187
			gene	gyrB
			inference	ab initio prediction:Prodigal:002006
			inference	similar to AA sequence:UniProtKB:P0AES6
			locus_tag	IIDKNEEF_00855
			product	DNA gyrase subunit B
>Feature NODE_506_length_881_cov_2.304726
30	278	gene
			locus_tag	IIDKNEEF_00856
30	278	CDS
			inference	ab initio prediction:Prodigal:002006
			locus_tag	IIDKNEEF_00856
			product	hypothetical protein
363	848	gene
			locus_tag	IIDKNEEF_00857
363	848	CDS
			inference	ab initio prediction:Prodigal:002006
			locus_tag	IIDKNEEF_00857
			product	hypothetical protein
>Feature NODE_507_length_881_cov_2.022388
306	524	gene
			locus_tag	IIDKNEEF_00858
306	524	CDS
			inference	ab initio prediction:Prodigal:002006
			locus_tag	IIDKNEEF_00858
			product	hypothetical protein
>Feature NODE_508_length_880_cov_3.581569
13	585	gene
			locus_tag	IIDKNEEF_00859
13	585	CDS
			inference	ab initio prediction:Prodigal:002006
			inference	similar to AA sequence:UniProtKB:Q9HX91
			locus_tag	IIDKNEEF_00859
			product	putative protein
>Feature NODE_509_length_879_cov_4.041147
38	187	gene
			locus_tag	IIDKNEEF_00860
38	187	CDS
			inference	ab initio prediction:Prodigal:002006
			locus_tag	IIDKNEEF_00860
			product	hypothetical protein
187	837	gene
			gene	purN
			locus_tag	IIDKNEEF_00861
187	837	CDS
			EC_number	2.1.2.2
			db_xref	COG:COG0299
			gene	purN
			inference	ab initio prediction:Prodigal:002006
			inference	similar to AA sequence:UniProtKB:P08179
			locus_tag	IIDKNEEF_00861
			product	Phosphoribosylglycinamide formyltransferase
>Feature NODE_510_length_879_cov_2.260599
867	145	gene
			locus_tag	IIDKNEEF_00862
867	145	CDS
			inference	ab initio prediction:Prodigal:002006
			locus_tag	IIDKNEEF_00862
			product	hypothetical protein
>Feature NODE_511_length_878_cov_3.370787
162	407	gene
			locus_tag	IIDKNEEF_00863
162	407	CDS
			inference	ab initio prediction:Prodigal:002006
			locus_tag	IIDKNEEF_00863
			product	hypothetical protein
689	474	gene
			locus_tag	IIDKNEEF_00864
689	474	CDS
			inference	ab initio prediction:Prodigal:002006
			locus_tag	IIDKNEEF_00864
			product	hypothetical protein
857	738	gene
			locus_tag	IIDKNEEF_00865
857	738	CDS
			inference	ab initio prediction:Prodigal:002006
			locus_tag	IIDKNEEF_00865
			product	hypothetical protein
>Feature NODE_512_length_878_cov_2.891386
77	625	gene
			gene	leuB
			locus_tag	IIDKNEEF_00866
77	625	CDS
			EC_number	1.1.1.85
			gene	leuB
			inference	ab initio prediction:Prodigal:002006
			inference	similar to AA sequence:UniProtKB:Q2T7H6
			locus_tag	IIDKNEEF_00866
			product	3-isopropylmalate dehydrogenase
>Feature NODE_513_length_877_cov_3.960000
1	411	gene
			locus_tag	IIDKNEEF_00867
1	411	CDS
			inference	ab initio prediction:Prodigal:002006
			locus_tag	IIDKNEEF_00867
			product	hypothetical protein
858	502	gene
			gene	carB
			locus_tag	IIDKNEEF_00868
858	502	CDS
			gene	carB
			inference	ab initio prediction:Prodigal:002006
			inference	protein motif:HAMAP:MF_01210_B
			locus_tag	IIDKNEEF_00868
			product	Carbamoyl-phosphate synthase large chain
>Feature NODE_514_length_877_cov_3.360000
>Feature NODE_515_length_877_cov_2.548750
71	475	gene
			gene	folM
			locus_tag	IIDKNEEF_00869
71	475	CDS
			EC_number	1.5.1.50
			db_xref	COG:COG1028
			gene	folM
			inference	ab initio prediction:Prodigal:002006
			inference	similar to AA sequence:UniProtKB:P0AFS3
			locus_tag	IIDKNEEF_00869
			product	Dihydromonapterin reductase
786	424	gene
			locus_tag	IIDKNEEF_00870
786	424	CDS
			inference	ab initio prediction:Prodigal:002006
			locus_tag	IIDKNEEF_00870
			product	hypothetical protein
>Feature NODE_516_length_877_cov_2.521250
107	457	gene
			locus_tag	IIDKNEEF_00871
107	457	CDS
			inference	ab initio prediction:Prodigal:002006
			locus_tag	IIDKNEEF_00871
			product	hypothetical protein
>Feature NODE_517_length_877_cov_2.243750
194	607	gene
			locus_tag	IIDKNEEF_00872
194	607	CDS
			inference	ab initio prediction:Prodigal:002006
			locus_tag	IIDKNEEF_00872
			product	hypothetical protein
>Feature NODE_518_length_876_cov_2.468085
769	452	gene
			locus_tag	IIDKNEEF_00873
769	452	CDS
			inference	ab initio prediction:Prodigal:002006
			locus_tag	IIDKNEEF_00873
			product	hypothetical protein
>Feature NODE_519_length_876_cov_2.112641
168	335	gene
			locus_tag	IIDKNEEF_00874
168	335	CDS
			inference	ab initio prediction:Prodigal:002006
			locus_tag	IIDKNEEF_00874
			product	hypothetical protein
789	403	gene
			locus_tag	IIDKNEEF_00875
789	403	CDS
			inference	ab initio prediction:Prodigal:002006
			locus_tag	IIDKNEEF_00875
			product	hypothetical protein
>Feature NODE_520_length_875_cov_3.155388
16	495	gene
			locus_tag	IIDKNEEF_00876
16	495	CDS
			inference	ab initio prediction:Prodigal:002006
			locus_tag	IIDKNEEF_00876
			product	hypothetical protein
592	804	gene
			locus_tag	IIDKNEEF_00877
592	804	CDS
			inference	ab initio prediction:Prodigal:002006
			locus_tag	IIDKNEEF_00877
			product	hypothetical protein
>Feature NODE_521_length_874_cov_4.134253
83	850	gene
			locus_tag	IIDKNEEF_00878
83	850	CDS
			inference	ab initio prediction:Prodigal:002006
			locus_tag	IIDKNEEF_00878
			product	hypothetical protein
>Feature NODE_522_length_874_cov_2.341280
16	591	gene
			locus_tag	IIDKNEEF_00879
16	591	CDS
			inference	ab initio prediction:Prodigal:002006
			locus_tag	IIDKNEEF_00879
			product	hypothetical protein
>Feature NODE_523_length_873_cov_3.084171
43	273	gene
			locus_tag	IIDKNEEF_00880
43	273	CDS
			inference	ab initio prediction:Prodigal:002006
			locus_tag	IIDKNEEF_00880
			product	hypothetical protein
581	195	gene
			locus_tag	IIDKNEEF_00881
581	195	CDS
			inference	ab initio prediction:Prodigal:002006
			locus_tag	IIDKNEEF_00881
			product	hypothetical protein
>Feature NODE_524_length_873_cov_2.854271
663	367	gene
			locus_tag	IIDKNEEF_00882
663	367	CDS
			inference	ab initio prediction:Prodigal:002006
			locus_tag	IIDKNEEF_00882
			product	hypothetical protein
>Feature NODE_525_length_873_cov_2.380653
46	807	gene
			gene	adh_2
			locus_tag	IIDKNEEF_00883
46	807	CDS
			EC_number	1.1.1.1
			db_xref	COG:COG1063
			gene	adh_2
			inference	ab initio prediction:Prodigal:002006
			inference	similar to AA sequence:UniProtKB:Q0KDL6
			locus_tag	IIDKNEEF_00883
			product	Alcohol dehydrogenase
>Feature NODE_526_length_872_cov_3.476730
8	163	gene
			locus_tag	IIDKNEEF_00884
8	163	CDS
			inference	ab initio prediction:Prodigal:002006
			locus_tag	IIDKNEEF_00884
			product	hypothetical protein
752	249	gene
			locus_tag	IIDKNEEF_00885
752	249	CDS
			inference	ab initio prediction:Prodigal:002006
			locus_tag	IIDKNEEF_00885
			product	hypothetical protein
>Feature NODE_527_length_872_cov_2.397484
416	646	gene
			locus_tag	IIDKNEEF_00886
416	646	CDS
			inference	ab initio prediction:Prodigal:002006
			locus_tag	IIDKNEEF_00886
			product	hypothetical protein
>Feature NODE_528_length_871_cov_3.447103
398	63	gene
			locus_tag	IIDKNEEF_00887
398	63	CDS
			inference	ab initio prediction:Prodigal:002006
			locus_tag	IIDKNEEF_00887
			product	hypothetical protein
614	486	gene
			locus_tag	IIDKNEEF_00888
614	486	CDS
			inference	ab initio prediction:Prodigal:002006
			locus_tag	IIDKNEEF_00888
			product	hypothetical protein
848	687	gene
			locus_tag	IIDKNEEF_00889
848	687	CDS
			inference	ab initio prediction:Prodigal:002006
			locus_tag	IIDKNEEF_00889
			product	hypothetical protein
>Feature NODE_529_length_870_cov_2.655738
861	169	gene
			gene	hlyD
			locus_tag	IIDKNEEF_00890
861	169	CDS
			gene	hlyD
			inference	ab initio prediction:Prodigal:002006
			inference	similar to AA sequence:UniProtKB:P09986
			locus_tag	IIDKNEEF_00890
			product	Hemolysin secretion protein D, chromosomal
>Feature NODE_530_length_870_cov_2.627995
11	469	gene
			locus_tag	IIDKNEEF_00891
11	469	CDS
			inference	ab initio prediction:Prodigal:002006
			locus_tag	IIDKNEEF_00891
			product	hypothetical protein
721	521	gene
			locus_tag	IIDKNEEF_00892
721	521	CDS
			inference	ab initio prediction:Prodigal:002006
			locus_tag	IIDKNEEF_00892
			product	hypothetical protein
>Feature NODE_531_length_869_cov_3.929293
80	316	gene
			locus_tag	IIDKNEEF_00893
80	316	CDS
			inference	ab initio prediction:Prodigal:002006
			locus_tag	IIDKNEEF_00893
			product	hypothetical protein
852	295	gene
			gene	ftsQ
			locus_tag	IIDKNEEF_00894
852	295	CDS
			db_xref	COG:COG1589
			gene	ftsQ
			inference	ab initio prediction:Prodigal:002006
			inference	similar to AA sequence:UniProtKB:P06136
			locus_tag	IIDKNEEF_00894
			product	Cell division protein FtsQ
>Feature NODE_532_length_869_cov_3.191919
836	21	gene
			locus_tag	IIDKNEEF_00895
836	21	CDS
			inference	ab initio prediction:Prodigal:002006
			locus_tag	IIDKNEEF_00895
			product	hypothetical protein
>Feature NODE_533_length_869_cov_2.852273
>Feature NODE_534_length_869_cov_2.780303
43	339	gene
			locus_tag	IIDKNEEF_00896
43	339	CDS
			inference	ab initio prediction:Prodigal:002006
			locus_tag	IIDKNEEF_00896
			product	hypothetical protein
346	702	gene
			locus_tag	IIDKNEEF_00897
346	702	CDS
			inference	ab initio prediction:Prodigal:002006
			locus_tag	IIDKNEEF_00897
			product	hypothetical protein
>Feature NODE_535_length_869_cov_2.063131
2	808	gene
			locus_tag	IIDKNEEF_00898
2	808	CDS
			inference	ab initio prediction:Prodigal:002006
			locus_tag	IIDKNEEF_00898
			product	hypothetical protein
>Feature NODE_536_length_868_cov_2.951960
>Feature NODE_537_length_866_cov_2.922687
861	7	gene
			gene	guaA
			locus_tag	IIDKNEEF_00899
861	7	CDS
			EC_number	6.3.5.2
			db_xref	COG:COG0518
			gene	guaA
			inference	ab initio prediction:Prodigal:002006
			inference	similar to AA sequence:UniProtKB:P04079
			locus_tag	IIDKNEEF_00899
			product	GMP synthase [glutamine-hydrolyzing]
>Feature NODE_538_length_865_cov_4.238579
37	153	gene
			locus_tag	IIDKNEEF_00900
37	153	CDS
			inference	ab initio prediction:Prodigal:002006
			locus_tag	IIDKNEEF_00900
			product	hypothetical protein
833	366	gene
			locus_tag	IIDKNEEF_00901
833	366	CDS
			inference	ab initio prediction:Prodigal:002006
			locus_tag	IIDKNEEF_00901
			product	hypothetical protein
>Feature NODE_539_length_865_cov_3.529188
15	374	gene
			locus_tag	IIDKNEEF_00902
15	374	CDS
			inference	ab initio prediction:Prodigal:002006
			locus_tag	IIDKNEEF_00902
			product	hypothetical protein
830	522	gene
			locus_tag	IIDKNEEF_00903
830	522	CDS
			inference	ab initio prediction:Prodigal:002006
			locus_tag	IIDKNEEF_00903
			product	hypothetical protein
>Feature NODE_540_length_865_cov_3.329949
30	443	gene
			gene	argE_1
			locus_tag	IIDKNEEF_00904
30	443	CDS
			EC_number	3.5.1.16
			gene	argE_1
			inference	ab initio prediction:Prodigal:002006
			inference	similar to AA sequence:UniProtKB:Q9K4Z7
			locus_tag	IIDKNEEF_00904
			product	Acetylornithine deacetylase
843	535	gene
			locus_tag	IIDKNEEF_00905
843	535	CDS
			EC_number	3.1.3.5
			db_xref	COG:COG0546
			inference	ab initio prediction:Prodigal:002006
			inference	similar to AA sequence:UniProtKB:Q9I767
			locus_tag	IIDKNEEF_00905
			product	5'-nucleotidase
>Feature NODE_541_length_865_cov_2.828680
24	134	gene
			locus_tag	IIDKNEEF_00906
24	134	CDS
			inference	ab initio prediction:Prodigal:002006
			locus_tag	IIDKNEEF_00906
			product	hypothetical protein
351	452	gene
			locus_tag	IIDKNEEF_00907
351	452	CDS
			inference	ab initio prediction:Prodigal:002006
			locus_tag	IIDKNEEF_00907
			product	hypothetical protein
>Feature NODE_542_length_864_cov_3.874206
105	359	gene
			locus_tag	IIDKNEEF_00908
105	359	CDS
			inference	ab initio prediction:Prodigal:002006
			locus_tag	IIDKNEEF_00908
			product	hypothetical protein
830	372	gene
			gene	namA
			locus_tag	IIDKNEEF_00909
830	372	CDS
			EC_number	1.6.99.1
			db_xref	COG:COG1902
			gene	namA
			inference	ab initio prediction:Prodigal:002006
			inference	similar to AA sequence:UniProtKB:Q5KXG9
			locus_tag	IIDKNEEF_00909
			product	NADPH dehydrogenase
>Feature NODE_543_length_864_cov_3.524778
317	3	gene
			locus_tag	IIDKNEEF_00910
317	3	CDS
			inference	ab initio prediction:Prodigal:002006
			locus_tag	IIDKNEEF_00910
			product	hypothetical protein
>Feature NODE_544_length_864_cov_2.216010
2	196	gene
			locus_tag	IIDKNEEF_00911
2	196	CDS
			inference	ab initio prediction:Prodigal:002006
			locus_tag	IIDKNEEF_00911
			product	hypothetical protein
836	408	gene
			gene	rutD
			locus_tag	IIDKNEEF_00912
836	408	CDS
			EC_number	3.5.1.-
			gene	rutD
			inference	ab initio prediction:Prodigal:002006
			inference	protein motif:HAMAP:MF_00832
			locus_tag	IIDKNEEF_00912
			product	Putative aminoacrylate hydrolase RutD
>Feature NODE_545_length_863_cov_3.353690
22	525	gene
			gene	pmpR
			locus_tag	IIDKNEEF_00913
22	525	CDS
			db_xref	COG:COG0217
			gene	pmpR
			inference	ab initio prediction:Prodigal:002006
			inference	similar to AA sequence:UniProtKB:Q51423
			locus_tag	IIDKNEEF_00913
			product	Transcriptional regulatory protein PmpR
853	599	gene
			locus_tag	IIDKNEEF_00914
853	599	CDS
			inference	ab initio prediction:Prodigal:002006
			locus_tag	IIDKNEEF_00914
			product	hypothetical protein
>Feature NODE_546_length_863_cov_3.226463
315	130	gene
			locus_tag	IIDKNEEF_00915
315	130	CDS
			inference	ab initio prediction:Prodigal:002006
			locus_tag	IIDKNEEF_00915
			product	hypothetical protein
846	592	gene
			locus_tag	IIDKNEEF_00916
846	592	CDS
			inference	ab initio prediction:Prodigal:002006
			locus_tag	IIDKNEEF_00916
			product	hypothetical protein
>Feature NODE_547_length_863_cov_3.024173
828	193	gene
			gene	bepE_1
			locus_tag	IIDKNEEF_00917
828	193	CDS
			gene	bepE_1
			inference	ab initio prediction:Prodigal:002006
			inference	similar to AA sequence:UniProtKB:Q8G2M6
			locus_tag	IIDKNEEF_00917
			product	Efflux pump membrane transporter BepE
>Feature NODE_548_length_862_cov_4.518471
55	552	gene
			gene	pucI
			locus_tag	IIDKNEEF_00918
55	552	CDS
			db_xref	COG:COG1953
			gene	pucI
			inference	ab initio prediction:Prodigal:002006
			inference	similar to AA sequence:UniProtKB:P94575
			locus_tag	IIDKNEEF_00918
			product	putative allantoin permease
819	598	gene
			gene	catD_1
			locus_tag	IIDKNEEF_00919
819	598	CDS
			EC_number	3.1.1.24
			db_xref	COG:COG0596
			gene	catD_1
			inference	ab initio prediction:Prodigal:002006
			inference	similar to AA sequence:UniProtKB:P00632
			locus_tag	IIDKNEEF_00919
			product	3-oxoadipate enol-lactonase 2
>Feature NODE_549_length_862_cov_3.870064
542	249	gene
			locus_tag	IIDKNEEF_00920
542	249	CDS
			inference	ab initio prediction:Prodigal:002006
			locus_tag	IIDKNEEF_00920
			product	hypothetical protein
>Feature NODE_550_length_862_cov_3.270064
26	844	gene
			locus_tag	IIDKNEEF_00921
26	844	CDS
			inference	ab initio prediction:Prodigal:002006
			locus_tag	IIDKNEEF_00921
			product	hypothetical protein
>Feature NODE_551_length_861_cov_2.331633
68	292	gene
			locus_tag	IIDKNEEF_00922
68	292	CDS
			inference	ab initio prediction:Prodigal:002006
			locus_tag	IIDKNEEF_00922
			product	hypothetical protein
353	730	gene
			locus_tag	IIDKNEEF_00923
353	730	CDS
			inference	ab initio prediction:Prodigal:002006
			locus_tag	IIDKNEEF_00923
			product	hypothetical protein
>Feature NODE_552_length_860_cov_3.130268
312	449	gene
			locus_tag	IIDKNEEF_00924
312	449	CDS
			inference	ab initio prediction:Prodigal:002006
			locus_tag	IIDKNEEF_00924
			product	hypothetical protein
>Feature NODE_553_length_860_cov_2.777778
5	535	gene
			locus_tag	IIDKNEEF_00925
5	535	CDS
			inference	ab initio prediction:Prodigal:002006
			inference	similar to AA sequence:UniProtKB:P67153
			locus_tag	IIDKNEEF_00925
			note	UPF0073 inner membrane protein YqfA
			product	hypothetical protein
832	587	gene
			gene	nadE
			locus_tag	IIDKNEEF_00926
832	587	CDS
			EC_number	6.3.1.5
			db_xref	COG:COG0171
			gene	nadE
			inference	ab initio prediction:Prodigal:002006
			inference	similar to AA sequence:UniProtKB:Q9HUP3
			locus_tag	IIDKNEEF_00926
			product	NH(3)-dependent NAD(+) synthetase
>Feature NODE_554_length_858_cov_4.268886
146	616	gene
			locus_tag	IIDKNEEF_00927
146	616	CDS
			inference	ab initio prediction:Prodigal:002006
			locus_tag	IIDKNEEF_00927
			product	hypothetical protein
>Feature NODE_555_length_858_cov_3.115237
9	293	gene
			gene	birA
			locus_tag	IIDKNEEF_00928
9	293	CDS
			EC_number	6.3.4.15
			gene	birA
			inference	ab initio prediction:Prodigal:002006
			inference	protein motif:HAMAP:MF_00978
			locus_tag	IIDKNEEF_00928
			product	Bifunctional ligase/repressor BirA
615	160	gene
			locus_tag	IIDKNEEF_00929
615	160	CDS
			inference	ab initio prediction:Prodigal:002006
			locus_tag	IIDKNEEF_00929
			product	hypothetical protein
789	667	gene
			locus_tag	IIDKNEEF_00930
789	667	CDS
			inference	ab initio prediction:Prodigal:002006
			locus_tag	IIDKNEEF_00930
			product	hypothetical protein
>Feature NODE_556_length_858_cov_1.943662
814	356	gene
			locus_tag	IIDKNEEF_00931
814	356	CDS
			inference	ab initio prediction:Prodigal:002006
			locus_tag	IIDKNEEF_00931
			product	hypothetical protein
>Feature NODE_557_length_858_cov_0.453265
>Feature NODE_558_length_857_cov_3.833333
7	99	gene
			locus_tag	IIDKNEEF_00932
7	99	CDS
			inference	ab initio prediction:Prodigal:002006
			locus_tag	IIDKNEEF_00932
			product	hypothetical protein
196	432	gene
			locus_tag	IIDKNEEF_00933
196	432	CDS
			inference	ab initio prediction:Prodigal:002006
			locus_tag	IIDKNEEF_00933
			product	hypothetical protein
>Feature NODE_559_length_857_cov_2.834615
824	3	gene
			locus_tag	IIDKNEEF_00934
824	3	CDS
			inference	ab initio prediction:Prodigal:002006
			locus_tag	IIDKNEEF_00934
			product	hypothetical protein
>Feature NODE_560_length_856_cov_3.732991
101	613	gene
			gene	bepA_1
			locus_tag	IIDKNEEF_00935
101	613	CDS
			EC_number	3.4.-.-
			gene	bepA_1
			inference	ab initio prediction:Prodigal:002006
			inference	protein motif:HAMAP:MF_00997
			locus_tag	IIDKNEEF_00935
			product	Beta-barrel assembly-enhancing protease
843	628	gene
			locus_tag	IIDKNEEF_00936
843	628	CDS
			inference	ab initio prediction:Prodigal:002006
			locus_tag	IIDKNEEF_00936
			product	hypothetical protein
>Feature NODE_561_length_856_cov_2.459564
66	755	gene
			locus_tag	IIDKNEEF_00937
66	755	CDS
			inference	ab initio prediction:Prodigal:002006
			locus_tag	IIDKNEEF_00937
			product	hypothetical protein
>Feature NODE_562_length_856_cov_2.216945
418	798	gene
			locus_tag	IIDKNEEF_00938
418	798	CDS
			inference	ab initio prediction:Prodigal:002006
			locus_tag	IIDKNEEF_00938
			product	hypothetical protein
>Feature NODE_563_length_856_cov_1.933248
60	284	gene
			locus_tag	IIDKNEEF_00939
60	284	CDS
			inference	ab initio prediction:Prodigal:002006
			locus_tag	IIDKNEEF_00939
			product	hypothetical protein
330	419	gene
			locus_tag	IIDKNEEF_00940
330	419	CDS
			inference	ab initio prediction:Prodigal:002006
			locus_tag	IIDKNEEF_00940
			product	hypothetical protein
755	522	gene
			locus_tag	IIDKNEEF_00941
755	522	CDS
			inference	ab initio prediction:Prodigal:002006
			locus_tag	IIDKNEEF_00941
			product	hypothetical protein
>Feature NODE_564_length_855_cov_1.748072
496	317	gene
			locus_tag	IIDKNEEF_00942
496	317	CDS
			inference	ab initio prediction:Prodigal:002006
			locus_tag	IIDKNEEF_00942
			product	hypothetical protein
>Feature NODE_565_length_854_cov_3.308880
693	595	gene
			locus_tag	IIDKNEEF_00943
693	595	CDS
			inference	ab initio prediction:Prodigal:002006
			locus_tag	IIDKNEEF_00943
			product	hypothetical protein
>Feature NODE_566_length_853_cov_2.934278
169	780	gene
			gene	mshA
			locus_tag	IIDKNEEF_00944
169	780	CDS
			EC_number	2.4.1.250
			gene	mshA
			inference	ab initio prediction:Prodigal:002006
			inference	protein motif:HAMAP:MF_01695
			locus_tag	IIDKNEEF_00944
			product	D-inositol-3-phosphate glycosyltransferase
>Feature NODE_567_length_853_cov_2.623711
776	129	gene
			locus_tag	IIDKNEEF_00945
776	129	CDS
			inference	ab initio prediction:Prodigal:002006
			locus_tag	IIDKNEEF_00945
			product	hypothetical protein
>Feature NODE_568_length_852_cov_3.429677
70	429	gene
			gene	hldE
			locus_tag	IIDKNEEF_00946
70	429	CDS
			db_xref	COG:COG2870
			gene	hldE
			inference	ab initio prediction:Prodigal:002006
			inference	similar to AA sequence:UniProtKB:P76658
			locus_tag	IIDKNEEF_00946
			product	Bifunctional protein HldE
>Feature NODE_569_length_852_cov_3.080000
>Feature NODE_570_length_852_cov_3.034839
1	483	gene
			locus_tag	IIDKNEEF_00947
1	483	CDS
			inference	ab initio prediction:Prodigal:002006
			locus_tag	IIDKNEEF_00947
			product	hypothetical protein
>Feature NODE_571_length_850_cov_2.853816
607	77	gene
			locus_tag	IIDKNEEF_00948
607	77	CDS
			inference	ab initio prediction:Prodigal:002006
			locus_tag	IIDKNEEF_00948
			product	hypothetical protein
>Feature NODE_572_length_850_cov_2.649418
98	517	gene
			gene	cntB
			locus_tag	IIDKNEEF_00949
98	517	CDS
			EC_number	1.14.13.239
			db_xref	COG:COG1018
			gene	cntB
			inference	ab initio prediction:Prodigal:002006
			inference	similar to AA sequence:UniProtKB:D0C9N8
			locus_tag	IIDKNEEF_00949
			product	Carnitine monooxygenase reductase subunit
707	579	gene
			locus_tag	IIDKNEEF_00950
707	579	CDS
			inference	ab initio prediction:Prodigal:002006
			locus_tag	IIDKNEEF_00950
			product	hypothetical protein
>Feature NODE_573_length_849_cov_3.567358
283	372	gene
			locus_tag	IIDKNEEF_00951
283	372	tRNA
			inference	COORDINATES:profile:Aragorn:001002
			locus_tag	IIDKNEEF_00951
			product	tRNA-Arg(tct)
788	543	gene
			locus_tag	IIDKNEEF_00952
788	543	CDS
			inference	ab initio prediction:Prodigal:002006
			locus_tag	IIDKNEEF_00952
			product	hypothetical protein
>Feature NODE_574_length_849_cov_3.327720
2	214	gene
			locus_tag	IIDKNEEF_00953
2	214	CDS
			inference	ab initio prediction:Prodigal:002006
			locus_tag	IIDKNEEF_00953
			product	hypothetical protein
248	628	gene
			locus_tag	IIDKNEEF_00954
248	628	CDS
			inference	ab initio prediction:Prodigal:002006
			locus_tag	IIDKNEEF_00954
			product	hypothetical protein
>Feature NODE_575_length_849_cov_3.121762
45	221	gene
			locus_tag	IIDKNEEF_00955
45	221	CDS
			inference	ab initio prediction:Prodigal:002006
			locus_tag	IIDKNEEF_00955
			product	hypothetical protein
456	545	gene
			locus_tag	IIDKNEEF_00956
456	545	CDS
			inference	ab initio prediction:Prodigal:002006
			locus_tag	IIDKNEEF_00956
			product	hypothetical protein
>Feature NODE_576_length_849_cov_3.016839
750	142	gene
			locus_tag	IIDKNEEF_00957
750	142	CDS
			inference	ab initio prediction:Prodigal:002006
			locus_tag	IIDKNEEF_00957
			product	hypothetical protein
>Feature NODE_577_length_849_cov_3.014249
764	495	gene
			locus_tag	IIDKNEEF_00958
764	495	CDS
			inference	ab initio prediction:Prodigal:002006
			locus_tag	IIDKNEEF_00958
			product	hypothetical protein
>Feature NODE_578_length_849_cov_2.413212
46	327	gene
			locus_tag	IIDKNEEF_00959
46	327	CDS
			inference	ab initio prediction:Prodigal:002006
			locus_tag	IIDKNEEF_00959
			product	hypothetical protein
343	486	gene
			locus_tag	IIDKNEEF_00960
343	486	CDS
			inference	ab initio prediction:Prodigal:002006
			locus_tag	IIDKNEEF_00960
			product	hypothetical protein
>Feature NODE_579_length_849_cov_0.880829
813	7	gene
			locus_tag	IIDKNEEF_00961
813	7	CDS
			inference	ab initio prediction:Prodigal:002006
			locus_tag	IIDKNEEF_00961
			product	hypothetical protein
>Feature NODE_580_length_849_cov_0.740933
561	418	gene
			locus_tag	IIDKNEEF_00962
561	418	CDS
			inference	ab initio prediction:Prodigal:002006
			locus_tag	IIDKNEEF_00962
			product	hypothetical protein
>Feature NODE_581_length_848_cov_3.267185
652	2	gene
			gene	rfbD
			locus_tag	IIDKNEEF_00963
652	2	CDS
			EC_number	5.4.99.9
			gene	rfbD
			inference	ab initio prediction:Prodigal:002006
			inference	similar to AA sequence:UniProtKB:Q48485
			locus_tag	IIDKNEEF_00963
			product	UDP-galactopyranose mutase
>Feature NODE_582_length_848_cov_3.189364
813	685	gene
			locus_tag	IIDKNEEF_00964
813	685	CDS
			inference	ab initio prediction:Prodigal:002006
			locus_tag	IIDKNEEF_00964
			product	hypothetical protein
>Feature NODE_583_length_848_cov_3.020752
217	435	gene
			locus_tag	IIDKNEEF_00965
217	435	CDS
			inference	ab initio prediction:Prodigal:002006
			locus_tag	IIDKNEEF_00965
			product	hypothetical protein
>Feature NODE_584_length_848_cov_2.926070
401	580	gene
			locus_tag	IIDKNEEF_00966
401	580	CDS
			inference	ab initio prediction:Prodigal:002006
			locus_tag	IIDKNEEF_00966
			product	hypothetical protein
>Feature NODE_585_length_848_cov_2.434501
789	187	gene
			gene	eamB
			locus_tag	IIDKNEEF_00967
789	187	CDS
			db_xref	COG:COG1280
			gene	eamB
			inference	ab initio prediction:Prodigal:002006
			inference	similar to AA sequence:UniProtKB:P38101
			locus_tag	IIDKNEEF_00967
			product	Cysteine/O-acetylserine efflux protein
>Feature NODE_586_length_847_cov_3.570130
8	445	gene
			locus_tag	IIDKNEEF_00968
8	445	CDS
			inference	ab initio prediction:Prodigal:002006
			locus_tag	IIDKNEEF_00968
			product	hypothetical protein
461	775	gene
			locus_tag	IIDKNEEF_00969
461	775	CDS
			inference	ab initio prediction:Prodigal:002006
			locus_tag	IIDKNEEF_00969
			product	hypothetical protein
>Feature NODE_587_length_847_cov_3.449351
828	181	gene
			gene	phzF
			locus_tag	IIDKNEEF_00970
828	181	CDS
			EC_number	5.3.3.17
			gene	phzF
			inference	ab initio prediction:Prodigal:002006
			inference	similar to AA sequence:UniProtKB:Q51792
			locus_tag	IIDKNEEF_00970
			product	Trans-2,3-dihydro-3-hydroxyanthranilate isomerase
>Feature NODE_588_length_847_cov_2.750649
597	722	gene
			locus_tag	IIDKNEEF_00971
597	722	CDS
			inference	ab initio prediction:Prodigal:002006
			locus_tag	IIDKNEEF_00971
			product	hypothetical protein
>Feature NODE_589_length_847_cov_2.687013
299	466	gene
			locus_tag	IIDKNEEF_00972
299	466	CDS
			inference	ab initio prediction:Prodigal:002006
			locus_tag	IIDKNEEF_00972
			product	hypothetical protein
>Feature NODE_590_length_846_cov_4.087126
15	689	gene
			locus_tag	IIDKNEEF_00973
15	689	CDS
			inference	ab initio prediction:Prodigal:002006
			locus_tag	IIDKNEEF_00973
			product	hypothetical protein
>Feature NODE_591_length_846_cov_2.663199
180	338	gene
			locus_tag	IIDKNEEF_00974
180	338	CDS
			inference	ab initio prediction:Prodigal:002006
			locus_tag	IIDKNEEF_00974
			product	hypothetical protein
308	712	gene
			locus_tag	IIDKNEEF_00975
308	712	CDS
			inference	ab initio prediction:Prodigal:002006
			locus_tag	IIDKNEEF_00975
			product	hypothetical protein
>Feature NODE_592_length_845_cov_3.126302
462	361	gene
			locus_tag	IIDKNEEF_00976
462	361	CDS
			inference	ab initio prediction:Prodigal:002006
			locus_tag	IIDKNEEF_00976
			product	hypothetical protein
783	535	gene
			locus_tag	IIDKNEEF_00977
783	535	CDS
			inference	ab initio prediction:Prodigal:002006
			locus_tag	IIDKNEEF_00977
			product	hypothetical protein
>Feature NODE_593_length_845_cov_2.872396
820	368	gene
			locus_tag	IIDKNEEF_00978
820	368	CDS
			inference	ab initio prediction:Prodigal:002006
			locus_tag	IIDKNEEF_00978
			product	hypothetical protein
>Feature NODE_594_length_845_cov_2.489583
33	146	gene
			locus_tag	IIDKNEEF_00979
33	146	CDS
			inference	ab initio prediction:Prodigal:002006
			locus_tag	IIDKNEEF_00979
			product	hypothetical protein
>Feature NODE_595_length_844_cov_3.753585
1	75	gene
			locus_tag	IIDKNEEF_00980
1	75	tRNA
			inference	COORDINATES:profile:Aragorn:001002
			locus_tag	IIDKNEEF_00980
			product	tRNA-Gly(gcc)
703	179	gene
			locus_tag	IIDKNEEF_00981
703	179	CDS
			inference	ab initio prediction:Prodigal:002006
			locus_tag	IIDKNEEF_00981
			product	hypothetical protein
>Feature NODE_596_length_843_cov_2.699739
24	320	gene
			locus_tag	IIDKNEEF_00982
24	320	CDS
			inference	ab initio prediction:Prodigal:002006
			locus_tag	IIDKNEEF_00982
			product	hypothetical protein
328	696	gene
			locus_tag	IIDKNEEF_00983
328	696	CDS
			inference	ab initio prediction:Prodigal:002006
			locus_tag	IIDKNEEF_00983
			product	hypothetical protein
>Feature NODE_597_length_843_cov_2.498695
487	56	gene
			gene	eno_1
			locus_tag	IIDKNEEF_00984
487	56	CDS
			EC_number	4.2.1.11
			gene	eno_1
			inference	ab initio prediction:Prodigal:002006
			inference	similar to AA sequence:UniProtKB:Q02RA7
			locus_tag	IIDKNEEF_00984
			product	Enolase
830	594	gene
			gene	kdsA
			locus_tag	IIDKNEEF_00985
830	594	CDS
			EC_number	2.5.1.55
			db_xref	COG:COG2877
			gene	kdsA
			inference	ab initio prediction:Prodigal:002006
			inference	similar to AA sequence:UniProtKB:Q9ZFK4
			locus_tag	IIDKNEEF_00985
			product	2-dehydro-3-deoxyphosphooctonate aldolase
>Feature NODE_598_length_842_cov_2.367320
127	315	gene
			locus_tag	IIDKNEEF_00986
127	315	CDS
			inference	ab initio prediction:Prodigal:002006
			locus_tag	IIDKNEEF_00986
			product	hypothetical protein
767	558	gene
			locus_tag	IIDKNEEF_00987
767	558	CDS
			inference	ab initio prediction:Prodigal:002006
			locus_tag	IIDKNEEF_00987
			product	hypothetical protein
>Feature NODE_599_length_841_cov_3.863874
9	623	gene
			locus_tag	IIDKNEEF_00988
9	623	CDS
			inference	ab initio prediction:Prodigal:002006
			locus_tag	IIDKNEEF_00988
			product	hypothetical protein
778	680	gene
			locus_tag	IIDKNEEF_00989
778	680	CDS
			inference	ab initio prediction:Prodigal:002006
			locus_tag	IIDKNEEF_00989
			product	hypothetical protein
>Feature NODE_600_length_841_cov_3.522251
8	316	gene
			gene	tsaQ1
			locus_tag	IIDKNEEF_00990
8	316	CDS
			gene	tsaQ1
			inference	ab initio prediction:Prodigal:002006
			inference	similar to AA sequence:UniProtKB:Q6XL52
			locus_tag	IIDKNEEF_00990
			product	HTH-type transcriptional regulator TsaQ1/TsaQ2
698	288	gene
			locus_tag	IIDKNEEF_00991
698	288	CDS
			inference	ab initio prediction:Prodigal:002006
			locus_tag	IIDKNEEF_00991
			product	hypothetical protein
790	698	gene
			locus_tag	IIDKNEEF_00992
790	698	CDS
			inference	ab initio prediction:Prodigal:002006
			locus_tag	IIDKNEEF_00992
			product	hypothetical protein
>Feature NODE_601_length_840_cov_2.740498
22	768	gene
			gene	cheA
			locus_tag	IIDKNEEF_00993
22	768	CDS
			EC_number	2.7.13.3
			db_xref	COG:COG0643
			gene	cheA
			inference	ab initio prediction:Prodigal:002006
			inference	similar to AA sequence:UniProtKB:Q56310
			locus_tag	IIDKNEEF_00993
			product	Chemotaxis protein CheA
>Feature NODE_602_length_840_cov_0.465269
>Feature NODE_603_length_839_cov_3.188976
836	315	gene
			locus_tag	IIDKNEEF_00994
836	315	CDS
			inference	ab initio prediction:Prodigal:002006
			locus_tag	IIDKNEEF_00994
			product	hypothetical protein
>Feature NODE_604_length_839_cov_1.969816
80	343	gene
			locus_tag	IIDKNEEF_00995
80	343	CDS
			inference	ab initio prediction:Prodigal:002006
			locus_tag	IIDKNEEF_00995
			product	hypothetical protein
350	598	gene
			locus_tag	IIDKNEEF_00996
350	598	CDS
			inference	ab initio prediction:Prodigal:002006
			locus_tag	IIDKNEEF_00996
			product	hypothetical protein
747	595	gene
			locus_tag	IIDKNEEF_00997
747	595	CDS
			inference	ab initio prediction:Prodigal:002006
			locus_tag	IIDKNEEF_00997
			product	hypothetical protein
>Feature NODE_605_length_838_cov_3.038108
494	309	gene
			locus_tag	IIDKNEEF_00998
494	309	CDS
			inference	ab initio prediction:Prodigal:002006
			locus_tag	IIDKNEEF_00998
			product	hypothetical protein
821	501	gene
			locus_tag	IIDKNEEF_00999
821	501	CDS
			inference	ab initio prediction:Prodigal:002006
			locus_tag	IIDKNEEF_00999
			product	hypothetical protein
>Feature NODE_606_length_838_cov_2.885677
24	536	gene
			locus_tag	IIDKNEEF_01000
24	536	CDS
			inference	ab initio prediction:Prodigal:002006
			locus_tag	IIDKNEEF_01000
			product	hypothetical protein
>Feature NODE_607_length_838_cov_2.716163
57	158	gene
			locus_tag	IIDKNEEF_01001
57	158	CDS
			inference	ab initio prediction:Prodigal:002006
			locus_tag	IIDKNEEF_01001
			product	hypothetical protein
155	676	gene
			locus_tag	IIDKNEEF_01002
155	676	CDS
			inference	ab initio prediction:Prodigal:002006
			locus_tag	IIDKNEEF_01002
			product	hypothetical protein
>Feature NODE_608_length_838_cov_2.647832
112	294	gene
			locus_tag	IIDKNEEF_01003
112	294	CDS
			inference	ab initio prediction:Prodigal:002006
			locus_tag	IIDKNEEF_01003
			product	hypothetical protein
>Feature NODE_609_length_837_cov_3.348684
158	412	gene
			locus_tag	IIDKNEEF_01004
158	412	CDS
			inference	ab initio prediction:Prodigal:002006
			locus_tag	IIDKNEEF_01004
			product	hypothetical protein
>Feature NODE_610_length_837_cov_3.223684
22	672	gene
			gene	ydcS_1
			locus_tag	IIDKNEEF_01005
22	672	CDS
			EC_number	2.3.1.-
			gene	ydcS_1
			inference	ab initio prediction:Prodigal:002006
			inference	similar to AA sequence:UniProtKB:P76108
			locus_tag	IIDKNEEF_01005
			product	Bifunctional polyhydroxybutyrate synthase / ABC transporter periplasmic binding protein
>Feature NODE_611_length_836_cov_4.542819
345	121	gene
			locus_tag	IIDKNEEF_01006
345	121	CDS
			inference	ab initio prediction:Prodigal:002006
			locus_tag	IIDKNEEF_01006
			product	hypothetical protein
715	314	gene
			locus_tag	IIDKNEEF_01007
715	314	CDS
			inference	ab initio prediction:Prodigal:002006
			locus_tag	IIDKNEEF_01007
			product	hypothetical protein
>Feature NODE_612_length_835_cov_3.265172
710	321	gene
			gene	fabI_1
			locus_tag	IIDKNEEF_01008
710	321	CDS
			EC_number	1.3.1.9
			db_xref	COG:COG0623
			gene	fabI_1
			inference	ab initio prediction:Prodigal:002006
			inference	similar to AA sequence:UniProtKB:P54616
			locus_tag	IIDKNEEF_01008
			product	Enoyl-[acyl-carrier-protein] reductase [NADH] FabI
>Feature NODE_613_length_835_cov_2.613456
73	738	gene
			gene	exaA
			locus_tag	IIDKNEEF_01009
73	738	CDS
			EC_number	1.1.2.8
			db_xref	COG:COG4993
			gene	exaA
			inference	ab initio prediction:Prodigal:002006
			inference	similar to AA sequence:UniProtKB:Q9Z4J7
			locus_tag	IIDKNEEF_01009
			product	Quinoprotein alcohol dehydrogenase (cytochrome c)
>Feature NODE_614_length_835_cov_2.576517
294	175	gene
			locus_tag	IIDKNEEF_01010
294	175	CDS
			inference	ab initio prediction:Prodigal:002006
			locus_tag	IIDKNEEF_01010
			product	hypothetical protein
>Feature NODE_615_length_835_cov_0.612137
>Feature NODE_616_length_834_cov_3.931308
18	161	gene
			locus_tag	IIDKNEEF_01011
18	161	CDS
			inference	ab initio prediction:Prodigal:002006
			locus_tag	IIDKNEEF_01011
			product	hypothetical protein
830	483	gene
			gene	def
			locus_tag	IIDKNEEF_01012
830	483	CDS
			EC_number	3.5.1.88
			db_xref	COG:COG0242
			gene	def
			inference	ab initio prediction:Prodigal:002006
			inference	similar to AA sequence:UniProtKB:Q9I7A8
			locus_tag	IIDKNEEF_01012
			product	Peptide deformylase
>Feature NODE_617_length_834_cov_2.642008
43	180	gene
			locus_tag	IIDKNEEF_01013
43	180	CDS
			inference	ab initio prediction:Prodigal:002006
			locus_tag	IIDKNEEF_01013
			product	hypothetical protein
830	201	gene
			gene	glnS
			locus_tag	IIDKNEEF_01014
830	201	CDS
			EC_number	6.1.1.18
			db_xref	COG:COG0008
			gene	glnS
			inference	ab initio prediction:Prodigal:002006
			inference	similar to AA sequence:UniProtKB:Q9I2U8
			locus_tag	IIDKNEEF_01014
			product	Glutamine--tRNA ligase
>Feature NODE_618_length_833_cov_3.548942
796	110	gene
			gene	rhaR_2
			locus_tag	IIDKNEEF_01015
796	110	CDS
			gene	rhaR_2
			inference	ab initio prediction:Prodigal:002006
			inference	protein motif:HAMAP:MF_01533
			locus_tag	IIDKNEEF_01015
			product	HTH-type transcriptional activator RhaR
>Feature NODE_619_length_833_cov_3.547619
16	363	gene
			gene	arnC
			locus_tag	IIDKNEEF_01016
16	363	CDS
			EC_number	2.4.2.53
			gene	arnC
			inference	ab initio prediction:Prodigal:002006
			inference	similar to AA sequence:UniProtKB:Q93PD9
			locus_tag	IIDKNEEF_01016
			product	Undecaprenyl-phosphate 4-deoxy-4-formamido-L-arabinose transferase
764	354	gene
			locus_tag	IIDKNEEF_01017
764	354	CDS
			inference	ab initio prediction:Prodigal:002006
			locus_tag	IIDKNEEF_01017
			product	hypothetical protein
>Feature NODE_620_length_833_cov_3.060847
41	307	gene
			locus_tag	IIDKNEEF_01018
41	307	CDS
			inference	ab initio prediction:Prodigal:002006
			locus_tag	IIDKNEEF_01018
			product	hypothetical protein
>Feature NODE_621_length_833_cov_2.665344
659	237	gene
			locus_tag	IIDKNEEF_01019
659	237	CDS
			inference	ab initio prediction:Prodigal:002006
			locus_tag	IIDKNEEF_01019
			product	hypothetical protein
>Feature NODE_622_length_832_cov_3.944371
39	800	gene
			gene	aruI
			locus_tag	IIDKNEEF_01020
39	800	CDS
			EC_number	4.1.1.75
			db_xref	COG:COG0028
			gene	aruI
			inference	ab initio prediction:Prodigal:002006
			inference	similar to AA sequence:UniProtKB:Q9HUI8
			locus_tag	IIDKNEEF_01020
			product	putative 2-ketoarginine decarboxylase AruI
>Feature NODE_623_length_832_cov_2.394702
371	165	gene
			locus_tag	IIDKNEEF_01021
371	165	CDS
			inference	ab initio prediction:Prodigal:002006
			locus_tag	IIDKNEEF_01021
			product	hypothetical protein
>Feature NODE_624_length_832_cov_0.527152
37	558	gene
			locus_tag	IIDKNEEF_01022
37	558	CDS
			inference	ab initio prediction:Prodigal:002006
			locus_tag	IIDKNEEF_01022
			product	hypothetical protein
>Feature NODE_625_length_831_cov_3.108753
1	132	gene
			locus_tag	IIDKNEEF_01023
1	132	CDS
			inference	ab initio prediction:Prodigal:002006
			locus_tag	IIDKNEEF_01023
			product	hypothetical protein
804	361	gene
			gene	ydcV_2
			locus_tag	IIDKNEEF_01024
804	361	CDS
			gene	ydcV_2
			inference	ab initio prediction:Prodigal:002006
			inference	similar to AA sequence:UniProtKB:P0AFR9
			locus_tag	IIDKNEEF_01024
			product	Inner membrane ABC transporter permease protein YdcV
>Feature NODE_626_length_831_cov_2.555703
467	156	gene
			locus_tag	IIDKNEEF_01025
467	156	CDS
			inference	ab initio prediction:Prodigal:002006
			locus_tag	IIDKNEEF_01025
			product	hypothetical protein
689	567	gene
			locus_tag	IIDKNEEF_01026
689	567	CDS
			inference	ab initio prediction:Prodigal:002006
			locus_tag	IIDKNEEF_01026
			product	hypothetical protein
>Feature NODE_627_length_830_cov_3.177955
429	154	gene
			locus_tag	IIDKNEEF_01027
429	154	CDS
			inference	ab initio prediction:Prodigal:002006
			locus_tag	IIDKNEEF_01027
			product	hypothetical protein
759	640	gene
			locus_tag	IIDKNEEF_01028
759	640	CDS
			inference	ab initio prediction:Prodigal:002006
			locus_tag	IIDKNEEF_01028
			product	hypothetical protein
>Feature NODE_628_length_830_cov_2.957503
7	198	gene
			locus_tag	IIDKNEEF_01029
7	198	CDS
			inference	ab initio prediction:Prodigal:002006
			locus_tag	IIDKNEEF_01029
			product	hypothetical protein
494	264	gene
			locus_tag	IIDKNEEF_01030
494	264	CDS
			inference	ab initio prediction:Prodigal:002006
			locus_tag	IIDKNEEF_01030
			product	hypothetical protein
>Feature NODE_629_length_830_cov_2.891102
>Feature NODE_630_length_830_cov_2.420983
9	347	gene
			locus_tag	IIDKNEEF_01031
9	347	CDS
			inference	ab initio prediction:Prodigal:002006
			locus_tag	IIDKNEEF_01031
			product	hypothetical protein
822	457	gene
			locus_tag	IIDKNEEF_01032
822	457	CDS
			inference	ab initio prediction:Prodigal:002006
			locus_tag	IIDKNEEF_01032
			product	hypothetical protein
>Feature NODE_631_length_828_cov_2.155792
259	510	gene
			locus_tag	IIDKNEEF_01033
259	510	CDS
			inference	ab initio prediction:Prodigal:002006
			locus_tag	IIDKNEEF_01033
			product	hypothetical protein
808	566	gene
			locus_tag	IIDKNEEF_01034
808	566	CDS
			inference	ab initio prediction:Prodigal:002006
			locus_tag	IIDKNEEF_01034
			product	hypothetical protein
>Feature NODE_632_length_827_cov_2.129333
119	253	gene
			locus_tag	IIDKNEEF_01035
119	253	CDS
			inference	ab initio prediction:Prodigal:002006
			locus_tag	IIDKNEEF_01035
			product	hypothetical protein
257	409	gene
			locus_tag	IIDKNEEF_01036
257	409	CDS
			inference	ab initio prediction:Prodigal:002006
			locus_tag	IIDKNEEF_01036
			product	hypothetical protein
>Feature NODE_633_length_826_cov_2.879840
128	301	gene
			locus_tag	IIDKNEEF_01037
128	301	CDS
			inference	ab initio prediction:Prodigal:002006
			locus_tag	IIDKNEEF_01037
			product	hypothetical protein
561	448	gene
			locus_tag	IIDKNEEF_01038
561	448	CDS
			inference	ab initio prediction:Prodigal:002006
			locus_tag	IIDKNEEF_01038
			product	hypothetical protein
>Feature NODE_634_length_826_cov_2.668892
167	580	gene
			gene	arfB
			locus_tag	IIDKNEEF_01039
167	580	CDS
			EC_number	3.1.1.29
			db_xref	COG:COG1186
			gene	arfB
			inference	ab initio prediction:Prodigal:002006
			inference	similar to AA sequence:UniProtKB:P40711
			locus_tag	IIDKNEEF_01039
			product	Peptidyl-tRNA hydrolase ArfB
787	638	gene
			gene	sufE
			locus_tag	IIDKNEEF_01040
787	638	CDS
			gene	sufE
			inference	ab initio prediction:Prodigal:002006
			inference	protein motif:HAMAP:MF_01832
			locus_tag	IIDKNEEF_01040
			product	Cysteine desulfuration protein SufE
>Feature NODE_635_length_826_cov_2.489987
122	241	gene
			locus_tag	IIDKNEEF_01041
122	241	CDS
			inference	ab initio prediction:Prodigal:002006
			locus_tag	IIDKNEEF_01041
			product	hypothetical protein
>Feature NODE_636_length_825_cov_2.926471
50	412	gene
			locus_tag	IIDKNEEF_01042
50	412	CDS
			inference	ab initio prediction:Prodigal:002006
			locus_tag	IIDKNEEF_01042
			product	hypothetical protein
467	583	gene
			locus_tag	IIDKNEEF_01043
467	583	CDS
			inference	ab initio prediction:Prodigal:002006
			locus_tag	IIDKNEEF_01043
			product	hypothetical protein
620	724	gene
			locus_tag	IIDKNEEF_01044
620	724	CDS
			inference	ab initio prediction:Prodigal:002006
			locus_tag	IIDKNEEF_01044
			product	hypothetical protein
>Feature NODE_637_length_825_cov_2.258021
558	28	gene
			locus_tag	IIDKNEEF_01045
558	28	CDS
			inference	ab initio prediction:Prodigal:002006
			locus_tag	IIDKNEEF_01045
			product	hypothetical protein
728	513	gene
			locus_tag	IIDKNEEF_01046
728	513	CDS
			inference	ab initio prediction:Prodigal:002006
			locus_tag	IIDKNEEF_01046
			product	hypothetical protein
>Feature NODE_638_length_824_cov_2.898260
111	440	gene
			gene	fliE
			locus_tag	IIDKNEEF_01047
111	440	CDS
			gene	fliE
			inference	ab initio prediction:Prodigal:002006
			inference	protein motif:HAMAP:MF_00724
			locus_tag	IIDKNEEF_01047
			product	Flagellar hook-basal body complex protein FliE
632	486	gene
			locus_tag	IIDKNEEF_01048
632	486	CDS
			inference	ab initio prediction:Prodigal:002006
			locus_tag	IIDKNEEF_01048
			product	hypothetical protein
>Feature NODE_639_length_823_cov_2.829759
193	822	gene
			gene	mcpQ_2
			locus_tag	IIDKNEEF_01049
193	822	CDS
			db_xref	COG:COG0840
			gene	mcpQ_2
			inference	ab initio prediction:Prodigal:002006
			inference	similar to AA sequence:UniProtKB:Q88D09
			locus_tag	IIDKNEEF_01049
			product	Methyl-accepting chemotaxis protein McpQ
>Feature NODE_640_length_822_cov_3.281879
687	76	gene
			gene	uup
			locus_tag	IIDKNEEF_01050
687	76	CDS
			db_xref	COG:COG0488
			gene	uup
			inference	ab initio prediction:Prodigal:002006
			inference	similar to AA sequence:UniProtKB:P43672
			locus_tag	IIDKNEEF_01050
			product	ABC transporter ATP-binding protein uup
>Feature NODE_641_length_822_cov_3.060403
11	139	gene
			locus_tag	IIDKNEEF_01051
11	139	CDS
			inference	ab initio prediction:Prodigal:002006
			locus_tag	IIDKNEEF_01051
			product	hypothetical protein
315	172	gene
			locus_tag	IIDKNEEF_01052
315	172	CDS
			inference	ab initio prediction:Prodigal:002006
			locus_tag	IIDKNEEF_01052
			product	hypothetical protein
666	466	gene
			locus_tag	IIDKNEEF_01053
666	466	CDS
			inference	ab initio prediction:Prodigal:002006
			locus_tag	IIDKNEEF_01053
			product	hypothetical protein
>Feature NODE_642_length_822_cov_2.688591
14	304	gene
			locus_tag	IIDKNEEF_01054
14	304	CDS
			inference	ab initio prediction:Prodigal:002006
			locus_tag	IIDKNEEF_01054
			product	hypothetical protein
798	223	gene
			locus_tag	IIDKNEEF_01055
798	223	CDS
			inference	ab initio prediction:Prodigal:002006
			locus_tag	IIDKNEEF_01055
			product	hypothetical protein
>Feature NODE_643_length_822_cov_2.659060
>Feature NODE_644_length_821_cov_2.885753
22	258	gene
			locus_tag	IIDKNEEF_01056
22	258	CDS
			inference	ab initio prediction:Prodigal:002006
			locus_tag	IIDKNEEF_01056
			product	hypothetical protein
719	234	gene
			gene	ssuC_1
			locus_tag	IIDKNEEF_01057
719	234	CDS
			db_xref	COG:COG0600
			gene	ssuC_1
			inference	ab initio prediction:Prodigal:002006
			inference	similar to AA sequence:UniProtKB:P75851
			locus_tag	IIDKNEEF_01057
			product	Putative aliphatic sulfonates transport permease protein SsuC
>Feature NODE_645_length_821_cov_0.607527
24	569	gene
			gene	nikB
			locus_tag	IIDKNEEF_01058
24	569	CDS
			db_xref	COG:COG0601
			gene	nikB
			inference	ab initio prediction:Prodigal:002006
			inference	similar to AA sequence:UniProtKB:P33591
			locus_tag	IIDKNEEF_01058
			product	Nickel transport system permease protein NikB
>Feature NODE_646_length_820_cov_3.135935
29	415	gene
			locus_tag	IIDKNEEF_01059
29	415	CDS
			inference	ab initio prediction:Prodigal:002006
			locus_tag	IIDKNEEF_01059
			product	hypothetical protein
741	358	gene
			locus_tag	IIDKNEEF_01060
741	358	CDS
			inference	ab initio prediction:Prodigal:002006
			locus_tag	IIDKNEEF_01060
			product	hypothetical protein
>Feature NODE_647_length_820_cov_2.734859
168	770	gene
			locus_tag	IIDKNEEF_01061
168	770	CDS
			inference	ab initio prediction:Prodigal:002006
			locus_tag	IIDKNEEF_01061
			product	hypothetical protein
>Feature NODE_648_length_819_cov_2.610512
31	408	gene
			gene	bpt
			locus_tag	IIDKNEEF_01062
31	408	CDS
			EC_number	2.3.2.29
			db_xref	COG:COG2935
			gene	bpt
			inference	ab initio prediction:Prodigal:002006
			inference	similar to AA sequence:UniProtKB:Q8DAR7
			locus_tag	IIDKNEEF_01062
			product	Aspartate/glutamate leucyltransferase
513	731	gene
			gene	infA
			locus_tag	IIDKNEEF_01063
513	731	CDS
			db_xref	COG:COG0361
			gene	infA
			inference	ab initio prediction:Prodigal:002006
			inference	similar to AA sequence:UniProtKB:P65116
			locus_tag	IIDKNEEF_01063
			product	Translation initiation factor IF-1
>Feature NODE_649_length_819_cov_2.188679
7	438	gene
			locus_tag	IIDKNEEF_01064
7	438	CDS
			inference	ab initio prediction:Prodigal:002006
			locus_tag	IIDKNEEF_01064
			product	hypothetical protein
>Feature NODE_650_length_818_cov_3.609987
60	299	gene
			locus_tag	IIDKNEEF_01065
60	299	CDS
			inference	ab initio prediction:Prodigal:002006
			locus_tag	IIDKNEEF_01065
			product	hypothetical protein
783	376	gene
			gene	wcaJ
			locus_tag	IIDKNEEF_01066
783	376	CDS
			EC_number	2.7.8.31
			db_xref	COG:COG2148
			gene	wcaJ
			inference	ab initio prediction:Prodigal:002006
			inference	similar to AA sequence:UniProtKB:P71241
			locus_tag	IIDKNEEF_01066
			product	UDP-glucose:undecaprenyl-phosphate glucose-1-phosphate transferase
>Feature NODE_651_length_817_cov_3.893243
88	534	gene
			locus_tag	IIDKNEEF_01067
88	534	CDS
			inference	ab initio prediction:Prodigal:002006
			locus_tag	IIDKNEEF_01067
			product	hypothetical protein
794	486	gene
			locus_tag	IIDKNEEF_01068
794	486	CDS
			inference	ab initio prediction:Prodigal:002006
			locus_tag	IIDKNEEF_01068
			product	hypothetical protein
>Feature NODE_652_length_816_cov_2.786198
9	161	gene
			locus_tag	IIDKNEEF_01069
9	161	CDS
			inference	ab initio prediction:Prodigal:002006
			locus_tag	IIDKNEEF_01069
			product	hypothetical protein
177	344	gene
			locus_tag	IIDKNEEF_01070
177	344	CDS
			inference	ab initio prediction:Prodigal:002006
			locus_tag	IIDKNEEF_01070
			product	hypothetical protein
653	444	gene
			gene	ydcO
			locus_tag	IIDKNEEF_01071
653	444	CDS
			db_xref	COG:COG3135
			gene	ydcO
			inference	ab initio prediction:Prodigal:002006
			inference	similar to AA sequence:UniProtKB:P76103
			locus_tag	IIDKNEEF_01071
			product	Inner membrane protein YdcO
>Feature NODE_653_length_816_cov_2.535859
139	47	gene
			locus_tag	IIDKNEEF_01072
139	47	CDS
			inference	ab initio prediction:Prodigal:002006
			locus_tag	IIDKNEEF_01072
			product	hypothetical protein
>Feature NODE_654_length_815_cov_1.939024
177	386	gene
			locus_tag	IIDKNEEF_01073
177	386	CDS
			inference	ab initio prediction:Prodigal:002006
			locus_tag	IIDKNEEF_01073
			product	hypothetical protein
796	686	gene
			gene	dauA_1
			locus_tag	IIDKNEEF_01074
796	686	CDS
			EC_number	1.4.99.6
			gene	dauA_1
			inference	ab initio prediction:Prodigal:002006
			inference	similar to AA sequence:UniProtKB:Q9HXE3
			locus_tag	IIDKNEEF_01074
			product	FAD-dependent catabolic D-arginine dehydrogenase DauA
>Feature NODE_655_length_814_cov_3.503392
814	20	gene
			locus_tag	IIDKNEEF_01075
814	20	CDS
			EC_number	1.1.1.373
			inference	ab initio prediction:Prodigal:002006
			inference	protein motif:HAMAP:MF_01913
			locus_tag	IIDKNEEF_01075
			product	3-sulfolactaldehyde reductase
>Feature NODE_656_length_814_cov_2.700136
660	16	gene
			gene	flgI
			locus_tag	IIDKNEEF_01076
660	16	CDS
			gene	flgI
			inference	ab initio prediction:Prodigal:002006
			inference	protein motif:HAMAP:MF_00416
			locus_tag	IIDKNEEF_01076
			product	Flagellar P-ring protein
776	672	gene
			gene	flgH_1
			locus_tag	IIDKNEEF_01077
776	672	CDS
			gene	flgH_1
			inference	ab initio prediction:Prodigal:002006
			inference	protein motif:HAMAP:MF_00415
			locus_tag	IIDKNEEF_01077
			product	Flagellar L-ring protein
>Feature NODE_657_length_814_cov_0.449118
>Feature NODE_658_length_813_cov_3.081522
41	184	gene
			locus_tag	IIDKNEEF_01078
41	184	CDS
			inference	ab initio prediction:Prodigal:002006
			locus_tag	IIDKNEEF_01078
			product	hypothetical protein
734	378	gene
			locus_tag	IIDKNEEF_01079
734	378	CDS
			inference	ab initio prediction:Prodigal:002006
			locus_tag	IIDKNEEF_01079
			product	hypothetical protein
>Feature NODE_659_length_812_cov_3.534694
1	357	gene
			gene	cheV
			locus_tag	IIDKNEEF_01080
1	357	CDS
			db_xref	COG:COG0784
			gene	cheV
			inference	ab initio prediction:Prodigal:002006
			inference	similar to AA sequence:UniProtKB:P37599
			locus_tag	IIDKNEEF_01080
			product	Chemotaxis protein CheV
688	425	gene
			locus_tag	IIDKNEEF_01081
688	425	CDS
			inference	ab initio prediction:Prodigal:002006
			locus_tag	IIDKNEEF_01081
			product	hypothetical protein
>Feature NODE_660_length_812_cov_2.819048
741	502	gene
			locus_tag	IIDKNEEF_01082
741	502	CDS
			inference	ab initio prediction:Prodigal:002006
			locus_tag	IIDKNEEF_01082
			product	hypothetical protein
>Feature NODE_661_length_812_cov_2.681633
793	134	gene
			locus_tag	IIDKNEEF_01083
793	134	CDS
			inference	ab initio prediction:Prodigal:002006
			locus_tag	IIDKNEEF_01083
			product	hypothetical protein
>Feature NODE_662_length_811_cov_4.534060
104	670	gene
			locus_tag	IIDKNEEF_01084
104	670	CDS
			inference	ab initio prediction:Prodigal:002006
			locus_tag	IIDKNEEF_01084
			product	hypothetical protein
>Feature NODE_663_length_811_cov_3.231608
794	159	gene
			locus_tag	IIDKNEEF_01085
794	159	CDS
			inference	ab initio prediction:Prodigal:002006
			locus_tag	IIDKNEEF_01085
			product	hypothetical protein
>Feature NODE_664_length_811_cov_3.050409
748	377	gene
			locus_tag	IIDKNEEF_01086
748	377	CDS
			inference	ab initio prediction:Prodigal:002006
			locus_tag	IIDKNEEF_01086
			product	hypothetical protein
>Feature NODE_665_length_811_cov_2.752044
35	142	gene
			locus_tag	IIDKNEEF_01087
35	142	CDS
			inference	ab initio prediction:Prodigal:002006
			locus_tag	IIDKNEEF_01087
			product	hypothetical protein
766	527	gene
			locus_tag	IIDKNEEF_01088
766	527	CDS
			inference	ab initio prediction:Prodigal:002006
			locus_tag	IIDKNEEF_01088
			product	hypothetical protein
>Feature NODE_666_length_811_cov_2.226158
182	367	gene
			locus_tag	IIDKNEEF_01089
182	367	CDS
			inference	ab initio prediction:Prodigal:002006
			locus_tag	IIDKNEEF_01089
			product	hypothetical protein
368	472	gene
			locus_tag	IIDKNEEF_01090
368	472	CDS
			inference	ab initio prediction:Prodigal:002006
			locus_tag	IIDKNEEF_01090
			product	hypothetical protein
>Feature NODE_667_length_811_cov_2.024523
9	614	gene
			gene	mdtA
			locus_tag	IIDKNEEF_01091
9	614	CDS
			gene	mdtA
			inference	ab initio prediction:Prodigal:002006
			inference	similar to AA sequence:UniProtKB:P76397
			locus_tag	IIDKNEEF_01091
			product	Multidrug resistance protein MdtA
>Feature NODE_668_length_810_cov_3.241473
63	389	gene
			locus_tag	IIDKNEEF_01092
63	389	CDS
			inference	ab initio prediction:Prodigal:002006
			locus_tag	IIDKNEEF_01092
			product	hypothetical protein
418	657	gene
			locus_tag	IIDKNEEF_01093
418	657	CDS
			inference	ab initio prediction:Prodigal:002006
			locus_tag	IIDKNEEF_01093
			product	hypothetical protein
>Feature NODE_669_length_810_cov_2.863574
644	531	gene
			locus_tag	IIDKNEEF_01094
644	531	CDS
			inference	ab initio prediction:Prodigal:002006
			locus_tag	IIDKNEEF_01094
			product	hypothetical protein
>Feature NODE_670_length_809_cov_3.946721
44	403	gene
			gene	maeB
			locus_tag	IIDKNEEF_01095
44	403	CDS
			EC_number	1.1.1.40
			db_xref	COG:COG0281
			gene	maeB
			inference	ab initio prediction:Prodigal:002006
			inference	similar to AA sequence:UniProtKB:E1V8J1
			locus_tag	IIDKNEEF_01095
			product	NADP-dependent malic enzyme
787	476	gene
			locus_tag	IIDKNEEF_01096
787	476	CDS
			inference	ab initio prediction:Prodigal:002006
			locus_tag	IIDKNEEF_01096
			product	hypothetical protein
>Feature NODE_671_length_809_cov_3.151639
16	786	gene
			locus_tag	IIDKNEEF_01097
16	786	CDS
			inference	ab initio prediction:Prodigal:002006
			locus_tag	IIDKNEEF_01097
			product	hypothetical protein
>Feature NODE_672_length_809_cov_3.009563
126	389	gene
			locus_tag	IIDKNEEF_01098
126	389	CDS
			inference	ab initio prediction:Prodigal:002006
			locus_tag	IIDKNEEF_01098
			product	hypothetical protein
792	466	gene
			gene	marR
			locus_tag	IIDKNEEF_01099
792	466	CDS
			db_xref	COG:COG1846
			gene	marR
			inference	ab initio prediction:Prodigal:002006
			inference	similar to AA sequence:UniProtKB:P27245
			locus_tag	IIDKNEEF_01099
			product	Multiple antibiotic resistance protein MarR
>Feature NODE_673_length_809_cov_2.420765
26	616	gene
			locus_tag	IIDKNEEF_01100
26	616	CDS
			inference	ab initio prediction:Prodigal:002006
			locus_tag	IIDKNEEF_01100
			product	hypothetical protein
>Feature NODE_674_length_809_cov_2.401639
174	284	gene
			locus_tag	IIDKNEEF_01101
174	284	CDS
			inference	ab initio prediction:Prodigal:002006
			locus_tag	IIDKNEEF_01101
			product	hypothetical protein
753	238	gene
			gene	trmA
			locus_tag	IIDKNEEF_01102
753	238	CDS
			EC_number	2.1.1.35
			gene	trmA
			inference	ab initio prediction:Prodigal:002006
			inference	protein motif:HAMAP:MF_01011
			locus_tag	IIDKNEEF_01102
			product	tRNA/tmRNA (uracil-C(5))-methyltransferase
>Feature NODE_675_length_808_cov_4.069767
34	447	gene
			locus_tag	IIDKNEEF_01103
34	447	CDS
			inference	ab initio prediction:Prodigal:002006
			locus_tag	IIDKNEEF_01103
			product	hypothetical protein
781	608	gene
			locus_tag	IIDKNEEF_01104
781	608	CDS
			inference	ab initio prediction:Prodigal:002006
			locus_tag	IIDKNEEF_01104
			product	hypothetical protein
>Feature NODE_676_length_808_cov_3.402189
2	283	gene
			locus_tag	IIDKNEEF_01105
2	283	CDS
			inference	ab initio prediction:Prodigal:002006
			locus_tag	IIDKNEEF_01105
			product	hypothetical protein
597	244	gene
			locus_tag	IIDKNEEF_01106
597	244	CDS
			inference	ab initio prediction:Prodigal:002006
			locus_tag	IIDKNEEF_01106
			product	hypothetical protein
701	597	gene
			locus_tag	IIDKNEEF_01107
701	597	CDS
			inference	ab initio prediction:Prodigal:002006
			locus_tag	IIDKNEEF_01107
			product	hypothetical protein
>Feature NODE_677_length_808_cov_3.398085
383	234	gene
			locus_tag	IIDKNEEF_01108
383	234	CDS
			inference	ab initio prediction:Prodigal:002006
			locus_tag	IIDKNEEF_01108
			product	hypothetical protein
659	528	gene
			locus_tag	IIDKNEEF_01109
659	528	CDS
			inference	ab initio prediction:Prodigal:002006
			locus_tag	IIDKNEEF_01109
			product	hypothetical protein
>Feature NODE_678_length_807_cov_3.758904
49	240	gene
			locus_tag	IIDKNEEF_01110
49	240	CDS
			inference	ab initio prediction:Prodigal:002006
			locus_tag	IIDKNEEF_01110
			product	hypothetical protein
301	522	gene
			locus_tag	IIDKNEEF_01111
301	522	CDS
			inference	ab initio prediction:Prodigal:002006
			locus_tag	IIDKNEEF_01111
			product	hypothetical protein
806	528	gene
			locus_tag	IIDKNEEF_01112
806	528	CDS
			inference	ab initio prediction:Prodigal:002006
			locus_tag	IIDKNEEF_01112
			product	hypothetical protein
>Feature NODE_679_length_807_cov_3.549315
59	631	gene
			locus_tag	IIDKNEEF_01113
59	631	CDS
			inference	ab initio prediction:Prodigal:002006
			locus_tag	IIDKNEEF_01113
			product	hypothetical protein
>Feature NODE_680_length_807_cov_2.864384
64	483	gene
			locus_tag	IIDKNEEF_01114
64	483	CDS
			inference	ab initio prediction:Prodigal:002006
			locus_tag	IIDKNEEF_01114
			product	hypothetical protein
779	690	gene
			locus_tag	IIDKNEEF_01115
779	690	CDS
			inference	ab initio prediction:Prodigal:002006
			locus_tag	IIDKNEEF_01115
			product	hypothetical protein
>Feature NODE_681_length_806_cov_3.840878
14	238	gene
			gene	rutB_1
			locus_tag	IIDKNEEF_01116
14	238	CDS
			EC_number	3.5.1.110
			gene	rutB_1
			inference	ab initio prediction:Prodigal:002006
			inference	protein motif:HAMAP:MF_00830
			locus_tag	IIDKNEEF_01116
			product	Peroxyureidoacrylate/ureidoacrylate amidohydrolase RutB
>Feature NODE_682_length_805_cov_2.756868
186	25	gene
			locus_tag	IIDKNEEF_01117
186	25	CDS
			inference	ab initio prediction:Prodigal:002006
			locus_tag	IIDKNEEF_01117
			product	hypothetical protein
408	211	gene
			locus_tag	IIDKNEEF_01118
408	211	CDS
			inference	ab initio prediction:Prodigal:002006
			locus_tag	IIDKNEEF_01118
			product	hypothetical protein
>Feature NODE_683_length_804_cov_5.541953
41	289	gene
			locus_tag	IIDKNEEF_01119
41	289	CDS
			inference	ab initio prediction:Prodigal:002006
			locus_tag	IIDKNEEF_01119
			product	hypothetical protein
730	500	gene
			locus_tag	IIDKNEEF_01120
730	500	CDS
			inference	ab initio prediction:Prodigal:002006
			locus_tag	IIDKNEEF_01120
			product	hypothetical protein
>Feature NODE_684_length_804_cov_3.570839
2	760	gene
			gene	catJ_1
			locus_tag	IIDKNEEF_01121
2	760	CDS
			EC_number	2.8.3.6
			gene	catJ_1
			inference	ab initio prediction:Prodigal:002006
			inference	similar to AA sequence:UniProtKB:Q8VPF2
			locus_tag	IIDKNEEF_01121
			product	3-oxoadipate CoA-transferase subunit B
>Feature NODE_685_length_804_cov_3.420908
47	184	gene
			locus_tag	IIDKNEEF_01122
47	184	CDS
			inference	ab initio prediction:Prodigal:002006
			locus_tag	IIDKNEEF_01122
			product	hypothetical protein
127	477	gene
			locus_tag	IIDKNEEF_01123
127	477	CDS
			inference	ab initio prediction:Prodigal:002006
			locus_tag	IIDKNEEF_01123
			product	hypothetical protein
802	536	gene
			locus_tag	IIDKNEEF_01124
802	536	CDS
			inference	ab initio prediction:Prodigal:002006
			locus_tag	IIDKNEEF_01124
			product	hypothetical protein
>Feature NODE_686_length_803_cov_3.614325
>Feature NODE_687_length_802_cov_3.808276
33	416	gene
			locus_tag	IIDKNEEF_01125
33	416	CDS
			inference	ab initio prediction:Prodigal:002006
			locus_tag	IIDKNEEF_01125
			product	hypothetical protein
794	531	gene
			locus_tag	IIDKNEEF_01126
794	531	CDS
			inference	ab initio prediction:Prodigal:002006
			locus_tag	IIDKNEEF_01126
			product	hypothetical protein
>Feature NODE_688_length_802_cov_3.597241
41	208	gene
			locus_tag	IIDKNEEF_01127
41	208	CDS
			inference	ab initio prediction:Prodigal:002006
			locus_tag	IIDKNEEF_01127
			product	hypothetical protein
236	520	gene
			locus_tag	IIDKNEEF_01128
236	520	CDS
			inference	ab initio prediction:Prodigal:002006
			locus_tag	IIDKNEEF_01128
			product	hypothetical protein
539	673	gene
			locus_tag	IIDKNEEF_01129
539	673	CDS
			inference	ab initio prediction:Prodigal:002006
			locus_tag	IIDKNEEF_01129
			product	hypothetical protein
>Feature NODE_689_length_802_cov_2.984828
33	203	gene
			locus_tag	IIDKNEEF_01130
33	203	CDS
			inference	ab initio prediction:Prodigal:002006
			locus_tag	IIDKNEEF_01130
			product	hypothetical protein
339	611	gene
			locus_tag	IIDKNEEF_01131
339	611	CDS
			inference	ab initio prediction:Prodigal:002006
			locus_tag	IIDKNEEF_01131
			product	hypothetical protein
>Feature NODE_690_length_802_cov_2.471724
122	223	gene
			gene	pstS
			locus_tag	IIDKNEEF_01132
122	223	CDS
			db_xref	COG:COG0226
			gene	pstS
			inference	ab initio prediction:Prodigal:002006
			inference	similar to AA sequence:UniProtKB:P0DMR4
			locus_tag	IIDKNEEF_01132
			product	Phosphate-binding protein PstS
785	552	gene
			locus_tag	IIDKNEEF_01133
785	552	CDS
			inference	ab initio prediction:Prodigal:002006
			locus_tag	IIDKNEEF_01133
			product	hypothetical protein
>Feature NODE_691_length_800_cov_3.630705
61	774	gene
			gene	cadA
			locus_tag	IIDKNEEF_01134
61	774	CDS
			EC_number	3.6.3.3
			gene	cadA
			inference	ab initio prediction:Prodigal:002006
			inference	similar to AA sequence:UniProtKB:P20021
			locus_tag	IIDKNEEF_01134
			product	Cadmium-transporting ATPase
>Feature NODE_692_length_800_cov_3.261411
87	392	gene
			locus_tag	IIDKNEEF_01135
87	392	CDS
			inference	ab initio prediction:Prodigal:002006
			locus_tag	IIDKNEEF_01135
			product	hypothetical protein
734	561	gene
			locus_tag	IIDKNEEF_01136
734	561	CDS
			inference	ab initio prediction:Prodigal:002006
			locus_tag	IIDKNEEF_01136
			product	hypothetical protein
>Feature NODE_693_length_800_cov_2.986169
774	64	gene
			gene	gap2_1
			locus_tag	IIDKNEEF_01137
774	64	CDS
			EC_number	1.2.1.-
			gene	gap2_1
			inference	ab initio prediction:Prodigal:002006
			inference	similar to AA sequence:UniProtKB:Q02PG5
			locus_tag	IIDKNEEF_01137
			product	Glyceraldehyde-3-phosphate dehydrogenase-like protein
>Feature NODE_694_length_800_cov_2.135546
732	205	gene
			gene	virS
			locus_tag	IIDKNEEF_01138
732	205	CDS
			gene	virS
			inference	ab initio prediction:Prodigal:002006
			inference	similar to AA sequence:UniProtKB:P9WMJ3
			locus_tag	IIDKNEEF_01138
			product	HTH-type transcriptional regulator VirS
>Feature NODE_695_length_800_cov_1.864454
11	247	gene
			locus_tag	IIDKNEEF_01139
11	247	CDS
			inference	ab initio prediction:Prodigal:002006
			locus_tag	IIDKNEEF_01139
			product	hypothetical protein
>Feature NODE_696_length_800_cov_0.900415
219	542	gene
			locus_tag	IIDKNEEF_01140
219	542	CDS
			inference	ab initio prediction:Prodigal:002006
			locus_tag	IIDKNEEF_01140
			product	hypothetical protein
>Feature NODE_697_length_799_cov_4.131579
771	148	gene
			locus_tag	IIDKNEEF_01141
771	148	CDS
			inference	ab initio prediction:Prodigal:002006
			locus_tag	IIDKNEEF_01141
			product	hypothetical protein
>Feature NODE_698_length_799_cov_3.231302
308	213	gene
			locus_tag	IIDKNEEF_01142
308	213	CDS
			inference	ab initio prediction:Prodigal:002006
			locus_tag	IIDKNEEF_01142
			product	hypothetical protein
554	453	gene
			locus_tag	IIDKNEEF_01143
554	453	CDS
			inference	ab initio prediction:Prodigal:002006
			locus_tag	IIDKNEEF_01143
			product	hypothetical protein
788	594	gene
			locus_tag	IIDKNEEF_01144
788	594	CDS
			inference	ab initio prediction:Prodigal:002006
			locus_tag	IIDKNEEF_01144
			product	hypothetical protein
>Feature NODE_699_length_798_cov_0.658807
>Feature NODE_700_length_797_cov_3.740278
219	4	gene
			locus_tag	IIDKNEEF_01145
219	4	CDS
			inference	ab initio prediction:Prodigal:002006
			locus_tag	IIDKNEEF_01145
			product	hypothetical protein
765	316	gene
			gene	tsaC1_1
			locus_tag	IIDKNEEF_01146
765	316	CDS
			EC_number	1.2.1.62
			gene	tsaC1_1
			inference	ab initio prediction:Prodigal:002006
			inference	similar to AA sequence:UniProtKB:P94681
			locus_tag	IIDKNEEF_01146
			product	4-formylbenzenesulfonate dehydrogenase TsaC1/TsaC2
>Feature NODE_701_length_797_cov_3.258333
57	383	gene
			locus_tag	IIDKNEEF_01147
57	383	CDS
			inference	ab initio prediction:Prodigal:002006
			locus_tag	IIDKNEEF_01147
			product	hypothetical protein
>Feature NODE_702_length_797_cov_3.191667
85	285	gene
			locus_tag	IIDKNEEF_01148
85	285	CDS
			inference	ab initio prediction:Prodigal:002006
			locus_tag	IIDKNEEF_01148
			product	hypothetical protein
745	305	gene
			gene	norC
			locus_tag	IIDKNEEF_01149
745	305	CDS
			db_xref	COG:COG2010
			gene	norC
			inference	ab initio prediction:Prodigal:002006
			inference	similar to AA sequence:UniProtKB:Q52527
			locus_tag	IIDKNEEF_01149
			product	Nitric oxide reductase subunit C
>Feature NODE_703_length_796_cov_3.022253
15	215	gene
			locus_tag	IIDKNEEF_01150
15	215	CDS
			inference	ab initio prediction:Prodigal:002006
			locus_tag	IIDKNEEF_01150
			product	hypothetical protein
261	473	gene
			locus_tag	IIDKNEEF_01151
261	473	CDS
			inference	ab initio prediction:Prodigal:002006
			locus_tag	IIDKNEEF_01151
			product	hypothetical protein
>Feature NODE_704_length_796_cov_3.002782
112	8	gene
			locus_tag	IIDKNEEF_01152
112	8	CDS
			inference	ab initio prediction:Prodigal:002006
			locus_tag	IIDKNEEF_01152
			product	hypothetical protein
671	105	gene
			locus_tag	IIDKNEEF_01153
671	105	CDS
			inference	ab initio prediction:Prodigal:002006
			locus_tag	IIDKNEEF_01153
			product	hypothetical protein
>Feature NODE_705_length_796_cov_2.897079
30	284	gene
			locus_tag	IIDKNEEF_01154
30	284	CDS
			inference	ab initio prediction:Prodigal:002006
			locus_tag	IIDKNEEF_01154
			product	hypothetical protein
709	281	gene
			locus_tag	IIDKNEEF_01155
709	281	CDS
			inference	ab initio prediction:Prodigal:002006
			locus_tag	IIDKNEEF_01155
			product	hypothetical protein
>Feature NODE_706_length_796_cov_2.031989
12	185	gene
			locus_tag	IIDKNEEF_01156
12	185	CDS
			inference	ab initio prediction:Prodigal:002006
			locus_tag	IIDKNEEF_01156
			product	hypothetical protein
185	724	gene
			locus_tag	IIDKNEEF_01157
185	724	CDS
			inference	ab initio prediction:Prodigal:002006
			locus_tag	IIDKNEEF_01157
			product	hypothetical protein
>Feature NODE_707_length_795_cov_2.406685
198	106	gene
			locus_tag	IIDKNEEF_01158
198	106	CDS
			inference	ab initio prediction:Prodigal:002006
			locus_tag	IIDKNEEF_01158
			product	hypothetical protein
612	439	gene
			locus_tag	IIDKNEEF_01159
612	439	CDS
			inference	ab initio prediction:Prodigal:002006
			locus_tag	IIDKNEEF_01159
			product	hypothetical protein
750	634	gene
			locus_tag	IIDKNEEF_01160
750	634	CDS
			inference	ab initio prediction:Prodigal:002006
			locus_tag	IIDKNEEF_01160
			product	hypothetical protein
>Feature NODE_708_length_794_cov_3.270572
433	329	gene
			locus_tag	IIDKNEEF_01161
433	329	CDS
			inference	ab initio prediction:Prodigal:002006
			locus_tag	IIDKNEEF_01161
			product	hypothetical protein
535	446	gene
			locus_tag	IIDKNEEF_01162
535	446	CDS
			inference	ab initio prediction:Prodigal:002006
			locus_tag	IIDKNEEF_01162
			product	hypothetical protein
718	542	gene
			locus_tag	IIDKNEEF_01163
718	542	CDS
			inference	ab initio prediction:Prodigal:002006
			locus_tag	IIDKNEEF_01163
			product	hypothetical protein
>Feature NODE_709_length_794_cov_3.117155
43	315	gene
			locus_tag	IIDKNEEF_01164
43	315	CDS
			inference	ab initio prediction:Prodigal:002006
			locus_tag	IIDKNEEF_01164
			product	hypothetical protein
705	541	gene
			locus_tag	IIDKNEEF_01165
705	541	CDS
			inference	ab initio prediction:Prodigal:002006
			locus_tag	IIDKNEEF_01165
			product	hypothetical protein
>Feature NODE_710_length_794_cov_2.889819
4	501	gene
			gene	sigW
			locus_tag	IIDKNEEF_01166
4	501	CDS
			db_xref	COG:COG1595
			gene	sigW
			inference	ab initio prediction:Prodigal:002006
			inference	similar to AA sequence:UniProtKB:Q45585
			locus_tag	IIDKNEEF_01166
			product	ECF RNA polymerase sigma factor SigW
>Feature NODE_711_length_794_cov_2.288703
56	256	gene
			locus_tag	IIDKNEEF_01167
56	256	CDS
			inference	ab initio prediction:Prodigal:002006
			locus_tag	IIDKNEEF_01167
			product	hypothetical protein
437	541	gene
			locus_tag	IIDKNEEF_01168
437	541	CDS
			inference	ab initio prediction:Prodigal:002006
			locus_tag	IIDKNEEF_01168
			product	hypothetical protein
508	732	gene
			locus_tag	IIDKNEEF_01169
508	732	CDS
			inference	ab initio prediction:Prodigal:002006
			locus_tag	IIDKNEEF_01169
			product	hypothetical protein
>Feature NODE_712_length_794_cov_1.807531
21	623	gene
			locus_tag	IIDKNEEF_01170
21	623	CDS
			inference	ab initio prediction:Prodigal:002006
			locus_tag	IIDKNEEF_01170
			product	hypothetical protein
>Feature NODE_713_length_793_cov_3.815642
11	454	gene
			locus_tag	IIDKNEEF_01171
11	454	CDS
			inference	ab initio prediction:Prodigal:002006
			locus_tag	IIDKNEEF_01171
			product	hypothetical protein
786	403	gene
			locus_tag	IIDKNEEF_01172
786	403	CDS
			inference	ab initio prediction:Prodigal:002006
			locus_tag	IIDKNEEF_01172
			product	hypothetical protein
>Feature NODE_714_length_793_cov_3.328212
23	742	gene
			locus_tag	IIDKNEEF_01173
23	742	CDS
			inference	ab initio prediction:Prodigal:002006
			locus_tag	IIDKNEEF_01173
			product	hypothetical protein
>Feature NODE_715_length_793_cov_2.927374
260	141	gene
			locus_tag	IIDKNEEF_01174
260	141	CDS
			inference	ab initio prediction:Prodigal:002006
			locus_tag	IIDKNEEF_01174
			product	hypothetical protein
626	459	gene
			locus_tag	IIDKNEEF_01175
626	459	CDS
			inference	ab initio prediction:Prodigal:002006
			locus_tag	IIDKNEEF_01175
			product	hypothetical protein
>Feature NODE_716_length_793_cov_2.173184
112	501	gene
			locus_tag	IIDKNEEF_01176
112	501	CDS
			inference	ab initio prediction:Prodigal:002006
			locus_tag	IIDKNEEF_01176
			product	hypothetical protein
626	387	gene
			locus_tag	IIDKNEEF_01177
626	387	CDS
			inference	ab initio prediction:Prodigal:002006
			locus_tag	IIDKNEEF_01177
			product	hypothetical protein
>Feature NODE_717_length_792_cov_4.089510
246	455	gene
			locus_tag	IIDKNEEF_01178
246	455	CDS
			inference	ab initio prediction:Prodigal:002006
			locus_tag	IIDKNEEF_01178
			product	hypothetical protein
725	606	gene
			gene	murE
			locus_tag	IIDKNEEF_01179
725	606	CDS
			EC_number	6.3.2.7
			gene	murE
			inference	ab initio prediction:Prodigal:002006
			inference	protein motif:HAMAP:MF_00208
			locus_tag	IIDKNEEF_01179
			product	UDP-N-acetylmuramoyl-L-alanyl-D-glutamate--2,6-diaminopimelate ligase
>Feature NODE_718_length_792_cov_2.941259
687	571	gene
			locus_tag	IIDKNEEF_01180
687	571	CDS
			inference	ab initio prediction:Prodigal:002006
			locus_tag	IIDKNEEF_01180
			product	hypothetical protein
>Feature NODE_719_length_791_cov_2.897759
53	484	gene
			locus_tag	IIDKNEEF_01181
53	484	CDS
			inference	ab initio prediction:Prodigal:002006
			locus_tag	IIDKNEEF_01181
			product	hypothetical protein
755	546	gene
			locus_tag	IIDKNEEF_01182
755	546	CDS
			inference	ab initio prediction:Prodigal:002006
			locus_tag	IIDKNEEF_01182
			product	hypothetical protein
>Feature NODE_720_length_791_cov_2.743697
122	280	gene
			locus_tag	IIDKNEEF_01183
122	280	CDS
			inference	ab initio prediction:Prodigal:002006
			locus_tag	IIDKNEEF_01183
			product	hypothetical protein
420	605	gene
			locus_tag	IIDKNEEF_01184
420	605	CDS
			inference	ab initio prediction:Prodigal:002006
			locus_tag	IIDKNEEF_01184
			product	hypothetical protein
645	788	gene
			locus_tag	IIDKNEEF_01185
645	788	CDS
			inference	ab initio prediction:Prodigal:002006
			locus_tag	IIDKNEEF_01185
			product	hypothetical protein
>Feature NODE_721_length_791_cov_0.647059
>Feature NODE_722_length_790_cov_2.744741
39	761	gene
			locus_tag	IIDKNEEF_01186
39	761	CDS
			inference	ab initio prediction:Prodigal:002006
			locus_tag	IIDKNEEF_01186
			product	hypothetical protein
>Feature NODE_723_length_790_cov_2.701262
504	25	gene
			locus_tag	IIDKNEEF_01187
504	25	CDS
			inference	ab initio prediction:Prodigal:002006
			locus_tag	IIDKNEEF_01187
			product	hypothetical protein
>Feature NODE_724_length_789_cov_3.834270
503	733	gene
			locus_tag	IIDKNEEF_01188
503	733	CDS
			inference	ab initio prediction:Prodigal:002006
			locus_tag	IIDKNEEF_01188
			product	hypothetical protein
>Feature NODE_725_length_789_cov_3.521067
59	445	gene
			locus_tag	IIDKNEEF_01189
59	445	CDS
			inference	ab initio prediction:Prodigal:002006
			locus_tag	IIDKNEEF_01189
			product	hypothetical protein
752	552	gene
			locus_tag	IIDKNEEF_01190
752	552	CDS
			inference	ab initio prediction:Prodigal:002006
			locus_tag	IIDKNEEF_01190
			product	hypothetical protein
>Feature NODE_726_length_789_cov_2.554775
487	341	gene
			locus_tag	IIDKNEEF_01191
487	341	CDS
			inference	ab initio prediction:Prodigal:002006
			locus_tag	IIDKNEEF_01191
			product	hypothetical protein
676	530	gene
			locus_tag	IIDKNEEF_01192
676	530	CDS
			inference	ab initio prediction:Prodigal:002006
			locus_tag	IIDKNEEF_01192
			product	hypothetical protein
>Feature NODE_727_length_788_cov_3.355837
33	350	gene
			locus_tag	IIDKNEEF_01193
33	350	CDS
			inference	ab initio prediction:Prodigal:002006
			locus_tag	IIDKNEEF_01193
			product	hypothetical protein
544	254	gene
			locus_tag	IIDKNEEF_01194
544	254	CDS
			inference	ab initio prediction:Prodigal:002006
			locus_tag	IIDKNEEF_01194
			product	hypothetical protein
>Feature NODE_728_length_787_cov_3.516901
73	528	gene
			locus_tag	IIDKNEEF_01195
73	528	CDS
			inference	ab initio prediction:Prodigal:002006
			locus_tag	IIDKNEEF_01195
			product	hypothetical protein
>Feature NODE_729_length_787_cov_3.238028
25	582	gene
			locus_tag	IIDKNEEF_01196
25	582	CDS
			inference	ab initio prediction:Prodigal:002006
			locus_tag	IIDKNEEF_01196
			product	hypothetical protein
731	450	gene
			locus_tag	IIDKNEEF_01197
731	450	CDS
			inference	ab initio prediction:Prodigal:002006
			locus_tag	IIDKNEEF_01197
			product	hypothetical protein
>Feature NODE_730_length_787_cov_2.447887
9	329	gene
			locus_tag	IIDKNEEF_01198
9	329	CDS
			inference	ab initio prediction:Prodigal:002006
			locus_tag	IIDKNEEF_01198
			product	hypothetical protein
>Feature NODE_731_length_787_cov_2.328169
388	786	gene
			locus_tag	IIDKNEEF_01199
388	786	CDS
			inference	ab initio prediction:Prodigal:002006
			locus_tag	IIDKNEEF_01199
			product	hypothetical protein
>Feature NODE_732_length_786_cov_2.600846
69	548	gene
			locus_tag	IIDKNEEF_01200
69	548	CDS
			inference	ab initio prediction:Prodigal:002006
			locus_tag	IIDKNEEF_01200
			product	hypothetical protein
664	765	gene
			locus_tag	IIDKNEEF_01201
664	765	CDS
			inference	ab initio prediction:Prodigal:002006
			locus_tag	IIDKNEEF_01201
			product	hypothetical protein
>Feature NODE_733_length_785_cov_3.512712
56	154	gene
			locus_tag	IIDKNEEF_01202
56	154	CDS
			inference	ab initio prediction:Prodigal:002006
			locus_tag	IIDKNEEF_01202
			product	hypothetical protein
155	349	gene
			locus_tag	IIDKNEEF_01203
155	349	CDS
			inference	ab initio prediction:Prodigal:002006
			locus_tag	IIDKNEEF_01203
			product	hypothetical protein
>Feature NODE_734_length_785_cov_3.442090
755	84	gene
			gene	ytfE
			locus_tag	IIDKNEEF_01204
755	84	CDS
			db_xref	COG:COG2846
			gene	ytfE
			inference	ab initio prediction:Prodigal:002006
			inference	similar to AA sequence:UniProtKB:P69506
			locus_tag	IIDKNEEF_01204
			product	Iron-sulfur cluster repair protein YtfE
>Feature NODE_735_length_785_cov_3.227401
712	209	gene
			locus_tag	IIDKNEEF_01205
712	209	CDS
			inference	ab initio prediction:Prodigal:002006
			locus_tag	IIDKNEEF_01205
			product	hypothetical protein
>Feature NODE_736_length_784_cov_3.284300
18	500	gene
			locus_tag	IIDKNEEF_01206
18	500	CDS
			inference	ab initio prediction:Prodigal:002006
			locus_tag	IIDKNEEF_01206
			product	hypothetical protein
717	397	gene
			gene	fliO
			locus_tag	IIDKNEEF_01207
717	397	CDS
			db_xref	COG:COG3190
			gene	fliO
			inference	ab initio prediction:Prodigal:002006
			inference	similar to AA sequence:UniProtKB:P0A1L1
			locus_tag	IIDKNEEF_01207
			product	Flagellar protein FliO
>Feature NODE_737_length_784_cov_3.257426
522	403	gene
			locus_tag	IIDKNEEF_01208
522	403	CDS
			inference	ab initio prediction:Prodigal:002006
			locus_tag	IIDKNEEF_01208
			product	hypothetical protein
765	628	gene
			locus_tag	IIDKNEEF_01209
765	628	CDS
			inference	ab initio prediction:Prodigal:002006
			locus_tag	IIDKNEEF_01209
			product	hypothetical protein
>Feature NODE_738_length_784_cov_3.182461
26	313	gene
			gene	fbp
			locus_tag	IIDKNEEF_01210
26	313	CDS
			EC_number	3.1.3.11
			db_xref	COG:COG0158
			gene	fbp
			inference	ab initio prediction:Prodigal:002006
			inference	similar to AA sequence:UniProtKB:P0A993
			locus_tag	IIDKNEEF_01210
			product	Fructose-1,6-bisphosphatase class 1
690	301	gene
			locus_tag	IIDKNEEF_01211
690	301	CDS
			inference	ab initio prediction:Prodigal:002006
			locus_tag	IIDKNEEF_01211
			product	hypothetical protein
>Feature NODE_739_length_784_cov_3.018388
65	334	gene
			locus_tag	IIDKNEEF_01212
65	334	CDS
			inference	ab initio prediction:Prodigal:002006
			locus_tag	IIDKNEEF_01212
			product	hypothetical protein
454	365	gene
			locus_tag	IIDKNEEF_01213
454	365	CDS
			inference	ab initio prediction:Prodigal:002006
			locus_tag	IIDKNEEF_01213
			product	hypothetical protein
>Feature NODE_740_length_784_cov_2.698727
375	479	gene
			locus_tag	IIDKNEEF_01214
375	479	CDS
			inference	ab initio prediction:Prodigal:002006
			locus_tag	IIDKNEEF_01214
			product	hypothetical protein
549	686	gene
			locus_tag	IIDKNEEF_01215
549	686	CDS
			inference	ab initio prediction:Prodigal:002006
			locus_tag	IIDKNEEF_01215
			product	hypothetical protein
>Feature NODE_741_length_784_cov_2.403112
>Feature NODE_742_length_783_cov_3.718130
516	196	gene
			locus_tag	IIDKNEEF_01216
516	196	CDS
			inference	ab initio prediction:Prodigal:002006
			locus_tag	IIDKNEEF_01216
			product	hypothetical protein
771	532	gene
			locus_tag	IIDKNEEF_01217
771	532	CDS
			inference	ab initio prediction:Prodigal:002006
			locus_tag	IIDKNEEF_01217
			product	hypothetical protein
>Feature NODE_743_length_783_cov_3.586402
115	276	gene
			locus_tag	IIDKNEEF_01218
115	276	CDS
			inference	ab initio prediction:Prodigal:002006
			locus_tag	IIDKNEEF_01218
			product	hypothetical protein
523	648	gene
			locus_tag	IIDKNEEF_01219
523	648	CDS
			inference	ab initio prediction:Prodigal:002006
			locus_tag	IIDKNEEF_01219
			product	hypothetical protein
>Feature NODE_744_length_783_cov_2.885269
>Feature NODE_745_length_782_cov_4.314894
1	510	gene
			locus_tag	IIDKNEEF_01220
1	510	CDS
			inference	ab initio prediction:Prodigal:002006
			locus_tag	IIDKNEEF_01220
			product	hypothetical protein
764	489	gene
			gene	mnmG
			locus_tag	IIDKNEEF_01221
764	489	CDS
			db_xref	COG:COG0445
			gene	mnmG
			inference	ab initio prediction:Prodigal:002006
			inference	similar to AA sequence:UniProtKB:Q8XAY0
			locus_tag	IIDKNEEF_01221
			product	tRNA uridine 5-carboxymethylaminomethyl modification enzyme MnmG
>Feature NODE_746_length_782_cov_3.042553
279	374	gene
			locus_tag	IIDKNEEF_01222
279	374	CDS
			inference	ab initio prediction:Prodigal:002006
			locus_tag	IIDKNEEF_01222
			product	hypothetical protein
>Feature NODE_747_length_782_cov_2.563121
40	420	gene
			locus_tag	IIDKNEEF_01223
40	420	CDS
			inference	ab initio prediction:Prodigal:002006
			locus_tag	IIDKNEEF_01223
			product	hypothetical protein
>Feature NODE_748_length_781_cov_3.098011
29	409	gene
			gene	dapD
			locus_tag	IIDKNEEF_01224
29	409	CDS
			EC_number	2.3.1.117
			db_xref	COG:COG2171
			gene	dapD
			inference	ab initio prediction:Prodigal:002006
			inference	similar to AA sequence:UniProtKB:G3XD76
			locus_tag	IIDKNEEF_01224
			product	2,3,4,5-tetrahydropyridine-2,6-dicarboxylate N-succinyltransferase
764	636	gene
			locus_tag	IIDKNEEF_01225
764	636	CDS
			inference	ab initio prediction:Prodigal:002006
			locus_tag	IIDKNEEF_01225
			product	hypothetical protein
>Feature NODE_749_length_781_cov_2.833807
>Feature NODE_750_length_781_cov_2.671875
167	502	gene
			locus_tag	IIDKNEEF_01226
167	502	CDS
			inference	ab initio prediction:Prodigal:002006
			locus_tag	IIDKNEEF_01226
			product	hypothetical protein
737	522	gene
			gene	lolA
			locus_tag	IIDKNEEF_01227
737	522	CDS
			db_xref	COG:COG2834
			gene	lolA
			inference	ab initio prediction:Prodigal:002006
			inference	similar to AA sequence:UniProtKB:Q9I0M4
			locus_tag	IIDKNEEF_01227
			product	Outer-membrane lipoprotein carrier protein
>Feature NODE_751_length_781_cov_2.526989
24	188	gene
			locus_tag	IIDKNEEF_01228
24	188	CDS
			inference	ab initio prediction:Prodigal:002006
			locus_tag	IIDKNEEF_01228
			product	hypothetical protein
324	596	gene
			locus_tag	IIDKNEEF_01229
324	596	CDS
			inference	ab initio prediction:Prodigal:002006
			locus_tag	IIDKNEEF_01229
			product	hypothetical protein
>Feature NODE_752_length_781_cov_1.826705
147	512	gene
			locus_tag	IIDKNEEF_01230
147	512	CDS
			inference	ab initio prediction:Prodigal:002006
			locus_tag	IIDKNEEF_01230
			product	hypothetical protein
>Feature NODE_753_length_780_cov_2.709815
69	236	gene
			locus_tag	IIDKNEEF_01231
69	236	CDS
			inference	ab initio prediction:Prodigal:002006
			locus_tag	IIDKNEEF_01231
			product	hypothetical protein
534	271	gene
			locus_tag	IIDKNEEF_01232
534	271	CDS
			inference	ab initio prediction:Prodigal:002006
			locus_tag	IIDKNEEF_01232
			product	hypothetical protein
777	679	gene
			locus_tag	IIDKNEEF_01233
777	679	CDS
			inference	ab initio prediction:Prodigal:002006
			locus_tag	IIDKNEEF_01233
			product	hypothetical protein
>Feature NODE_754_length_779_cov_3.759259
36	287	gene
			locus_tag	IIDKNEEF_01234
36	287	CDS
			inference	ab initio prediction:Prodigal:002006
			locus_tag	IIDKNEEF_01234
			product	hypothetical protein
767	297	gene
			locus_tag	IIDKNEEF_01235
767	297	CDS
			inference	ab initio prediction:Prodigal:002006
			locus_tag	IIDKNEEF_01235
			product	hypothetical protein
>Feature NODE_755_length_779_cov_3.467236
497	306	gene
			locus_tag	IIDKNEEF_01236
497	306	CDS
			inference	ab initio prediction:Prodigal:002006
			locus_tag	IIDKNEEF_01236
			product	hypothetical protein
764	534	gene
			locus_tag	IIDKNEEF_01237
764	534	CDS
			inference	ab initio prediction:Prodigal:002006
			locus_tag	IIDKNEEF_01237
			product	hypothetical protein
>Feature NODE_756_length_779_cov_2.971510
124	663	gene
			locus_tag	IIDKNEEF_01238
124	663	CDS
			inference	ab initio prediction:Prodigal:002006
			locus_tag	IIDKNEEF_01238
			product	hypothetical protein
>Feature NODE_757_length_779_cov_2.851852
115	267	gene
			locus_tag	IIDKNEEF_01239
115	267	CDS
			inference	ab initio prediction:Prodigal:002006
			locus_tag	IIDKNEEF_01239
			product	hypothetical protein
210	467	gene
			locus_tag	IIDKNEEF_01240
210	467	CDS
			inference	ab initio prediction:Prodigal:002006
			locus_tag	IIDKNEEF_01240
			product	hypothetical protein
733	587	gene
			locus_tag	IIDKNEEF_01241
733	587	CDS
			inference	ab initio prediction:Prodigal:002006
			locus_tag	IIDKNEEF_01241
			product	hypothetical protein
>Feature NODE_758_length_778_cov_3.037090
39	704	gene
			locus_tag	IIDKNEEF_01242
39	704	CDS
			inference	ab initio prediction:Prodigal:002006
			locus_tag	IIDKNEEF_01242
			product	hypothetical protein
>Feature NODE_759_length_778_cov_0.646220
>Feature NODE_760_length_777_cov_4.474286
609	361	gene
			locus_tag	IIDKNEEF_01243
609	361	CDS
			inference	ab initio prediction:Prodigal:002006
			locus_tag	IIDKNEEF_01243
			product	hypothetical protein
>Feature NODE_761_length_777_cov_2.150000
>Feature NODE_762_length_776_cov_3.609442
474	52	gene
			locus_tag	IIDKNEEF_01244
474	52	CDS
			inference	ab initio prediction:Prodigal:002006
			locus_tag	IIDKNEEF_01244
			product	hypothetical protein
748	509	gene
			locus_tag	IIDKNEEF_01245
748	509	CDS
			inference	ab initio prediction:Prodigal:002006
			locus_tag	IIDKNEEF_01245
			product	hypothetical protein
>Feature NODE_763_length_776_cov_3.117310
760	185	gene
			locus_tag	IIDKNEEF_01246
760	185	CDS
			inference	ab initio prediction:Prodigal:002006
			locus_tag	IIDKNEEF_01246
			product	hypothetical protein
>Feature NODE_764_length_776_cov_2.815451
157	591	gene
			gene	rppH
			locus_tag	IIDKNEEF_01247
157	591	CDS
			EC_number	3.6.1.-
			gene	rppH
			inference	ab initio prediction:Prodigal:002006
			inference	protein motif:HAMAP:MF_00298
			locus_tag	IIDKNEEF_01247
			product	RNA pyrophosphohydrolase
>Feature NODE_765_length_776_cov_2.726753
380	255	gene
			locus_tag	IIDKNEEF_01248
380	255	CDS
			inference	ab initio prediction:Prodigal:002006
			locus_tag	IIDKNEEF_01248
			product	hypothetical protein
767	435	gene
			locus_tag	IIDKNEEF_01249
767	435	CDS
			inference	ab initio prediction:Prodigal:002006
			locus_tag	IIDKNEEF_01249
			product	hypothetical protein
>Feature NODE_766_length_776_cov_0.429185
>Feature NODE_767_length_775_cov_4.224928
34	492	gene
			locus_tag	IIDKNEEF_01250
34	492	CDS
			inference	ab initio prediction:Prodigal:002006
			locus_tag	IIDKNEEF_01250
			product	hypothetical protein
>Feature NODE_768_length_774_cov_5.219512
9	362	gene
			locus_tag	IIDKNEEF_01251
9	362	CDS
			inference	ab initio prediction:Prodigal:002006
			locus_tag	IIDKNEEF_01251
			product	hypothetical protein
750	328	gene
			locus_tag	IIDKNEEF_01252
750	328	CDS
			inference	ab initio prediction:Prodigal:002006
			locus_tag	IIDKNEEF_01252
			product	hypothetical protein
>Feature NODE_769_length_774_cov_4.053085
504	55	gene
			locus_tag	IIDKNEEF_01253
504	55	CDS
			inference	ab initio prediction:Prodigal:002006
			locus_tag	IIDKNEEF_01253
			product	hypothetical protein
760	599	gene
			locus_tag	IIDKNEEF_01254
760	599	CDS
			inference	ab initio prediction:Prodigal:002006
			locus_tag	IIDKNEEF_01254
			product	hypothetical protein
>Feature NODE_770_length_774_cov_3.315638
115	666	gene
			locus_tag	IIDKNEEF_01255
115	666	CDS
			inference	ab initio prediction:Prodigal:002006
			locus_tag	IIDKNEEF_01255
			product	hypothetical protein
>Feature NODE_771_length_774_cov_2.539455
46	396	gene
			locus_tag	IIDKNEEF_01256
46	396	CDS
			inference	ab initio prediction:Prodigal:002006
			locus_tag	IIDKNEEF_01256
			product	hypothetical protein
>Feature NODE_772_length_774_cov_2.529412
41	595	gene
			locus_tag	IIDKNEEF_01257
41	595	CDS
			inference	ab initio prediction:Prodigal:002006
			locus_tag	IIDKNEEF_01257
			product	hypothetical protein
755	567	gene
			locus_tag	IIDKNEEF_01258
755	567	CDS
			inference	ab initio prediction:Prodigal:002006
			locus_tag	IIDKNEEF_01258
			product	hypothetical protein
>Feature NODE_773_length_773_cov_2.768678
63	491	gene
			gene	bamA
			locus_tag	IIDKNEEF_01259
63	491	CDS
			db_xref	COG:COG4775
			gene	bamA
			inference	ab initio prediction:Prodigal:002006
			inference	similar to AA sequence:UniProtKB:P0A943
			locus_tag	IIDKNEEF_01259
			product	Outer membrane protein assembly factor BamA
>Feature NODE_774_length_773_cov_2.704023
173	277	gene
			locus_tag	IIDKNEEF_01260
173	277	CDS
			inference	ab initio prediction:Prodigal:002006
			locus_tag	IIDKNEEF_01260
			product	hypothetical protein
552	250	gene
			locus_tag	IIDKNEEF_01261
552	250	CDS
			inference	ab initio prediction:Prodigal:002006
			locus_tag	IIDKNEEF_01261
			product	hypothetical protein
707	588	gene
			locus_tag	IIDKNEEF_01262
707	588	CDS
			inference	ab initio prediction:Prodigal:002006
			locus_tag	IIDKNEEF_01262
			product	hypothetical protein
>Feature NODE_775_length_773_cov_1.965517
>Feature NODE_776_length_772_cov_3.191367
639	118	gene
			locus_tag	IIDKNEEF_01263
639	118	CDS
			inference	ab initio prediction:Prodigal:002006
			locus_tag	IIDKNEEF_01263
			product	hypothetical protein
>Feature NODE_777_length_772_cov_2.922302
105	593	gene
			locus_tag	IIDKNEEF_01264
105	593	CDS
			inference	ab initio prediction:Prodigal:002006
			locus_tag	IIDKNEEF_01264
			product	hypothetical protein
>Feature NODE_778_length_772_cov_2.656115
656	366	gene
			gene	ddpX
			locus_tag	IIDKNEEF_01265
656	366	CDS
			EC_number	3.4.13.22
			gene	ddpX
			inference	ab initio prediction:Prodigal:002006
			inference	protein motif:HAMAP:MF_01924
			locus_tag	IIDKNEEF_01265
			product	D-alanyl-D-alanine dipeptidase
>Feature NODE_779_length_771_cov_4.772334
22	594	gene
			gene	cheR
			locus_tag	IIDKNEEF_01266
22	594	CDS
			EC_number	2.1.1.80
			gene	cheR
			inference	ab initio prediction:Prodigal:002006
			inference	similar to AA sequence:UniProtKB:P31105
			locus_tag	IIDKNEEF_01266
			product	Chemotaxis protein methyltransferase
>Feature NODE_780_length_771_cov_3.498559
14	580	gene
			locus_tag	IIDKNEEF_01267
14	580	CDS
			inference	ab initio prediction:Prodigal:002006
			locus_tag	IIDKNEEF_01267
			product	hypothetical protein
649	536	gene
			locus_tag	IIDKNEEF_01268
649	536	CDS
			inference	ab initio prediction:Prodigal:002006
			locus_tag	IIDKNEEF_01268
			product	hypothetical protein
>Feature NODE_781_length_771_cov_3.440922
69	530	gene
			gene	gltA
			locus_tag	IIDKNEEF_01269
69	530	CDS
			EC_number	2.3.3.16
			db_xref	COG:COG0372
			gene	gltA
			inference	ab initio prediction:Prodigal:002006
			inference	similar to AA sequence:UniProtKB:P14165
			locus_tag	IIDKNEEF_01269
			product	Citrate synthase
>Feature NODE_782_length_771_cov_2.938040
526	756	gene
			locus_tag	IIDKNEEF_01270
526	756	CDS
			inference	ab initio prediction:Prodigal:002006
			locus_tag	IIDKNEEF_01270
			product	hypothetical protein
>Feature NODE_783_length_771_cov_2.782421
18	311	gene
			locus_tag	IIDKNEEF_01271
18	311	CDS
			inference	ab initio prediction:Prodigal:002006
			locus_tag	IIDKNEEF_01271
			product	hypothetical protein
510	659	gene
			locus_tag	IIDKNEEF_01272
510	659	CDS
			inference	ab initio prediction:Prodigal:002006
			locus_tag	IIDKNEEF_01272
			product	hypothetical protein
>Feature NODE_784_length_771_cov_2.491354
14	751	gene
			locus_tag	IIDKNEEF_01273
14	751	CDS
			inference	ab initio prediction:Prodigal:002006
			locus_tag	IIDKNEEF_01273
			product	hypothetical protein
>Feature NODE_785_length_771_cov_2.360231
15	422	gene
			locus_tag	IIDKNEEF_01274
15	422	CDS
			inference	ab initio prediction:Prodigal:002006
			locus_tag	IIDKNEEF_01274
			product	hypothetical protein
736	356	gene
			locus_tag	IIDKNEEF_01275
736	356	CDS
			inference	ab initio prediction:Prodigal:002006
			inference	similar to AA sequence:UniProtKB:Q9HX91
			locus_tag	IIDKNEEF_01275
			product	putative protein
>Feature NODE_786_length_770_cov_3.451659
576	268	gene
			locus_tag	IIDKNEEF_01276
576	268	CDS
			inference	ab initio prediction:Prodigal:002006
			locus_tag	IIDKNEEF_01276
			product	hypothetical protein
>Feature NODE_787_length_770_cov_3.141414
155	397	gene
			gene	damX
			locus_tag	IIDKNEEF_01277
155	397	CDS
			gene	damX
			inference	ab initio prediction:Prodigal:002006
			inference	protein motif:HAMAP:MF_02021
			locus_tag	IIDKNEEF_01277
			product	Cell division protein DamX
>Feature NODE_788_length_769_cov_3.689306
66	449	gene
			locus_tag	IIDKNEEF_01278
66	449	CDS
			inference	ab initio prediction:Prodigal:002006
			locus_tag	IIDKNEEF_01278
			product	hypothetical protein
731	528	gene
			gene	lrp_1
			locus_tag	IIDKNEEF_01279
731	528	CDS
			db_xref	COG:COG1522
			gene	lrp_1
			inference	ab initio prediction:Prodigal:002006
			inference	similar to AA sequence:UniProtKB:P0ACJ0
			locus_tag	IIDKNEEF_01279
			product	Leucine-responsive regulatory protein
>Feature NODE_789_length_769_cov_3.459538
16	171	gene
			locus_tag	IIDKNEEF_01280
16	171	CDS
			inference	ab initio prediction:Prodigal:002006
			locus_tag	IIDKNEEF_01280
			product	hypothetical protein
>Feature NODE_790_length_769_cov_2.531792
34	468	gene
			locus_tag	IIDKNEEF_01281
34	468	CDS
			inference	ab initio prediction:Prodigal:002006
			locus_tag	IIDKNEEF_01281
			product	hypothetical protein
>Feature NODE_791_length_768_cov_3.978292
233	114	gene
			locus_tag	IIDKNEEF_01282
233	114	CDS
			inference	ab initio prediction:Prodigal:002006
			locus_tag	IIDKNEEF_01282
			product	hypothetical protein
353	258	gene
			locus_tag	IIDKNEEF_01283
353	258	CDS
			inference	ab initio prediction:Prodigal:002006
			locus_tag	IIDKNEEF_01283
			product	hypothetical protein
737	363	gene
			locus_tag	IIDKNEEF_01284
737	363	CDS
			inference	ab initio prediction:Prodigal:002006
			locus_tag	IIDKNEEF_01284
			product	hypothetical protein
>Feature NODE_792_length_768_cov_2.788712
171	76	gene
			locus_tag	IIDKNEEF_01285
171	76	CDS
			inference	ab initio prediction:Prodigal:002006
			locus_tag	IIDKNEEF_01285
			product	hypothetical protein
756	514	gene
			locus_tag	IIDKNEEF_01286
756	514	CDS
			inference	ab initio prediction:Prodigal:002006
			locus_tag	IIDKNEEF_01286
			product	hypothetical protein
>Feature NODE_793_length_768_cov_2.500724
>Feature NODE_794_length_768_cov_2.489146
172	56	gene
			locus_tag	IIDKNEEF_01287
172	56	CDS
			inference	ab initio prediction:Prodigal:002006
			locus_tag	IIDKNEEF_01287
			product	hypothetical protein
758	156	gene
			gene	glnA1
			locus_tag	IIDKNEEF_01288
758	156	CDS
			EC_number	6.3.1.2
			db_xref	COG:COG0174
			gene	glnA1
			inference	ab initio prediction:Prodigal:002006
			inference	similar to AA sequence:UniProtKB:P9WN39
			locus_tag	IIDKNEEF_01288
			product	Glutamine synthetase
>Feature NODE_795_length_767_cov_4.023188
132	653	gene
			gene	cpdA
			locus_tag	IIDKNEEF_01289
132	653	CDS
			EC_number	3.1.4.53
			db_xref	COG:COG1409
			gene	cpdA
			inference	ab initio prediction:Prodigal:002006
			inference	similar to AA sequence:UniProtKB:D4P095
			locus_tag	IIDKNEEF_01289
			product	3',5'-cyclic adenosine monophosphate phosphodiesterase CpdA
>Feature NODE_796_length_767_cov_3.476812
47	331	gene
			locus_tag	IIDKNEEF_01290
47	331	CDS
			inference	ab initio prediction:Prodigal:002006
			locus_tag	IIDKNEEF_01290
			product	hypothetical protein
>Feature NODE_797_length_767_cov_3.356522
37	762	gene
			locus_tag	IIDKNEEF_01291
37	762	CDS
			inference	ab initio prediction:Prodigal:002006
			locus_tag	IIDKNEEF_01291
			product	hypothetical protein
>Feature NODE_798_length_767_cov_3.250725
712	284	gene
			locus_tag	IIDKNEEF_01292
712	284	CDS
			inference	ab initio prediction:Prodigal:002006
			locus_tag	IIDKNEEF_01292
			product	hypothetical protein
>Feature NODE_799_length_766_cov_3.222061
34	366	gene
			locus_tag	IIDKNEEF_01293
34	366	CDS
			inference	ab initio prediction:Prodigal:002006
			locus_tag	IIDKNEEF_01293
			product	hypothetical protein
370	525	gene
			locus_tag	IIDKNEEF_01294
370	525	CDS
			inference	ab initio prediction:Prodigal:002006
			locus_tag	IIDKNEEF_01294
			product	hypothetical protein
>Feature NODE_800_length_765_cov_4.155523
395	108	gene
			locus_tag	IIDKNEEF_01295
395	108	CDS
			inference	ab initio prediction:Prodigal:002006
			locus_tag	IIDKNEEF_01295
			product	hypothetical protein
659	495	gene
			locus_tag	IIDKNEEF_01296
659	495	CDS
			inference	ab initio prediction:Prodigal:002006
			locus_tag	IIDKNEEF_01296
			product	hypothetical protein
>Feature NODE_801_length_765_cov_2.952035
>Feature NODE_802_length_765_cov_2.562500
>Feature NODE_803_length_764_cov_3.866084
4	138	gene
			locus_tag	IIDKNEEF_01297
4	138	CDS
			inference	ab initio prediction:Prodigal:002006
			locus_tag	IIDKNEEF_01297
			product	hypothetical protein
268	390	gene
			locus_tag	IIDKNEEF_01298
268	390	CDS
			inference	ab initio prediction:Prodigal:002006
			locus_tag	IIDKNEEF_01298
			product	hypothetical protein
748	464	gene
			gene	lolD_1
			locus_tag	IIDKNEEF_01299
748	464	CDS
			EC_number	3.6.3.-
			db_xref	COG:COG1136
			gene	lolD_1
			inference	ab initio prediction:Prodigal:002006
			inference	similar to AA sequence:UniProtKB:P75957
			locus_tag	IIDKNEEF_01299
			product	Lipoprotein-releasing system ATP-binding protein LolD
>Feature NODE_804_length_764_cov_2.838428
14	259	gene
			locus_tag	IIDKNEEF_01300
14	259	CDS
			inference	ab initio prediction:Prodigal:002006
			locus_tag	IIDKNEEF_01300
			product	hypothetical protein
749	204	gene
			gene	gltK
			locus_tag	IIDKNEEF_01301
749	204	CDS
			db_xref	COG:COG0765
			gene	gltK
			inference	ab initio prediction:Prodigal:002006
			inference	similar to AA sequence:UniProtKB:P0AER5
			locus_tag	IIDKNEEF_01301
			product	Glutamate/aspartate import permease protein GltK
>Feature NODE_805_length_764_cov_2.547307
467	616	gene
			locus_tag	IIDKNEEF_01302
467	616	CDS
			inference	ab initio prediction:Prodigal:002006
			locus_tag	IIDKNEEF_01302
			product	hypothetical protein
>Feature NODE_806_length_763_cov_3.628280
33	377	gene
			locus_tag	IIDKNEEF_01303
33	377	CDS
			inference	ab initio prediction:Prodigal:002006
			locus_tag	IIDKNEEF_01303
			product	hypothetical protein
408	713	gene
			locus_tag	IIDKNEEF_01304
408	713	CDS
			inference	ab initio prediction:Prodigal:002006
			locus_tag	IIDKNEEF_01304
			product	hypothetical protein
>Feature NODE_807_length_763_cov_2.521866
737	573	gene
			locus_tag	IIDKNEEF_01305
737	573	CDS
			inference	ab initio prediction:Prodigal:002006
			locus_tag	IIDKNEEF_01305
			product	hypothetical protein
>Feature NODE_808_length_763_cov_2.253644
6	191	gene
			locus_tag	IIDKNEEF_01306
6	191	CDS
			inference	ab initio prediction:Prodigal:002006
			locus_tag	IIDKNEEF_01306
			product	hypothetical protein
251	451	gene
			locus_tag	IIDKNEEF_01307
251	451	CDS
			inference	ab initio prediction:Prodigal:002006
			locus_tag	IIDKNEEF_01307
			product	hypothetical protein
>Feature NODE_809_length_762_cov_2.449635
722	114	gene
			locus_tag	IIDKNEEF_01308
722	114	CDS
			inference	ab initio prediction:Prodigal:002006
			locus_tag	IIDKNEEF_01308
			product	hypothetical protein
>Feature NODE_810_length_762_cov_2.394161
690	379	gene
			locus_tag	IIDKNEEF_01309
690	379	CDS
			inference	ab initio prediction:Prodigal:002006
			locus_tag	IIDKNEEF_01309
			product	hypothetical protein
>Feature NODE_811_length_761_cov_2.538012
630	97	gene
			locus_tag	IIDKNEEF_01310
630	97	CDS
			inference	ab initio prediction:Prodigal:002006
			locus_tag	IIDKNEEF_01310
			product	hypothetical protein
>Feature NODE_812_length_760_cov_3.638360
36	257	gene
			locus_tag	IIDKNEEF_01311
36	257	CDS
			inference	ab initio prediction:Prodigal:002006
			locus_tag	IIDKNEEF_01311
			product	hypothetical protein
>Feature NODE_813_length_760_cov_3.245974
690	310	gene
			gene	cntI
			locus_tag	IIDKNEEF_01312
690	310	CDS
			gene	cntI
			inference	ab initio prediction:Prodigal:002006
			inference	similar to AA sequence:UniProtKB:A0A0H2ZHZ4
			locus_tag	IIDKNEEF_01312
			product	Pseudopaline exporter CntI
>Feature NODE_814_length_760_cov_2.445095
>Feature NODE_815_length_759_cov_2.002933
105	224	gene
			gene	acoR
			locus_tag	IIDKNEEF_01313
105	224	CDS
			db_xref	COG:COG3284
			gene	acoR
			inference	ab initio prediction:Prodigal:002006
			inference	similar to AA sequence:UniProtKB:P28614
			locus_tag	IIDKNEEF_01313
			product	Acetoin catabolism regulatory protein
747	322	gene
			gene	aldA
			locus_tag	IIDKNEEF_01314
747	322	CDS
			EC_number	1.2.1.22
			db_xref	COG:COG1012
			gene	aldA
			inference	ab initio prediction:Prodigal:002006
			inference	similar to AA sequence:UniProtKB:P25553
			locus_tag	IIDKNEEF_01314
			product	Lactaldehyde dehydrogenase
>Feature NODE_816_length_758_cov_3.107195
152	727	gene
			locus_tag	IIDKNEEF_01315
152	727	CDS
			inference	ab initio prediction:Prodigal:002006
			locus_tag	IIDKNEEF_01315
			product	hypothetical protein
>Feature NODE_817_length_758_cov_2.559471
538	26	gene
			gene	rfbA
			locus_tag	IIDKNEEF_01316
538	26	CDS
			EC_number	2.7.7.24
			db_xref	COG:COG1209
			gene	rfbA
			inference	ab initio prediction:Prodigal:002006
			inference	similar to AA sequence:UniProtKB:P37744
			locus_tag	IIDKNEEF_01316
			product	Glucose-1-phosphate thymidylyltransferase 1
>Feature NODE_818_length_757_cov_3.385294
285	491	gene
			locus_tag	IIDKNEEF_01317
285	491	CDS
			inference	ab initio prediction:Prodigal:002006
			locus_tag	IIDKNEEF_01317
			product	hypothetical protein
624	731	gene
			locus_tag	IIDKNEEF_01318
624	731	CDS
			inference	ab initio prediction:Prodigal:002006
			locus_tag	IIDKNEEF_01318
			product	hypothetical protein
>Feature NODE_819_length_757_cov_3.341176
17	148	gene
			locus_tag	IIDKNEEF_01319
17	148	CDS
			inference	ab initio prediction:Prodigal:002006
			locus_tag	IIDKNEEF_01319
			product	hypothetical protein
>Feature NODE_820_length_757_cov_1.567647
184	354	gene
			locus_tag	IIDKNEEF_01320
184	354	CDS
			inference	ab initio prediction:Prodigal:002006
			locus_tag	IIDKNEEF_01320
			product	hypothetical protein
742	338	gene
			locus_tag	IIDKNEEF_01321
742	338	CDS
			inference	ab initio prediction:Prodigal:002006
			locus_tag	IIDKNEEF_01321
			product	hypothetical protein
>Feature NODE_821_length_756_cov_3.450663
95	349	gene
			locus_tag	IIDKNEEF_01322
95	349	CDS
			inference	ab initio prediction:Prodigal:002006
			locus_tag	IIDKNEEF_01322
			product	hypothetical protein
364	705	gene
			locus_tag	IIDKNEEF_01323
364	705	CDS
			inference	ab initio prediction:Prodigal:002006
			locus_tag	IIDKNEEF_01323
			product	hypothetical protein
>Feature NODE_822_length_756_cov_2.640648
>Feature NODE_823_length_755_cov_3.054572
18	134	gene
			gene	acsA_2
			locus_tag	IIDKNEEF_01324
18	134	CDS
			EC_number	6.2.1.1
			db_xref	COG:COG0365
			gene	acsA_2
			inference	ab initio prediction:Prodigal:002006
			inference	similar to AA sequence:UniProtKB:Q89WV5
			locus_tag	IIDKNEEF_01324
			product	Acetyl-coenzyme A synthetase
669	124	gene
			locus_tag	IIDKNEEF_01325
669	124	CDS
			inference	ab initio prediction:Prodigal:002006
			locus_tag	IIDKNEEF_01325
			product	hypothetical protein
>Feature NODE_824_length_755_cov_2.808260
53	175	gene
			gene	nagZ
			locus_tag	IIDKNEEF_01326
53	175	CDS
			EC_number	3.2.1.52
			db_xref	COG:COG1472
			gene	nagZ
			inference	ab initio prediction:Prodigal:002006
			inference	similar to AA sequence:UniProtKB:Q9HZK0
			locus_tag	IIDKNEEF_01326
			product	Beta-hexosaminidase
649	284	gene
			locus_tag	IIDKNEEF_01327
649	284	CDS
			inference	ab initio prediction:Prodigal:002006
			locus_tag	IIDKNEEF_01327
			product	hypothetical protein
>Feature NODE_825_length_755_cov_2.777286
612	310	gene
			locus_tag	IIDKNEEF_01328
612	310	CDS
			inference	ab initio prediction:Prodigal:002006
			locus_tag	IIDKNEEF_01328
			product	hypothetical protein
>Feature NODE_826_length_754_cov_3.744461
636	43	gene
			gene	rutE
			locus_tag	IIDKNEEF_01329
636	43	CDS
			EC_number	1.1.1.298
			gene	rutE
			inference	ab initio prediction:Prodigal:002006
			inference	protein motif:HAMAP:MF_01204
			locus_tag	IIDKNEEF_01329
			product	malonic semialdehyde reductase RutE
>Feature NODE_827_length_754_cov_3.125554
692	222	gene
			locus_tag	IIDKNEEF_01330
692	222	CDS
			inference	ab initio prediction:Prodigal:002006
			locus_tag	IIDKNEEF_01330
			product	hypothetical protein
>Feature NODE_828_length_754_cov_2.867061
75	278	gene
			locus_tag	IIDKNEEF_01331
75	278	CDS
			inference	ab initio prediction:Prodigal:002006
			locus_tag	IIDKNEEF_01331
			product	hypothetical protein
>Feature NODE_829_length_753_cov_3.661243
190	44	gene
			locus_tag	IIDKNEEF_01332
190	44	CDS
			inference	ab initio prediction:Prodigal:002006
			locus_tag	IIDKNEEF_01332
			product	hypothetical protein
532	434	gene
			locus_tag	IIDKNEEF_01333
532	434	CDS
			inference	ab initio prediction:Prodigal:002006
			locus_tag	IIDKNEEF_01333
			product	hypothetical protein
>Feature NODE_830_length_752_cov_4.382222
31	573	gene
			gene	rcsC_1
			locus_tag	IIDKNEEF_01334
31	573	CDS
			EC_number	2.7.13.3
			gene	rcsC_1
			inference	ab initio prediction:Prodigal:002006
			inference	protein motif:HAMAP:MF_00979
			locus_tag	IIDKNEEF_01334
			product	Sensor histidine kinase RcsC
724	587	gene
			locus_tag	IIDKNEEF_01335
724	587	CDS
			inference	ab initio prediction:Prodigal:002006
			inference	protein motif:HAMAP:MF_01213
			locus_tag	IIDKNEEF_01335
			product	Deoxyguanosinetriphosphate triphosphohydrolase-like protein
>Feature NODE_831_length_752_cov_3.567407
52	261	gene
			locus_tag	IIDKNEEF_01336
52	261	CDS
			inference	ab initio prediction:Prodigal:002006
			locus_tag	IIDKNEEF_01336
			product	hypothetical protein
>Feature NODE_832_length_752_cov_3.040000
39	185	gene
			locus_tag	IIDKNEEF_01337
39	185	CDS
			inference	ab initio prediction:Prodigal:002006
			locus_tag	IIDKNEEF_01337
			product	hypothetical protein
199	642	gene
			locus_tag	IIDKNEEF_01338
199	642	CDS
			inference	ab initio prediction:Prodigal:002006
			locus_tag	IIDKNEEF_01338
			product	hypothetical protein
>Feature NODE_833_length_752_cov_2.628148
398	751	gene
			locus_tag	IIDKNEEF_01339
398	751	CDS
			inference	ab initio prediction:Prodigal:002006
			locus_tag	IIDKNEEF_01339
			product	hypothetical protein
>Feature NODE_834_length_751_cov_3.682493
715	287	gene
			locus_tag	IIDKNEEF_01340
715	287	CDS
			inference	ab initio prediction:Prodigal:002006
			locus_tag	IIDKNEEF_01340
			product	hypothetical protein
>Feature NODE_835_length_751_cov_3.310089
685	374	gene
			locus_tag	IIDKNEEF_01341
685	374	CDS
			inference	ab initio prediction:Prodigal:002006
			inference	similar to AA sequence:UniProtKB:P9WMJ1
			locus_tag	IIDKNEEF_01341
			product	putative HTH-type transcriptional regulator
>Feature NODE_836_length_751_cov_2.954006
717	199	gene
			gene	pncC_1
			locus_tag	IIDKNEEF_01342
717	199	CDS
			EC_number	3.5.1.42
			db_xref	COG:COG1546
			gene	pncC_1
			inference	ab initio prediction:Prodigal:002006
			inference	similar to AA sequence:UniProtKB:P0A6G3
			locus_tag	IIDKNEEF_01342
			product	Nicotinamide-nucleotide amidohydrolase PncC
>Feature NODE_837_length_751_cov_2.738872
>Feature NODE_838_length_750_cov_2.955423
112	303	gene
			locus_tag	IIDKNEEF_01343
112	303	CDS
			inference	ab initio prediction:Prodigal:002006
			locus_tag	IIDKNEEF_01343
			product	hypothetical protein
724	587	gene
			locus_tag	IIDKNEEF_01344
724	587	CDS
			inference	ab initio prediction:Prodigal:002006
			locus_tag	IIDKNEEF_01344
			product	hypothetical protein
>Feature NODE_839_length_750_cov_2.952452
38	193	gene
			locus_tag	IIDKNEEF_01345
38	193	CDS
			inference	ab initio prediction:Prodigal:002006
			locus_tag	IIDKNEEF_01345
			product	hypothetical protein
153	302	gene
			locus_tag	IIDKNEEF_01346
153	302	CDS
			inference	ab initio prediction:Prodigal:002006
			locus_tag	IIDKNEEF_01346
			product	hypothetical protein
673	482	gene
			gene	fecI_3
			locus_tag	IIDKNEEF_01347
673	482	CDS
			db_xref	COG:COG1595
			gene	fecI_3
			inference	ab initio prediction:Prodigal:002006
			inference	similar to AA sequence:UniProtKB:P23484
			locus_tag	IIDKNEEF_01347
			product	putative RNA polymerase sigma factor FecI
>Feature NODE_840_length_750_cov_2.934621
710	72	gene
			gene	rsxD
			locus_tag	IIDKNEEF_01348
710	72	CDS
			EC_number	7.-.-.-
			gene	rsxD
			inference	ab initio prediction:Prodigal:002006
			inference	protein motif:HAMAP:MF_00462
			locus_tag	IIDKNEEF_01348
			product	Ion-translocating oxidoreductase complex subunit D
>Feature NODE_841_length_750_cov_2.930163
713	153	gene
			gene	cynT
			locus_tag	IIDKNEEF_01349
713	153	CDS
			EC_number	4.2.1.1
			db_xref	COG:COG0288
			gene	cynT
			inference	ab initio prediction:Prodigal:002006
			inference	similar to AA sequence:UniProtKB:P0ABE9
			locus_tag	IIDKNEEF_01349
			product	Carbonic anhydrase 1
>Feature NODE_842_length_749_cov_3.223214
8	142	gene
			locus_tag	IIDKNEEF_01350
8	142	CDS
			inference	ab initio prediction:Prodigal:002006
			locus_tag	IIDKNEEF_01350
			product	hypothetical protein
195	623	gene
			locus_tag	IIDKNEEF_01351
195	623	CDS
			inference	ab initio prediction:Prodigal:002006
			locus_tag	IIDKNEEF_01351
			product	hypothetical protein
>Feature NODE_843_length_749_cov_3.078869
424	320	gene
			locus_tag	IIDKNEEF_01352
424	320	CDS
			inference	ab initio prediction:Prodigal:002006
			locus_tag	IIDKNEEF_01352
			product	hypothetical protein
>Feature NODE_844_length_749_cov_3.071429
107	565	gene
			locus_tag	IIDKNEEF_01353
107	565	CDS
			inference	ab initio prediction:Prodigal:002006
			locus_tag	IIDKNEEF_01353
			product	hypothetical protein
>Feature NODE_845_length_749_cov_2.901786
163	684	gene
			locus_tag	IIDKNEEF_01354
163	684	CDS
			inference	ab initio prediction:Prodigal:002006
			locus_tag	IIDKNEEF_01354
			product	hypothetical protein
>Feature NODE_846_length_749_cov_2.872024
19	219	gene
			locus_tag	IIDKNEEF_01355
19	219	CDS
			inference	ab initio prediction:Prodigal:002006
			locus_tag	IIDKNEEF_01355
			product	hypothetical protein
347	592	gene
			gene	xseB
			locus_tag	IIDKNEEF_01356
347	592	CDS
			EC_number	3.1.11.6
			db_xref	COG:COG1722
			gene	xseB
			inference	ab initio prediction:Prodigal:002006
			inference	similar to AA sequence:UniProtKB:P0A8G9
			locus_tag	IIDKNEEF_01356
			product	Exodeoxyribonuclease 7 small subunit
>Feature NODE_847_length_748_cov_3.533532
55	339	gene
			locus_tag	IIDKNEEF_01357
55	339	CDS
			inference	ab initio prediction:Prodigal:002006
			locus_tag	IIDKNEEF_01357
			product	hypothetical protein
373	552	gene
			locus_tag	IIDKNEEF_01358
373	552	CDS
			inference	ab initio prediction:Prodigal:002006
			locus_tag	IIDKNEEF_01358
			product	hypothetical protein
>Feature NODE_848_length_748_cov_3.469449
20	223	gene
			locus_tag	IIDKNEEF_01359
20	223	CDS
			inference	ab initio prediction:Prodigal:002006
			locus_tag	IIDKNEEF_01359
			product	hypothetical protein
>Feature NODE_849_length_748_cov_3.332340
330	10	gene
			locus_tag	IIDKNEEF_01360
330	10	CDS
			inference	ab initio prediction:Prodigal:002006
			locus_tag	IIDKNEEF_01360
			product	hypothetical protein
>Feature NODE_850_length_747_cov_2.267164
176	265	gene
			locus_tag	IIDKNEEF_01361
176	265	CDS
			inference	ab initio prediction:Prodigal:002006
			locus_tag	IIDKNEEF_01361
			product	hypothetical protein
278	382	gene
			locus_tag	IIDKNEEF_01362
278	382	CDS
			inference	ab initio prediction:Prodigal:002006
			locus_tag	IIDKNEEF_01362
			product	hypothetical protein
437	553	gene
			locus_tag	IIDKNEEF_01363
437	553	CDS
			inference	ab initio prediction:Prodigal:002006
			locus_tag	IIDKNEEF_01363
			product	hypothetical protein
>Feature NODE_851_length_746_cov_3.243647
147	34	gene
			locus_tag	IIDKNEEF_01364
147	34	CDS
			inference	ab initio prediction:Prodigal:002006
			locus_tag	IIDKNEEF_01364
			product	hypothetical protein
423	307	gene
			locus_tag	IIDKNEEF_01365
423	307	CDS
			inference	ab initio prediction:Prodigal:002006
			locus_tag	IIDKNEEF_01365
			product	hypothetical protein
>Feature NODE_852_length_746_cov_3.236173
104	520	gene
			locus_tag	IIDKNEEF_01366
104	520	CDS
			inference	ab initio prediction:Prodigal:002006
			locus_tag	IIDKNEEF_01366
			product	hypothetical protein
683	492	gene
			locus_tag	IIDKNEEF_01367
683	492	CDS
			inference	ab initio prediction:Prodigal:002006
			locus_tag	IIDKNEEF_01367
			product	hypothetical protein
>Feature NODE_853_length_746_cov_2.642750
>Feature NODE_854_length_746_cov_2.458894
62	514	gene
			locus_tag	IIDKNEEF_01368
62	514	CDS
			inference	ab initio prediction:Prodigal:002006
			locus_tag	IIDKNEEF_01368
			product	hypothetical protein
696	484	gene
			locus_tag	IIDKNEEF_01369
696	484	CDS
			inference	ab initio prediction:Prodigal:002006
			locus_tag	IIDKNEEF_01369
			product	hypothetical protein
>Feature NODE_855_length_746_cov_2.396114
599	459	gene
			locus_tag	IIDKNEEF_01370
599	459	CDS
			inference	ab initio prediction:Prodigal:002006
			locus_tag	IIDKNEEF_01370
			product	hypothetical protein
>Feature NODE_856_length_745_cov_3.883234
16	309	gene
			gene	folD_1
			locus_tag	IIDKNEEF_01371
16	309	CDS
			db_xref	COG:COG0190
			gene	folD_1
			inference	ab initio prediction:Prodigal:002006
			inference	similar to AA sequence:UniProtKB:Q9I2U6
			locus_tag	IIDKNEEF_01371
			product	Bifunctional protein FolD protein
723	373	gene
			gene	cysS
			locus_tag	IIDKNEEF_01372
723	373	CDS
			EC_number	6.1.1.16
			db_xref	COG:COG0215
			gene	cysS
			inference	ab initio prediction:Prodigal:002006
			inference	similar to AA sequence:UniProtKB:Q83BL7
			locus_tag	IIDKNEEF_01372
			product	Cysteine--tRNA ligase
>Feature NODE_857_length_745_cov_3.330838
282	422	gene
			locus_tag	IIDKNEEF_01373
282	422	CDS
			inference	ab initio prediction:Prodigal:002006
			locus_tag	IIDKNEEF_01373
			product	hypothetical protein
727	584	gene
			locus_tag	IIDKNEEF_01374
727	584	CDS
			inference	ab initio prediction:Prodigal:002006
			locus_tag	IIDKNEEF_01374
			product	hypothetical protein
>Feature NODE_858_length_745_cov_3.270958
628	53	gene
			locus_tag	IIDKNEEF_01375
628	53	CDS
			inference	ab initio prediction:Prodigal:002006
			locus_tag	IIDKNEEF_01375
			product	hypothetical protein
>Feature NODE_859_length_745_cov_2.892216
5	256	gene
			locus_tag	IIDKNEEF_01376
5	256	CDS
			inference	ab initio prediction:Prodigal:002006
			locus_tag	IIDKNEEF_01376
			product	hypothetical protein
655	419	gene
			gene	bioF_1
			locus_tag	IIDKNEEF_01377
655	419	CDS
			EC_number	2.3.1.47
			gene	bioF_1
			inference	ab initio prediction:Prodigal:002006
			inference	protein motif:HAMAP:MF_01693
			locus_tag	IIDKNEEF_01377
			product	8-amino-7-oxononanoate synthase
>Feature NODE_860_length_745_cov_2.708084
12	545	gene
			gene	mraY
			locus_tag	IIDKNEEF_01378
12	545	CDS
			EC_number	2.7.8.13
			gene	mraY
			inference	ab initio prediction:Prodigal:002006
			inference	protein motif:HAMAP:MF_00038
			locus_tag	IIDKNEEF_01378
			product	Phospho-N-acetylmuramoyl-pentapeptide-transferase
>Feature NODE_861_length_744_cov_3.760120
2	151	gene
			locus_tag	IIDKNEEF_01379
2	151	CDS
			inference	ab initio prediction:Prodigal:002006
			locus_tag	IIDKNEEF_01379
			product	hypothetical protein
200	331	gene
			locus_tag	IIDKNEEF_01380
200	331	CDS
			inference	ab initio prediction:Prodigal:002006
			locus_tag	IIDKNEEF_01380
			product	hypothetical protein
>Feature NODE_862_length_744_cov_3.143928
3	296	gene
			locus_tag	IIDKNEEF_01381
3	296	CDS
			inference	ab initio prediction:Prodigal:002006
			locus_tag	IIDKNEEF_01381
			product	hypothetical protein
686	324	gene
			locus_tag	IIDKNEEF_01382
686	324	CDS
			inference	ab initio prediction:Prodigal:002006
			locus_tag	IIDKNEEF_01382
			product	hypothetical protein
>Feature NODE_863_length_744_cov_2.964018
229	492	gene
			locus_tag	IIDKNEEF_01383
229	492	CDS
			inference	ab initio prediction:Prodigal:002006
			locus_tag	IIDKNEEF_01383
			product	hypothetical protein
>Feature NODE_864_length_744_cov_2.845577
264	109	gene
			locus_tag	IIDKNEEF_01384
264	109	CDS
			inference	ab initio prediction:Prodigal:002006
			locus_tag	IIDKNEEF_01384
			product	hypothetical protein
573	364	gene
			locus_tag	IIDKNEEF_01385
573	364	CDS
			inference	ab initio prediction:Prodigal:002006
			locus_tag	IIDKNEEF_01385
			product	hypothetical protein
>Feature NODE_865_length_744_cov_2.776612
397	134	gene
			locus_tag	IIDKNEEF_01386
397	134	CDS
			inference	ab initio prediction:Prodigal:002006
			locus_tag	IIDKNEEF_01386
			product	hypothetical protein
>Feature NODE_866_length_744_cov_2.610195
50	679	gene
			locus_tag	IIDKNEEF_01387
50	679	CDS
			inference	ab initio prediction:Prodigal:002006
			locus_tag	IIDKNEEF_01387
			product	hypothetical protein
>Feature NODE_867_length_744_cov_2.499250
713	54	gene
			gene	pal_2
			locus_tag	IIDKNEEF_01388
713	54	CDS
			gene	pal_2
			inference	ab initio prediction:Prodigal:002006
			inference	protein motif:HAMAP:MF_02204
			locus_tag	IIDKNEEF_01388
			product	Peptidoglycan-associated lipoprotein
>Feature NODE_868_length_743_cov_3.123123
558	142	gene
			locus_tag	IIDKNEEF_01389
558	142	CDS
			inference	ab initio prediction:Prodigal:002006
			locus_tag	IIDKNEEF_01389
			product	hypothetical protein
723	562	gene
			locus_tag	IIDKNEEF_01390
723	562	CDS
			inference	ab initio prediction:Prodigal:002006
			locus_tag	IIDKNEEF_01390
			product	hypothetical protein
>Feature NODE_869_length_743_cov_3.115616
479	225	gene
			locus_tag	IIDKNEEF_01391
479	225	CDS
			inference	ab initio prediction:Prodigal:002006
			locus_tag	IIDKNEEF_01391
			product	hypothetical protein
739	530	gene
			locus_tag	IIDKNEEF_01392
739	530	CDS
			inference	ab initio prediction:Prodigal:002006
			locus_tag	IIDKNEEF_01392
			product	hypothetical protein
>Feature NODE_870_length_743_cov_2.690691
552	214	gene
			gene	hisE
			locus_tag	IIDKNEEF_01393
552	214	CDS
			EC_number	3.6.1.31
			db_xref	COG:COG0140
			gene	hisE
			inference	ab initio prediction:Prodigal:002006
			inference	similar to AA sequence:UniProtKB:Q7P0E6
			locus_tag	IIDKNEEF_01393
			product	Phosphoribosyl-ATP pyrophosphatase
712	542	gene
			gene	hisI
			locus_tag	IIDKNEEF_01394
712	542	CDS
			EC_number	3.5.4.19
			gene	hisI
			inference	ab initio prediction:Prodigal:002006
			inference	protein motif:HAMAP:MF_01021
			locus_tag	IIDKNEEF_01394
			product	Phosphoribosyl-AMP cyclohydrolase
>Feature NODE_871_length_743_cov_2.633634
>Feature NODE_872_length_743_cov_2.066066
183	82	gene
			locus_tag	IIDKNEEF_01395
183	82	CDS
			inference	ab initio prediction:Prodigal:002006
			locus_tag	IIDKNEEF_01395
			product	hypothetical protein
717	577	gene
			locus_tag	IIDKNEEF_01396
717	577	CDS
			inference	ab initio prediction:Prodigal:002006
			locus_tag	IIDKNEEF_01396
			product	hypothetical protein
>Feature NODE_873_length_743_cov_0.498498
>Feature NODE_874_length_742_cov_3.640602
63	395	gene
			gene	rplV
			locus_tag	IIDKNEEF_01397
63	395	CDS
			db_xref	COG:COG0091
			gene	rplV
			inference	ab initio prediction:Prodigal:002006
			inference	similar to AA sequence:UniProtKB:P61175
			locus_tag	IIDKNEEF_01397
			product	50S ribosomal protein L22
>Feature NODE_875_length_742_cov_2.619549
84	413	gene
			gene	paaC
			locus_tag	IIDKNEEF_01398
84	413	CDS
			db_xref	COG:COG3396
			gene	paaC
			inference	ab initio prediction:Prodigal:002006
			inference	similar to AA sequence:UniProtKB:P76079
			locus_tag	IIDKNEEF_01398
			product	1,2-phenylacetyl-CoA epoxidase, subunit C
>Feature NODE_876_length_741_cov_2.956325
233	72	gene
			locus_tag	IIDKNEEF_01399
233	72	CDS
			inference	ab initio prediction:Prodigal:002006
			locus_tag	IIDKNEEF_01399
			product	hypothetical protein
>Feature NODE_877_length_741_cov_2.939759
>Feature NODE_878_length_741_cov_1.876506
14	715	gene
			gene	yadV
			locus_tag	IIDKNEEF_01400
14	715	CDS
			gene	yadV
			inference	ab initio prediction:Prodigal:002006
			inference	similar to AA sequence:UniProtKB:P33128
			locus_tag	IIDKNEEF_01400
			product	putative fimbrial chaperone YadV
>Feature NODE_879_length_740_cov_4.185520
379	164	gene
			gene	rpsU
			locus_tag	IIDKNEEF_01401
379	164	CDS
			db_xref	COG:COG0828
			gene	rpsU
			inference	ab initio prediction:Prodigal:002006
			inference	similar to AA sequence:UniProtKB:Q9I5V8
			locus_tag	IIDKNEEF_01401
			product	30S ribosomal protein S21
732	583	gene
			locus_tag	IIDKNEEF_01402
732	583	CDS
			inference	ab initio prediction:Prodigal:002006
			locus_tag	IIDKNEEF_01402
			product	hypothetical protein
>Feature NODE_880_length_740_cov_3.711916
539	264	gene
			locus_tag	IIDKNEEF_01403
539	264	CDS
			inference	ab initio prediction:Prodigal:002006
			locus_tag	IIDKNEEF_01403
			product	hypothetical protein
>Feature NODE_881_length_740_cov_3.410256
65	436	gene
			gene	ompR_1
			locus_tag	IIDKNEEF_01404
65	436	CDS
			gene	ompR_1
			inference	ab initio prediction:Prodigal:002006
			inference	similar to AA sequence:UniProtKB:P0AA16
			locus_tag	IIDKNEEF_01404
			product	Transcriptional regulatory protein OmpR
>Feature NODE_882_length_740_cov_2.831071
726	346	gene
			locus_tag	IIDKNEEF_01405
726	346	CDS
			inference	ab initio prediction:Prodigal:002006
			locus_tag	IIDKNEEF_01405
			product	hypothetical protein
>Feature NODE_883_length_740_cov_2.805430
69	380	gene
			locus_tag	IIDKNEEF_01406
69	380	CDS
			inference	ab initio prediction:Prodigal:002006
			locus_tag	IIDKNEEF_01406
			product	hypothetical protein
721	608	gene
			gene	gpuA
			locus_tag	IIDKNEEF_01407
721	608	CDS
			EC_number	3.5.3.17
			db_xref	COG:COG0010
			gene	gpuA
			inference	ab initio prediction:Prodigal:002006
			inference	similar to AA sequence:UniProtKB:Q9I6K2
			locus_tag	IIDKNEEF_01407
			product	Guanidinopropionase
>Feature NODE_884_length_740_cov_2.704374
>Feature NODE_885_length_739_cov_3.575529
488	171	gene
			locus_tag	IIDKNEEF_01408
488	171	CDS
			inference	ab initio prediction:Prodigal:002006
			locus_tag	IIDKNEEF_01408
			product	hypothetical protein
675	535	gene
			locus_tag	IIDKNEEF_01409
675	535	CDS
			inference	ab initio prediction:Prodigal:002006
			locus_tag	IIDKNEEF_01409
			product	hypothetical protein
>Feature NODE_886_length_739_cov_3.561934
332	424	gene
			locus_tag	IIDKNEEF_01410
332	424	CDS
			inference	ab initio prediction:Prodigal:002006
			locus_tag	IIDKNEEF_01410
			product	hypothetical protein
527	625	gene
			locus_tag	IIDKNEEF_01411
527	625	CDS
			inference	ab initio prediction:Prodigal:002006
			locus_tag	IIDKNEEF_01411
			product	hypothetical protein
>Feature NODE_887_length_739_cov_3.394260
280	185	gene
			locus_tag	IIDKNEEF_01412
280	185	CDS
			inference	ab initio prediction:Prodigal:002006
			locus_tag	IIDKNEEF_01412
			product	hypothetical protein
379	281	gene
			locus_tag	IIDKNEEF_01413
379	281	CDS
			inference	ab initio prediction:Prodigal:002006
			locus_tag	IIDKNEEF_01413
			product	hypothetical protein
>Feature NODE_888_length_739_cov_3.364048
61	321	gene
			locus_tag	IIDKNEEF_01414
61	321	CDS
			inference	ab initio prediction:Prodigal:002006
			locus_tag	IIDKNEEF_01414
			product	hypothetical protein
331	567	gene
			locus_tag	IIDKNEEF_01415
331	567	CDS
			inference	ab initio prediction:Prodigal:002006
			locus_tag	IIDKNEEF_01415
			product	hypothetical protein
>Feature NODE_889_length_739_cov_3.049849
369	235	gene
			locus_tag	IIDKNEEF_01416
369	235	CDS
			inference	ab initio prediction:Prodigal:002006
			locus_tag	IIDKNEEF_01416
			product	hypothetical protein
621	502	gene
			locus_tag	IIDKNEEF_01417
621	502	CDS
			inference	ab initio prediction:Prodigal:002006
			locus_tag	IIDKNEEF_01417
			product	hypothetical protein
>Feature NODE_890_length_739_cov_3.036254
529	263	gene
			locus_tag	IIDKNEEF_01418
529	263	CDS
			inference	ab initio prediction:Prodigal:002006
			locus_tag	IIDKNEEF_01418
			product	hypothetical protein
>Feature NODE_891_length_739_cov_2.549849
>Feature NODE_892_length_739_cov_2.110272
694	83	gene
			gene	kshB
			locus_tag	IIDKNEEF_01419
694	83	CDS
			EC_number	1.14.15.30
			gene	kshB
			inference	ab initio prediction:Prodigal:002006
			inference	similar to AA sequence:UniProtKB:B6V6V6
			locus_tag	IIDKNEEF_01419
			product	3-ketosteroid-9-alpha-monooxygenase, ferredoxin reductase component
>Feature NODE_893_length_738_cov_2.571861
249	479	gene
			locus_tag	IIDKNEEF_01420
249	479	CDS
			inference	ab initio prediction:Prodigal:002006
			locus_tag	IIDKNEEF_01420
			product	hypothetical protein
483	608	gene
			locus_tag	IIDKNEEF_01421
483	608	CDS
			inference	ab initio prediction:Prodigal:002006
			locus_tag	IIDKNEEF_01421
			product	hypothetical protein
>Feature NODE_894_length_738_cov_2.456884
310	531	gene
			locus_tag	IIDKNEEF_01422
310	531	CDS
			inference	ab initio prediction:Prodigal:002006
			locus_tag	IIDKNEEF_01422
			product	hypothetical protein
>Feature NODE_895_length_737_cov_3.896970
562	437	gene
			locus_tag	IIDKNEEF_01423
562	437	CDS
			inference	ab initio prediction:Prodigal:002006
			locus_tag	IIDKNEEF_01423
			product	hypothetical protein
>Feature NODE_896_length_736_cov_4.056146
61	357	gene
			locus_tag	IIDKNEEF_01424
61	357	CDS
			inference	ab initio prediction:Prodigal:002006
			locus_tag	IIDKNEEF_01424
			product	hypothetical protein
>Feature NODE_897_length_736_cov_3.271624
20	394	gene
			locus_tag	IIDKNEEF_01425
20	394	CDS
			inference	ab initio prediction:Prodigal:002006
			locus_tag	IIDKNEEF_01425
			product	hypothetical protein
>Feature NODE_898_length_736_cov_3.118361
5	670	gene
			locus_tag	IIDKNEEF_01426
5	670	CDS
			inference	ab initio prediction:Prodigal:002006
			locus_tag	IIDKNEEF_01426
			product	hypothetical protein
>Feature NODE_899_length_736_cov_2.864947
24	245	gene
			locus_tag	IIDKNEEF_01427
24	245	CDS
			inference	ab initio prediction:Prodigal:002006
			locus_tag	IIDKNEEF_01427
			product	hypothetical protein
701	324	gene
			gene	cheB2
			locus_tag	IIDKNEEF_01428
701	324	CDS
			EC_number	3.1.1.61
			db_xref	COG:COG2201
			gene	cheB2
			inference	ab initio prediction:Prodigal:002006
			inference	similar to AA sequence:UniProtKB:Q9I6V9
			locus_tag	IIDKNEEF_01428
			product	Protein-glutamate methylesterase/protein-glutamine glutaminase 2
>Feature NODE_900_length_736_cov_2.086495
8	442	gene
			gene	fumC
			locus_tag	IIDKNEEF_01429
8	442	CDS
			EC_number	4.2.1.2
			gene	fumC
			inference	ab initio prediction:Prodigal:002006
			inference	protein motif:HAMAP:MF_00743
			locus_tag	IIDKNEEF_01429
			product	Fumarate hydratase class II
>Feature NODE_901_length_736_cov_0.570561
>Feature NODE_902_length_735_cov_3.993921
71	211	gene
			locus_tag	IIDKNEEF_01430
71	211	CDS
			inference	ab initio prediction:Prodigal:002006
			locus_tag	IIDKNEEF_01430
			product	hypothetical protein
479	646	gene
			locus_tag	IIDKNEEF_01431
479	646	CDS
			inference	ab initio prediction:Prodigal:002006
			locus_tag	IIDKNEEF_01431
			product	hypothetical protein
>Feature NODE_903_length_735_cov_3.098784
12	569	gene
			locus_tag	IIDKNEEF_01432
12	569	CDS
			inference	ab initio prediction:Prodigal:002006
			locus_tag	IIDKNEEF_01432
			product	hypothetical protein
>Feature NODE_904_length_735_cov_2.869301
151	507	gene
			locus_tag	IIDKNEEF_01433
151	507	CDS
			inference	ab initio prediction:Prodigal:002006
			locus_tag	IIDKNEEF_01433
			product	hypothetical protein
682	497	gene
			locus_tag	IIDKNEEF_01434
682	497	CDS
			inference	ab initio prediction:Prodigal:002006
			locus_tag	IIDKNEEF_01434
			product	hypothetical protein
>Feature NODE_905_length_735_cov_2.419453
704	378	gene
			locus_tag	IIDKNEEF_01435
704	378	CDS
			inference	ab initio prediction:Prodigal:002006
			locus_tag	IIDKNEEF_01435
			product	hypothetical protein
>Feature NODE_906_length_735_cov_2.389058
579	139	gene
			gene	gltI_2
			locus_tag	IIDKNEEF_01436
579	139	CDS
			db_xref	COG:COG0834
			gene	gltI_2
			inference	ab initio prediction:Prodigal:002006
			inference	similar to AA sequence:UniProtKB:P37902
			locus_tag	IIDKNEEF_01436
			product	Glutamate/aspartate import solute-binding protein
>Feature NODE_907_length_735_cov_2.180851
466	281	gene
			locus_tag	IIDKNEEF_01437
466	281	CDS
			inference	ab initio prediction:Prodigal:002006
			locus_tag	IIDKNEEF_01437
			product	hypothetical protein
729	412	gene
			locus_tag	IIDKNEEF_01438
729	412	CDS
			inference	ab initio prediction:Prodigal:002006
			locus_tag	IIDKNEEF_01438
			product	hypothetical protein
>Feature NODE_908_length_734_cov_3.683409
16	177	gene
			locus_tag	IIDKNEEF_01439
16	177	CDS
			inference	ab initio prediction:Prodigal:002006
			locus_tag	IIDKNEEF_01439
			product	hypothetical protein
421	221	gene
			locus_tag	IIDKNEEF_01440
421	221	CDS
			inference	ab initio prediction:Prodigal:002006
			locus_tag	IIDKNEEF_01440
			product	hypothetical protein
638	387	gene
			locus_tag	IIDKNEEF_01441
638	387	CDS
			inference	ab initio prediction:Prodigal:002006
			locus_tag	IIDKNEEF_01441
			product	hypothetical protein
>Feature NODE_909_length_734_cov_2.716895
14	202	gene
			locus_tag	IIDKNEEF_01442
14	202	CDS
			inference	ab initio prediction:Prodigal:002006
			locus_tag	IIDKNEEF_01442
			product	hypothetical protein
721	404	gene
			gene	idnO
			locus_tag	IIDKNEEF_01443
721	404	CDS
			EC_number	1.1.1.69
			gene	idnO
			inference	ab initio prediction:Prodigal:002006
			inference	similar to AA sequence:UniProtKB:P0A9P9
			locus_tag	IIDKNEEF_01443
			product	5-keto-D-gluconate 5-reductase
>Feature NODE_910_length_734_cov_1.534247
9	548	gene
			gene	cdsA
			locus_tag	IIDKNEEF_01444
9	548	CDS
			EC_number	2.7.7.41
			db_xref	COG:COG0575
			gene	cdsA
			inference	ab initio prediction:Prodigal:002006
			inference	similar to AA sequence:UniProtKB:P0ABG1
			locus_tag	IIDKNEEF_01444
			product	Phosphatidate cytidylyltransferase
>Feature NODE_911_length_734_cov_0.659056
>Feature NODE_912_length_733_cov_3.647866
5	583	gene
			gene	lacC
			locus_tag	IIDKNEEF_01445
5	583	CDS
			EC_number	2.7.1.144
			db_xref	COG:COG1105
			gene	lacC
			inference	ab initio prediction:Prodigal:002006
			inference	similar to AA sequence:UniProtKB:Q5HE12
			locus_tag	IIDKNEEF_01445
			product	Tagatose-6-phosphate kinase
>Feature NODE_913_length_733_cov_2.777439
98	256	gene
			locus_tag	IIDKNEEF_01446
98	256	CDS
			inference	ab initio prediction:Prodigal:002006
			locus_tag	IIDKNEEF_01446
			product	hypothetical protein
350	448	gene
			locus_tag	IIDKNEEF_01447
350	448	CDS
			inference	ab initio prediction:Prodigal:002006
			locus_tag	IIDKNEEF_01447
			product	hypothetical protein
>Feature NODE_914_length_733_cov_0.789634
>Feature NODE_915_length_732_cov_4.001527
119	235	gene
			locus_tag	IIDKNEEF_01448
119	235	CDS
			inference	ab initio prediction:Prodigal:002006
			locus_tag	IIDKNEEF_01448
			product	hypothetical protein
717	427	gene
			locus_tag	IIDKNEEF_01449
717	427	CDS
			inference	ab initio prediction:Prodigal:002006
			locus_tag	IIDKNEEF_01449
			product	hypothetical protein
>Feature NODE_916_length_732_cov_3.389313
249	461	gene
			locus_tag	IIDKNEEF_01450
249	461	CDS
			inference	ab initio prediction:Prodigal:002006
			locus_tag	IIDKNEEF_01450
			product	hypothetical protein
>Feature NODE_917_length_732_cov_3.206107
96	650	gene
			gene	lcdH_1
			locus_tag	IIDKNEEF_01451
96	650	CDS
			EC_number	1.1.1.108
			db_xref	COG:COG1250
			gene	lcdH_1
			inference	ab initio prediction:Prodigal:002006
			inference	similar to AA sequence:UniProtKB:Q9HTH8
			locus_tag	IIDKNEEF_01451
			product	L-carnitine dehydrogenase
>Feature NODE_918_length_732_cov_3.015267
719	42	gene
			locus_tag	IIDKNEEF_01452
719	42	CDS
			EC_number	1.1.99.3
			inference	ab initio prediction:Prodigal:002006
			inference	similar to AA sequence:UniProtKB:O34215
			locus_tag	IIDKNEEF_01452
			product	Gluconate 2-dehydrogenase cytochrome c subunit
>Feature NODE_919_length_732_cov_2.966412
713	72	gene
			locus_tag	IIDKNEEF_01453
713	72	CDS
			inference	ab initio prediction:Prodigal:002006
			locus_tag	IIDKNEEF_01453
			product	hypothetical protein
>Feature NODE_920_length_732_cov_2.824427
321	431	gene
			locus_tag	IIDKNEEF_01454
321	431	CDS
			inference	ab initio prediction:Prodigal:002006
			locus_tag	IIDKNEEF_01454
			product	hypothetical protein
723	478	gene
			gene	cysZ
			locus_tag	IIDKNEEF_01455
723	478	CDS
			db_xref	COG:COG2981
			gene	cysZ
			inference	ab initio prediction:Prodigal:002006
			inference	similar to AA sequence:UniProtKB:P0A6J3
			locus_tag	IIDKNEEF_01455
			product	Sulfate transporter CysZ
>Feature NODE_921_length_731_cov_4.214067
252	464	gene
			locus_tag	IIDKNEEF_01456
252	464	CDS
			inference	ab initio prediction:Prodigal:002006
			locus_tag	IIDKNEEF_01456
			product	hypothetical protein
>Feature NODE_922_length_731_cov_4.094801
>Feature NODE_923_length_731_cov_3.850153
8	568	gene
			gene	alkJ
			locus_tag	IIDKNEEF_01457
8	568	CDS
			EC_number	1.1.99.-
			gene	alkJ
			inference	ab initio prediction:Prodigal:002006
			inference	similar to AA sequence:UniProtKB:Q00593
			locus_tag	IIDKNEEF_01457
			product	Alcohol dehydrogenase [acceptor]
>Feature NODE_924_length_731_cov_3.339450
77	640	gene
			locus_tag	IIDKNEEF_01458
77	640	CDS
			inference	ab initio prediction:Prodigal:002006
			locus_tag	IIDKNEEF_01458
			product	hypothetical protein
>Feature NODE_925_length_731_cov_3.215596
11	412	gene
			locus_tag	IIDKNEEF_01459
11	412	CDS
			inference	ab initio prediction:Prodigal:002006
			locus_tag	IIDKNEEF_01459
			product	hypothetical protein
>Feature NODE_926_length_730_cov_4.506891
343	660	gene
			locus_tag	IIDKNEEF_01460
343	660	CDS
			inference	ab initio prediction:Prodigal:002006
			locus_tag	IIDKNEEF_01460
			product	hypothetical protein
>Feature NODE_927_length_730_cov_2.774885
482	132	gene
			locus_tag	IIDKNEEF_01461
482	132	CDS
			inference	ab initio prediction:Prodigal:002006
			locus_tag	IIDKNEEF_01461
			product	hypothetical protein
>Feature NODE_928_length_730_cov_2.658499
519	274	gene
			locus_tag	IIDKNEEF_01462
519	274	CDS
			inference	ab initio prediction:Prodigal:002006
			locus_tag	IIDKNEEF_01462
			product	hypothetical protein
>Feature NODE_929_length_730_cov_0.474732
>Feature NODE_930_length_729_cov_3.884969
32	724	gene
			locus_tag	IIDKNEEF_01463
32	724	CDS
			inference	ab initio prediction:Prodigal:002006
			locus_tag	IIDKNEEF_01463
			product	hypothetical protein
>Feature NODE_931_length_729_cov_3.374233
688	296	gene
			locus_tag	IIDKNEEF_01464
688	296	CDS
			inference	ab initio prediction:Prodigal:002006
			locus_tag	IIDKNEEF_01464
			product	hypothetical protein
>Feature NODE_932_length_729_cov_2.874233
16	345	gene
			locus_tag	IIDKNEEF_01465
16	345	CDS
			inference	ab initio prediction:Prodigal:002006
			locus_tag	IIDKNEEF_01465
			product	hypothetical protein
592	383	gene
			locus_tag	IIDKNEEF_01466
592	383	CDS
			inference	ab initio prediction:Prodigal:002006
			locus_tag	IIDKNEEF_01466
			product	hypothetical protein
>Feature NODE_933_length_729_cov_2.588957
316	32	gene
			locus_tag	IIDKNEEF_01467
316	32	CDS
			inference	ab initio prediction:Prodigal:002006
			locus_tag	IIDKNEEF_01467
			product	hypothetical protein
>Feature NODE_934_length_728_cov_3.847926
91	441	gene
			locus_tag	IIDKNEEF_01468
91	441	CDS
			inference	ab initio prediction:Prodigal:002006
			locus_tag	IIDKNEEF_01468
			product	hypothetical protein
500	378	gene
			locus_tag	IIDKNEEF_01469
500	378	CDS
			inference	ab initio prediction:Prodigal:002006
			locus_tag	IIDKNEEF_01469
			product	hypothetical protein
>Feature NODE_935_length_728_cov_3.078341
>Feature NODE_936_length_728_cov_2.497696
106	564	gene
			gene	rimP
			locus_tag	IIDKNEEF_01470
106	564	CDS
			db_xref	COG:COG0779
			gene	rimP
			inference	ab initio prediction:Prodigal:002006
			inference	similar to AA sequence:UniProtKB:P0A8A8
			locus_tag	IIDKNEEF_01470
			product	Ribosome maturation factor RimP
>Feature NODE_937_length_727_cov_4.578462
694	248	gene
			gene	infB_1
			locus_tag	IIDKNEEF_01471
694	248	CDS
			db_xref	COG:COG0532
			gene	infB_1
			inference	ab initio prediction:Prodigal:002006
			inference	similar to AA sequence:UniProtKB:P0A705
			locus_tag	IIDKNEEF_01471
			product	Translation initiation factor IF-2
>Feature NODE_938_length_727_cov_3.566154
431	643	gene
			locus_tag	IIDKNEEF_01472
431	643	CDS
			inference	ab initio prediction:Prodigal:002006
			locus_tag	IIDKNEEF_01472
			product	hypothetical protein
>Feature NODE_939_length_727_cov_3.473846
713	108	gene
			gene	yecS_1
			locus_tag	IIDKNEEF_01473
713	108	CDS
			db_xref	COG:COG0765
			gene	yecS_1
			inference	ab initio prediction:Prodigal:002006
			inference	similar to AA sequence:UniProtKB:P0AFT2
			locus_tag	IIDKNEEF_01473
			product	L-cystine transport system permease protein YecS
>Feature NODE_940_length_726_cov_3.889060
665	195	gene
			gene	rdgC
			locus_tag	IIDKNEEF_01474
665	195	CDS
			db_xref	COG:COG2974
			gene	rdgC
			inference	ab initio prediction:Prodigal:002006
			inference	similar to AA sequence:UniProtKB:Q9HYX7
			locus_tag	IIDKNEEF_01474
			product	Recombination-associated protein RdgC
>Feature NODE_941_length_726_cov_3.482280
16	114	gene
			locus_tag	IIDKNEEF_01475
16	114	CDS
			inference	ab initio prediction:Prodigal:002006
			locus_tag	IIDKNEEF_01475
			product	hypothetical protein
118	669	gene
			gene	puuB_1
			locus_tag	IIDKNEEF_01476
118	669	CDS
			EC_number	1.4.3.-
			gene	puuB_1
			inference	ab initio prediction:Prodigal:002006
			inference	similar to AA sequence:UniProtKB:P37906
			locus_tag	IIDKNEEF_01476
			product	Gamma-glutamylputrescine oxidoreductase
>Feature NODE_942_length_726_cov_3.437596
620	525	gene
			gene	dnaG
			locus_tag	IIDKNEEF_01477
620	525	CDS
			EC_number	2.7.7.-
			db_xref	COG:COG0358
			gene	dnaG
			inference	ab initio prediction:Prodigal:002006
			inference	similar to AA sequence:UniProtKB:Q9I5W0
			locus_tag	IIDKNEEF_01477
			product	DNA primase
>Feature NODE_943_length_726_cov_3.342065
>Feature NODE_944_length_726_cov_2.862866
19	540	gene
			locus_tag	IIDKNEEF_01478
19	540	CDS
			inference	ab initio prediction:Prodigal:002006
			locus_tag	IIDKNEEF_01478
			product	hypothetical protein
>Feature NODE_945_length_726_cov_2.249615
>Feature NODE_946_length_725_cov_2.976852
501	367	gene
			locus_tag	IIDKNEEF_01479
501	367	CDS
			inference	ab initio prediction:Prodigal:002006
			locus_tag	IIDKNEEF_01479
			product	hypothetical protein
690	511	gene
			locus_tag	IIDKNEEF_01480
690	511	CDS
			inference	ab initio prediction:Prodigal:002006
			locus_tag	IIDKNEEF_01480
			product	hypothetical protein
>Feature NODE_947_length_725_cov_2.873457
84	656	gene
			gene	ompA_2
			locus_tag	IIDKNEEF_01481
84	656	CDS
			gene	ompA_2
			inference	ab initio prediction:Prodigal:002006
			inference	protein motif:HAMAP:MF_00842
			locus_tag	IIDKNEEF_01481
			product	Outer membrane protein A
>Feature NODE_948_length_724_cov_3.748068
398	120	gene
			locus_tag	IIDKNEEF_01482
398	120	CDS
			inference	ab initio prediction:Prodigal:002006
			locus_tag	IIDKNEEF_01482
			product	hypothetical protein
599	501	gene
			locus_tag	IIDKNEEF_01483
599	501	CDS
			inference	ab initio prediction:Prodigal:002006
			locus_tag	IIDKNEEF_01483
			product	hypothetical protein
>Feature NODE_949_length_724_cov_2.958269
266	493	gene
			locus_tag	IIDKNEEF_01484
266	493	CDS
			inference	ab initio prediction:Prodigal:002006
			locus_tag	IIDKNEEF_01484
			product	hypothetical protein
>Feature NODE_950_length_724_cov_2.848532
543	115	gene
			gene	rplM
			locus_tag	IIDKNEEF_01485
543	115	CDS
			db_xref	COG:COG0102
			gene	rplM
			inference	ab initio prediction:Prodigal:002006
			inference	similar to AA sequence:UniProtKB:P0AA10
			locus_tag	IIDKNEEF_01485
			product	50S ribosomal protein L13
>Feature NODE_951_length_724_cov_2.717156
35	160	gene
			locus_tag	IIDKNEEF_01486
35	160	CDS
			inference	ab initio prediction:Prodigal:002006
			locus_tag	IIDKNEEF_01486
			product	hypothetical protein
>Feature NODE_952_length_724_cov_2.551777
100	681	gene
			locus_tag	IIDKNEEF_01487
100	681	CDS
			inference	ab initio prediction:Prodigal:002006
			locus_tag	IIDKNEEF_01487
			product	hypothetical protein
>Feature NODE_953_length_724_cov_2.347759
82	336	gene
			locus_tag	IIDKNEEF_01488
82	336	CDS
			inference	ab initio prediction:Prodigal:002006
			locus_tag	IIDKNEEF_01488
			product	hypothetical protein
>Feature NODE_954_length_723_cov_3.386997
37	168	gene
			locus_tag	IIDKNEEF_01489
37	168	CDS
			inference	ab initio prediction:Prodigal:002006
			locus_tag	IIDKNEEF_01489
			product	hypothetical protein
707	465	gene
			gene	rpoD
			locus_tag	IIDKNEEF_01490
707	465	CDS
			db_xref	COG:COG0568
			gene	rpoD
			inference	ab initio prediction:Prodigal:002006
			inference	similar to AA sequence:UniProtKB:P00579
			locus_tag	IIDKNEEF_01490
			product	RNA polymerase sigma factor RpoD
>Feature NODE_955_length_723_cov_3.018576
689	39	gene
			locus_tag	IIDKNEEF_01491
689	39	CDS
			inference	ab initio prediction:Prodigal:002006
			locus_tag	IIDKNEEF_01491
			product	hypothetical protein
>Feature NODE_956_length_723_cov_2.326625
127	717	gene
			locus_tag	IIDKNEEF_01492
127	717	CDS
			inference	ab initio prediction:Prodigal:002006
			locus_tag	IIDKNEEF_01492
			product	hypothetical protein
>Feature NODE_957_length_723_cov_1.967492
260	78	gene
			locus_tag	IIDKNEEF_01493
260	78	CDS
			inference	ab initio prediction:Prodigal:002006
			locus_tag	IIDKNEEF_01493
			product	hypothetical protein
686	333	gene
			locus_tag	IIDKNEEF_01494
686	333	CDS
			inference	ab initio prediction:Prodigal:002006
			locus_tag	IIDKNEEF_01494
			product	hypothetical protein
>Feature NODE_958_length_723_cov_1.874613
284	27	gene
			locus_tag	IIDKNEEF_01495
284	27	CDS
			inference	ab initio prediction:Prodigal:002006
			locus_tag	IIDKNEEF_01495
			product	hypothetical protein
>Feature NODE_959_length_723_cov_0.382353
>Feature NODE_960_length_722_cov_3.551938
27	149	gene
			locus_tag	IIDKNEEF_01496
27	149	CDS
			inference	ab initio prediction:Prodigal:002006
			locus_tag	IIDKNEEF_01496
			product	hypothetical protein
174	581	gene
			locus_tag	IIDKNEEF_01497
174	581	CDS
			inference	ab initio prediction:Prodigal:002006
			locus_tag	IIDKNEEF_01497
			product	hypothetical protein
>Feature NODE_961_length_722_cov_3.462016
121	396	gene
			locus_tag	IIDKNEEF_01498
121	396	CDS
			inference	ab initio prediction:Prodigal:002006
			locus_tag	IIDKNEEF_01498
			product	hypothetical protein
377	577	gene
			locus_tag	IIDKNEEF_01499
377	577	CDS
			inference	ab initio prediction:Prodigal:002006
			locus_tag	IIDKNEEF_01499
			product	hypothetical protein
>Feature NODE_962_length_722_cov_2.824806
175	429	gene
			locus_tag	IIDKNEEF_01500
175	429	CDS
			inference	ab initio prediction:Prodigal:002006
			locus_tag	IIDKNEEF_01500
			product	hypothetical protein
>Feature NODE_963_length_722_cov_2.072868
179	508	gene
			locus_tag	IIDKNEEF_01501
179	508	CDS
			inference	ab initio prediction:Prodigal:002006
			locus_tag	IIDKNEEF_01501
			product	hypothetical protein
>Feature NODE_964_length_721_cov_4.327640
69	710	gene
			gene	fni
			locus_tag	IIDKNEEF_01502
69	710	CDS
			EC_number	5.3.3.2
			gene	fni
			inference	ab initio prediction:Prodigal:002006
			inference	protein motif:HAMAP:MF_00354
			locus_tag	IIDKNEEF_01502
			product	Isopentenyl-diphosphate delta-isomerase
>Feature NODE_965_length_721_cov_4.141304
1	672	gene
			gene	dmlR_2
			locus_tag	IIDKNEEF_01503
1	672	CDS
			gene	dmlR_2
			inference	ab initio prediction:Prodigal:002006
			inference	similar to AA sequence:UniProtKB:P76250
			locus_tag	IIDKNEEF_01503
			product	HTH-type transcriptional regulator DmlR
>Feature NODE_966_length_721_cov_2.909938
20	145	gene
			locus_tag	IIDKNEEF_01504
20	145	CDS
			inference	ab initio prediction:Prodigal:002006
			locus_tag	IIDKNEEF_01504
			product	hypothetical protein
152	250	gene
			locus_tag	IIDKNEEF_01505
152	250	CDS
			inference	ab initio prediction:Prodigal:002006
			locus_tag	IIDKNEEF_01505
			product	hypothetical protein
>Feature NODE_967_length_721_cov_1.582298
67	459	gene
			locus_tag	IIDKNEEF_01506
67	459	CDS
			inference	ab initio prediction:Prodigal:002006
			locus_tag	IIDKNEEF_01506
			product	hypothetical protein
>Feature NODE_968_length_720_cov_4.774495
619	173	gene
			gene	speD_1
			locus_tag	IIDKNEEF_01507
619	173	CDS
			EC_number	4.1.1.50
			db_xref	COG:COG1586
			gene	speD_1
			inference	ab initio prediction:Prodigal:002006
			inference	similar to AA sequence:UniProtKB:P0A7F6
			locus_tag	IIDKNEEF_01507
			product	S-adenosylmethionine decarboxylase proenzyme
>Feature NODE_969_length_720_cov_3.813375
60	680	gene
			gene	rfnT
			locus_tag	IIDKNEEF_01508
60	680	CDS
			gene	rfnT
			inference	ab initio prediction:Prodigal:002006
			inference	similar to AA sequence:UniProtKB:A6X7E7
			locus_tag	IIDKNEEF_01508
			product	Riboflavin transporter RfnT
>Feature NODE_970_length_720_cov_0.632970
>Feature NODE_971_length_719_cov_2.922118
704	279	gene
			gene	livH
			locus_tag	IIDKNEEF_01509
704	279	CDS
			db_xref	COG:COG0559
			gene	livH
			inference	ab initio prediction:Prodigal:002006
			inference	similar to AA sequence:UniProtKB:P0AEX7
			locus_tag	IIDKNEEF_01509
			product	High-affinity branched-chain amino acid transport system permease protein LivH
>Feature NODE_972_length_719_cov_1.017134
>Feature NODE_973_length_718_cov_5.026521
>Feature NODE_974_length_718_cov_3.772231
1	450	gene
			locus_tag	IIDKNEEF_01510
1	450	CDS
			inference	ab initio prediction:Prodigal:002006
			locus_tag	IIDKNEEF_01510
			product	hypothetical protein
>Feature NODE_975_length_718_cov_3.383775
47	700	gene
			locus_tag	IIDKNEEF_01511
47	700	CDS
			inference	ab initio prediction:Prodigal:002006
			locus_tag	IIDKNEEF_01511
			product	hypothetical protein
>Feature NODE_976_length_718_cov_3.146646
525	223	gene
			locus_tag	IIDKNEEF_01512
525	223	CDS
			inference	ab initio prediction:Prodigal:002006
			locus_tag	IIDKNEEF_01512
			product	hypothetical protein
>Feature NODE_977_length_718_cov_2.786271
515	75	gene
			locus_tag	IIDKNEEF_01513
515	75	CDS
			inference	ab initio prediction:Prodigal:002006
			locus_tag	IIDKNEEF_01513
			product	hypothetical protein
686	555	gene
			locus_tag	IIDKNEEF_01514
686	555	CDS
			inference	ab initio prediction:Prodigal:002006
			locus_tag	IIDKNEEF_01514
			product	hypothetical protein
>Feature NODE_978_length_718_cov_2.681747
208	11	gene
			locus_tag	IIDKNEEF_01515
208	11	CDS
			inference	ab initio prediction:Prodigal:002006
			locus_tag	IIDKNEEF_01515
			product	hypothetical protein
319	212	gene
			locus_tag	IIDKNEEF_01516
319	212	CDS
			inference	ab initio prediction:Prodigal:002006
			locus_tag	IIDKNEEF_01516
			product	hypothetical protein
493	350	gene
			locus_tag	IIDKNEEF_01517
493	350	CDS
			inference	ab initio prediction:Prodigal:002006
			locus_tag	IIDKNEEF_01517
			product	hypothetical protein
700	494	gene
			locus_tag	IIDKNEEF_01518
700	494	CDS
			inference	ab initio prediction:Prodigal:002006
			locus_tag	IIDKNEEF_01518
			product	hypothetical protein
>Feature NODE_979_length_718_cov_2.659906
15	536	gene
			locus_tag	IIDKNEEF_01519
15	536	CDS
			inference	ab initio prediction:Prodigal:002006
			locus_tag	IIDKNEEF_01519
			product	hypothetical protein
>Feature NODE_980_length_718_cov_2.176287
9	98	gene
			locus_tag	IIDKNEEF_01520
9	98	CDS
			inference	ab initio prediction:Prodigal:002006
			locus_tag	IIDKNEEF_01520
			product	hypothetical protein
643	227	gene
			locus_tag	IIDKNEEF_01521
643	227	CDS
			inference	ab initio prediction:Prodigal:002006
			locus_tag	IIDKNEEF_01521
			product	hypothetical protein
>Feature NODE_981_length_717_cov_4.259375
54	452	gene
			locus_tag	IIDKNEEF_01522
54	452	CDS
			inference	ab initio prediction:Prodigal:002006
			locus_tag	IIDKNEEF_01522
			product	hypothetical protein
693	469	gene
			gene	mutM
			locus_tag	IIDKNEEF_01523
693	469	CDS
			EC_number	3.2.2.23
			db_xref	COG:COG0266
			gene	mutM
			inference	ab initio prediction:Prodigal:002006
			inference	similar to AA sequence:UniProtKB:P05523
			locus_tag	IIDKNEEF_01523
			product	Formamidopyrimidine-DNA glycosylase
>Feature NODE_982_length_717_cov_3.390625
1	585	gene
			locus_tag	IIDKNEEF_01524
1	585	CDS
			inference	ab initio prediction:Prodigal:002006
			locus_tag	IIDKNEEF_01524
			product	hypothetical protein
>Feature NODE_983_length_717_cov_3.240625
131	346	gene
			locus_tag	IIDKNEEF_01525
131	346	CDS
			inference	ab initio prediction:Prodigal:002006
			locus_tag	IIDKNEEF_01525
			product	hypothetical protein
712	386	gene
			locus_tag	IIDKNEEF_01526
712	386	CDS
			inference	ab initio prediction:Prodigal:002006
			locus_tag	IIDKNEEF_01526
			product	hypothetical protein
>Feature NODE_984_length_717_cov_2.946875
280	179	gene
			locus_tag	IIDKNEEF_01527
280	179	CDS
			inference	ab initio prediction:Prodigal:002006
			locus_tag	IIDKNEEF_01527
			product	hypothetical protein
>Feature NODE_985_length_717_cov_2.653125
153	248	gene
			locus_tag	IIDKNEEF_01528
153	248	CDS
			inference	ab initio prediction:Prodigal:002006
			locus_tag	IIDKNEEF_01528
			product	hypothetical protein
604	503	gene
			locus_tag	IIDKNEEF_01529
604	503	CDS
			inference	ab initio prediction:Prodigal:002006
			locus_tag	IIDKNEEF_01529
			product	hypothetical protein
>Feature NODE_986_length_717_cov_2.175000
43	294	gene
			locus_tag	IIDKNEEF_01530
43	294	CDS
			inference	ab initio prediction:Prodigal:002006
			locus_tag	IIDKNEEF_01530
			product	hypothetical protein
665	252	gene
			gene	fecI_4
			locus_tag	IIDKNEEF_01531
665	252	CDS
			db_xref	COG:COG1595
			gene	fecI_4
			inference	ab initio prediction:Prodigal:002006
			inference	similar to AA sequence:UniProtKB:P23484
			locus_tag	IIDKNEEF_01531
			product	putative RNA polymerase sigma factor FecI
>Feature NODE_987_length_717_cov_0.542188
>Feature NODE_988_length_716_cov_3.652582
573	316	gene
			gene	ccmH
			locus_tag	IIDKNEEF_01532
573	316	CDS
			db_xref	COG:COG3088
			gene	ccmH
			inference	ab initio prediction:Prodigal:002006
			inference	similar to AA sequence:UniProtKB:Q9I3N0
			locus_tag	IIDKNEEF_01532
			product	Cytochrome c-type biogenesis protein CcmH
>Feature NODE_989_length_716_cov_3.331768
400	239	gene
			locus_tag	IIDKNEEF_01533
400	239	CDS
			inference	ab initio prediction:Prodigal:002006
			locus_tag	IIDKNEEF_01533
			product	hypothetical protein
691	500	gene
			locus_tag	IIDKNEEF_01534
691	500	CDS
			inference	ab initio prediction:Prodigal:002006
			locus_tag	IIDKNEEF_01534
			product	hypothetical protein
>Feature NODE_990_length_716_cov_2.513302
41	367	gene
			locus_tag	IIDKNEEF_01535
41	367	CDS
			inference	ab initio prediction:Prodigal:002006
			locus_tag	IIDKNEEF_01535
			product	hypothetical protein
>Feature NODE_991_length_715_cov_3.429467
417	274	gene
			locus_tag	IIDKNEEF_01536
417	274	CDS
			inference	ab initio prediction:Prodigal:002006
			locus_tag	IIDKNEEF_01536
			product	hypothetical protein
>Feature NODE_992_length_715_cov_2.252351
656	219	gene
			gene	hisA
			locus_tag	IIDKNEEF_01537
656	219	CDS
			EC_number	5.3.1.16
			db_xref	COG:COG0106
			gene	hisA
			inference	ab initio prediction:Prodigal:002006
			inference	similar to AA sequence:UniProtKB:A1R562
			locus_tag	IIDKNEEF_01537
			product	1-(5-phosphoribosyl)-5-[(5-phosphoribosylamino)methylideneamino] imidazole-4-carboxamide isomerase
>Feature NODE_993_length_714_cov_3.712716
21	542	gene
			locus_tag	IIDKNEEF_01538
21	542	CDS
			inference	ab initio prediction:Prodigal:002006
			locus_tag	IIDKNEEF_01538
			product	hypothetical protein
>Feature NODE_994_length_714_cov_3.172684
398	502	gene
			locus_tag	IIDKNEEF_01539
398	502	CDS
			inference	ab initio prediction:Prodigal:002006
			locus_tag	IIDKNEEF_01539
			product	hypothetical protein
>Feature NODE_995_length_714_cov_3.072214
367	155	gene
			locus_tag	IIDKNEEF_01540
367	155	CDS
			inference	ab initio prediction:Prodigal:002006
			locus_tag	IIDKNEEF_01540
			product	hypothetical protein
604	395	gene
			locus_tag	IIDKNEEF_01541
604	395	CDS
			inference	ab initio prediction:Prodigal:002006
			locus_tag	IIDKNEEF_01541
			product	hypothetical protein
>Feature NODE_996_length_713_cov_4.770440
707	222	gene
			locus_tag	IIDKNEEF_01542
707	222	CDS
			inference	ab initio prediction:Prodigal:002006
			locus_tag	IIDKNEEF_01542
			product	hypothetical protein
>Feature NODE_997_length_713_cov_4.210692
552	214	gene
			locus_tag	IIDKNEEF_01543
552	214	CDS
			inference	ab initio prediction:Prodigal:002006
			locus_tag	IIDKNEEF_01543
			product	hypothetical protein
>Feature NODE_998_length_713_cov_3.845912
577	395	gene
			locus_tag	IIDKNEEF_01544
577	395	CDS
			inference	ab initio prediction:Prodigal:002006
			locus_tag	IIDKNEEF_01544
			product	hypothetical protein
>Feature NODE_999_length_713_cov_2.218553
678	268	gene
			locus_tag	IIDKNEEF_01545
678	268	CDS
			inference	ab initio prediction:Prodigal:002006
			locus_tag	IIDKNEEF_01545
			product	hypothetical protein
>Feature NODE_1000_length_712_cov_4.119685
9	236	gene
			locus_tag	IIDKNEEF_01546
9	236	CDS
			inference	ab initio prediction:Prodigal:002006
			locus_tag	IIDKNEEF_01546
			product	hypothetical protein
303	545	gene
			locus_tag	IIDKNEEF_01547
303	545	CDS
			inference	ab initio prediction:Prodigal:002006
			locus_tag	IIDKNEEF_01547
			product	hypothetical protein
>Feature NODE_1001_length_712_cov_3.365354
45	617	gene
			locus_tag	IIDKNEEF_01548
45	617	CDS
			inference	ab initio prediction:Prodigal:002006
			locus_tag	IIDKNEEF_01548
			product	hypothetical protein
>Feature NODE_1002_length_712_cov_2.861417
552	85	gene
			gene	accB_1
			locus_tag	IIDKNEEF_01549
552	85	CDS
			db_xref	COG:COG0511
			gene	accB_1
			inference	ab initio prediction:Prodigal:002006
			inference	similar to AA sequence:UniProtKB:P0ABD8
			locus_tag	IIDKNEEF_01549
			product	Biotin carboxyl carrier protein of acetyl-CoA carboxylase
>Feature NODE_1003_length_712_cov_2.478740
41	358	gene
			locus_tag	IIDKNEEF_01550
41	358	CDS
			inference	ab initio prediction:Prodigal:002006
			locus_tag	IIDKNEEF_01550
			product	hypothetical protein
458	595	gene
			locus_tag	IIDKNEEF_01551
458	595	CDS
			inference	ab initio prediction:Prodigal:002006
			locus_tag	IIDKNEEF_01551
			product	hypothetical protein
>Feature NODE_1004_length_710_cov_4.146919
>Feature NODE_1005_length_710_cov_3.466035
159	58	gene
			locus_tag	IIDKNEEF_01552
159	58	CDS
			inference	ab initio prediction:Prodigal:002006
			locus_tag	IIDKNEEF_01552
			product	hypothetical protein
591	166	gene
			locus_tag	IIDKNEEF_01553
591	166	CDS
			inference	ab initio prediction:Prodigal:002006
			locus_tag	IIDKNEEF_01553
			product	hypothetical protein
>Feature NODE_1006_length_710_cov_2.988942
35	154	gene
			locus_tag	IIDKNEEF_01554
35	154	CDS
			inference	ab initio prediction:Prodigal:002006
			locus_tag	IIDKNEEF_01554
			product	hypothetical protein
344	604	gene
			locus_tag	IIDKNEEF_01555
344	604	CDS
			inference	ab initio prediction:Prodigal:002006
			locus_tag	IIDKNEEF_01555
			product	hypothetical protein
>Feature NODE_1007_length_710_cov_2.868878
641	129	gene
			gene	rkpK
			locus_tag	IIDKNEEF_01556
641	129	CDS
			EC_number	1.1.1.22
			db_xref	COG:COG1004
			gene	rkpK
			inference	ab initio prediction:Prodigal:002006
			inference	similar to AA sequence:UniProtKB:O54068
			locus_tag	IIDKNEEF_01556
			product	UDP-glucose 6-dehydrogenase
>Feature NODE_1008_length_710_cov_2.815166
517	236	gene
			locus_tag	IIDKNEEF_01557
517	236	CDS
			inference	ab initio prediction:Prodigal:002006
			locus_tag	IIDKNEEF_01557
			product	hypothetical protein
>Feature NODE_1009_length_710_cov_2.519747
>Feature NODE_1010_length_709_cov_3.044304
121	339	gene
			locus_tag	IIDKNEEF_01558
121	339	CDS
			inference	ab initio prediction:Prodigal:002006
			locus_tag	IIDKNEEF_01558
			product	hypothetical protein
382	525	gene
			locus_tag	IIDKNEEF_01559
382	525	CDS
			inference	ab initio prediction:Prodigal:002006
			locus_tag	IIDKNEEF_01559
			product	hypothetical protein
>Feature NODE_1011_length_709_cov_2.922468
7	201	gene
			locus_tag	IIDKNEEF_01560
7	201	CDS
			inference	ab initio prediction:Prodigal:002006
			locus_tag	IIDKNEEF_01560
			product	hypothetical protein
214	660	gene
			locus_tag	IIDKNEEF_01561
214	660	CDS
			inference	ab initio prediction:Prodigal:002006
			locus_tag	IIDKNEEF_01561
			product	hypothetical protein
>Feature NODE_1012_length_708_cov_4.641838
32	427	gene
			locus_tag	IIDKNEEF_01562
32	427	CDS
			inference	ab initio prediction:Prodigal:002006
			locus_tag	IIDKNEEF_01562
			product	hypothetical protein
662	432	gene
			locus_tag	IIDKNEEF_01563
662	432	CDS
			inference	ab initio prediction:Prodigal:002006
			locus_tag	IIDKNEEF_01563
			product	hypothetical protein
>Feature NODE_1013_length_708_cov_4.386688
27	218	gene
			gene	frc_2
			locus_tag	IIDKNEEF_01564
27	218	CDS
			EC_number	2.8.3.16
			gene	frc_2
			inference	ab initio prediction:Prodigal:002006
			inference	protein motif:HAMAP:MF_00742
			locus_tag	IIDKNEEF_01564
			product	Formyl-CoA:oxalate CoA-transferase
593	291	gene
			locus_tag	IIDKNEEF_01565
593	291	CDS
			inference	ab initio prediction:Prodigal:002006
			locus_tag	IIDKNEEF_01565
			product	hypothetical protein
>Feature NODE_1014_length_708_cov_3.150555
708	490	gene
			locus_tag	IIDKNEEF_01566
708	490	CDS
			inference	ab initio prediction:Prodigal:002006
			locus_tag	IIDKNEEF_01566
			product	hypothetical protein
>Feature NODE_1015_length_708_cov_2.925515
244	396	gene
			locus_tag	IIDKNEEF_01567
244	396	CDS
			inference	ab initio prediction:Prodigal:002006
			locus_tag	IIDKNEEF_01567
			product	hypothetical protein
390	629	gene
			locus_tag	IIDKNEEF_01568
390	629	CDS
			inference	ab initio prediction:Prodigal:002006
			locus_tag	IIDKNEEF_01568
			product	hypothetical protein
>Feature NODE_1016_length_708_cov_2.247227
9	359	gene
			gene	qorA_2
			locus_tag	IIDKNEEF_01569
9	359	CDS
			EC_number	1.6.5.5
			db_xref	COG:COG0604
			gene	qorA_2
			inference	ab initio prediction:Prodigal:002006
			inference	similar to AA sequence:UniProtKB:P28304
			locus_tag	IIDKNEEF_01569
			product	Quinone oxidoreductase 1
597	352	gene
			locus_tag	IIDKNEEF_01570
597	352	CDS
			inference	ab initio prediction:Prodigal:002006
			locus_tag	IIDKNEEF_01570
			product	hypothetical protein
>Feature NODE_1017_length_708_cov_2.242472
688	44	gene
			gene	coaBC
			locus_tag	IIDKNEEF_01571
688	44	CDS
			db_xref	COG:COG0452
			gene	coaBC
			inference	ab initio prediction:Prodigal:002006
			inference	similar to AA sequence:UniProtKB:P0ABQ0
			locus_tag	IIDKNEEF_01571
			product	Coenzyme A biosynthesis bifunctional protein CoaBC
>Feature NODE_1018_length_707_cov_4.231746
557	285	gene
			gene	exsA
			locus_tag	IIDKNEEF_01572
557	285	CDS
			db_xref	COG:COG2207
			gene	exsA
			inference	ab initio prediction:Prodigal:002006
			inference	similar to AA sequence:UniProtKB:P26993
			locus_tag	IIDKNEEF_01572
			product	Exoenzyme S synthesis regulatory protein ExsA
>Feature NODE_1019_length_707_cov_3.738095
596	324	gene
			locus_tag	IIDKNEEF_01573
596	324	CDS
			inference	ab initio prediction:Prodigal:002006
			locus_tag	IIDKNEEF_01573
			product	hypothetical protein
>Feature NODE_1020_length_707_cov_3.725397
>Feature NODE_1021_length_707_cov_3.471429
>Feature NODE_1022_length_707_cov_3.373016
686	258	gene
			gene	dctP_2
			locus_tag	IIDKNEEF_01574
686	258	CDS
			db_xref	COG:COG1638
			gene	dctP_2
			inference	ab initio prediction:Prodigal:002006
			inference	similar to AA sequence:UniProtKB:Q9HU18
			locus_tag	IIDKNEEF_01574
			product	C4-dicarboxylate-binding periplasmic protein DctP
>Feature NODE_1023_length_707_cov_2.914286
17	136	gene
			locus_tag	IIDKNEEF_01575
17	136	CDS
			inference	ab initio prediction:Prodigal:002006
			locus_tag	IIDKNEEF_01575
			product	hypothetical protein
664	236	gene
			gene	sseB
			locus_tag	IIDKNEEF_01576
664	236	CDS
			EC_number	2.8.1.1
			db_xref	COG:COG2897
			gene	sseB
			inference	ab initio prediction:Prodigal:002006
			inference	similar to AA sequence:UniProtKB:P9WHF5
			locus_tag	IIDKNEEF_01576
			product	Putative thiosulfate sulfurtransferase SseB
>Feature NODE_1024_length_707_cov_2.784127
2	235	gene
			locus_tag	IIDKNEEF_01577
2	235	CDS
			inference	ab initio prediction:Prodigal:002006
			locus_tag	IIDKNEEF_01577
			product	hypothetical protein
444	274	gene
			locus_tag	IIDKNEEF_01578
444	274	CDS
			inference	ab initio prediction:Prodigal:002006
			locus_tag	IIDKNEEF_01578
			product	hypothetical protein
649	539	gene
			locus_tag	IIDKNEEF_01579
649	539	CDS
			inference	ab initio prediction:Prodigal:002006
			locus_tag	IIDKNEEF_01579
			product	hypothetical protein
>Feature NODE_1025_length_707_cov_0.574603
>Feature NODE_1026_length_706_cov_4.443561
63	173	gene
			locus_tag	IIDKNEEF_01580
63	173	CDS
			inference	ab initio prediction:Prodigal:002006
			locus_tag	IIDKNEEF_01580
			product	hypothetical protein
684	175	gene
			locus_tag	IIDKNEEF_01581
684	175	CDS
			inference	ab initio prediction:Prodigal:002006
			inference	similar to AA sequence:UniProtKB:P31064
			locus_tag	IIDKNEEF_01581
			note	UPF0394 inner membrane protein YedE
			product	hypothetical protein
>Feature NODE_1027_length_706_cov_3.201908
200	304	gene
			locus_tag	IIDKNEEF_01582
200	304	CDS
			inference	ab initio prediction:Prodigal:002006
			locus_tag	IIDKNEEF_01582
			product	hypothetical protein
326	703	gene
			locus_tag	IIDKNEEF_01583
326	703	CDS
			inference	ab initio prediction:Prodigal:002006
			locus_tag	IIDKNEEF_01583
			product	hypothetical protein
>Feature NODE_1028_length_706_cov_1.774245
>Feature NODE_1029_length_705_cov_4.726115
89	190	gene
			locus_tag	IIDKNEEF_01584
89	190	CDS
			inference	ab initio prediction:Prodigal:002006
			locus_tag	IIDKNEEF_01584
			product	hypothetical protein
302	523	gene
			locus_tag	IIDKNEEF_01585
302	523	CDS
			inference	ab initio prediction:Prodigal:002006
			locus_tag	IIDKNEEF_01585
			product	hypothetical protein
>Feature NODE_1030_length_705_cov_4.041401
111	530	gene
			locus_tag	IIDKNEEF_01586
111	530	CDS
			inference	ab initio prediction:Prodigal:002006
			locus_tag	IIDKNEEF_01586
			product	hypothetical protein
>Feature NODE_1031_length_705_cov_3.848726
46	534	gene
			locus_tag	IIDKNEEF_01587
46	534	CDS
			inference	ab initio prediction:Prodigal:002006
			locus_tag	IIDKNEEF_01587
			product	hypothetical protein
>Feature NODE_1032_length_705_cov_3.691083
71	604	gene
			gene	mqo
			locus_tag	IIDKNEEF_01588
71	604	CDS
			EC_number	1.1.5.4
			db_xref	COG:COG0579
			gene	mqo
			inference	ab initio prediction:Prodigal:002006
			inference	similar to AA sequence:UniProtKB:P33940
			locus_tag	IIDKNEEF_01588
			product	Malate:quinone oxidoreductase
>Feature NODE_1033_length_705_cov_3.651274
673	191	gene
			gene	dusA
			locus_tag	IIDKNEEF_01589
673	191	CDS
			EC_number	1.3.1.-
			db_xref	COG:COG0042
			gene	dusA
			inference	ab initio prediction:Prodigal:002006
			inference	similar to AA sequence:UniProtKB:P32695
			locus_tag	IIDKNEEF_01589
			product	tRNA-dihydrouridine(20/20a) synthase
>Feature NODE_1034_length_705_cov_3.420382
683	159	gene
			gene	glcC
			locus_tag	IIDKNEEF_01590
683	159	CDS
			db_xref	COG:COG2186
			gene	glcC
			inference	ab initio prediction:Prodigal:002006
			inference	similar to AA sequence:UniProtKB:P0ACL5
			locus_tag	IIDKNEEF_01590
			product	Glc operon transcriptional activator
>Feature NODE_1035_length_705_cov_2.783439
68	649	gene
			gene	tcdA
			locus_tag	IIDKNEEF_01591
68	649	CDS
			EC_number	6.1.-.-
			db_xref	COG:COG1179
			gene	tcdA
			inference	ab initio prediction:Prodigal:002006
			inference	similar to AA sequence:UniProtKB:Q46927
			locus_tag	IIDKNEEF_01591
			product	tRNA threonylcarbamoyladenosine dehydratase
>Feature NODE_1036_length_704_cov_4.039872
107	361	gene
			locus_tag	IIDKNEEF_01592
107	361	CDS
			inference	ab initio prediction:Prodigal:002006
			locus_tag	IIDKNEEF_01592
			product	hypothetical protein
389	604	gene
			locus_tag	IIDKNEEF_01593
389	604	CDS
			inference	ab initio prediction:Prodigal:002006
			locus_tag	IIDKNEEF_01593
			product	hypothetical protein
>Feature NODE_1037_length_704_cov_3.872408
78	383	gene
			locus_tag	IIDKNEEF_01594
78	383	CDS
			inference	ab initio prediction:Prodigal:002006
			locus_tag	IIDKNEEF_01594
			product	hypothetical protein
>Feature NODE_1038_length_704_cov_3.524721
555	118	gene
			locus_tag	IIDKNEEF_01595
555	118	CDS
			inference	ab initio prediction:Prodigal:002006
			locus_tag	IIDKNEEF_01595
			product	hypothetical protein
>Feature NODE_1039_length_704_cov_3.413078
>Feature NODE_1040_length_704_cov_2.885167
184	345	gene
			locus_tag	IIDKNEEF_01596
184	345	CDS
			inference	ab initio prediction:Prodigal:002006
			locus_tag	IIDKNEEF_01596
			product	hypothetical protein
493	687	gene
			locus_tag	IIDKNEEF_01597
493	687	CDS
			inference	ab initio prediction:Prodigal:002006
			locus_tag	IIDKNEEF_01597
			product	hypothetical protein
>Feature NODE_1041_length_703_cov_2.854633
640	62	gene
			locus_tag	IIDKNEEF_01598
640	62	CDS
			inference	ab initio prediction:Prodigal:002006
			locus_tag	IIDKNEEF_01598
			product	hypothetical protein
>Feature NODE_1042_length_703_cov_2.431310
26	211	gene
			locus_tag	IIDKNEEF_01599
26	211	CDS
			inference	ab initio prediction:Prodigal:002006
			locus_tag	IIDKNEEF_01599
			product	hypothetical protein
>Feature NODE_1043_length_703_cov_2.151757
8	688	gene
			locus_tag	IIDKNEEF_01600
8	688	CDS
			inference	ab initio prediction:Prodigal:002006
			locus_tag	IIDKNEEF_01600
			product	hypothetical protein
>Feature NODE_1044_length_703_cov_0.905751
>Feature NODE_1045_length_702_cov_3.833600
105	281	gene
			locus_tag	IIDKNEEF_01601
105	281	CDS
			inference	ab initio prediction:Prodigal:002006
			locus_tag	IIDKNEEF_01601
			product	hypothetical protein
675	307	gene
			gene	ftsY
			locus_tag	IIDKNEEF_01602
675	307	CDS
			db_xref	COG:COG0552
			gene	ftsY
			inference	ab initio prediction:Prodigal:002006
			inference	similar to AA sequence:UniProtKB:P10121
			locus_tag	IIDKNEEF_01602
			product	Signal recognition particle receptor FtsY
>Feature NODE_1046_length_702_cov_3.009600
91	219	gene
			locus_tag	IIDKNEEF_01603
91	219	CDS
			inference	ab initio prediction:Prodigal:002006
			locus_tag	IIDKNEEF_01603
			product	hypothetical protein
611	348	gene
			gene	ispG_1
			locus_tag	IIDKNEEF_01604
611	348	CDS
			EC_number	1.17.7.3
			db_xref	COG:COG0821
			gene	ispG_1
			inference	ab initio prediction:Prodigal:002006
			inference	similar to AA sequence:UniProtKB:P62620
			locus_tag	IIDKNEEF_01604
			product	4-hydroxy-3-methylbut-2-en-1-yl diphosphate synthase (flavodoxin)
>Feature NODE_1047_length_702_cov_2.611200
635	498	gene
			locus_tag	IIDKNEEF_01605
635	498	CDS
			inference	ab initio prediction:Prodigal:002006
			locus_tag	IIDKNEEF_01605
			product	hypothetical protein
>Feature NODE_1048_length_701_cov_3.471154
>Feature NODE_1049_length_700_cov_3.154093
668	45	gene
			locus_tag	IIDKNEEF_01606
668	45	CDS
			inference	ab initio prediction:Prodigal:002006
			locus_tag	IIDKNEEF_01606
			product	hypothetical protein
>Feature NODE_1050_length_700_cov_2.457464
195	49	gene
			locus_tag	IIDKNEEF_01607
195	49	CDS
			inference	ab initio prediction:Prodigal:002006
			locus_tag	IIDKNEEF_01607
			product	hypothetical protein
538	212	gene
			locus_tag	IIDKNEEF_01608
538	212	CDS
			inference	ab initio prediction:Prodigal:002006
			locus_tag	IIDKNEEF_01608
			product	hypothetical protein
687	538	gene
			locus_tag	IIDKNEEF_01609
687	538	CDS
			inference	ab initio prediction:Prodigal:002006
			locus_tag	IIDKNEEF_01609
			product	hypothetical protein
>Feature NODE_1051_length_700_cov_1.426966
654	49	gene
			locus_tag	IIDKNEEF_01610
654	49	CDS
			EC_number	1.6.5.2
			db_xref	COG:COG0655
			inference	ab initio prediction:Prodigal:002006
			inference	similar to AA sequence:UniProtKB:Q9I509
			locus_tag	IIDKNEEF_01610
			product	NAD(P)H dehydrogenase (quinone)
>Feature NODE_1052_length_700_cov_0.820225
>Feature NODE_1053_length_700_cov_0.796148
90	320	gene
			locus_tag	IIDKNEEF_01611
90	320	CDS
			inference	ab initio prediction:Prodigal:002006
			locus_tag	IIDKNEEF_01611
			product	hypothetical protein
277	525	gene
			locus_tag	IIDKNEEF_01612
277	525	CDS
			inference	ab initio prediction:Prodigal:002006
			locus_tag	IIDKNEEF_01612
			product	hypothetical protein
>Feature NODE_1054_length_699_cov_3.358521
3	365	gene
			locus_tag	IIDKNEEF_01613
3	365	CDS
			inference	ab initio prediction:Prodigal:002006
			locus_tag	IIDKNEEF_01613
			product	hypothetical protein
>Feature NODE_1055_length_699_cov_3.062701
1	348	gene
			locus_tag	IIDKNEEF_01614
1	348	CDS
			inference	ab initio prediction:Prodigal:002006
			locus_tag	IIDKNEEF_01614
			product	hypothetical protein
348	626	gene
			locus_tag	IIDKNEEF_01615
348	626	CDS
			inference	ab initio prediction:Prodigal:002006
			locus_tag	IIDKNEEF_01615
			product	hypothetical protein
>Feature NODE_1056_length_699_cov_2.861736
694	188	gene
			locus_tag	IIDKNEEF_01616
694	188	CDS
			inference	ab initio prediction:Prodigal:002006
			locus_tag	IIDKNEEF_01616
			product	hypothetical protein
>Feature NODE_1057_length_699_cov_2.737942
18	422	gene
			locus_tag	IIDKNEEF_01617
18	422	CDS
			inference	ab initio prediction:Prodigal:002006
			locus_tag	IIDKNEEF_01617
			product	hypothetical protein
>Feature NODE_1058_length_699_cov_2.395498
591	241	gene
			gene	tolQ
			locus_tag	IIDKNEEF_01618
591	241	CDS
			db_xref	COG:COG0811
			gene	tolQ
			inference	ab initio prediction:Prodigal:002006
			inference	similar to AA sequence:UniProtKB:P0ABU9
			locus_tag	IIDKNEEF_01618
			product	Tol-Pal system protein TolQ
>Feature NODE_1059_length_699_cov_2.143087
184	630	gene
			gene	lrpC
			locus_tag	IIDKNEEF_01619
184	630	CDS
			db_xref	COG:COG1522
			gene	lrpC
			inference	ab initio prediction:Prodigal:002006
			inference	similar to AA sequence:UniProtKB:P96582
			locus_tag	IIDKNEEF_01619
			product	HTH-type transcriptional regulator LrpC
>Feature NODE_1060_length_699_cov_0.934084
>Feature NODE_1061_length_698_cov_3.911433
64	690	gene
			gene	ydcV_3
			locus_tag	IIDKNEEF_01620
64	690	CDS
			gene	ydcV_3
			inference	ab initio prediction:Prodigal:002006
			inference	similar to AA sequence:UniProtKB:P0AFR9
			locus_tag	IIDKNEEF_01620
			product	Inner membrane ABC transporter permease protein YdcV
>Feature NODE_1062_length_698_cov_3.320451
256	561	gene
			locus_tag	IIDKNEEF_01621
256	561	CDS
			inference	ab initio prediction:Prodigal:002006
			locus_tag	IIDKNEEF_01621
			product	hypothetical protein
>Feature NODE_1063_length_698_cov_3.086957
693	118	gene
			locus_tag	IIDKNEEF_01622
693	118	CDS
			inference	ab initio prediction:Prodigal:002006
			locus_tag	IIDKNEEF_01622
			product	hypothetical protein
>Feature NODE_1064_length_698_cov_3.086957
368	469	gene
			locus_tag	IIDKNEEF_01623
368	469	CDS
			inference	ab initio prediction:Prodigal:002006
			locus_tag	IIDKNEEF_01623
			product	hypothetical protein
>Feature NODE_1065_length_697_cov_3.911290
204	500	gene
			locus_tag	IIDKNEEF_01624
204	500	CDS
			inference	ab initio prediction:Prodigal:002006
			locus_tag	IIDKNEEF_01624
			product	hypothetical protein
>Feature NODE_1066_length_697_cov_3.879032
271	41	gene
			locus_tag	IIDKNEEF_01625
271	41	CDS
			inference	ab initio prediction:Prodigal:002006
			locus_tag	IIDKNEEF_01625
			product	hypothetical protein
>Feature NODE_1067_length_697_cov_3.119355
>Feature NODE_1068_length_697_cov_2.101613
98	562	gene
			locus_tag	IIDKNEEF_01626
98	562	CDS
			inference	ab initio prediction:Prodigal:002006
			locus_tag	IIDKNEEF_01626
			product	hypothetical protein
687	505	gene
			locus_tag	IIDKNEEF_01627
687	505	CDS
			inference	ab initio prediction:Prodigal:002006
			locus_tag	IIDKNEEF_01627
			product	hypothetical protein
>Feature NODE_1069_length_696_cov_3.673667
139	570	gene
			locus_tag	IIDKNEEF_01628
139	570	CDS
			inference	ab initio prediction:Prodigal:002006
			locus_tag	IIDKNEEF_01628
			product	hypothetical protein
>Feature NODE_1070_length_696_cov_3.142165
22	495	gene
			locus_tag	IIDKNEEF_01629
22	495	CDS
			inference	ab initio prediction:Prodigal:002006
			locus_tag	IIDKNEEF_01629
			product	hypothetical protein
584	483	gene
			locus_tag	IIDKNEEF_01630
584	483	CDS
			inference	ab initio prediction:Prodigal:002006
			locus_tag	IIDKNEEF_01630
			product	hypothetical protein
682	581	gene
			gene	narV
			locus_tag	IIDKNEEF_01631
682	581	CDS
			EC_number	1.7.5.1
			db_xref	COG:COG2181
			gene	narV
			inference	ab initio prediction:Prodigal:002006
			inference	similar to AA sequence:UniProtKB:P0AF32
			locus_tag	IIDKNEEF_01631
			product	Respiratory nitrate reductase 2 gamma chain
>Feature NODE_1071_length_696_cov_2.547658
46	201	gene
			locus_tag	IIDKNEEF_01632
46	201	CDS
			inference	ab initio prediction:Prodigal:002006
			locus_tag	IIDKNEEF_01632
			product	hypothetical protein
>Feature NODE_1072_length_696_cov_2.537964
579	220	gene
			locus_tag	IIDKNEEF_01633
579	220	CDS
			inference	ab initio prediction:Prodigal:002006
			locus_tag	IIDKNEEF_01633
			product	hypothetical protein
>Feature NODE_1073_length_696_cov_1.673667
688	86	gene
			locus_tag	IIDKNEEF_01634
688	86	CDS
			inference	ab initio prediction:Prodigal:002006
			locus_tag	IIDKNEEF_01634
			product	hypothetical protein
>Feature NODE_1074_length_695_cov_3.501618
12	668	gene
			locus_tag	IIDKNEEF_01635
12	668	CDS
			inference	ab initio prediction:Prodigal:002006
			locus_tag	IIDKNEEF_01635
			product	hypothetical protein
>Feature NODE_1075_length_695_cov_3.391586
66	206	gene
			locus_tag	IIDKNEEF_01636
66	206	CDS
			inference	ab initio prediction:Prodigal:002006
			locus_tag	IIDKNEEF_01636
			product	hypothetical protein
203	622	gene
			locus_tag	IIDKNEEF_01637
203	622	CDS
			inference	ab initio prediction:Prodigal:002006
			locus_tag	IIDKNEEF_01637
			product	hypothetical protein
>Feature NODE_1076_length_695_cov_2.597087
415	224	gene
			locus_tag	IIDKNEEF_01638
415	224	CDS
			inference	ab initio prediction:Prodigal:002006
			locus_tag	IIDKNEEF_01638
			product	hypothetical protein
>Feature NODE_1077_length_695_cov_1.826861
7	399	gene
			locus_tag	IIDKNEEF_01639
7	399	CDS
			inference	ab initio prediction:Prodigal:002006
			locus_tag	IIDKNEEF_01639
			product	hypothetical protein
403	498	gene
			locus_tag	IIDKNEEF_01640
403	498	CDS
			inference	ab initio prediction:Prodigal:002006
			locus_tag	IIDKNEEF_01640
			product	hypothetical protein
>Feature NODE_1078_length_695_cov_0.503236
>Feature NODE_1079_length_694_cov_2.873582
603	199	gene
			locus_tag	IIDKNEEF_01641
603	199	CDS
			inference	ab initio prediction:Prodigal:002006
			inference	similar to AA sequence:UniProtKB:P99173
			locus_tag	IIDKNEEF_01641
			product	Zinc-type alcohol dehydrogenase-like protein
>Feature NODE_1080_length_694_cov_2.589951
45	572	gene
			locus_tag	IIDKNEEF_01642
45	572	CDS
			inference	ab initio prediction:Prodigal:002006
			locus_tag	IIDKNEEF_01642
			product	hypothetical protein
>Feature NODE_1081_length_694_cov_1.938412
>Feature NODE_1082_length_693_cov_3.862013
618	70	gene
			gene	btuF
			locus_tag	IIDKNEEF_01643
618	70	CDS
			db_xref	COG:COG0614
			gene	btuF
			inference	ab initio prediction:Prodigal:002006
			inference	similar to AA sequence:UniProtKB:A5F5P5
			locus_tag	IIDKNEEF_01643
			product	Vitamin B12-binding protein
>Feature NODE_1083_length_693_cov_3.368506
483	88	gene
			locus_tag	IIDKNEEF_01644
483	88	CDS
			inference	ab initio prediction:Prodigal:002006
			locus_tag	IIDKNEEF_01644
			product	hypothetical protein
>Feature NODE_1084_length_693_cov_2.920455
>Feature NODE_1085_length_693_cov_2.477273
>Feature NODE_1086_length_693_cov_0.762987
>Feature NODE_1087_length_692_cov_3.313821
481	167	gene
			locus_tag	IIDKNEEF_01645
481	167	CDS
			inference	ab initio prediction:Prodigal:002006
			locus_tag	IIDKNEEF_01645
			product	hypothetical protein
>Feature NODE_1088_length_692_cov_2.995122
26	160	gene
			locus_tag	IIDKNEEF_01646
26	160	CDS
			inference	ab initio prediction:Prodigal:002006
			locus_tag	IIDKNEEF_01646
			product	hypothetical protein
658	407	gene
			locus_tag	IIDKNEEF_01647
658	407	CDS
			inference	ab initio prediction:Prodigal:002006
			locus_tag	IIDKNEEF_01647
			product	hypothetical protein
>Feature NODE_1089_length_692_cov_2.323577
>Feature NODE_1090_length_692_cov_2.310569
>Feature NODE_1091_length_692_cov_1.120325
>Feature NODE_1092_length_691_cov_3.939739
15	293	gene
			gene	potF_2
			locus_tag	IIDKNEEF_01648
15	293	CDS
			db_xref	COG:COG0687
			gene	potF_2
			inference	ab initio prediction:Prodigal:002006
			inference	similar to AA sequence:UniProtKB:P31133
			locus_tag	IIDKNEEF_01648
			product	Putrescine-binding periplasmic protein
394	185	gene
			locus_tag	IIDKNEEF_01649
394	185	CDS
			inference	ab initio prediction:Prodigal:002006
			locus_tag	IIDKNEEF_01649
			product	hypothetical protein
>Feature NODE_1093_length_691_cov_2.526059
194	334	gene
			locus_tag	IIDKNEEF_01650
194	334	CDS
			inference	ab initio prediction:Prodigal:002006
			locus_tag	IIDKNEEF_01650
			product	hypothetical protein
>Feature NODE_1094_length_690_cov_4.048940
266	538	gene
			gene	hupB_1
			locus_tag	IIDKNEEF_01651
266	538	CDS
			db_xref	COG:COG0776
			gene	hupB_1
			inference	ab initio prediction:Prodigal:002006
			inference	similar to AA sequence:UniProtKB:P05384
			locus_tag	IIDKNEEF_01651
			product	DNA-binding protein HU-beta
>Feature NODE_1095_length_690_cov_3.941272
81	377	gene
			locus_tag	IIDKNEEF_01652
81	377	CDS
			inference	ab initio prediction:Prodigal:002006
			locus_tag	IIDKNEEF_01652
			product	hypothetical protein
>Feature NODE_1096_length_690_cov_3.029364
137	319	gene
			locus_tag	IIDKNEEF_01653
137	319	CDS
			inference	ab initio prediction:Prodigal:002006
			locus_tag	IIDKNEEF_01653
			product	hypothetical protein
545	291	gene
			locus_tag	IIDKNEEF_01654
545	291	CDS
			inference	ab initio prediction:Prodigal:002006
			locus_tag	IIDKNEEF_01654
			product	hypothetical protein
>Feature NODE_1097_length_690_cov_2.357259
>Feature NODE_1098_length_690_cov_2.081566
61	285	gene
			locus_tag	IIDKNEEF_01655
61	285	CDS
			inference	ab initio prediction:Prodigal:002006
			locus_tag	IIDKNEEF_01655
			product	hypothetical protein
>Feature NODE_1099_length_689_cov_3.996732
616	77	gene
			gene	aruG
			locus_tag	IIDKNEEF_01656
616	77	CDS
			EC_number	2.3.1.109
			db_xref	COG:COG3138
			gene	aruG
			inference	ab initio prediction:Prodigal:002006
			inference	similar to AA sequence:UniProtKB:P80358
			locus_tag	IIDKNEEF_01656
			product	Arginine N-succinyltransferase subunit beta
>Feature NODE_1100_length_689_cov_2.687908
92	295	gene
			locus_tag	IIDKNEEF_01657
92	295	CDS
			inference	ab initio prediction:Prodigal:002006
			locus_tag	IIDKNEEF_01657
			product	hypothetical protein
647	417	gene
			gene	aceK
			locus_tag	IIDKNEEF_01658
647	417	CDS
			EC_number	2.7.11.5
			db_xref	COG:COG4579
			gene	aceK
			inference	ab initio prediction:Prodigal:002006
			inference	similar to AA sequence:UniProtKB:P11071
			locus_tag	IIDKNEEF_01658
			product	Isocitrate dehydrogenase kinase/phosphatase
>Feature NODE_1101_length_689_cov_2.624183
57	332	gene
			locus_tag	IIDKNEEF_01659
57	332	CDS
			inference	ab initio prediction:Prodigal:002006
			locus_tag	IIDKNEEF_01659
			product	hypothetical protein
329	451	gene
			locus_tag	IIDKNEEF_01660
329	451	CDS
			inference	ab initio prediction:Prodigal:002006
			locus_tag	IIDKNEEF_01660
			product	hypothetical protein
672	481	gene
			locus_tag	IIDKNEEF_01661
672	481	CDS
			inference	ab initio prediction:Prodigal:002006
			locus_tag	IIDKNEEF_01661
			product	hypothetical protein
>Feature NODE_1102_length_688_cov_2.914894
149	262	gene
			locus_tag	IIDKNEEF_01662
149	262	CDS
			inference	ab initio prediction:Prodigal:002006
			locus_tag	IIDKNEEF_01662
			product	hypothetical protein
445	305	gene
			gene	sigF
			locus_tag	IIDKNEEF_01663
445	305	CDS
			db_xref	COG:COG1595
			gene	sigF
			inference	ab initio prediction:Prodigal:002006
			inference	similar to AA sequence:UniProtKB:G8QM61
			locus_tag	IIDKNEEF_01663
			product	ECF RNA polymerase sigma factor SigF
>Feature NODE_1103_length_688_cov_2.726678
672	283	gene
			gene	ybhR
			locus_tag	IIDKNEEF_01664
672	283	CDS
			db_xref	COG:COG0842
			gene	ybhR
			inference	ab initio prediction:Prodigal:002006
			inference	similar to AA sequence:UniProtKB:P0AFP9
			locus_tag	IIDKNEEF_01664
			product	putative multidrug ABC transporter permease YbhR
>Feature NODE_1104_length_688_cov_2.443535
357	124	gene
			locus_tag	IIDKNEEF_01665
357	124	CDS
			inference	ab initio prediction:Prodigal:002006
			locus_tag	IIDKNEEF_01665
			product	hypothetical protein
677	354	gene
			locus_tag	IIDKNEEF_01666
677	354	CDS
			inference	ab initio prediction:Prodigal:002006
			locus_tag	IIDKNEEF_01666
			product	hypothetical protein
>Feature NODE_1105_length_688_cov_0.741408
>Feature NODE_1106_length_688_cov_0.708674
>Feature NODE_1107_length_687_cov_2.995082
13	471	gene
			locus_tag	IIDKNEEF_01667
13	471	CDS
			inference	ab initio prediction:Prodigal:002006
			locus_tag	IIDKNEEF_01667
			product	hypothetical protein
>Feature NODE_1108_length_687_cov_2.573770
11	415	gene
			locus_tag	IIDKNEEF_01668
11	415	CDS
			inference	ab initio prediction:Prodigal:002006
			locus_tag	IIDKNEEF_01668
			product	hypothetical protein
>Feature NODE_1109_length_687_cov_2.562295
41	643	gene
			locus_tag	IIDKNEEF_01669
41	643	CDS
			inference	ab initio prediction:Prodigal:002006
			locus_tag	IIDKNEEF_01669
			product	hypothetical protein
>Feature NODE_1110_length_687_cov_0.636066
>Feature NODE_1111_length_686_cov_4.505747
676	77	gene
			gene	envZ
			locus_tag	IIDKNEEF_01670
676	77	CDS
			EC_number	2.7.13.3
			gene	envZ
			inference	ab initio prediction:Prodigal:002006
			inference	similar to AA sequence:UniProtKB:P0AEJ5
			locus_tag	IIDKNEEF_01670
			product	Osmolarity sensor protein EnvZ
>Feature NODE_1112_length_686_cov_4.228243
93	374	gene
			gene	yiaD_1
			locus_tag	IIDKNEEF_01671
93	374	CDS
			db_xref	COG:COG2885
			gene	yiaD_1
			inference	ab initio prediction:Prodigal:002006
			inference	similar to AA sequence:UniProtKB:P37665
			locus_tag	IIDKNEEF_01671
			product	putative lipoprotein YiaD
>Feature NODE_1113_length_686_cov_3.469622
286	435	gene
			locus_tag	IIDKNEEF_01672
286	435	CDS
			inference	ab initio prediction:Prodigal:002006
			locus_tag	IIDKNEEF_01672
			product	hypothetical protein
676	557	gene
			locus_tag	IIDKNEEF_01673
676	557	CDS
			inference	ab initio prediction:Prodigal:002006
			locus_tag	IIDKNEEF_01673
			product	hypothetical protein
>Feature NODE_1114_length_686_cov_3.399015
8	586	gene
			locus_tag	IIDKNEEF_01674
8	586	CDS
			inference	ab initio prediction:Prodigal:002006
			locus_tag	IIDKNEEF_01674
			product	hypothetical protein
>Feature NODE_1115_length_686_cov_0.962233
18	596	gene
			locus_tag	IIDKNEEF_01675
18	596	CDS
			inference	ab initio prediction:Prodigal:002006
			locus_tag	IIDKNEEF_01675
			product	hypothetical protein
>Feature NODE_1116_length_685_cov_4.414474
66	275	gene
			locus_tag	IIDKNEEF_01676
66	275	CDS
			inference	ab initio prediction:Prodigal:002006
			locus_tag	IIDKNEEF_01676
			product	hypothetical protein
550	410	gene
			locus_tag	IIDKNEEF_01677
550	410	CDS
			inference	ab initio prediction:Prodigal:002006
			locus_tag	IIDKNEEF_01677
			product	hypothetical protein
>Feature NODE_1117_length_685_cov_4.226974
5	148	gene
			locus_tag	IIDKNEEF_01678
5	148	CDS
			inference	ab initio prediction:Prodigal:002006
			locus_tag	IIDKNEEF_01678
			product	hypothetical protein
296	454	gene
			locus_tag	IIDKNEEF_01679
296	454	CDS
			inference	ab initio prediction:Prodigal:002006
			locus_tag	IIDKNEEF_01679
			product	hypothetical protein
657	457	gene
			locus_tag	IIDKNEEF_01680
657	457	CDS
			inference	ab initio prediction:Prodigal:002006
			locus_tag	IIDKNEEF_01680
			product	hypothetical protein
>Feature NODE_1118_length_685_cov_3.343750
>Feature NODE_1119_length_685_cov_3.110197
57	425	gene
			locus_tag	IIDKNEEF_01681
57	425	CDS
			inference	ab initio prediction:Prodigal:002006
			locus_tag	IIDKNEEF_01681
			product	hypothetical protein
432	524	gene
			locus_tag	IIDKNEEF_01682
432	524	CDS
			inference	ab initio prediction:Prodigal:002006
			locus_tag	IIDKNEEF_01682
			product	hypothetical protein
>Feature NODE_1120_length_685_cov_2.616776
121	663	gene
			locus_tag	IIDKNEEF_01683
121	663	CDS
			inference	ab initio prediction:Prodigal:002006
			locus_tag	IIDKNEEF_01683
			product	hypothetical protein
>Feature NODE_1121_length_685_cov_2.444079
24	629	gene
			gene	pta_1
			locus_tag	IIDKNEEF_01684
24	629	CDS
			EC_number	2.3.1.8
			db_xref	COG:COG0280
			gene	pta_1
			inference	ab initio prediction:Prodigal:002006
			inference	similar to AA sequence:UniProtKB:Q9X0L4
			locus_tag	IIDKNEEF_01684
			product	Phosphate acetyltransferase
>Feature NODE_1122_length_685_cov_2.202303
188	484	gene
			gene	oprJ
			locus_tag	IIDKNEEF_01685
188	484	CDS
			db_xref	COG:COG1538
			gene	oprJ
			inference	ab initio prediction:Prodigal:002006
			inference	similar to AA sequence:UniProtKB:Q51397
			locus_tag	IIDKNEEF_01685
			product	Outer membrane protein OprJ
633	487	gene
			locus_tag	IIDKNEEF_01686
633	487	CDS
			inference	ab initio prediction:Prodigal:002006
			locus_tag	IIDKNEEF_01686
			product	hypothetical protein
>Feature NODE_1123_length_685_cov_0.705592
626	237	gene
			locus_tag	IIDKNEEF_01687
626	237	CDS
			inference	ab initio prediction:Prodigal:002006
			locus_tag	IIDKNEEF_01687
			product	hypothetical protein
>Feature NODE_1124_length_684_cov_3.736409
579	241	gene
			locus_tag	IIDKNEEF_01688
579	241	CDS
			inference	ab initio prediction:Prodigal:002006
			locus_tag	IIDKNEEF_01688
			product	hypothetical protein
>Feature NODE_1125_length_684_cov_3.113674
10	429	gene
			gene	traC
			locus_tag	IIDKNEEF_01689
10	429	CDS
			EC_number	2.7.7.-
			gene	traC
			inference	ab initio prediction:Prodigal:002006
			inference	similar to AA sequence:UniProtKB:P27190
			locus_tag	IIDKNEEF_01689
			product	DNA primase TraC
>Feature NODE_1126_length_684_cov_2.917628
447	211	gene
			locus_tag	IIDKNEEF_01690
447	211	CDS
			inference	ab initio prediction:Prodigal:002006
			locus_tag	IIDKNEEF_01690
			product	hypothetical protein
636	454	gene
			locus_tag	IIDKNEEF_01691
636	454	CDS
			inference	ab initio prediction:Prodigal:002006
			locus_tag	IIDKNEEF_01691
			product	hypothetical protein
>Feature NODE_1127_length_684_cov_2.836903
8	397	gene
			locus_tag	IIDKNEEF_01692
8	397	CDS
			inference	ab initio prediction:Prodigal:002006
			locus_tag	IIDKNEEF_01692
			product	hypothetical protein
479	628	gene
			locus_tag	IIDKNEEF_01693
479	628	CDS
			inference	ab initio prediction:Prodigal:002006
			locus_tag	IIDKNEEF_01693
			product	hypothetical protein
>Feature NODE_1128_length_683_cov_3.237624
3	236	gene
			locus_tag	IIDKNEEF_01694
3	236	CDS
			inference	ab initio prediction:Prodigal:002006
			locus_tag	IIDKNEEF_01694
			product	hypothetical protein
255	446	gene
			locus_tag	IIDKNEEF_01695
255	446	CDS
			inference	ab initio prediction:Prodigal:002006
			locus_tag	IIDKNEEF_01695
			product	hypothetical protein
>Feature NODE_1129_length_683_cov_2.739274
381	19	gene
			locus_tag	IIDKNEEF_01696
381	19	CDS
			inference	ab initio prediction:Prodigal:002006
			locus_tag	IIDKNEEF_01696
			product	hypothetical protein
671	390	gene
			locus_tag	IIDKNEEF_01697
671	390	CDS
			inference	ab initio prediction:Prodigal:002006
			locus_tag	IIDKNEEF_01697
			product	hypothetical protein
>Feature NODE_1130_length_683_cov_2.260726
444	289	gene
			locus_tag	IIDKNEEF_01698
444	289	CDS
			inference	ab initio prediction:Prodigal:002006
			locus_tag	IIDKNEEF_01698
			product	hypothetical protein
678	589	gene
			locus_tag	IIDKNEEF_01699
678	589	CDS
			inference	ab initio prediction:Prodigal:002006
			locus_tag	IIDKNEEF_01699
			product	hypothetical protein
>Feature NODE_1131_length_682_cov_3.325620
498	674	gene
			locus_tag	IIDKNEEF_01700
498	674	CDS
			inference	ab initio prediction:Prodigal:002006
			locus_tag	IIDKNEEF_01700
			product	hypothetical protein
>Feature NODE_1132_length_682_cov_3.128926
673	53	gene
			gene	fusA_1
			locus_tag	IIDKNEEF_01701
673	53	CDS
			db_xref	COG:COG0480
			gene	fusA_1
			inference	ab initio prediction:Prodigal:002006
			inference	similar to AA sequence:UniProtKB:P41084
			locus_tag	IIDKNEEF_01701
			product	Elongation factor G
>Feature NODE_1133_length_682_cov_2.914050
602	144	gene
			locus_tag	IIDKNEEF_01702
602	144	CDS
			inference	ab initio prediction:Prodigal:002006
			locus_tag	IIDKNEEF_01702
			product	hypothetical protein
>Feature NODE_1134_length_682_cov_2.467769
62	463	gene
			gene	kdpB_1
			locus_tag	IIDKNEEF_01703
62	463	CDS
			EC_number	7.2.2.6
			gene	kdpB_1
			inference	ab initio prediction:Prodigal:002006
			inference	protein motif:HAMAP:MF_00285
			locus_tag	IIDKNEEF_01703
			product	Potassium-transporting ATPase ATP-binding subunit
637	482	gene
			locus_tag	IIDKNEEF_01704
637	482	CDS
			inference	ab initio prediction:Prodigal:002006
			locus_tag	IIDKNEEF_01704
			product	hypothetical protein
>Feature NODE_1135_length_682_cov_0.666116
>Feature NODE_1136_length_681_cov_3.117550
592	14	gene
			gene	tsaC1_2
			locus_tag	IIDKNEEF_01705
592	14	CDS
			EC_number	1.2.1.62
			gene	tsaC1_2
			inference	ab initio prediction:Prodigal:002006
			inference	similar to AA sequence:UniProtKB:P94681
			locus_tag	IIDKNEEF_01705
			product	4-formylbenzenesulfonate dehydrogenase TsaC1/TsaC2
>Feature NODE_1137_length_681_cov_1.850993
>Feature NODE_1138_length_681_cov_0.470199
>Feature NODE_1139_length_680_cov_4.336650
56	364	gene
			locus_tag	IIDKNEEF_01706
56	364	CDS
			inference	ab initio prediction:Prodigal:002006
			locus_tag	IIDKNEEF_01706
			product	hypothetical protein
>Feature NODE_1140_length_680_cov_4.205638
>Feature NODE_1141_length_680_cov_3.865672
>Feature NODE_1142_length_680_cov_3.038143
30	266	gene
			gene	yfiH
			locus_tag	IIDKNEEF_01707
30	266	CDS
			EC_number	1.10.3.-
			db_xref	COG:COG1496
			gene	yfiH
			inference	ab initio prediction:Prodigal:002006
			inference	similar to AA sequence:UniProtKB:P33644
			locus_tag	IIDKNEEF_01707
			product	Polyphenol oxidase
>Feature NODE_1143_length_680_cov_2.892206
>Feature NODE_1144_length_680_cov_2.762852
423	238	gene
			locus_tag	IIDKNEEF_01708
423	238	CDS
			inference	ab initio prediction:Prodigal:002006
			locus_tag	IIDKNEEF_01708
			product	hypothetical protein
>Feature NODE_1145_length_680_cov_2.756219
>Feature NODE_1146_length_680_cov_2.189055
39	329	gene
			locus_tag	IIDKNEEF_01709
39	329	CDS
			inference	ab initio prediction:Prodigal:002006
			locus_tag	IIDKNEEF_01709
			product	hypothetical protein
>Feature NODE_1147_length_680_cov_1.635158
284	171	gene
			locus_tag	IIDKNEEF_01710
284	171	CDS
			inference	ab initio prediction:Prodigal:002006
			locus_tag	IIDKNEEF_01710
			product	hypothetical protein
656	534	gene
			locus_tag	IIDKNEEF_01711
656	534	CDS
			inference	ab initio prediction:Prodigal:002006
			locus_tag	IIDKNEEF_01711
			product	hypothetical protein
>Feature NODE_1148_length_679_cov_4.122924
10	624	gene
			locus_tag	IIDKNEEF_01712
10	624	CDS
			inference	ab initio prediction:Prodigal:002006
			locus_tag	IIDKNEEF_01712
			product	hypothetical protein
>Feature NODE_1149_length_679_cov_3.282392
52	567	gene
			locus_tag	IIDKNEEF_01713
52	567	CDS
			inference	ab initio prediction:Prodigal:002006
			locus_tag	IIDKNEEF_01713
			product	hypothetical protein
>Feature NODE_1150_length_679_cov_3.053156
393	232	gene
			locus_tag	IIDKNEEF_01714
393	232	CDS
			inference	ab initio prediction:Prodigal:002006
			locus_tag	IIDKNEEF_01714
			product	hypothetical protein
>Feature NODE_1151_length_679_cov_3.028239
>Feature NODE_1152_length_679_cov_2.976744
145	435	gene
			locus_tag	IIDKNEEF_01715
145	435	CDS
			inference	ab initio prediction:Prodigal:002006
			locus_tag	IIDKNEEF_01715
			product	hypothetical protein
582	442	gene
			locus_tag	IIDKNEEF_01716
582	442	CDS
			inference	ab initio prediction:Prodigal:002006
			locus_tag	IIDKNEEF_01716
			product	hypothetical protein
>Feature NODE_1153_length_679_cov_2.960133
206	295	gene
			locus_tag	IIDKNEEF_01717
206	295	CDS
			inference	ab initio prediction:Prodigal:002006
			locus_tag	IIDKNEEF_01717
			product	hypothetical protein
296	631	gene
			locus_tag	IIDKNEEF_01718
296	631	CDS
			inference	ab initio prediction:Prodigal:002006
			locus_tag	IIDKNEEF_01718
			product	hypothetical protein
>Feature NODE_1154_length_679_cov_2.878738
596	180	gene
			locus_tag	IIDKNEEF_01719
596	180	CDS
			inference	ab initio prediction:Prodigal:002006
			locus_tag	IIDKNEEF_01719
			product	hypothetical protein
>Feature NODE_1155_length_679_cov_2.496678
262	618	gene
			locus_tag	IIDKNEEF_01720
262	618	CDS
			inference	ab initio prediction:Prodigal:002006
			locus_tag	IIDKNEEF_01720
			product	hypothetical protein
>Feature NODE_1156_length_679_cov_2.463455
211	390	gene
			locus_tag	IIDKNEEF_01721
211	390	CDS
			inference	ab initio prediction:Prodigal:002006
			locus_tag	IIDKNEEF_01721
			product	hypothetical protein
652	458	gene
			locus_tag	IIDKNEEF_01722
652	458	CDS
			inference	ab initio prediction:Prodigal:002006
			locus_tag	IIDKNEEF_01722
			product	hypothetical protein
>Feature NODE_1157_length_679_cov_2.063123
113	484	gene
			gene	nicP
			locus_tag	IIDKNEEF_01723
113	484	CDS
			gene	nicP
			inference	ab initio prediction:Prodigal:002006
			inference	similar to AA sequence:UniProtKB:Q88FY7
			locus_tag	IIDKNEEF_01723
			product	Porin-like protein NicP
485	625	gene
			locus_tag	IIDKNEEF_01724
485	625	CDS
			inference	ab initio prediction:Prodigal:002006
			locus_tag	IIDKNEEF_01724
			product	hypothetical protein
>Feature NODE_1158_length_678_cov_2.660566
23	211	gene
			locus_tag	IIDKNEEF_01725
23	211	CDS
			inference	ab initio prediction:Prodigal:002006
			locus_tag	IIDKNEEF_01725
			product	hypothetical protein
653	372	gene
			gene	anr_2
			locus_tag	IIDKNEEF_01726
653	372	CDS
			gene	anr_2
			inference	ab initio prediction:Prodigal:002006
			inference	similar to AA sequence:UniProtKB:O85222
			locus_tag	IIDKNEEF_01726
			product	Transcriptional activator protein Anr
>Feature NODE_1159_length_677_cov_3.421667
367	513	gene
			locus_tag	IIDKNEEF_01727
367	513	CDS
			inference	ab initio prediction:Prodigal:002006
			locus_tag	IIDKNEEF_01727
			product	hypothetical protein
>Feature NODE_1160_length_677_cov_2.953333
36	329	gene
			locus_tag	IIDKNEEF_01728
36	329	CDS
			inference	ab initio prediction:Prodigal:002006
			locus_tag	IIDKNEEF_01728
			product	hypothetical protein
660	505	gene
			locus_tag	IIDKNEEF_01729
660	505	CDS
			inference	ab initio prediction:Prodigal:002006
			locus_tag	IIDKNEEF_01729
			product	hypothetical protein
>Feature NODE_1161_length_677_cov_2.736667
63	158	gene
			locus_tag	IIDKNEEF_01730
63	158	CDS
			inference	ab initio prediction:Prodigal:002006
			locus_tag	IIDKNEEF_01730
			product	hypothetical protein
522	674	gene
			locus_tag	IIDKNEEF_01731
522	674	CDS
			inference	ab initio prediction:Prodigal:002006
			locus_tag	IIDKNEEF_01731
			product	hypothetical protein
>Feature NODE_1162_length_677_cov_2.673333
618	157	gene
			gene	putA
			locus_tag	IIDKNEEF_01732
618	157	CDS
			db_xref	COG:COG0506
			gene	putA
			inference	ab initio prediction:Prodigal:002006
			inference	similar to AA sequence:UniProtKB:P09546
			locus_tag	IIDKNEEF_01732
			product	Bifunctional protein PutA
>Feature NODE_1163_length_677_cov_2.463333
>Feature NODE_1164_length_677_cov_2.420000
420	626	gene
			locus_tag	IIDKNEEF_01733
420	626	CDS
			inference	ab initio prediction:Prodigal:002006
			locus_tag	IIDKNEEF_01733
			product	hypothetical protein
>Feature NODE_1165_length_677_cov_0.480000
>Feature NODE_1166_length_676_cov_4.457429
>Feature NODE_1167_length_676_cov_3.545910
22	222	gene
			locus_tag	IIDKNEEF_01734
22	222	CDS
			inference	ab initio prediction:Prodigal:002006
			locus_tag	IIDKNEEF_01734
			product	hypothetical protein
198	506	gene
			locus_tag	IIDKNEEF_01735
198	506	CDS
			inference	ab initio prediction:Prodigal:002006
			locus_tag	IIDKNEEF_01735
			product	hypothetical protein
>Feature NODE_1168_length_676_cov_3.267112
41	343	gene
			locus_tag	IIDKNEEF_01736
41	343	CDS
			inference	ab initio prediction:Prodigal:002006
			locus_tag	IIDKNEEF_01736
			product	hypothetical protein
>Feature NODE_1169_length_676_cov_3.245409
80	217	gene
			locus_tag	IIDKNEEF_01737
80	217	CDS
			inference	ab initio prediction:Prodigal:002006
			locus_tag	IIDKNEEF_01737
			product	hypothetical protein
675	151	gene
			locus_tag	IIDKNEEF_01738
675	151	CDS
			inference	ab initio prediction:Prodigal:002006
			locus_tag	IIDKNEEF_01738
			product	hypothetical protein
>Feature NODE_1170_length_676_cov_3.073456
645	169	gene
			gene	norR2
			locus_tag	IIDKNEEF_01739
645	169	CDS
			db_xref	COG:COG3604
			gene	norR2
			inference	ab initio prediction:Prodigal:002006
			inference	similar to AA sequence:UniProtKB:Q9K4U8
			locus_tag	IIDKNEEF_01739
			product	Nitric oxide reductase transcription regulator NorR2
>Feature NODE_1171_length_676_cov_2.844741
676	218	gene
			locus_tag	IIDKNEEF_01740
676	218	CDS
			inference	ab initio prediction:Prodigal:002006
			locus_tag	IIDKNEEF_01740
			product	hypothetical protein
>Feature NODE_1172_length_676_cov_2.559265
131	448	gene
			locus_tag	IIDKNEEF_01741
131	448	CDS
			inference	ab initio prediction:Prodigal:002006
			locus_tag	IIDKNEEF_01741
			product	hypothetical protein
>Feature NODE_1173_length_676_cov_2.392321
100	255	gene
			locus_tag	IIDKNEEF_01742
100	255	CDS
			inference	ab initio prediction:Prodigal:002006
			locus_tag	IIDKNEEF_01742
			product	hypothetical protein
>Feature NODE_1174_length_675_cov_3.680602
>Feature NODE_1175_length_675_cov_3.436455
417	596	gene
			locus_tag	IIDKNEEF_01743
417	596	CDS
			inference	ab initio prediction:Prodigal:002006
			locus_tag	IIDKNEEF_01743
			product	hypothetical protein
>Feature NODE_1176_length_675_cov_3.142140
34	663	gene
			locus_tag	IIDKNEEF_01744
34	663	CDS
			inference	ab initio prediction:Prodigal:002006
			locus_tag	IIDKNEEF_01744
			product	hypothetical protein
>Feature NODE_1177_length_675_cov_2.958194
669	58	gene
			gene	cca
			locus_tag	IIDKNEEF_01745
669	58	CDS
			db_xref	COG:COG0617
			gene	cca
			inference	ab initio prediction:Prodigal:002006
			inference	similar to AA sequence:UniProtKB:P06961
			locus_tag	IIDKNEEF_01745
			product	Multifunctional CCA protein
>Feature NODE_1178_length_675_cov_2.692308
301	155	gene
			locus_tag	IIDKNEEF_01746
301	155	CDS
			inference	ab initio prediction:Prodigal:002006
			locus_tag	IIDKNEEF_01746
			product	hypothetical protein
415	326	gene
			locus_tag	IIDKNEEF_01747
415	326	CDS
			inference	ab initio prediction:Prodigal:002006
			locus_tag	IIDKNEEF_01747
			product	hypothetical protein
658	545	gene
			locus_tag	IIDKNEEF_01748
658	545	CDS
			inference	ab initio prediction:Prodigal:002006
			locus_tag	IIDKNEEF_01748
			product	hypothetical protein
>Feature NODE_1179_length_675_cov_2.668896
148	462	gene
			locus_tag	IIDKNEEF_01749
148	462	CDS
			inference	ab initio prediction:Prodigal:002006
			locus_tag	IIDKNEEF_01749
			product	hypothetical protein
459	668	gene
			locus_tag	IIDKNEEF_01750
459	668	CDS
			inference	ab initio prediction:Prodigal:002006
			locus_tag	IIDKNEEF_01750
			product	hypothetical protein
>Feature NODE_1180_length_675_cov_2.625418
>Feature NODE_1181_length_674_cov_3.879397
646	425	gene
			locus_tag	IIDKNEEF_01751
646	425	CDS
			inference	ab initio prediction:Prodigal:002006
			locus_tag	IIDKNEEF_01751
			product	hypothetical protein
>Feature NODE_1182_length_674_cov_3.745394
46	237	gene
			locus_tag	IIDKNEEF_01752
46	237	CDS
			inference	ab initio prediction:Prodigal:002006
			locus_tag	IIDKNEEF_01752
			product	hypothetical protein
631	251	gene
			locus_tag	IIDKNEEF_01753
631	251	CDS
			inference	ab initio prediction:Prodigal:002006
			locus_tag	IIDKNEEF_01753
			product	hypothetical protein
>Feature NODE_1183_length_674_cov_2.772194
>Feature NODE_1184_length_674_cov_2.716918
83	547	gene
			locus_tag	IIDKNEEF_01754
83	547	CDS
			inference	ab initio prediction:Prodigal:002006
			locus_tag	IIDKNEEF_01754
			product	hypothetical protein
>Feature NODE_1185_length_674_cov_2.591290
652	326	gene
			locus_tag	IIDKNEEF_01755
652	326	CDS
			inference	ab initio prediction:Prodigal:002006
			locus_tag	IIDKNEEF_01755
			product	hypothetical protein
>Feature NODE_1186_length_674_cov_1.973199
631	38	gene
			locus_tag	IIDKNEEF_01756
631	38	CDS
			inference	ab initio prediction:Prodigal:002006
			locus_tag	IIDKNEEF_01756
			product	hypothetical protein
>Feature NODE_1187_length_673_cov_3.206376
9	353	gene
			gene	narY
			locus_tag	IIDKNEEF_01757
9	353	CDS
			EC_number	1.7.5.1
			db_xref	COG:COG1140
			gene	narY
			inference	ab initio prediction:Prodigal:002006
			inference	similar to AA sequence:UniProtKB:P19318
			locus_tag	IIDKNEEF_01757
			product	Respiratory nitrate reductase 2 beta chain
610	395	gene
			locus_tag	IIDKNEEF_01758
610	395	CDS
			inference	ab initio prediction:Prodigal:002006
			locus_tag	IIDKNEEF_01758
			product	hypothetical protein
>Feature NODE_1188_length_673_cov_3.031879
14	394	gene
			locus_tag	IIDKNEEF_01759
14	394	CDS
			inference	ab initio prediction:Prodigal:002006
			locus_tag	IIDKNEEF_01759
			product	hypothetical protein
655	497	gene
			locus_tag	IIDKNEEF_01760
655	497	CDS
			inference	ab initio prediction:Prodigal:002006
			locus_tag	IIDKNEEF_01760
			product	hypothetical protein
>Feature NODE_1189_length_673_cov_2.924497
558	352	gene
			locus_tag	IIDKNEEF_01761
558	352	CDS
			inference	ab initio prediction:Prodigal:002006
			locus_tag	IIDKNEEF_01761
			product	hypothetical protein
>Feature NODE_1190_length_673_cov_2.719799
5	643	gene
			gene	queG
			locus_tag	IIDKNEEF_01762
5	643	CDS
			EC_number	1.17.99.6
			db_xref	COG:COG1600
			gene	queG
			inference	ab initio prediction:Prodigal:002006
			inference	similar to AA sequence:UniProtKB:P97030
			locus_tag	IIDKNEEF_01762
			product	Epoxyqueuosine reductase
>Feature NODE_1191_length_673_cov_2.468121
>Feature NODE_1192_length_672_cov_4.173109
349	522	gene
			locus_tag	IIDKNEEF_01763
349	522	CDS
			inference	ab initio prediction:Prodigal:002006
			locus_tag	IIDKNEEF_01763
			product	hypothetical protein
>Feature NODE_1193_length_672_cov_3.768067
>Feature NODE_1194_length_672_cov_3.507563
647	102	gene
			gene	hisZ
			locus_tag	IIDKNEEF_01764
647	102	CDS
			gene	hisZ
			inference	ab initio prediction:Prodigal:002006
			inference	protein motif:HAMAP:MF_00125
			locus_tag	IIDKNEEF_01764
			product	ATP phosphoribosyltransferase regulatory subunit
>Feature NODE_1195_length_672_cov_2.667227
445	263	gene
			locus_tag	IIDKNEEF_01765
445	263	CDS
			inference	ab initio prediction:Prodigal:002006
			locus_tag	IIDKNEEF_01765
			product	hypothetical protein
670	518	gene
			locus_tag	IIDKNEEF_01766
670	518	CDS
			inference	ab initio prediction:Prodigal:002006
			locus_tag	IIDKNEEF_01766
			product	hypothetical protein
>Feature NODE_1196_length_672_cov_2.393277
74	457	gene
			gene	aroF
			locus_tag	IIDKNEEF_01767
74	457	CDS
			EC_number	2.5.1.54
			db_xref	COG:COG0722
			gene	aroF
			inference	ab initio prediction:Prodigal:002006
			inference	similar to AA sequence:UniProtKB:P00888
			locus_tag	IIDKNEEF_01767
			product	Phospho-2-dehydro-3-deoxyheptonate aldolase, Tyr-sensitive
>Feature NODE_1197_length_672_cov_2.226891
599	105	gene
			gene	bdhA
			locus_tag	IIDKNEEF_01768
599	105	CDS
			EC_number	1.1.1.30
			gene	bdhA
			inference	ab initio prediction:Prodigal:002006
			inference	similar to AA sequence:UniProtKB:O86034
			locus_tag	IIDKNEEF_01768
			product	D-beta-hydroxybutyrate dehydrogenase
>Feature NODE_1198_length_671_cov_2.951178
543	133	gene
			locus_tag	IIDKNEEF_01769
543	133	CDS
			inference	ab initio prediction:Prodigal:002006
			locus_tag	IIDKNEEF_01769
			product	hypothetical protein
>Feature NODE_1199_length_671_cov_2.218855
53	262	gene
			locus_tag	IIDKNEEF_01770
53	262	CDS
			inference	ab initio prediction:Prodigal:002006
			locus_tag	IIDKNEEF_01770
			product	hypothetical protein
336	650	gene
			locus_tag	IIDKNEEF_01771
336	650	CDS
			inference	ab initio prediction:Prodigal:002006
			locus_tag	IIDKNEEF_01771
			product	hypothetical protein
>Feature NODE_1200_length_671_cov_0.678451
>Feature NODE_1201_length_670_cov_4.247892
56	298	gene
			locus_tag	IIDKNEEF_01772
56	298	CDS
			inference	ab initio prediction:Prodigal:002006
			locus_tag	IIDKNEEF_01772
			product	hypothetical protein
621	178	gene
			gene	cbpA
			locus_tag	IIDKNEEF_01773
621	178	CDS
			db_xref	COG:COG2214
			gene	cbpA
			inference	ab initio prediction:Prodigal:002006
			inference	similar to AA sequence:UniProtKB:P36659
			locus_tag	IIDKNEEF_01773
			product	Curved DNA-binding protein
>Feature NODE_1202_length_670_cov_3.571669
634	353	gene
			locus_tag	IIDKNEEF_01774
634	353	CDS
			inference	ab initio prediction:Prodigal:002006
			locus_tag	IIDKNEEF_01774
			product	hypothetical protein
>Feature NODE_1203_length_670_cov_3.173693
64	240	gene
			locus_tag	IIDKNEEF_01775
64	240	CDS
			inference	ab initio prediction:Prodigal:002006
			locus_tag	IIDKNEEF_01775
			product	hypothetical protein
430	624	gene
			locus_tag	IIDKNEEF_01776
430	624	CDS
			inference	ab initio prediction:Prodigal:002006
			locus_tag	IIDKNEEF_01776
			product	hypothetical protein
>Feature NODE_1204_length_670_cov_2.922428
17	187	gene
			locus_tag	IIDKNEEF_01777
17	187	CDS
			inference	ab initio prediction:Prodigal:002006
			locus_tag	IIDKNEEF_01777
			product	hypothetical protein
328	669	gene
			locus_tag	IIDKNEEF_01778
328	669	CDS
			inference	ab initio prediction:Prodigal:002006
			locus_tag	IIDKNEEF_01778
			product	hypothetical protein
>Feature NODE_1205_length_670_cov_2.075885
480	331	gene
			locus_tag	IIDKNEEF_01779
480	331	CDS
			inference	ab initio prediction:Prodigal:002006
			locus_tag	IIDKNEEF_01779
			product	hypothetical protein
>Feature NODE_1206_length_669_cov_4.239865
>Feature NODE_1207_length_669_cov_3.687500
6	410	gene
			gene	aaeA
			locus_tag	IIDKNEEF_01780
6	410	CDS
			db_xref	COG:COG1566
			gene	aaeA
			inference	ab initio prediction:Prodigal:002006
			inference	similar to AA sequence:UniProtKB:P46482
			locus_tag	IIDKNEEF_01780
			product	p-hydroxybenzoic acid efflux pump subunit AaeA
>Feature NODE_1208_length_669_cov_3.408784
228	635	gene
			locus_tag	IIDKNEEF_01781
228	635	CDS
			inference	ab initio prediction:Prodigal:002006
			locus_tag	IIDKNEEF_01781
			product	hypothetical protein
>Feature NODE_1209_length_669_cov_3.182432
79	318	gene
			locus_tag	IIDKNEEF_01782
79	318	CDS
			inference	ab initio prediction:Prodigal:002006
			locus_tag	IIDKNEEF_01782
			product	hypothetical protein
668	426	gene
			locus_tag	IIDKNEEF_01783
668	426	CDS
			inference	ab initio prediction:Prodigal:002006
			locus_tag	IIDKNEEF_01783
			product	hypothetical protein
>Feature NODE_1210_length_669_cov_3.136824
54	389	gene
			locus_tag	IIDKNEEF_01784
54	389	CDS
			inference	ab initio prediction:Prodigal:002006
			locus_tag	IIDKNEEF_01784
			product	hypothetical protein
>Feature NODE_1211_length_669_cov_2.614865
>Feature NODE_1212_length_669_cov_0.849662
>Feature NODE_1213_length_668_cov_3.517766
175	315	gene
			locus_tag	IIDKNEEF_01785
175	315	CDS
			inference	ab initio prediction:Prodigal:002006
			locus_tag	IIDKNEEF_01785
			product	hypothetical protein
>Feature NODE_1214_length_668_cov_2.783418
11	538	gene
			gene	argT
			locus_tag	IIDKNEEF_01786
11	538	CDS
			db_xref	COG:COG0834
			gene	argT
			inference	ab initio prediction:Prodigal:002006
			inference	similar to AA sequence:UniProtKB:P02911
			locus_tag	IIDKNEEF_01786
			product	Lysine/arginine/ornithine-binding periplasmic protein
639	505	gene
			locus_tag	IIDKNEEF_01787
639	505	CDS
			inference	ab initio prediction:Prodigal:002006
			locus_tag	IIDKNEEF_01787
			product	hypothetical protein
>Feature NODE_1215_length_667_cov_4.420339
>Feature NODE_1216_length_667_cov_3.513559
70	405	gene
			locus_tag	IIDKNEEF_01788
70	405	CDS
			inference	ab initio prediction:Prodigal:002006
			locus_tag	IIDKNEEF_01788
			product	hypothetical protein
599	234	gene
			locus_tag	IIDKNEEF_01789
599	234	CDS
			inference	ab initio prediction:Prodigal:002006
			locus_tag	IIDKNEEF_01789
			product	hypothetical protein
>Feature NODE_1217_length_667_cov_3.001695
>Feature NODE_1218_length_667_cov_2.762712
84	548	gene
			locus_tag	IIDKNEEF_01790
84	548	CDS
			inference	ab initio prediction:Prodigal:002006
			locus_tag	IIDKNEEF_01790
			product	hypothetical protein
>Feature NODE_1219_length_667_cov_2.759322
65	376	gene
			locus_tag	IIDKNEEF_01791
65	376	CDS
			inference	ab initio prediction:Prodigal:002006
			locus_tag	IIDKNEEF_01791
			product	hypothetical protein
>Feature NODE_1220_length_667_cov_2.667797
468	310	gene
			locus_tag	IIDKNEEF_01792
468	310	CDS
			inference	ab initio prediction:Prodigal:002006
			locus_tag	IIDKNEEF_01792
			product	hypothetical protein
553	407	gene
			locus_tag	IIDKNEEF_01793
553	407	CDS
			inference	ab initio prediction:Prodigal:002006
			locus_tag	IIDKNEEF_01793
			product	hypothetical protein
>Feature NODE_1221_length_667_cov_2.230508
125	247	gene
			gene	speB
			locus_tag	IIDKNEEF_01794
125	247	CDS
			EC_number	3.5.3.11
			gene	speB
			inference	ab initio prediction:Prodigal:002006
			inference	protein motif:HAMAP:MF_01418
			locus_tag	IIDKNEEF_01794
			product	Agmatinase
627	352	gene
			locus_tag	IIDKNEEF_01795
627	352	CDS
			inference	ab initio prediction:Prodigal:002006
			locus_tag	IIDKNEEF_01795
			product	hypothetical protein
>Feature NODE_1222_length_666_cov_3.940577
8	277	gene
			locus_tag	IIDKNEEF_01796
8	277	CDS
			inference	ab initio prediction:Prodigal:002006
			locus_tag	IIDKNEEF_01796
			product	hypothetical protein
>Feature NODE_1223_length_666_cov_3.018676
>Feature NODE_1224_length_666_cov_2.952462
607	47	gene
			locus_tag	IIDKNEEF_01797
607	47	CDS
			EC_number	1.-.-.-
			inference	ab initio prediction:Prodigal:002006
			inference	similar to AA sequence:UniProtKB:P9WGQ7
			locus_tag	IIDKNEEF_01797
			product	putative oxidoreductase
>Feature NODE_1225_length_666_cov_1.770798
199	423	gene
			locus_tag	IIDKNEEF_01798
199	423	CDS
			inference	ab initio prediction:Prodigal:002006
			locus_tag	IIDKNEEF_01798
			product	hypothetical protein
460	558	gene
			locus_tag	IIDKNEEF_01799
460	558	CDS
			inference	ab initio prediction:Prodigal:002006
			locus_tag	IIDKNEEF_01799
			product	hypothetical protein
>Feature NODE_1226_length_665_cov_4.095238
239	343	gene
			locus_tag	IIDKNEEF_01800
239	343	CDS
			inference	ab initio prediction:Prodigal:002006
			locus_tag	IIDKNEEF_01800
			product	hypothetical protein
>Feature NODE_1227_length_665_cov_3.539116
574	5	gene
			locus_tag	IIDKNEEF_01801
574	5	CDS
			inference	ab initio prediction:Prodigal:002006
			locus_tag	IIDKNEEF_01801
			product	hypothetical protein
>Feature NODE_1228_length_665_cov_3.476190
37	273	gene
			gene	ispF
			locus_tag	IIDKNEEF_01802
37	273	CDS
			EC_number	4.6.1.12
			db_xref	COG:COG0245
			gene	ispF
			inference	ab initio prediction:Prodigal:002006
			inference	similar to AA sequence:UniProtKB:P57708
			locus_tag	IIDKNEEF_01802
			product	2-C-methyl-D-erythritol 2,4-cyclodiphosphate synthase
650	243	gene
			locus_tag	IIDKNEEF_01803
650	243	CDS
			inference	ab initio prediction:Prodigal:002006
			locus_tag	IIDKNEEF_01803
			product	hypothetical protein
>Feature NODE_1229_length_665_cov_3.431973
>Feature NODE_1230_length_665_cov_3.052721
639	181	gene
			locus_tag	IIDKNEEF_01804
639	181	CDS
			inference	ab initio prediction:Prodigal:002006
			locus_tag	IIDKNEEF_01804
			product	hypothetical protein
>Feature NODE_1231_length_665_cov_3.023810
107	364	gene
			locus_tag	IIDKNEEF_01805
107	364	CDS
			inference	ab initio prediction:Prodigal:002006
			locus_tag	IIDKNEEF_01805
			product	hypothetical protein
>Feature NODE_1232_length_664_cov_3.761499
35	349	gene
			locus_tag	IIDKNEEF_01806
35	349	CDS
			inference	ab initio prediction:Prodigal:002006
			locus_tag	IIDKNEEF_01806
			product	hypothetical protein
>Feature NODE_1233_length_664_cov_2.846678
334	176	gene
			locus_tag	IIDKNEEF_01807
334	176	CDS
			inference	ab initio prediction:Prodigal:002006
			locus_tag	IIDKNEEF_01807
			product	hypothetical protein
>Feature NODE_1234_length_664_cov_2.654174
15	608	gene
			gene	dapB
			locus_tag	IIDKNEEF_01808
15	608	CDS
			EC_number	1.17.1.8
			db_xref	COG:COG0289
			gene	dapB
			inference	ab initio prediction:Prodigal:002006
			inference	similar to AA sequence:UniProtKB:P38103
			locus_tag	IIDKNEEF_01808
			product	4-hydroxy-tetrahydrodipicolinate reductase
>Feature NODE_1235_length_664_cov_1.884157
275	111	gene
			locus_tag	IIDKNEEF_01809
275	111	CDS
			inference	ab initio prediction:Prodigal:002006
			locus_tag	IIDKNEEF_01809
			product	hypothetical protein
452	300	gene
			locus_tag	IIDKNEEF_01810
452	300	CDS
			inference	ab initio prediction:Prodigal:002006
			locus_tag	IIDKNEEF_01810
			product	hypothetical protein
>Feature NODE_1236_length_662_cov_0.490630
>Feature NODE_1237_length_663_cov_3.720137
548	144	gene
			locus_tag	IIDKNEEF_01811
548	144	CDS
			inference	ab initio prediction:Prodigal:002006
			locus_tag	IIDKNEEF_01811
			product	hypothetical protein
>Feature NODE_1238_length_663_cov_3.175768
647	312	gene
			locus_tag	IIDKNEEF_01812
647	312	CDS
			inference	ab initio prediction:Prodigal:002006
			locus_tag	IIDKNEEF_01812
			product	hypothetical protein
>Feature NODE_1239_length_663_cov_3.078498
1	255	gene
			gene	nadD
			locus_tag	IIDKNEEF_01813
1	255	CDS
			EC_number	2.7.7.18
			db_xref	COG:COG1057
			gene	nadD
			inference	ab initio prediction:Prodigal:002006
			inference	similar to AA sequence:UniProtKB:Q9HX21
			locus_tag	IIDKNEEF_01813
			product	putative nicotinate-nucleotide adenylyltransferase
276	629	gene
			gene	rsfS
			locus_tag	IIDKNEEF_01814
276	629	CDS
			gene	rsfS
			inference	ab initio prediction:Prodigal:002006
			inference	similar to AA sequence:UniProtKB:Q02SH2
			locus_tag	IIDKNEEF_01814
			product	Ribosomal silencing factor RsfS
>Feature NODE_1240_length_663_cov_2.593857
507	205	gene
			gene	ihfA
			locus_tag	IIDKNEEF_01815
507	205	CDS
			db_xref	COG:COG0776
			gene	ihfA
			inference	ab initio prediction:Prodigal:002006
			inference	similar to AA sequence:UniProtKB:Q51472
			locus_tag	IIDKNEEF_01815
			product	Integration host factor subunit alpha
>Feature NODE_1241_length_663_cov_2.568259
647	423	gene
			gene	fliY
			locus_tag	IIDKNEEF_01816
647	423	CDS
			db_xref	COG:COG0834
			gene	fliY
			inference	ab initio prediction:Prodigal:002006
			inference	similar to AA sequence:UniProtKB:P0AEM9
			locus_tag	IIDKNEEF_01816
			product	L-cystine-binding protein FliY
>Feature NODE_1242_length_663_cov_2.283276
>Feature NODE_1243_length_663_cov_1.506826
13	219	gene
			gene	cobB_2
			locus_tag	IIDKNEEF_01817
13	219	CDS
			EC_number	6.3.5.11
			gene	cobB_2
			inference	ab initio prediction:Prodigal:002006
			inference	protein motif:HAMAP:MF_00027
			locus_tag	IIDKNEEF_01817
			product	Hydrogenobyrinate a,c-diamide synthase
625	257	gene
			locus_tag	IIDKNEEF_01818
625	257	CDS
			inference	ab initio prediction:Prodigal:002006
			locus_tag	IIDKNEEF_01818
			product	hypothetical protein
>Feature NODE_1244_length_662_cov_2.875214
44	205	gene
			locus_tag	IIDKNEEF_01819
44	205	CDS
			inference	ab initio prediction:Prodigal:002006
			locus_tag	IIDKNEEF_01819
			product	hypothetical protein
212	472	gene
			locus_tag	IIDKNEEF_01820
212	472	CDS
			inference	ab initio prediction:Prodigal:002006
			locus_tag	IIDKNEEF_01820
			product	hypothetical protein
>Feature NODE_1245_length_662_cov_2.548718
[truncated: 1,580,518 more chars]
