# Supplementary material for: Microbiome and plant cell transformation trigger insect gall induction in cassava
Source: Front Plant Sci. 2023 Nov 29;14:1237966. doi: 10.3389/fpls.2023.1237966 (PMC10731979; doi:10.3389/fpls.2023.1237966)
Supplement: Supplementary file 1 [file DataSheet_1.zip › Supplementary Material/Supplementary Data_3_Selected Specific Gall Hybrid Contigs sequence information.xlsx]

## Sheet: only_mapped_contigs_3
Supplementary Data 2: All Specific Gall Contigs sequences.
QNAME	READ COVERAGE	FLAG	RNAME	POS	MAPQ	CIGAR	SEQ	String for mismatching positions	Alignment score
NODE_1832_length_571_cov_2.279352	31	0	Chromosome15	12900738	48	105S36M430S	GGCAGCTGCTATCTAATTTATTAAATAGAAATATTTACTTGAGTACCTGGAGAGAATCTAAGTCCGTATGGCAAATGATCCGTGGATAGGTGGGCATAGCGGATCGTGATCGTGATCTTGATCGTGATCGTGATCGTGATCATGCGCGTGCGGAGCAGGGGCGGCCGCCGGGGCAGGCAGCAGCGCGCCCTTGTCGCAGCCGCAGCAGCCGGCGGCTTCGTGTTCGCGGTGCTGTTGCTGGCGTGGGACAGGGCCGTGGATGATCGGCCCCTGGCGATTGGCAGTCATGTCGTCCGTTCCTGTTTGACGAGTTACTGCTGATTGCACACCCTGTAGCAACTACAGAGTCAAGCGTCCGTTGGCGAGGAGTCGCACATGAAGATCGGTGAACTGGCGAAA…	MD:Z:12A23	AS:i:31
NODE_2392_length_509_cov_0.474537	10	16	Chromosome04	11321658	45	80S68M361S	AATTAGAAAGTAAATGTGAGGGGCTTTAATTTGATCAAAAATCATTATGCGCCCCTTATAATTCTAGGAGTCATTTGATCCGTGAGGGACACTACTGATGTGAGGTATAATGAGTTCAATTATTCCATATTAATATTTTATAAAAAATAGGGGAGAGTAACTGTAAAATTATATTTATCACATTTTGAATAAATTTTGTATTCTATGGCATCGAATTAGTGGAGGCTACCACATGCCAGATGCTCAAACATACAGAAAAAATGAACGCTTCTAACAATCGCCTGCCTTCTTCAATTAAGATTCCATAATTATGCCAATACTGAGACATCATTGTCTTTTCGGCAGTACCTCTTGTGCCAAATTTAGTCAACTAAATTTTAAATTGACTTAATTAGAAGT…	MD:Z:25G9G0A5A7G17	AS:i:43
NODE_2634_length_486_cov_0.452323	7	16	Chromosome02	16329790	35	353S133M	ATAATATAAGGAATTCTGCGGTTTTAAAGGAAATTACGCATAATCAAACGAAATTTACATAATGAAATGAATGGTGTGTTTAATTCATATAAATATATATATTAAAATTAAATTTGTTATATAAAATAAATAGCAAAACGTATGTAATCATTTAGTTATAACAAATCAATAACGTATAATTTAATTCGTTTTATTTAATTAATTTTTTTGACAATTACTTTTACACAAGATTATTACAAATGAACAACTTTAGCCTACAACGATATGTCTTTTTTTTTTTTTAACCATTTACGGATTAAATTTGCGGGAGCCGGCAGAGGCAGAAATGCTGTGGAAATTTAAAGGGGGTTTGGTTGAAACAAAAATAAGAATTTGGATCCTCAGTTCATTGAAAATCTC…	MD:Z:9T7T5T17T7C3T9C3G0C0C4T2G3G21C5C9G1T9T1	AS:i:46
NODE_2733_length_477_cov_0.657500	6	16	Scaffold066	330009	39	397S80M	CAATGCCGTATGTACGCTCAACCAAAGTCAGCCATTGTTAAAACAAATCTGGCATGGTTGGACATTAAACCCCCCAGGTAAAATTCTTTGCCTTTAACCGTCCCAACTACCATTCAACCATCAATTTAATTAATTATACAATTAAAGCACTATCAAAACATCAAAATTTGTCTGTATAAACTCAAGGTTACAAGTAAATGTAACCTAAAAGTTAGTTCACAAATTGACGTCACATAATTTAAACATCTAATTGATTCAAACGTCTAATAACTTCAAATATATAAATTCATAAGTGCATTTGATCATAAGGAATCATAAAGCACGTATCAGCTGATCCGCGCTAAACTCCGATCGTTCAACCATCAATATATATATATATAATAAAAGGAAAACAGATAA…	MD:Z:5T10A10A4G26C2T1C9T5	AS:i:40
NODE_3153_length_448_cov_0.433962	3	16	Chromosome05	30206241	60	101M347S	GTATTGGACTGGGCCTCAGAAATGGTCCGATCTGAAACTTTTTAAGAGTAGATGCCTACACGATCTTAATTACAACCATTAGGCAACCTAGGTATTTATTAATTTATGTCTTCTGGACTTTGGAATTGTCCGTATTTGTATTTTCTGGTTGGGGTGGATTATTTTGGTGGTTCTGTTTGGGTTTTTTGTGGTATTTGTTATTGGTATTGGCTATGCTTTTTATGGTATTTGTTTTTTTTCAATATTTGTTTCAATTAGAGATTACAATTTAGATCAATGTTTATTTATTTTCTTGTTTTGCTGTAAGTTTTTTTAAATTTATTTGCTTTATTGTTTTTGTTATAAATGTATCTATAATTTGCAGTGAGGCGTAGAAATCTACCATTTTTTGCTTAAATA…	MD:Z:14T1A5G25G3G13G4C17T11	AS:i:61
NODE_3345_length_436_cov_0.640669	12	16	Chromosome14	4233106	29	126S75M235S	AAAATTAAAAACCCACGTTTTAACCACATTTAATAAACTCTTTGCTTTATTTTAATTAAAACGTTACAGCTTTGTGTCATGACTCTCCCATTAAATTCTCTGTGCCTCTTGTTTGTTGAATGGTAAAAAAAAAAAAAAAAATTGAAAAACGCCAATTCATTTTTATTCTTCACTATTTGTTTTTTGCTCCGCCAAGACACGAACCCAAAGCGCCGCTTGCTTATCAAAAAATTATAAATTCAAAATTTACAAAATTTGCATCTTTGATCAACAAAAGTCTGTTATGAATTTTCGAATATCAATAATTTATTTATACGACATTATTTATTAGTCTTTCAAGAGTTTGTGTATGAAATTTGAGGTCTTAATATTCATTAGAAAGAATTTTAGAAGATTTTT…	MD:Z:24T7C4G10C3C2G0G18	AS:i:40
NODE_3627_length_419_cov_0.418129	4	16	Chromosome01	14923468	45	115M304S	TGGACACTGGGGAAAACCTTTGCTTTATTAATCAACTTTACACATGTCTCGTTGTATAGTGATTGACTTGGTTACTACTTGCTTTTTGATGTATGAGTTTTAATATAACTAATTTTATTATCTCTACAATCCTCGCATAACTCTTTAACTTTAGTTTTTGGTTAGTTATATATTTTGTCATAAATTTGTTATTTTTTTTATTTCCATTATTTGTCATTTTTGTTTGATGTTACAAAAGTAACTAATTTTTCAATTACCTTTTATTGTTTTTATGTTAAATTTATTGTATTTATTCTGTTTATTTCAAACTTTATAATATATTTATCTTTTATTTTGTAAAGTTGATATTTTCTCCACGTTTCTTAAATTTTTCCTTTAAATATTGTATCTCTTGTCTAA…	MD:Z:5C6C0T7T10A21A3T15A1C4T13C7G1G9	AS:i:51
NODE_3684_length_415_cov_0.508876	10	16	Chromosome15	16032107	48	366S49M	AACATGGGAAAAGCTGTATTCAAATTGATAACGGTTGTGGGTGTTTATTTTATGTCAGAAAATTTAAGTGCAATTGTTGTTCAATCTTTATTTGGATAGGTGGGCCATACTTTATATTCGTTTTTTTTTTTTTTAAACGTTGACGGCAAAGCCCAAAACAATTTTTTACCATAGGCCTTAAAAACGGGGTAAAAAGTTGAATGAATACATTGAATAAAGAAATAATATAGTTTTGTTTTTAAATGAATATAAAACATCAATTCTTTATTTATGTATGATGCTATTTCTTTTATACATAGAAAATTCCTATAGAATTATTTTAGGTGCTCATTGTAGTTTATACTGTATTAATTTAAATTTGATATTAAAAAGTGCTAATCTGCCTTCAATTACAGGTTA…	MD:Z:9A5T24T3C4	AS:i:30
NODE_3929_length_402_cov_0.483077	10	16	Chromosome01	1331200	60	297S105M	CTATATAGCTCTCATACTCTCTCCTATCAATATTACAGTAATCATTTCTTTTCCACGAAAATATCTTTATCCTAAATGTTTTTCATCCGTCTTTGTTTAGTTTAAGTATCCATTATATATTTTCTTTTATTTATGTGAAGTGATCTCTTTTTAATATTTTTTAAAGCAGTGTTTTTTTTGTTGGGTCAATTATTAACTTTTTTCAATAAAAATATAAAAACAATTAAAAAAGTATGAAAATGACAAAATATTGATAAAAAATTGAATAATAAAATATTATCTATAATAAGTTAATTTGGTATTTTTCAAATGTTGTGTTCTTCTGTGACAATGTCTTATGGGATTTCTTTTCTCAAAAAGATTAAGAAGGCGAGTAGTGGTCATAAGTCGGGAATCCGT…	MD:Z:26A7G1A0A1G8G23A4A2A24	AS:i:60
NODE_4297_length_385_cov_0.357143	3	16	Chromosome08	6004740	40	307S68M10S	AACTATATGGAGATAAGAAAGCATTTGTTTCACGCGGCACATACTCATTCGTAGGTCCGAAAAAAATAGGGCAATTCCAGGCGAAAATGAGCCTTTACAGAAAACAGTTTTTATTTTTTTCTTGAAGTATTAATTCATGTGTTGGGTGTTATGAGTTGTTGGGGTTTTGATTGATTATGGGAATTGTTTTTTTGATTTGTGTTGTTTTATATGTTTCTTTATTCTTTTTGTTTTTGAATATCTGTTATTTTGTATTTCATTACATGATTATAAGTGTTATTTTAATTAAATTTATTATATACCAAAATCAGATTATTTCTAATCAAGATTTTTAATTTCAATTTCAATCTTATTTTTGTGTTAAATTAATTATTGTTTATTTATA	MD:Z:8A1A4A26C5A19	AS:i:43
NODE_4330_length_383_cov_0.637255	10	16	Chromosome12	17247407	31	134M249S	ATTTTTCGTGATTATTTTACATAAAATAATATCTGTTTTCAATTCATTGTTGTTTTATGTATTGAATTTTATTCATTAAATTCATTAGTTTGCTATTGTTTGTAATTCAATAGATGTGTTGTGTAGTGTATTTATTATTTTTATGTTATTTGTGTATTTCTTAGAGAATCTTAGTTTTTGTTATTAATTTAATATGTTGTTTAATTAAAACACTATTTTATATTTGTAAAATTATATATTAATGCATTTTGTCTTTTTATTTTTTTGTATTGTTATAAATTTCATTTTGTGGGGTTTATAGACGTTATATTGAAATATCTGTGCACAAATATTAATTGAATTAGCAATTATTTTTTGTCAACTATAATTTATATAATTGGTTT	MD:Z:3C12A12A8G7A0C2G3G2A1A5C3G1A4G16A4A3G7A23	AS:i:45
NODE_4395_length_381_cov_0.450658	4	16	Chromosome16	255441	43	35M346S	AACAAGAGAAATTAGAAAAATCTTTTATTTTTTCTAATGGCTCCTATTTATATTCATTCAAAATAAAAAATAATTTAATGGTGTCATTAAAAATCTATATTTTCACAAAATTGAGAATATATAAAAAGATTTTTATTATATTTATTAATACTGTATTTATTGCTTAACCTAAATCTGTTGTTTTTTGCTTTTATGCGCCATTGGTTAATTGATATTATTGTTTATTGATATTAGTTGTTTTAAATTATTTATATTTTTGTTTTTTGTTACATTTCGTATTTGTGATTAAATTTTTTATTTAAACATATCTATTAAAAGCCATACTATCCCAAGCATCCTGATCATTATTAAATACACACAATCCAATGCCCCACCCATCAA	MD:Z:26T8	AS:i:30
NODE_4495_length_377_cov_0.480000	3	16	Chromosome05	17459165	31	65M312S	AGAGATATGAAGCATGTCGAAGGGCGATTGAAGTCCATTGTGAATCAACCTGAAAAGTTAATCTTAGAGAATAAATTAAACAAATCATAGCTAATACCACAAATTATTAATTTTATAATACACATGATATAAAATTATCAAAATATATTAAATATCAAATTAAAAGTGAGAAATTAATTCAACTTCATAGATTTAAATACAGATGATAAATAAGTAAGAACGTACGATTTAAATTAATTATTATAATTATCATTACTTTTAAATTCAATTTTTTATTTTTGTTTTGAGATCAAGAAATTTTGGTTTTATAATGTTTGTGGCACTCTCGAATATGCTTAAACCTAGTGCAGAGTATTTCTCCTTTTATATATTTGCTT	MD:Z:0T5C21G6A10C7T0T9	AS:i:34
NODE_4543_length_375_cov_0.624161	14	16	Chromosome15	2273932	60	223S152M	TCAAATAACACCGCAGAAGCTGGGCCACCCTGCAGTTCAGACCGAGAAACACACTCGTTCTGGAATGAGCTCCATTGGTCCAAACTATAACCAAACTAGTTCTGATCTACCCCCGAATTTTCGTATTAAAAAAAAAAAAAAATTTCAATCTTTTTAAGCATGAAATTTATAATTAAAAAAGGAAATATAAATTTAATATTGGTATTTTAATTTATAAAACTAAATTTTATTTTATTAAAATTTTTTTACTTATTCTGTCACATTTTGTTGTTTAACTCTCATCTTTTTGTATTAGTAGTCTTTGGTATATAGATTTGTATTGTATTATTAAAAATATATACAAGTTTTAGAATAAATTTTTTGTTTAAAAATTAT	MD:Z:19A13T1T9G3G6A18A8A5A1G18A11G0A24A2	AS:i:84
NODE_4546_length_375_cov_0.506711	4	0	Chromosome02	11439778	60	265S110M	AAAATGACATTTTCTTGTAACAATAACAATTTTTACATTTAATAATTGTAATTTTTTAAAAATGTATCTATGAAGTTCAATAAAAGTTTATATATAATATTTATTATTATCATTCTCTATCTCTATCACTACTTTTATTCAATTTCATTGTATCTTAATAAATTATATTATACTAAGAATATATTTTAGTGAATAGAATTAATTAATTTAAATAACTTTATAGTTTTATTTAACATGGATTTAAATTTCTTGTTTAGATCTTTATAATATCAGCTTTCCAGGTAGTAATTACGGATTTGATCGAAAGATTAATGACCATTAGACAAGCATCTACAACCAACAATCTCTAAAGAATGATGAAAAGGAAATAACCAG	MD:Z:17C1T14T8A1C7G10A12T26C5	AS:i:65
NODE_4564_length_374_cov_0.626263	7	16	Chromosome13	9753440	43	179S81M114S	TTTATTGTGGTTTATATAATTTTTTACATTAATTACATATATTATTAATGTTTATATAAGTTTCATTAACAAGAAAAATTAACAATCTGTTAATTAATGATTGCTTTTTTTTAATATTTTTTTTTGTATTATCATTAATCCTCCTCCTATCGAGTAATTTGCTGCCTTGCCGCGGAATATTAATCTAATAATTTGTTTCAAGATGAAATATTTTTCTTCTTTAAAATTTTTGGTTTGCCCAAGATAAAAATTAATTTTTTTTACACTTGCCCATCTCACTCACAATTGACACCAATAAATGCAAATCTAATTCATTAATACTTTAAACGTTTGAAATGTAACATACCTGACAAGTTTAACAAGAAATACACATC	MD:Z:10T10C0C3C20G1C8T22	AS:i:46
NODE_4567_length_374_cov_0.427609	3	16	Chromosome05	26127815	23	273S101M	GGGGTATAAATAAATAAAAGTTAATTCGTCAACACAACAGAATATTCTTAAATCAAACTATTAAACACCCAATTCAGCGAAAATTATTGGTAAAATACTTTATAAATTTAAACAGAAGATATCCAATTAAAACCAAATTTAAGGCAAATATATTAAAAAAAAAAAATAAAATCCCCGAAAGCAAGTAATTTCACCTAAAAATAAAATAAAGATATACACACACTCCAAAATAATGTAAAAAATATACCCTAACTAAAGTTGAACTCCGACTAAAATCAAATAGAAATAAACATCATTGGAATAGATTGTGATGACAAGGAGCTAAGAAAGAAATATAATATGAAGTACACAATTTACAAAGATGAATATAACAA	MD:Z:18C8T0A2T3G21G1G0G2G2T12G1G9T9	AS:i:36
NODE_4631_length_372_cov_0.569492	5	16	Chromosome15	16062754	49	143M229S	CCGTACACCTTTTTTTTTTCTATCCCCCCAATACGTAAAAGTATAACTGCGCCGCATAAATTGGAGATACCACAGTACTGTGATTATCTTACTGTTATACTTGGTCTTTTAAAGTTTGAAAGCGAAACTTAAAAAAAAAAATAATATCAGATTCGTATTCAGCGCCCTCGAAAACATGAAGTACAATCATTATTAGCGATTAGAAATGATCTGGGCTGCGTTCCGCAATCCAAAACATTGATCAAGGCAGGATCAAGGCAACGTCGCAATATCACGTGACAGGTCACGTGGGTTCCTATCAAATACACGGTCCCACGTGATGCAACGTTGCTAAAAAAGGTTCAAGATTTGCGTTTTGTGCTTTGCGGAACG	MD:Z:25A8T1C12A3T3C3G9T9C7G0T4G7C12A8T0C3C12	AS:i:58
NODE_4699_length_369_cov_0.623288	14	16	Chromosome06	14827061	57	231S138M	AATAAAACAATCAAACCGAACAAAAAGCTCTAGACTTGCTGAAAATGGAATACAAAGTAAAAACATATAGTAGAAAAATAAAAAGTGCTTTTATTACTTGAATTTATTATTTATTGAATTTTATTACTAGTACCTTTTACTTTCAAACCTTGTCAAGTGCAGCTTCCGAAGGAAATTCTTAACATTAAGTTTAAAGTTATAATATTTTCTATAATAAAAAATAAGTGATTTATAAATTTAATAAATTGTAGAAGATTAATGGAGACAATAGATTTAATGAATGTAATGAAATATAACTGAGAAAAATAATTCATTGTCGGAAATGAATGGTCTATAAATAATAAAAACTTGAAAGGTCATTAGCTTGGC	MD:Z:23T5T4A2A1C12G9G19A1T1A9A3T6A2G20T5A0	AS:i:62
NODE_4700_length_369_cov_0.619863	7	0	Chromosome07	18776900	49	113S132M124S	AAAATCATTATAAGTATATGTAATGAAAATTATCACTTCATATTTTTTTGTGGGTTTTCGATTTTTCTAGCGGTTATTCTTTAAAACTCTTTTTGTCTGAATATAATTTTTTTAAAATTTACTGAAAAATAGTATCTATACAGGATTCTATGGCGGCACAAAAAAAATGCCTTAGTGATTTGTTAATTTGGACCTTTCAAACGACGTAGTCATTTGTTTGTCTCCTTCATCTTTTGTCTTTTTAGTTCACATATATACATCTAAGATTATATAGTCTGCATTTGACTACATTTGACGAGGAAATTATGACTATAATTACTTTCGATTTTATTTCACAAAAAGTAATTTGTTTTATCATATTTATATTCC	MD:Z:19G3A4C0T2G0C7C0C19G11A0A10C5C14A1A22	AS:i:57
NODE_4728_length_368_cov_0.615120	18	16	Chromosome16	29493058	60	232S136M	CTGTGATGTCTGATCTTTTCTTGATAAGATTAATTTTTAATGATCATGACTTTATCTTCGTGGCTTCGGAATATGTTAACTATCTATTGATCATTGTCATTATATACTAGATAATTATTGATAAGATTTTAACATAGCTCATATTGAAATAAGGTTGTCTGGAAGACGACTTGTAGATGATATTTTATCTAGATCAGGAGTTCTCAAAGTTTTAAATCTTATTTTCAAAGTAAATTCTTATATTACAATTAAAATAAGTGAAACTTAATGAGATAATTTTGTATTTAAAATCATTCAACAAATTTAGTAGCTATGTTCTGTTGTTCATTGTCTTATTGAATTTCTAAATTAAGTGCTACTCTTTTAGC	MD:Z:9C26G4A11G7A13G0T3T14A6C7G25	AS:i:81
NODE_4730_length_368_cov_0.525773	4	0	Chromosome03	4918475	56	64M304S	TTTAGGAGAAATGTTATAATATACAATGGTTATATTATTACCAGTGATCATCGTCGGTCCCATAAGGCAACACCCAGAATAAATGGGGCGAACCTTAAAAAAGAAAAAGAAAAAAGGTTTCCACTGATACCTAAATGACGAACTTTTATAGTTTGATTTTTTCGTTCATGGAGGTTCTTATTAGTCGAAGCATGCAGTCGAAGCATTGCGCGTGTGCTCTCTATACGTTCGGAGTCCTGATTTTTCTAAAATAACTTTTTCGAAAAACCGGATTCGGAGACTTTTTCTTTTAAGTGGTTTTCTCGGCTAGCTTCTGGATTGGAATGGATTAGAAGAGGTCTGTGCCCTGCAACTTTTGAACAGGCGTT	MD:Z:12T25A4T10A9	AS:i:44
NODE_4789_length_366_cov_0.508651	7	16	Chromosome01	30256704	46	256S110M	TAGTACTGGAAAACCATATCAGAAAAAACAATGTCATAAATACGACATCCACCGACTACACCACTCAAAAAAATGGGCAAGCTTAAGATACAAACACAGATATTAAAGCCATAATTCAAAATATAATCAAACAAAAATGAACACACTGAAAAATAAAAAAAAGAAATAAAGACAATAAAGAATAAACAATAATTAATAAAGGTTTTCAATAAATGAAAACACAAAGAAAAAAATAAATGAATAAAAATGACATAAAAAAATAAAAGTATGAAGTAATTCTGTTCATTACAATTACTTAATTTGTGCACTTATTATTTTAAATCTCATTAAAACTTTCTAGCTTAAAAATGTTGAATATATTAACAG	MD:Z:9T6C6G0T2A4A5A10A18A11G3T2T22	AS:i:50
NODE_4816_length_365_cov_0.611111	5	0	Chromosome04	24253175	29	203S35M127S	ATAAAATTAGAGAGAAATGATATTCATTTCATACTTAAAGTTTTTTTTTAACTTATTATTGTAAATATGGGTTTATAAAAAATCTTTTTATAACAAATCAATATATACTAAATAAATTATAAATAAGTAAAGCTTTAAATTAATACAAGATTTGTGATCTATTTTATTCTTTACATATCAAATTTTAGTTTATTGTTACTGAGTATATATATTTTCTCTCTTTAATTTTTTTTATATTAAAGTATAGCAGGATTTGGAGGTACATAATAATCACCATTTATGTGGTTTTATATTATTTTATATAATGATTACTTTATCAGAGTTAAAAACATAAGTCTTTAGGTTCAATATATACATTTATTATT	MD:Z:9A25	AS:i:30
NODE_4843_length_364_cov_0.616725	4	16	Scaffold119	415913	27	221S127M16S	CTTAAAAACACTGACTTACAGTGACTCACCATAACAACAAGTCCACCCCCACCTAATAATACACATATCACTCCAGTTAACACAAACCCAAGACCTCAACAACCCCCCTACACCCCCCACAAGCCCCCACCCACCCCCCCCCCCACACAAAAACATAAACCACCAAACAAGGCCACACTAAAATACCAACACAAACAAAAAATAAAAAAGTGTTAAAATAATAAAACAACCAATCACAACAATTTTTCTTCAAAATCCAAAAATTTTTAATTTAATGTTAGTCTCACAAAAAATATCAAAATGATCTGATCATTAATACATCAACATCATACCATTCTTATAAATATAAAACGCATCAATAAGA	MD:Z:9G5A9G0A3T24T2T0T3A7T4T16C2C3A1T6G7A9	AS:i:42
NODE_4909_length_362_cov_0.649123	3	16	Chromosome06	26197007	31	299S63M	ATCGCAACAACTTATAATAAATCGTTACAATAAATAACGAATGGAGATATGTTCAGGAGAGGTGCGGATATGTGATTATACGTATATGTGTGTTGAGGTGTGTATATATGTAAGTGCGCTTATATGAATACGCATTTATGACCTCGTACACTTTTTTAATTGCATTGAAAAATAAAGGCGATTTAATTTGATGTATCAATCAAAGGTGGAGTAGAGGAGTTGATTTTTAATTAAAGAAAAAACAATTAACTAGTAAGGGTCGTCATATTGAGAATTCAGCAATTATCGAGCATGACCTGAAGTCGAAGCAAAACGATGCACGTAAATGACGCGTCGTTTATAATATATAAATTTATTACCAC	MD:Z:18T2A19A1C10A6C1	AS:i:36
NODE_5038_length_358_cov_0.608541	3	0	Chromosome02	38881979	42	238S120M	TTGCTAGTAGAGTTTTATTATGGATTTTGGTTGTTTTTCAATTTGTATAATTTGACTATGGTGCTTAGTTTTTTTATTTATTGTTAGATTGATTTCATTTTATTATTAACCATTGATATATTTATATTGTTTTTTATTGTTTATTTCAAAATTACTTTTACCGAAATTTGAAATGTTTGTTTTAATAATTGTTAGCCTTTTCTAAAAATATAATAGAGCCCCCAGCATAACGTTTTTTTTTTTTTCTTTTATATCTATTTTTGACACGTTTTTTATACTCTGACATGCATATTTTATTTATATACATCTAGTTTCTCTAATCTTTCTGCATGGCATGGAATGATAGGGGTTTTCAATT	MD:Z:6G5C16C5G0C3G0A2C20C1T12T5G13C9T9	AS:i:50
NODE_5072_length_357_cov_0.414286	7	16	Chromosome01	22551144	45	120M237S	ATTTAATATTTCTCGCGTGTAAAACGACGTTGTCGTATCTCTGACGCTGGCTGTTTCTCATTGGATCATATTAGACGATTTTATATCTCCAACTGCCATTAAAATAAATAAATAAATAAAGCATTATAATTTATATGAAATATAAAAAGATTAACGAAAACAAAAATAACAAACCAATAAAAAATTACAAATGAAAAAAACAAAAAAAAAAACGCAATTTTCAAAATTAAAAATAAATTGCATTTTAACACGAAGATTGTTCAAAAAAAACTAAAATAAATTAAAACTACACCCATCTGAACTAAACCCATAAAAAAAATATTGTTTTTTTGAAAAAAAATAATTAAAGAAGAAATT	MD:Z:25T10T1G2G1T14G5T8T0T6G0C7C3C25	AS:i:55
NODE_5230_length_352_cov_0.400000	10	0	Chromosome11	31906082	40	96S141M115S	TTTTTTTCTGCGTGATGTTGTTTGTGGCTTGTTGTTATTTATGGTTTAGATATTAGAAATGTATCTTATATACTGTTTATGTATTTCTTTTTTGTATGATGATAATTATGTGTAATGTATTGAACTTACGGAAGTACTTAATATGTAATGTTTTTATTATTGGAGCTGTTGTTCATTTGGCTATTTTATTTCATTGAAATGCTTGATCATTGTTTTGTTTTTGTTGTTTATGTTGTATGTGTTGATTGTATTTAACTCGGTGTTTTGTGTTGTCTTTTTATTTTTTATTTTTGGTTGTGGTTAGCCATAGCATAGCCGTTGTTTGGTTGGTTTCCCAAATATGGTTTGTATG	MD:Z:10A7C0A4G7G4C1C7G4G1G14G1C15A4A4A15A0A0C25	AS:i:51
NODE_5283_length_350_cov_0.597070	3	16	Chromosome11	9906979	26	33S74M243S	AAAAGAAACTCTTTTTTTATCAAAATATCTAACAATAAATAGAAAAACTAAGAAAAGATAATATTATTTACTTTCACAAAAACATAACTCACAAAGAAAAAAGTAAATAAAAATTATGAAAAGACAGTAGTATAACCTGCCATTCAAAAGTTCAACGGAAAAATTTGCCATCTCAATCGCATATTAAAAACAGAAAAACGAAACAAAACATATAAAATAACCAAACAAACAAAAAAATCTATAAATCTCTCATAATAAATATTGTTAGTACAACTTCATAACCATTATACTTAATTAGAGTCTAACTAGATTCACAAATCTAAAAACACATGCCAACACAAATAAATACA	MD:Z:5T19A6C3G6G9T5T1G12	AS:i:34
NODE_5306_length_349_cov_1.058824	6	16	Chromosome06	30206374	47	290S59M	GATCTTGAACGTGCGGGGATTCATCCCTGGGGCTGGATTATCAATAACAGCCTTTCGATTGCACAGACGCAATCGCCGCTGCTTTGCCAGCGCGCCCTACAAGAGCGTCCTCAAATCGAGGTTGTGAAAAACCAGCATGCAAGCCGCATAGCGTTAGTACCGGTAATGGCTGCAGAGCCCACTGGCATCGAGAAACTCAGAGAGCTGGTTGTTTAATTTTTTTTGTTTTACTAACTCAATCTTAGTTCTATTGTTTTTGTTCATATTGTTCTCTCAGTTTATAGTTAAATAATTTTGTGTTTATTAAAAATTAGGTTCTCCCCCCTGTGTTCTATTTAGTTGTTTCATT	MD:Z:6C4A23G1C21	AS:i:39
NODE_5381_length_347_cov_0.588889	7	0	Chromosome05	8509917	28	114S79M1I19M134S	GAATTTTAAATTTTAATAATAGATGGGAATTATTTTTGAATTCAAAATTTAGAAGTAAACTGAATGTAAATTACGCTATAGAAAGGAACTGAGAATATAGAATAAAACATTAAAAATAATATTCTCAAAAGATTTAAATGTTACCATATGCTTGTAGAAATTGTAGAGCCGTCGTAGCTGTACCTAAAAAAAGAAAAAGCAAAAAGAATATAAAATCTAAATTTAAAACACAAAAGGAAAAAGAAACAGCTCAAGACAGTTCACAGCTCCCCTTTTCATAATGATGAAAGCATTATACATAAGTAACCAAAAATTCTGAGAATCATATATCAATAGATATCTTTTTG	MD:Z:11G4C6C4C4T10C13G10A1T0T25	AS:i:41
NODE_5528_length_343_cov_0.563910	10	16	Chromosome15	29992687	60	144M199S	GTTTCTTTTTGTATTCTAGATTTTGCTATTTCTACGGTTCAGTTACGCTGCTCTAAGCTTCTGAGAGTATTATCGGCTCTATTACCTAATTATAATATGTGAAGCTCATGCAAGTGTATACTTTTGCTTTGCCTTTAATTTTCTGCAAGAGAGCGTTTAGCTGTTATAAAAAGTAATATTTCTACGGTAATTAAATAAAAAAAAAAAAGAAAAAGATTAGCATAACCATATACCACAAATTAAATGCTTAGTATTATAACATTTTTTTTTTACCATATTTAATATTATAAAAAAGTTATTGGAATCATTTATTAAAAAAACAAAAAAGTTTAGGTGAGTTGCA	MD:Z:25A3G10C0T3T0C12G11C12A12G2T14T2G0T24	AS:i:74
NODE_5717_length_338_cov_0.440613	4	0	Chromosome16	30372945	60	15S98M225S	CAAAAAAATTTATTAAAAAGATAAAGTCTTTGTCAAGTTAAGGTCTTGTGTGGATGATTAAAATAAATCTAACCTTCAACAAATTAAATTTTTTAAAAAATACAAATATGATGAATCAAATATTACAAAAAGACAACAAAAGGTTCACAATTAGAAAAAATACACAAATCAATAGACAAAAAATAAAAAATCATGGATATAATAAAAAAAAATAGTGACTATGAAAATATTTATAACAAAAATGATATAAAATGATCAAGCCCCAGACGAGTTAACATTTACAACCACATTGAAGCCTTGTAGTGGTCTTGGGGCAATAAAGGAACGATCACAAATTC	MD:Z:23G9G15C5C21G2C0C1C14	AS:i:58
NODE_5943_length_332_cov_0.560784	10	0	Chromosome11	28249324	60	190S142M	TGATAAAATGATTTCTTTTTTCTAAATATTAATTTTCTTGGTTATTATTTTTCTATGATTGCATGTAAAGAATTTTCTTTTATTGGTATGTTTTTAAGGAATATTTTGATATAATTATTATTTATGTTTTATAGATATTATGTGTTTTTTTCTATTTTTAATTATTTAATTTTAAGTTATGAACAGTTATTTTTATGTATTTTTGTTATTTCTTCAGTGTATTTCTATAAATAAGAGAATTAATTTTAGTTATAAAGCAAGGACTGTAGACCTAGAAGACAAGGAATCCGCTGATAAGGCTCTATGGATGCCTAAAAGCCAGAACATAATGA	MD:Z:17C5G12T21T1G1G4A6A0T23T2C9A7A6T1A12	AS:i:67
NODE_6013_length_330_cov_0.561265	6	0	Chromosome05	14438330	32	193S137M	GAATCGTGTCCGTTTTGGAAGTAAAAAAAATAACCCTCCTATTTTGACAGGATTCGCCAACGATTCCTCCCCCCAAATAGGAGTATTTTCTTGATCTGAGACACGCTTTTGTTAATTCAATCAAAAAATAAAGTTCATTAGATAAAGCTGTTTAAATTCTTAAATTTAAATATTATGCACCCTGAAACATAAATAAATTGATAAAAAAGAAAACATCACATAAATTTTCATACATATGTTACCGACAACCTTTGCCAGGACAGAATCATCCTACTTCTGGATTTGAGCTATCAGAGCTGATTCATTGGACTGTGTCCTCGGGTTTTCACC	MD:Z:20G0C2C3C7T3C1T11T4A3T15T5T11G3C9G0G4G5G13	AS:i:47
NODE_6096_length_328_cov_0.446215	3	0	Chromosome06	23469334	20	69S72M187S	TGTTTTATTTGTTTTGTACTGTAATTTATATCTTATAATTTTTAATAGTTTAGATAGAGTTGTTCAAATATTAATTAAAATTACAAATGTTTTATTTAGTTTATTTATTATATAATTATTCAAAGATCTAGCCATTTTTTTTTTTATTGACTAAATTATTTTGCTTATGGTTTATTTTTTTTTTATAAGATTTACTATGTGATATTTATTATCTTGATCTTATGTGATAGATATTTAGATTTTTTGATTAGTTTAGTGATAAGCTATGGAAATTCGTCATTGGCCGAGAGATGCGCAATACGCAACTAATTTTGTTCGACTAGACCCC	MD:Z:23A1A5G4A5C6A6C0C14	AS:i:32
NODE_6221_length_325_cov_0.564516	3	16	Chromosome02	13891024	60	239S80M6S	GTTGAATGTTTCTTTTACTTTTTTAATGTCATGGTCAACTTTTAAATGAAATGGTTTGATTGTATTTTAAACTCGCTCCATGATAATTTTGATGGTATAGTAGTTGAAAAAGTCATTAAATTTGTTAATTTTGAAATTGATTGTTTTTTTTTAATTATTTGTCGTTTTTTGGAGTATTTATTATCGTTCATTTTTATTCTGATATACATTTTGGTAAAGATTATTATTTATTTTTTTGTTAGGTCTGATAATGGTATATATAATGTGCTTGTTAGAGCTAACTATGATATTTCGTATTTCATTGAGGTTTTATCTCACAATATAA	MD:Z:8C11C1C11C25G11T7	AS:i:50
NODE_6277_length_324_cov_0.546559	5	16	Chromosome18	10405861	30	186S60M78S	CAAACCTCACGAACGTGTAACAAAATTATCTCCAAGCTCTCCCGCACAACCAACACCGGAGATCCAAGAAACTAGCCCAACAAAATATCAACAAAAAAACTAATAACAACAGAAGATGTAAATATAATAAAACAAAACACAACAAAAAAATAGTAAAACAAACAAAAAGCACGATAAACAAAAAAAAAAAAATCACAAGTACTAATACATTATTACGAAAAAAAAATAAAAATTTGATATTACATAAAAAAAGATTCAAAAAACCAATGTGGTTAAACCACGAAGATGAAGAATTTTGATACAAATTAGGCAATTTTGGAGCCT	MD:Z:14C2T2C8G22C7	AS:i:35
NODE_6349_length_322_cov_0.559184	3	0	Chromosome11	25277037	60	219S103M	ATTAGAATTTAATTTTAATTAGTTTTTTACAAGGTTGTATAGTTTTTTTGTCAATGGTCTAATTTTTTTATATTTGCATAATCTATAAAATGTTTGATCAATAGGATTTATGTAGTTATATTGGTATATTATAATAGTTTTGTTTATTTATGTAAAGACTTAAGAATAAAAAGTCAATTTGAGGCTTTTAAATGATATAATATAATCAGTTTAACAAATTACTAAATTAAAATATTAAATTATCTGGTTAAATTATCTCCATAATATTTTGTCCTCGGTCTTATAATTATATTCAAATTATATTAATCACTTAAATTTAAAT	MD:Z:14T12T9G22A5T7A8A0A17A0	AS:i:62
NODE_6482_length_319_cov_0.561983	3	0	Chromosome11	32121353	22	193S76M1D50M	GGCTCTCTTTCTTTCTAATATATGCCGAAACAATTATCTGTCTAACATAATAATGTTTATTAGGATTATGAATAACCCAGGTGCGATATTCACACATTTATACAGTCAATTATATCTTTTTACTTTATTTATTATTTTCAACCAAATATCCACCTTACATCCTGCTCCTCTATCTCATTTATATTATGCTTTATAATATATATTATTTTATATTGGTTATTTCATTTTTTTTGTTTGACATACCCTTTAGAGCAGCTTAATCAAAACTACTGGTTTTTAATAATTAGTACCGATGTTAGTAGTTAATAATTATTTTAAT	MD:Z:22T8A1A9T1T3A0A10T0G13^G0T1T0T13T3A0T2T24	AS:i:39
NODE_6524_length_318_cov_0.551867	10	0	Chromosome02	3203790	54	175S143M	AAATACGAAAAAAATATAAAAACAAAATCAATTCAAATAAGGTAATATACATATATTAAAATAAAACAAAATGAAACAGCAATATCAAGAATAATATAATAATCGCTATCGTCAAATACAATAAAACAATAAAATAAAATATTACATAAAAAGTTAAATTTATATACCTTAACTAAAAAAGAGAAAAAAAGTTACTAAATTGAAAAGAATGAATTTTAGATAAGAAGAACACCAAGAAAACACCCGAGAGAAGAGAAAGAAGATGAGAGTGCTCTGTGGTTTTGAGATTTATCCGTATTAGGACTTCTTGCGCTCCTC	MD:Z:14C6C1C18C2G4T10T5G26G3G0G0T0G5G23A0A6A3	AS:i:61
NODE_6525_length_318_cov_0.543568	9	16	Chromosome09	6191573	42	177S135M6S	AAAAATTAGGTTGGAAAGAACTTATACGAATATTTTTGAAAATACAGACTGATTATGTTAAAAGAAAAAGGATAGCATATACGTTAAATTTGAAGTATTTTCCTCATGATCGCCAGAGAAAATTAAATAATATTTTGAAATTTTTTCTGGTATAATATAGATTTAATACACGAAATGATAGAAAAAATTTTAAAAAATGATTGGATAAATATTGTAACACTATCAAAAAATAAATTTGAGAAATTCATAAAAATAAAATATATTGGGAACTTAAATTTTAATTAATATTGATGCACTGAGATACATAGAGAAAAGTCT	MD:Z:6T13A9T1A6T3G20T3G19A0T5T8A2T0A8T10G6	AS:i:55
NODE_6572_length_317_cov_0.533333	6	0	Chromosome18	554287	60	212S105M	TACTTATTCCAGCATACTATATAAATGCATTTAATAGTTATGTTTACACATTCAAACGTTTATCTTTAATCCTTTCAAACTTGCAGCCTAAAACAAATATTAATGATTATATTTAGAGTTTTAAATTGAAAATTATGAAATATTGATAATAGCAAGCCAATAATTTGCAAATATGACTATATTAATTTTATTAAAACATCTTAAACTTGGATGAAATTGCAACTTCATCAAATCCAACCAGCATACTTAAGGGAGCGACCGAGAAATCATGGGCAATAATGAAATGGCGTGAACGCGGGGTAGCATGCAATCTTCTT	MD:Z:22A2A3A1G11A2A10A17A9T19	AS:i:60
NODE_6658_length_315_cov_0.533613	3	16	Chromosome11	25439260	60	112M203S	AAAACATTCAACGATTTGGCTTCTTTTTATTTCTACTATTCGAAGTGAGTACATTGAGGTTTTTTTATATTATATGCAAAATGGATTTTTTATGAAATTCTGTTCTCAATGGTTATAATATAAACCTAAATAAATATTATTTTTAATTAACACTTAGAATGTTTGCTCTTTTATTATCTTTTTTATTGGGACCTTATTATAATTTTGTTATGATTAATTTTCTTATGAAAATTATTTTGCAAATTCTATCTAATGATAATATATCTATCTATTGATCTAGTAGAAAAAAATCCCTTGGAACTAATAAACAAACAC	MD:Z:21G1A0A8A26A5C6T6T14T3G12	AS:i:62
NODE_6702_length_314_cov_0.527426	6	16	Chromosome01	24167845	54	97S132M85S	AGAAAATATGATCCAAAACAAATGACCTACTAAAACTAAAAAGCTCATAAAAAATAAAATCCTAAAAAAACAGCCCAAACATTGCTAATTTTTTAATATATAATATAAACAACTTAATGGGTATATCCGTCACACCAAAATAAATGAATGCAAGGAGAAATAAAAAAAAATACATAAAGGCAAAGCAAAATAAATACGAAAACGACATTAATAAATAAAAAATAAAAAGAAAAGATCCTGCACTATGCGGAGATGTGCATTAGAAGGAGGGAGATGGGGTACTAAAATATAAAAAAATAGAATATGTAAAACCA	MD:Z:17A2G20C4C4G10G0G10C2A6C12G12A0A7T12	AS:i:62
NODE_6739_length_313_cov_0.533898	14	16	Chromosome01	34359667	60	176S137M	AAAAAATAAAAATATATGAAAAAGATAACACTTTATAATACTATAAATAATATTTTAAATCTTCAAAAAAACATGAAAATACCATCACGAGTAGTAAAAAAAAGTAAGATTTACAATATTATAATAAAATATAGACAAAAATATAATTATATTTACTAAAGTATGATATAAAAAATATTAATTAGAGCTAAACCCGTAAGCCTCCGAACCCCCTACCCAAATACCAAACGCCTAATTTTTACCTCCTGCAACAAAACTTCTCTCATAACTCAATTTTTACCCTTATCGGCACAAAAAAAAAAAAGTTGTATAA	MD:Z:5G20A1G0C7G23G6G8C12T8G3T11G21	AS:i:77
NODE_6746_length_313_cov_0.364407	4	0	Chromosome05	30818292	49	139M174S	CCATCCAAAGACTCATTACCTGAACCATTTGGCAATGTACTTTGTCATTTTCCGGACACCAATTTCTCTCTTGTTAATCCAACCACTGCTGTATGCAAGGTAGGTTCAATTTTAAAACTTTGATTTTATTCTTAATTATTATAATTTACTATTTTTTTATTCTTCGTTTTTCTTCTTTTGTTTTGTTTTCTCTTACGAATCTTATTGAATGATCGATTTTGTTATTTGTTTTTTTAGTTCATAGTGACATTCTTTTAGGGTATTTTTTTTTTCTTGAAATCCCTTTATTGATTTTGTTTTTTATTTCAAATTT	MD:Z:15A2A1A0C5A0A1T4A8G1T8C21A7A7G18A8C4A12	AS:i:58
NODE_6778_length_312_cov_0.476596	3	16	Chromosome06	958844	39	195S100M17S	CAATATGAATGTAGTCAAAACTATAAAAAGACATCAAAACCCACATAAACTAACTATACAAAACATAGTACAACAGAAATTAAAATTGCAAGAACAAAAAAAAAAATCACATTTAGTAGTAGAAGCCGATAATCACAATCCAAATTCCTCCTTACATATAGATTTATAAGAAAACGGTCGCAAAAAAAACACTGATAAACAAAATCCCAACCAACACTGAATTCTAAAATGAGACTTTCTGTAACATTTACATCATGAAGGATTAGGACTTACTTTGAAGATATAATTGTTTGAACGATAAATAAATTGCAA	MD:Z:16G3T7G2T0T21T12A8T0G7G1T12	AS:i:45
NODE_6818_length_311_cov_0.521368	3	16	Chromosome01	24748552	56	242S69M	CTCATAGCAATTAGTGTCAAATTTATATTGAAGTTATAATTGTACAAATAATATGAATAAATTAATTTATATATAATAGCATTGTTATAAAAAAAAACAAACTTCATATCAATATTCTGTTCTAATTTTTCAACAAAGCCAGTAAAATGTTTATTGATTGAAAACGCTGAATTTTTATTTTTTTTTGATGTTTTAGATTTTTTGATTTTTGCATGTGTCTTCTGGTATGTGGTGGTGGGCGTTAGATCTGGTGCTTGTTTATTAGATACATCCCACATGATTTAATCGTTGAACTGCTGAAGAGGGTTCAC	MD:Z:26G8A5C5A16A4	AS:i:44
NODE_6821_length_311_cov_0.367521	2	16	Chromosome04	2504004	60	109S43M159S	GTCAAAAAATTAATCAGATGCAGCATCTATTTATTCGTAAATAATATAATAATCTTATAGGTATTGTAACTAAAATTAACACTCTTTGTTTTTATAAAAATTAAAAAAAAGAGAGACTTATGATTTCATCCTAATTATTGCTGATATCACAAATATATTCAATATAAAAACATATTTACAAAATAACGTCTAACTACCTACTATATGAACAGATACGTGCTGGAATAATATACTGATGGATTTAATGTATATGAAAAATTCAAAAAATATTACATTCAATTCCTTCTTTAACTCCCATAAACCTTAACCTT	MD:Z:25G8T8	AS:i:33
NODE_6865_length_310_cov_0.519313	4	16	Chromosome13	6897002	36	229S81M	TTTCGGGGGCTCTTATTGTTAGACCAAAACCAATAAAATTCTTGTCTACAATCCCACAATTCGGAATCCCGCTGCCTGCGCACCAAACATTGTCCTTCCTTAAATGAGCAAAAATGGGTATTTGGTATTAAAAAAAAAAAAAAGCCGAAATATTTTATGTTTGGAAATTTTTTAAGAAGTTCTATGTTGGAAAGGATTTGTTAATTATTATTTTGTAAGTTCATCTTCTTGTGAATGGAAAATAGTGCTTTATAGGAAGGACCTCTGTTGAAATTTTTGGACACGTGATATCTTATAATGGAGTGGAGTT	MD:Z:13A7A22A1A1A13T1G4A9A1	AS:i:39
NODE_6959_length_308_cov_0.515152	3	0	Chromosome13	7112584	60	227S81M	ATCTAATAGTTAAATATTTATATAAAATTCGTCATTTATTTTTTAAAATCAAATTTTAGATTATACATTATTTATGAAACAATTTATAAACGACTATCATTATTAAACTTATTTTAATCCATAATACTTTTAAAAAATATCTTTATTTTAGTGAACATTTTTTATGATCAATTTATTTTGTGTTACTTTGAATATAAATGCAAATTAGACATTTCTTTTGTTTGTCATAATTAATTTCCCTTCCAATGTGAAGTAGGCTAATAGTTGGATTGGTACATAACTGCCTGTTTGCTTCTTTTACATAAAAC	MD:Z:11A23T12A4G9T8T7T0	AS:i:50
NODE_7095_length_305_cov_0.754386	6	16	Chromosome04	7676531	60	131M174S	ATAAAAAAAAGGTAGCCAAAATAAATATTCAATAAAGAAATTAGCTATTAATTTTTATTAAAGATTTAGAGGCAAATTTTAATTTTAATACAAATCTATACTGAATGGGTAAAAGTCTAAAAAAAAATAATTGTATTTTGAGTTTTATTGTAATAATATGTTAAATTTAAATAGAAGTAATTTTCAAGCACATCCTTTTCACTTAGTATCGCCTTCACCATGACCTCTATATACATCCATTACCTTGTTAAGTCTTACTACATCAGCTGTTTTATCTTTCCATGGATTTGCCTATGCAGAAAACA	MD:Z:11T4A17C2C6A15C0C7T25A12T11T1T8	AS:i:71
NODE_7202_length_303_cov_0.504425	3	16	Chromosome09	30378830	53	73S74M156S	TTTAAATTTTAATTTGAAATTTTTATGAAATAAAGAATTAACTTGAAACTGTATTGTTTTTTCCACTGGCTTTAATTTGATTCAAAATCACTCAATTTTTAATTTATTTTTACCTTTCTATTATTCCTTTTTTTTTTTTCTTAAAACAAACCCATTCCGTATTTACCCCGGGGCCAATTTGGCCTGGGAAACGGCGGGCAATTTTTTTGGGTGGCAATTTTTTGGTTTTTTTTTTTTCCATTTTTTTCACATATTAGGGAGACCAATAAACTAAGGGCTATAGTGAAATTATATAACATGAAT	MD:Z:5C24G8A3A7A22	AS:i:49
NODE_7203_length_303_cov_0.504425	12	16	Chromosome15	12058677	39	126M177S	ATCTTGAGATATTAAATATCTATAACGACTCTACCAACAAAATCCTTCTTTTTTTGAAAATCACTTTACCAAGACAAACATTTGAATATTCTTAATCAGAGTAAAAGGCAACCTGAAAATAAAAAATAAAAAAAGATTGTGTATAACTAACTATACTCGAAATATTTTGAAAATGTTATTTATAAAAATAGTCAAAGTCCCACTTTTGAGTTTACGCATGTATGAACGTGCTTAAAAAAAAAAAAACGATGAAATCCCAGCCAGACAAGTCCCAGCGAATCCATTACGACAAGGAAGGTCGTG	MD:Z:23C1A2G3T4G8C12T6A9C7G2C5C8C4T7C10	AS:i:51
NODE_7304_length_301_cov_0.500000	3	0	Chromosome07	17316600	42	147S51M103S	AAGAGCTCTTTGCATTTTTTTTTTATAAACCACAATTTTTTAGTTTTATTGAAATATAGGTTATAAATTATATATGTCGGCTGATGAGCAAGATAATGGGTTTATATATTTTTTTTTAGTGGGCCTGTCACCCAGTTGGTCTAAATTGCGGAACCTGCCTTGTGGTGTGCCATACAATGCCTTGTTTAGTGGGACTAAAACAGATATATTGCCATGAGAAAAACTCCATGTGGGCATGGATTTTAATGAAGTATGAGCACGCGTATGAACTCCAGTAAGCGTTTGATGTCCAAGGCAGTGT	MD:Z:19T2A28	AS:i:41
NODE_7305_length_301_cov_0.500000	3	0	Chromosome02	39679109	35	232S69M	CTGTTACTTTGAAGTTCGCCTGAATATGAAAATAACTAATCAAAAACACAACTTTTCTTATACATACTTTCCTTTTCAAGTATTTTTTTTTCGAAATTATGCGTTTCTTTCCACCCGCCAATCTGCAATATTATTTTTTTTGGTGGTTGTTTTTTGGGATTTGGTAGAAGTTGGTTTGTTGTTTTAGCTAGTTCTTTTCGTTTTTTTTTTATTTAACTGTCATGTGTTCTAGATTTGTTAAATCTTTGCCAGGTGTTCCAATCTTAAAATAACCTTTTATAAATTATTTTGAACTTTTATT	MD:Z:6C12T21A0G7C11G0A5	AS:i:37
NODE_7341_length_300_cov_0.605381	7	0	Chromosome11	4292248	54	171S129M	TATTTAATTTGAATTTTTATTTTTTTCTCCAATTTTATCATTATGGGGTTTTGTAACTGCTTGTTTGCGCTTATTATGTCTTCTAATTTGTATTTTTTTCATAATTTGATTTTTGGGTGTTGTCTTTTATTTTTTAGGTAGTTTTTGGGTTTCTTTTATATAACAAAATTTAAAAAGAAGAAAGGAAGTTGTGTACTATTAATACTAATCTTACACGGACTTACCCTAAACTCTAGCCATTTCTTATCATCAATAAAAATTTACCAAAATCCTATAAATCAAAATCAAACCAAACAAACA	MD:Z:8T8G4A6C1A5G8C2A5A8T2T5G24G4A25	AS:i:59
NODE_7437_length_298_cov_0.497738	5	0	Chromosome01	33234847	24	129M169S	ACTATTCTTTGAATTTCGAGTTATCAAATGTATTTATCAACAAATCAATTTAAAAAGGATCTTGCAGAAAAAGGGTTTGTAAGTAAGAAATCTCAAAACATTATATCATTTTTTATCTTTTTATTTTCATAATGTTTTTATAAACTGTATATGGTTCTTATTTGTTAATATTCCAGTTCTATGTGCTTTAAATTTTTTCTAATTATTTTTATTTGTATTGTCCGTACTTATGACTTTGTTCGGCCATACAATCCTCGTTTTCGTATTTACTCGTGTTGTCTGATATCAGTGTCTAAAC	MD:Z:5A15G1A4A1A1A1A2G4T4C9A7T6C1T19T3A6A3A19	AS:i:41
NODE_7487_length_297_cov_0.622727	6	0	Chromosome11	28127229	42	157S128M12S	GTTTTTTCAATTTATTTTTATATTGTTTAGTTTTTGATTATATTCTATATATAAAAATCTTGTATGGATTTATTGTTTCATCAAGAATTATAGTATGTTGTGCCATCACCTTTTTTATATTTGGTTTTTTTATAATAATCATTTAACCAATAAAAAAATGAAAAATATAAAGGTTTGAATTTATAAACTTTTAGCAAAAAGGCGTCGCCTAACATCGGATAACAAAAATTCTCATTACTTTGCTATTCATATTATGAATAAACCCTCCATCAGAGTCTTATCCTCGACATCTACACC	MD:Z:25T1T0T0C22G0C2C22C7T2G10A3A2A5T7T5	AS:i:53
NODE_7588_length_295_cov_0.486239	3	16	Chromosome01	29051538	39	169S50M76S	TGGATCTTTGTACATAACATTTTTGATATGAATTCCTTTATTATTTAGATACGATATATTTGATCAATTGATTTGATCCTTTAATGTACGTTATTATTTTAAAATTTAATACCTTTAGGAATATTTTCTAATTAATAATTAGGGACCGTTTCTTTTTAATTTAGAATGTAATTAGTTTTATAATCTTTTTTTTTTTAGTATCATAATCCAATTTATTTTTTATTTTAATACTTGATATTTCTTTATTCCGCTGATGTGTGACGTCTTCCTCATTCAAGCAAGCAGTTGACCGTTA	MD:Z:11G8A8A20	AS:i:35
NODE_7844_length_290_cov_0.676056	3	16	Chromosome12	23074942	35	28S87M175S	TTATCTATTTATATTTATTTTGAAAAATAAATGTCATGTCCTATTTTAATAAAATTTTTTAATACTTATTGCAAAAAGTTCGAAAATACAAACTATTAAAATGTAATTTTTTTTTAAAACGACAAATCTGTTTTCAAGAAATAACGTTATTTCGAGAGGAAAAGAGATTTTCTCAATTGAACAATCTTGACAGATTGAAGAAGAAAAAAAAACCAATAATGCAAAGTATTTCATCGAGGTTATGGATTATACGAGTACAAAATATCATAAAAGCGCAATAAAAATTATAG	MD:Z:14C3A2A4A0G3A19G12A12C9	AS:i:42
NODE_7853_length_290_cov_0.502347	12	16	Chromosome11	15285372	42	138M152S	CCCTAATTTAAGATTTCAATACGCTTCAAAACTCAAATTCTATTGATGAGTCTAGTTTCGAATTACACCAGTCCGATTCCCAGTTTAAATAAGAACATGTCCATGTATACTTCAATCGTAAAAAATCAAATTTTAATTACAGCAAGTTAAAAATAACAACATTAAAAAACAAAAAACCATCATTATATGATTTCTAGAAATCTATTTTAAAAATATCTCAAACACAATTCAAAAAATAATTTTAATTAATACTATTATAAATATCAGAATAAAGATAATTTAAATCACCA	MD:Z:20T2G13A2A6C11C4T0G4A8A5C4C3C20A3T3T3C10	AS:i:53
NODE_7914_length_289_cov_0.283019	8	0	Scaffold001	515382	49	24M4D106M159S	AAAATAAAATAAAATTAAATAGAAGATATTCAATTAATATGTTATTATAACAAAGAAAAATAAATCAGATAAAAATTTTGAGATAAATAAAATGAAAAGTAATAAGTAATTATAATTAACAAAAAAAATTGAATTGTCAGATTTCTTTTTTCTCCTAATATTGATTTAACGCAAATCAAAATATAAAATTCAAAATAACATAAAAAAGACTAAACGTTCCACCAAACTCCATCAAAAACAAAAACAACTCTGTAGATCCAAATCATTGATTATACCAAGATATAAAACC	MD:Z:24^TAAT0A10T16T7G3A7T14A8C2A2A0G19T6	AS:i:60
NODE_7971_length_288_cov_0.483412	5	0	Chromosome14	13028296	60	145S101M42S	GGAGTGATTTCATTTTCGACTGTAAGTATTGGACTTTTTTTATCTTTTGTTTTGTCGATATTCGGTACTTGTACAGTTTCGTCTTTCTTTTAATTAGATATTTATTGTTTTGATTTTATAAAGTTTTGTTGAGTAAGAATATCCTTAGTATTTTTTAATATATAAAAAATTTTGAGCGAATGGTATAGCCTTTTTTTTCTTTAACTCTGAGAATTAAATATTAAGAGCGTAAACTCTAAAACCTTTGAAATGAACTCAGATCTCCTTCCCACTAACTTAGTTGTGCTT	MD:Z:13A1A16T5A20A0A21A5A12	AS:i:61
NODE_7972_length_288_cov_0.478673	3	0	Chromosome14	2888392	29	85S98M105S	CTCTCTCATCAACTGGCCGTAGCTGGGGGGATTTAGCATCTTCTTCTCTCCAAGCATCATCTATTGTATAAAGCACTTTGTCTTCAATACTCGGAAAATCCTTCTCAATTGAATAAAAAAAAAAATTAGACTATTTGAATAGCCTTAAAATTATGCAAGTATAAAAAAGAACTTCAAAATAATAAAAATTTTAAAAACAAAAAGTTACATAAAAATGAAAGTTGCACAAAAGTTGCAATCAAATAAAACCCAAGAAACCAAAAAAGTTGATATGAAAAATCACAACAA	MD:Z:11C10T4T20G3C8C1C10G2T0C13C5	AS:i:43
NODE_8078_length_286_cov_0.555024	5	16	Chromosome04	11708974	23	136S114M36S	AAAAAGAAATAAGACTAGGAAAAACATAAGAGATAAAAACATATCAACATAAATCAAAAAAACTCAAATAACAAGTAATATACTTCAAAAGCAAATTATCACAAGCATAAACAAAACTCAACAAGACACAACAAGCAATAAATCTAAACTTAAACACCTACAATAAATTACTTCAAACCATGCAAAATTTAAAAGACTTAAAAAACAAACACGACAACAATAATTAAAATACTAATTATAATAATCAAATATTTAAACAAAATCTCAATAATTTTAAGTTATTCAA	MD:Z:11C4C9C3T5G1T9C9C0G3T0T3C21G12G3T6	AS:i:39
NODE_8273_length_283_cov_0.495146	10	16	Chromosome01	30657140	60	145S138M	GGTGTTATTGTCGGTTGTTTTTATGTGTTCCTAAATTTTTGTTTGGTGCTTAATTTATTTAAATTTGTGAAGATAATTTATGTGTTTAGGTCTTAGCGTTTGCACACTAATTGCGCCGGTGATAAAAGAACTTAATTACATTATCACTTTGACTCCTGTGTTTGTTTCTGAATCTTATTGTGGGTCATGTGGATATGTTTGTAGCAATCTTCTGTGGCAGGGGTTTGTGAGTTCTGCCTGGGTAGGATTGAACCGACTTAGCCATCCTCATGCCTCAAACTAT	MD:Z:8A8A3A0A4A11A16A6A2T10T7T5A5A19A9G10	AS:i:63
NODE_8319_length_282_cov_0.629268	7	0	Chromosome18	14821564	60	124M158S	CTTGAAACATCCAAATAGTAATTTACCCTCAATAATCACAATATGCCAAGTCCATGCCAGTTCAAATCTAGCTACAAGTCAAGCAAAAGATGACAATAAAACAAAGTAAATTATAGAAAAGTTTTTTGATCTGTTAAATAACAACTCAGCTCCCATGTCCTGAACCACGGTACAGAACATAACGAAGTAAAAATACATCGGGACTATTTCAGATGTGTTTTATACCCATATGCCCCAGGAAAATAATCACAATAATACAATAACTAATTACTTGATTCAAAT	MD:Z:25A12G1T10G5A9G5C13T11T10C13	AS:i:74
NODE_8322_length_282_cov_0.595122	3	16	Chromosome13	22565793	37	87M195S	ATGAGAGGTAGTGGATCGTGATAGATAATTGGGAGCACATAATTTAAAATGCTCTTCAGATGATGATAATATAGATAAATTGTTAAAAACATCGATTAATGAGTTCAATTTGATAATATTTATAATGTATCTTATAATAATATTTTATATAAACTTATCAATTTCCCTTGCTGATTTGTTTATCTTTCTCTGTCCCTGATACGTGGTTGTTAGGGTAATGGTTTGAGCTATTATAGCCCAGTGCGCAGAACAGTAATATTAGTATATTAAATATATGTGTCT	MD:Z:20C6T2A9G4T3G12C5T11G6	AS:i:42
NODE_8392_length_281_cov_0.700980	7	0	Chromosome12	6479398	60	132S149M	TTAAAATTTTAGTAATAAATTGATTATTTTTGATTTTATTTTATTTAAGGTAGGATTAAAATTGAATAATAACTTTTATTCTTGTTAATAGTAAGTACCTATTTGTTATGGGATGTTAGGTGCTGGAATAATTTTTATTTTATTTTATCTTTTTGGTAAATATAGGGGTTAGGGGAGTAGCCCACCTCGCAAGTCTATTAGGATGCATTTTCCCCCAGGGTAAATTTCGGAGTGCATATATAAATGTATTGTATAATATTAATTGTGTAGAATATTGAATC	MD:Z:22T5A19A0A6T24A5T21T1T1T4T6T11T6T4	AS:i:79
NODE_8398_length_281_cov_0.568627	5	16	Chromosome17	27379783	60	47M234S	AACAAATAAATAAGAATCTTTCACAATTAAAATTATACAAAAGTTGGATATTATTACAACATCCACCACAATAAGCATTAAGAAAACCCTCACAAAGAGAAAAGCGATCTACAGACAAAAAACAAAAAAAAATAATAAAAACATGTCTTAATATTATTGTTAGAAAATATATATTGTATAATACACTGCAAGTAAGGGATTATTGAATAAGAAAAAACTAATCATAATATATCAACATAAAATTATATTATTCATTAAATATTTAATTCTCATAAATTATT	MD:Z:16G9G20	AS:i:37
NODE_8438_length_280_cov_0.729064	98	16	Chromosome06	8297887	43	57S121M102S	ATCATAGTTAAGTATTTCAATTTAACATAGACTTAGTAGATGAGGGGACTTAGCTGGTTACTTATAATTCTGTAAACCATAATGATCATTGTGAATGCCGTGAATATCAACGTACTGTTGCTTTGTGTAATGTGATCTTAAATTATTTAAATCACCTATTAAGAATTAATAGTTTTTACGGGAATATTCTTGTGGCCCACCGGCTTGTTGAACAGCTCTTGTCGGCTTTTGGCGATTGCTTCCGCTAGGCGTATACAAGCGAAGTTGCACCCCAAGCCAT	MD:Z:8C7T2T8A8T2T18T1A3C3T27A2C7A5A6	AS:i:51
NODE_8453_length_280_cov_0.729064	21	16	Chromosome18	14510992	52	3S141M136S	AGCTATTAAATTCCATAAGTCGTATATTCATCACCTGCAATTGTACTAGGGATAAGAGCGATTATATTTCTTCAGTTTTAGCGATCAAAATCCTCCTGATAATGGTAGAAATTAAGGAATTTTATCTCTAAATAGAAAAAAAAAATAAAAAGAAACACTACGCACAAACTTGCCAATTTGATAGTTACATTTCAAAAATAGTTGTAGGCCAACTTGTCTGCTAAGTATACTCTTAATATTTTTGGAATCAATCATCTACGTAATATTATGTATTAATTCA	MD:Z:6T15C3T3A2C12T8A22T1T3T12C8T5A2T6T5T12	AS:i:61
NODE_8457_length_280_cov_0.729064	10	0	Chromosome08	16019799	58	7S141M132S	TCCAATTAAAAAAAAAATTCACTAATGTATATTACCTTAATATGATATTTGCTACCAGTTCACAGAGTTTATGCTATATATGCAACTTTGTTAGAATGAGGAGACGACAAGTATCATTACATTAATATTATTTAAATATTTTTTAATTTATTTTGTTTTTCATTAATTAAATATTATTTTAAAATTAAAGATGAATCTATTAATTTTAAAATCATAGATCACTCACTCTATAATTGATTAAATAAAGTATAATGTAGGTTAATCAAAAGTGATTTAACTC	MD:Z:22A8G25T1T6A15T3T6T3G0T0G8T6A2A4A17	AS:i:66
NODE_8463_length_280_cov_0.724138	29	16	Chromosome03	24533556	58	18S161M101S	CAAAATCACGAGATACAAATTAAAGTAGATGGACATACTGGAAAGTAATTGATCATATACCATAGATTGATCCAACAATTCTGAGTCGAATAGATTGTTAATCAGTTTTCTTGAGATCATCAAGAAGAAAACGAGAAAGGAGGAAGTGACCCAGATGGTTAGGTCCAACACTAAGTTCACAGCCTGCTGCAGGAACAGTCGGTTCCGGGGCGCTTGGCTGGTCACCCGCAGCAGTGCAGACCCGCACCTCACGTCGTCGTCCGGAGTGCCTGCCGGTCTC	MD:Z:15T7C3A3G12G0T6G9A6T0C0T1T3G1G7A18C2C23A10T16	AS:i:66
NODE_8468_length_280_cov_0.724138	14	16	Chromosome06	25571906	60	126M154S	GAAATTAAGGATTAGGTGGAAATGTCATTCCTTATTTGACTTCCAGCACCATATTAACAGCACGTCAAAGCATCTTTTTGGTTGTTGCGATTTTGAATTTATGTGTTTTTGGTTTTGGAATCGTGTTATGATATTTTTTTTTACTTTTAATGAAAAAACCATAACAAAACTTTTAAATCTAAAGTTTTTGAAGTCTGTTTATGCATTAAAAAACTTTTCAGTTTGTAAATTATTTATGATTATTGTATAGCTTTGGTGTGTCATCTATTCTATCTAATTA	MD:Z:5G22A4C0G3T8T18C4C13A0T8G12G2T14	AS:i:61
NODE_8485_length_280_cov_0.674877	13	16	Chromosome08	19441321	60	138S142M	TTTATTTATCTTCTGATGAATTCTGGTATGGATTTTTCTGTTTATTTCTTGTTTCAGACTGCTTGTTATTCTTTTTTGTCATTTAATAATGGGTTGTGAGTGGTTGAAGGGAGGTTATTTTATTCTTTATTTATATGAGTATTTTTTTTTTTTTTGTCTTTAAAGCGAGTTTTGTATAAAATATTAAAAACTCAAGGCATGGGTTAATTTGGGAAATAATTTTTTTTTTGTTTTAAGCCAGCAATACTTTTATTGTCAACATTGTCAATTTTAGCTAGTT	MD:Z:16A5A5T5A22A10C12A23T12A3C16C2	AS:i:89
NODE_8493_length_280_cov_0.566502	16	0	Chromosome01	22586786	52	150M130S	AACGCAGCAGTCCATCAGTCATGTATTGTGCAGAGCAGGGTTTTGTTGTAGTCCATGAAGTCAAGTGGAAGCGGTATGTCAATGTATCTTTCTTTGCTTTGGTGGGGAAATTTCAGGAGTGTAGTAGGATAATATTTGTTTTATTTCACACTCATGCTTTATATATTTTTTTTATTTTTAGTGAGATTTTTTTATTTTAACTCAGGCTTTTTTATTAGTATTTATATTTATATGGTTTATATATTTGAGTTTATTAGTTATTTACAACCACAGAATGATT	MD:Z:3C6C10A1A1G4A4A5A25C4T9G5A4A7T1A14T5A25	AS:i:66
NODE_8614_length_279_cov_0.707921	11	0	Chromosome05	28804519	42	148M131S	AAGGATGGCCCAATTTGGTATGATATGTTGGATATGTACTAAGAACGTGGTAAGGAGTCAAGAGGACTGAAGGATGATCAAATCGTATTATTCATCAGAATAAAGGCTCCAAATGCTTATACATAAATGATTTTTTATATAATTTTTTTTCTTCTTCTTATATTTTTAGGTGTTATTATTATGAATTTCTTATTTATTATTAACATCAATATGTTGTATGCTGTAGATGTTTTCTATCTTTTTCATCTTTTCAATTTTCAAAATATAATAATCTAAAAC	MD:Z:1T10T20T6T0T1T0T22G1C8G1T0C7T10A5T0G10T18A0T9	AS:i:56
NODE_8621_length_279_cov_0.648515	13	16	Chromosome08	525161	60	150S116M13S	GGGATTTTACGCGCCAACGGCTTACGCGATCAGCCTTATTCTTTATATGATTTCTCAGAAAAAGATTGGGCGCACCGGGATAATGAAAGCATCCTGAAACGATAGCCTGCGAATAATTAGATAATTAAGGGCTTAAATGCCCTTTTTTATTTCTTTTATTTTAAATGAATTATTTCAACAGCTCACTTCAGAAGTAATTCAAGTTATTTAAAATTTAAGTGAGTAGGAGATCGATCTCTCGTTACATCCTCCAGTGAATTTCTAAAGTACCCATCTTTT	MD:Z:20A10A23T1A2T2A26T8A3C12	AS:i:71
NODE_8630_length_279_cov_0.524752	10	16	Chromosome08	12412946	60	139S130M10S	GTATTTCTATTATTGTTTCTATTTTTGTTTTTTACTCTGGTTATTTATTATTCCATATACTAAATACCTTACAAACTATAAATTTTACATCCATCAATAATCTTTTACATGAATTCGCCTGCTTTCTTTATAGAAAAATAAGCAGAAGAAGAAGAATAACATAGCTTCAAGACAAGAAGACAAGGCAGCAATATCTGGTAGAAATTTATCAGATCAACAAAATACAGCAACCTCAATATAGTCAACAAATAGAATGGAAAAAAGACAAGATCCAAAAAG	MD:Z:23G5T10C21T3A14G5A8T9A2T5G5G8	AS:i:70
NODE_8631_length_279_cov_0.509901	3	16	Chromosome04	33074149	20	178S101M	AGCACGTAGGCTCTCACGCTATCCATACAACGCTTTATCCAATTTGAACATTCTGTCAGTCATATCATTATAACCATCCGGTTGTTTTACATACACGTCCGATTTTATAGAACCATTCAAAAACGCGGTTTCCACATCCATTTGCTCAATTAAATATTTGTTTTGAACACAATATGCTAATAATAATTTTAGAAAAATACCTAGAATTCTTTTTTACTTAAGCTCTTGAAATATCGCCAACGTTGAGTGTTTTTGTTGATACAAATTGAACTTGTAGAA	MD:Z:5A8C0T4C8A5G2G3T3A8A0A5A8G28C0	AS:i:35
NODE_8721_length_278_cov_0.721393	7	0	Chromosome15	1244143	44	53S96M129S	ATATACATATTCATTTTAATTTAGCTTCTAATAGATATTCAAAAATGTTTATTTGAATCAAGCTACACCTTGCTCAACCTCTTCTAACAAATATTATAATTGGTGTTTAAAACTTTTAAAATAGCTTCTTCTTTTTTTTCGGTTCATTACTAGTTTATCTGAGTTTGATTGATATATTGATACTTGATTAGTCTCTTTATAATTCTACTTTTTAATTATTCTGAGGATTTTAGTGATTTATTTTGATTAAAATTATTGTTGAAATAATTTTTTATTTT	MD:Z:9G7A4C6G2C10A16A2A4G20G6	AS:i:46
NODE_8834_length_277_cov_0.730000	3	0	Chromosome10	4032074	46	65S86M126S	TGTAGGTGCGGAAGCACGCGTGCTAAAGCGGTCATGGCCCCATATCTTTGCTCACTTATCTAAACGTAATTACGTAATTTTTTTATTACTTTTAAATAAATCAAACTAGACTTTCTAATAAATTCCATTTTTTTAAAGAATTTATTACTTTCTAGGACTGCAGGGGGAAAAAATTATGAAATAATTCCTCTCAATTTCACACACTAAAACAACGGTTCCATCCCGCTGTCTTATCATTTTATATCAAACGTTATTTTTATACCTTACGCTTTACTTA	MD:Z:7A15A12A3G4A2A3T8T24	AS:i:46
NODE_8836_length_277_cov_0.725000	4	16	Chromosome12	35884303	60	129S21M2I26M99S	CAAAAAAAACTTCTTCGCTAAGCCAAAATGCCTAACCAGGAAGTTCGCAGAGGAAACTTGGTCGGTAACTGGTAAGGTAAATCAAACTAGGCCTTCGAGTGGAAATGCTACGCGGCTATTCTAGGAGTTAATTTAAATCTTTTTTTTTTTTGTGGTTTCAAATGATTGATAGATTCCCGCCTTTTGCCAAAGGGTTTCGGATGGAACCCGAAGGTTTAAATAATTATTACTCCCTTTTGTGAAGAACTAGATTGTAATTTGTACAAGTTAATGTAGG	MD:Z:30G16	AS:i:34
NODE_8838_length_277_cov_0.725000	8	16	Chromosome10	27168955	27	131S106M40S	AAAGTTCTTTTATTCTGTTGCGTGGAGTTCCTGTTATTACCTAATGAGCCCTAATAGTATTTCTAATAAGGGTTGAATTGTAATACCCAAAAAATACTCTTTAAAAATCTTTTATTTTTATTCATTCCCTGTATATATATATATATATATTTCTCTGGTTACTTGTGAAATTAATCAACTATACGTTGCAGGCTGCAACCACACAGATATATGGTCTTATTATGCTGGCAATAGCAAGGCTGAAGCAGACCACATCAAAGGGGTTAGGGTGGGGATG	MD:Z:22A3T26C3A1A7A0A1T0C22A11	AS:i:56
NODE_8843_length_277_cov_0.725000	37	16	Chromosome08	36930084	60	76S131M70S	TTGCCTTGACTGATTATTTTTAATTTAGTTTTTGATTTTGAGTAAGTGGTTATATTATTCATTTCTTAATTAATTTGTAATAATTATGATTATTTCATCAGCCTTGTACATGCATCTTAAATCATGGATCAATTTAAGTTAAACAAAGATTAACATAAAAAATAAAAATTACCCAAAAAAGAAAAGCCAGCATGAGGAACTTGTGAAATCTTAACTAAAGAAGGCGAATTACAGTTTAGTTGATAAGGACTTGCTAAGATTTACACGTATGGTCCAG	MD:Z:6T7G1G21A2G2C7A22T8T3G20A0G4C15	AS:i:66
NODE_8855_length_277_cov_0.700000	10	0	Chromosome18	9235903	60	152M125S	AAAATTATATTTTCTTTTTTGAAGTAAAATGTAGATGTCCACTGAATAGTTTATGTAAGCCATCAAAAATTTAGATAGCTGAAGTCCTAAACTAAGCTCTTCATTTATTTTATTCTCCTTGTAAGTCTTTTCTTATTCATTTTTTTATAATTAATTTTTCTTCGATGTTTAGCTATTGAATGGGTTTGATAATTTTTGTTGTAGTTTGGAGTTTTTTGTTTTGATTCTGTTATTGCGATATCTTGAATTTGTTTTTTCATAGTTTATAGAATTTTTT	MD:Z:3T2C18T11G0A16G1T1T6T23T2C17C11T10T17	AS:i:85
NODE_8857_length_277_cov_0.685000	10	16	Chromosome15	10642357	55	131S146M	CCTTTATGTGATATAAAAATTTACCCACAAACAACAATGCACCCGCCCTTCATTTTTTCCAACCAAAATACTTTGTTATTTGGGCTTAATTCAGGTACCTTCAATTTAAGTGGTGTTAATCATTTGTTAAAAAAAAAAAAAAAAGAATAAGCGCAGCTTGCGGAGCCGCCGTCAAACAGTTTTATTTTAATTAAGCATTAGAGCACCTTGTGTTTTGAAAAGTGAGCGAAAAAAGATAGAATGATTTATGGTTGGGGCTTTGTAAAATAGTTTTATG	MD:Z:21T8T3A8T20A7A0T5A4A15G9A7C4T4A3C6A5A0	AS:i:65
NODE_8869_length_277_cov_0.540000	8	0	Chromosome07	2131179	60	110S44M123S	TTAATAACTGCAAAGTTATTAGGTACCTAACTAACAGGATTTTTATTAGGAATTGAATTAATGATCAGAAACCATTTCAACATGAAAACATCCAATCTTATATTTTTATTTCTAATTATCATGCATGCATGCATTTGATTTTATTTTTTTAATATTTGCGGTAATTTTACTTTAAATAAAATTTTACAAGCTTTTTTTATTTTTCATTCTCCAAGGACACTTGCGGTTTTCATTTTTTTTTTCATAAGCATTAATCCATTTTTTAATGATGATATAT	MD:Z:22C9T11	AS:i:34
NODE_8947_length_276_cov_0.723618	4	0	Chromosome11	30630023	21	147M129S	TATTCTTTTACACATTATATCGAGGGGGGTATTTGCCTTTTCCATAATTGAATGTCTATTATTTTATTTTTAAAGCTACCTGTCACTGTAAACCTTAAAATTGTGATACAAAAATTTTAAGAGGTTGCAAAAAAGGTGAAAAAAAAAGGACAAATAGAGACCCCCAGCAAGGAAGGTGCAAAAAAAATAGGAACGGGCCCCCAAAAAACCAAGTTAAGAAAACAAAAAGCCTTATGAGGTATGGTCAGCGGAGACAAAATATACAACCGGCCCCAA	MD:Z:14A4G0A3A0T12C5A1C5G1A3A1C5G0A7A0G23G0A6G8G9A0C18	AS:i:40
NODE_8951_length_276_cov_0.718593	6	16	Chromosome12	34420494	30	134S100M42S	CAAGAATAAATTCATAAATATAAAATAAGAAAAGAATTCATATAATAAAATGGCAATATTGTATATATAGTTTAATAGAGCTCAATAAAAATTATTTACAATACTAAAACTTTCATATTTGTTGATCCAAAAAAATTTTAATATACAAATTATATGATGATTTATTTATTTTCTAAGTGAAATATTTATTATATCTAAAGTTAAAATAATAAGAAAAGTCATTTTATAGAATTTAAATAAAATAAAGTTGAAATAAATTTTTAAAAATTCGTTAAT	MD:Z:22T0G5T13A8G1A1T5C6C7T9A12	AS:i:45
NODE_8954_length_276_cov_0.718593	9	16	Chromosome16	5008799	60	125S105M46S	ACCCAAAAACCAAAATTCGCTCCACCTAAATCCTTGCAATGGCCGTCCCACCCCCAAACCCACTCCCCCTGGCCACCTGCGGGCTTTAAGTCACTTTAAAAAACCATTATTTAAAATTCCCTTTTAAAAAAAAAGAGAGAGAGAGCGCGGACCACAATCACCACGAGCGCCACAACCTCCCGCCGCCCTCAAAAAATGAGCTAGGAACGGCGAAAAAGTTAGGCCGAGGACCAACAAATGCAGCCACGACCTCCACACGTCCCCACAACAAAGAGC	MD:Z:26G11A12A2A5A16C4G22	AS:i:70
NODE_9076_length_275_cov_0.722222	5	16	Chromosome08	21106927	60	126S86M63S	TAAATTTAATATATAAATAAATGAAAGGTTAGTATTGGAAATTAATATAGAAGTGAAAATTATAAATATTAAAACTAAGAAATTTTAACTAAAATAATTCAAAGATAATAATTTAGATTATGTAGAAATATTTAATTTAAATTTAAATACTTAAAATTATTTTAAATATCATTAGCGATTGGAGCGATAAGCTCAATACCTAAAAAAAAAATATTCAAAAGTGAAATTATATATCGAAATACGTCTTATGAAAGCCTATTTGGTTAAATTTTTTT	MD:Z:17A7A14A11A6C26	AS:i:61
NODE_9077_length_275_cov_0.722222	23	0	Chromosome12	5017439	60	17S163M95S	GCACAAGAATGAATTCCTTTCTTATGAAATGCCATTACAAGGGTCTCACTAGATGAAATGCTTAACTTGTAATTATTAAAATTATCGGTGAACTACTCTCAGGCCTTGAGGTTTGTATTATTTACTAGTTTGTTCATATACTTTGACAATTTTGTCCCTTAATACTGCAATTGTTTACAGTACTGTCCGTTTATTAAGCCAACTTGGTTCTGCAACCATTAATTACTAATTTCGCTCGCTAAATCTCTAGATTAATCTCTAAGTCATACTCGCAA	MD:Z:6T3C11T14T10A8T10G9A3A9T4T10A17C5A2A6G20	AS:i:83
NODE_9083_length_275_cov_0.717172	8	0	Chromosome07	6317077	23	219S56M	TTAAAATCAATTCCTCCAAAATTAATTGCAAAAAATAAAACCGGTTTATTCTCTTTTATATAAAAATTAACTTAAATTTCAATTTGGTAATACGCTTCTTTTTTTACCAACAAGTGTGCCACCTCCTTTCTATAAAAAAAAAAAAAAATTCTACACATAATTTAAGCAGTGGTAGGAGCAAATTTCCTTATACATGAGGTTATTAGGAATGAAGACGTAAACTAAGTCGGGTGATAATGCGGAGGAATGATACATATTTTAATTTCTGTTAAAAG	MD:Z:8A2T4C7T23T7	AS:i:31
NODE_9088_length_275_cov_0.717172	20	0	Chromosome14	1351756	60	130S145M	GGTCAACTTAATTTTTATCAATTTTTTAAGTGGGCGTCTATTTTTTTTCGAATATCTTTTTTGATAAGAGGGAATTTTGTCTATTTAAATTTTTTTATTGAATTTTTGTTAAAATCGGTGTAATTTTCATTTATTATTTTCTTTTTTCGGTGGTCTCTTGTGTTTGGAGGTGTATATTTATGATTTTAAGTATGTACTACTCTCCATTTAAGATCTCCTAGCTGATTACTTTTGTTTTAGCAACAGTAATGATTTAAGTGCACTGTCACGTGATT	MD:Z:5T21G0G10T17T11A11C6A22C3T6A22	AS:i:90
NODE_9103_length_275_cov_0.676768	339	0	Scaffold762	239432	45	124M151S	CTTCCTTTAGTGATTCATTCCCACTAGTGAATACACTCTGCTTTGAAAGGGGCCTCTGTCTTGCTCTAGATAAGATCTGAATTGCTAGGTACTCAGTTCATCGGTGGAGAATCTTCTATCTATTACAATCTTAGATATATATATATATTTTTTATAGCGGACATATTACTCCCTTCGGCTGCTCATCTTATTATGTAACTCATTTCCATTCAATTCTATTAAGTAATCATGCAACCAGACGAATATATATGTTCATAATTTTACTGAAAAGGTAC	MD:Z:10G11C8G8G13G2C3A7C2T7T6T2C4T21T6	AS:i:54
NODE_9204_length_274_cov_0.720812	42	16	Chromosome10	3843675	52	188M86S	TCAGCCAAGCCAGGATGAATTAGATTGCTGTGTTTGAGATATAATCATTGGAGTGATTCTGGAATTAAGATTAAGGCAATGTTGGTGAAGGGTCTCTGTAGATTTCATATAGAACCCCACAATAATCAGCAAGCTTATATATGTAATTGAACACCGTCTGAGTGAGGAGGAGAATGCCACCACCGGGACCACGGGGTTATGACCAATCCGTTTGAAGTGATGATACAAAGTCCGAAAGAATTGCACTAACATAAACGCCAAGGCCCTGCAGTGC	MD:Z:1G13G2C1G9G1G5C3C4G3T1G2C7G2C4C17A7A8G1G10C6T22T7C4C6T17	AS:i:66
NODE_9209_length_274_cov_0.715736	9	0	Chromosome05	28780065	60	150M124S	AATATATCAAAGTGTTTAAATTCAAATTATCAATAACAACAATATTTCTTTTATAACATTTTGATTTTTTAATCAATTTTTTTCCCTATTTAATATTAATAATGTTGAAATTTTTTATTTTCAAACAGTTTAATACAATTTTTTGTATAATTCATGAAAAACCTAATTTTAAAGTCATCAATTTGGAAGTCATAGAGATCATATATATAGAAAATGGTACAGATTACTTTTGCAGTAATTACTTTATACAGAAATATAAAATGGCTTCTTTAGT	MD:Z:8C1C6C15G8G1A14G0G1C0T12A2G8G10A17A10G21	AS:i:70
NODE_9215_length_274_cov_0.715736	6	0	Chromosome17	4509959	20	142S132M	ATACGATACTAATATATTTTAATCATTATAAATATTTATACAAAATTATTTAATCTAATCAAAAATATTAAAAACCTTGCATATAAAAAATCTACGAATAAATTCTATTATTATTTAGAAAAAAATTTATTAATATTAAAATATAACGATTAAATTATAATAAAAATGTTCAATATAATAAATTATCGAGTGTTTTTTTAATATTTTAATTACCAATCATTAATTAATTGTTCGGTCTTTTTTGCTTTTTTTTTATTTTTCTTTTAATATCGTT	MD:Z:8G17C2G3A13C5A2G1C5A2A13A1T8C4C0A1A3A1A23A1	AS:i:40
NODE_9219_length_274_cov_0.715736	7	16	Chromosome17	21593118	36	125S55M2D94M	TCTTATGATTATTTTTATTTAATAGAGTATATATTTATAATTGGTAAATCTTTTTATATTTTTAGATTTGCTTTTAATTAAAATGTTTTAAATAAAAGTAAACTTATTAATTTTTTTAACTAATCTAAAAAAATATAATTCATAATATAAAAAATTAAATAATGCAAAATTTTTTGAACAAATCTAAACAAATATATATTTAAATATATATACTTTAAATAAAATAATAGCAAATAATATATACTATAAAAAAATAGATTTTTATAAATTTAAA	MD:Z:27T0T4T4T9G6^TT5C8A15G10T6T0T3T1C0T3T1T17G11T1	AS:i:54
NODE_9358_length_273_cov_0.719388	5	0	Chromosome05	7696696	30	129S63M81S	GTTTTTGACGAGATAATTAGTGGCGATGGGGGAGACTAAGAAGTAGCATTTAAATTTGCGAACAAATTTTTCATGCAAGTATATTTTTTGAACATTTTTAAAAAATAAGCATAAGATTTTGTCCATAATTGCTACGTATGTCAGAGATTTGCTATCGGCTTCAGGACCTCTGACACTACTCAAGCAAGCATAGCCCGTCCCTTGCCTTTCTGGCAAGGGGGTATGGACTTCCTGTGACCGTTCCCCGAGCGGCCGGGGGATAGGAAATGTGTA	MD:Z:25A2C1A8C3C4C14	AS:i:33
NODE_9361_length_273_cov_0.714286	4	0	Chromosome10	13212134	24	149M124S	TAATATATAACCAATTTTAAATTACTACATATTTTAAAATAATAAAAAATTTGTATATCATAATTCAAATGCTTTTTACTAAGTAACTAAATAATGTGAAAAAATTAATTACATTAATTTTTCTAATTATTTAAAAAAAATAAATAAATTGATCTAAAAAATATTTTTGGCTTCTTTTCATTCTAGCTGTTAATAATAGTGTTGTGAAAGAAAAAAATTAGACATTCAGTATTGAGAGTTCGAATAGTCATATATCTTTACTAATTTTTCGTT	MD:Z:20T1A16G3T7A1A3A2G0C1G1T10A1A2T8T3A2T16A5A0A4A22	AS:i:44
NODE_9373_length_273_cov_0.612245	5	0	Chromosome11	4549761	42	145S128M	TAACAAACAATCAATAAAACTTAATAAAAACTTAAAACAAAATAATTCATTCGTTTGAAATAGAAATATTTGAATGATATAAAGAAATTAATTTACTAAATTAAACCAATAAAATATGATAACTTATAAATTATTCTAATTGTAGAATTAAACAATAAAAAAAAAAGTTATTTATCCACAGACAACGACTTAATCTCTGATTTTTCTTAAATTATAAATATTGATTATTTCTTCCAATAACATTATTTGAAAATTACAATTTAAATTATGAAT	MD:Z:17T10T3T2A4A1C10C9C7C2T6C9T7T1G0A25	AS:i:53
NODE_9386_length_273_cov_0.428571	11	16	Chromosome11	30772151	52	134M139S	TTTTCCTAATTAACTCAATTACCTTACTTTGTTTTAAATATTCCAGACATTAGATTGCTGGTTTATAATTTTTTTTTAGAGACATACTTTATCGCTTTGCACTTATAGATCAATGTTTAAAAATATATTTTTTAAGTTTCAATCTATAACTCATCGCTCATTTTTCTATGAAATCGTCGTTTGATATTATTTTTATGATACAAAATATTAATAATCATGAAAAGTTTCATCAAGTATGCGATTATACAACAAGAATTGAATTACTAGTCTAAT	MD:Z:21A8T16A8C2T8A9T1T13A4A1A5T10T4A3A6	AS:i:59
NODE_9476_length_272_cov_0.717949	9	16	Chromosome05	17642212	60	113M159S	GAATGTGTTTCATTTGGGTTTTTGGTTTTTGTATTTTGTCTATATCGCCTTTGGCAAGGTATTAACAATGAGTTTTCTTTTAAAGCTAATCCTATTATTATATTGGACTAAAAATATAAAGAATCTTATTTTATTATTATTTTTTTGTTATTTGCCCAAGATGATCTATGCACGACGAATAAGCATCGACAACGAAATACGTCGGCAAGCTCCACCGATCCTGCGAGATTTTGAAAAGATCAATTTACCTATGATACTTTTCTATCTCAACA	MD:Z:20G4A23G3T21G9A9A5G11	AS:i:73
NODE_9480_length_272_cov_0.717949	19	16	Chromosome03	13477477	60	32M1I176M63S	GGTTAAAAAAGCTTGAGCCACATTTTTGGGAGTTTAAGAGCCGCCGCAAGCTCATGAAATGGGCAGACGTAGTGAGTCGATCAACACCTCCCATCATGCCTATTTTGCCTTGGGATGTTGGATCTCGCTCAATAAAATCCATAGTAATTTTGTTGTAAATTTCATGTGGCCGAGTCAATAGTTTAAGTGATCTAGGGCATGCTGATGAAACATCCTTATAATAAGTGCAAATAAGGGTACCCCTTCAGAATTTTATAACATCTTTCAATAAT	MD:Z:1T8A18C9A0T1A1T22T9T10A4G3A17T5A0A24A3G2A16T1G8G5C9A9	AS:i:89
NODE_9496_length_272_cov_0.712821	18	16	Chromosome17	14028185	60	23S121M128S	TAGAGTAGTGGCTCATATAATACCAGCTGCTTATCAATAGAAGGCTGCACGGTACTACTATCAGAAGGATCGTGAGAGGAACCTAAAGGTTGGTGTCCTGGGCCTGAGGTGATTAGAAGTTAGAAGACCCCAGTGAGGTGGGTGAGCGTTCGCGAAATATGCCCCCTGCCAGAAAAAACAGGGTGAGGGAAAGAACCCCCCGGTGAGGTGGGTGGCAGATATCAAAATAATCCCCCCGACAAAAAAAAAACGGCAGATGAAAACAAAACCCC	MD:Z:22A12A9T0C1A12G8A1A5C7A10A23	AS:i:66
NODE_9500_length_272_cov_0.712821	4	16	Chromosome17	10192084	60	63S87M122S	CTTTTAAATAAATATAAATCAAAATACACAAATAATTCCCTATATGAATTAAAATCCTAACCCTATAAACAATGGGATATCATAATGGTGGCACTTAGGATTTGTACCAAATCCATAAATACTACTTTTTTTCTTTTTTATAATTGAAAAGTTATTTGATATATTATAAAATATTAACAATGTTTTCCCAAATATTCAGGCAAATCAAAATATACAAATCAATTATATTTTTATTACTCTCAATAAAAAATAAAATATTGTCATGTCATTAT	MD:Z:17G4G6C15C9T4T0T25	AS:i:52
NODE_9506_length_272_cov_0.712821	10	16	Chromosome07	2837322	45	3S82M2I27M158S	TATAAACTCAGGGACTGAGTAGTATATTTACCCCAAATACTAGTTACAAGTGCCTTGTGGCTCTGAATACAGATCCTAACAATTTCCAAGAAAAAGAAAATGCAAAAGCAGCATCGTTTTTAATAATATATACAATCTTTTAATATTCATAGATCATATTAATGTGAATTTGATAAACAAAAAATTAGGTGAATAAATTTGCATAATTATTTAATCTCATGGTGGTTATATTTTTATACTAAAATCTTATGAACGGTACTTTACTTATTACA	MD:Z:20G5C4T24T12T1G7G3T6T12G5	AS:i:51
NODE_9526_length_272_cov_0.441026	2	16	Chromosome09	29007719	51	161S46M65S	ATATCACGGAATCCTTCGAAATGAACATTCAAGTAAAATTTAGGATTCAAAGCAGTATATATTAAATATTTTGAAATTTTATCGTTTGTATATTTGGTGGGTTTGTTCAGTTATTCGTTTTCTTTTATTAAAAATTATTATAATAAATTTGATTTTAACTAAAGTATGGAATAATGGTGAAAAAAAAATTCCCCTCTTTAATAATTTATACGTAATTATTAAATAATTATGATATAAAATCAGCATTATATTTAATAAATCTATTTTAATAT	MD:Z:22T6T3A12	AS:i:31
NODE_9617_length_271_cov_0.716495	12	0	Chromosome14	8659764	60	151M120S	CATATTGGAAAATAATTAAAGGATTTTCATGGAAAACTTTTGTATTTTTTATTCTATATTTTGATATGCTATTCCATTGCTGTTATGCCATGTGGTCCTTTAATTTTTTGACGTTATGCTTTCAATGTACTATTTGATTTTTTTTTTTCCTGTTTAGTATCTATGAATATTTTTTTCAGTTGATATTAAGGTTATGTGGCTTTTTCTCTAAGTTCTGCATTAATCATATTTGTATTTTTGCCGGTTTTGGCTTTTTTTAATTAGTTAAATT	MD:Z:1T7C4T1G16C4A0G2A2G22T10A1C8A7A8A13A4C24	AS:i:69
NODE_9621_length_271_cov_0.711340	11	0	Chromosome06	12085004	36	126S145M	TTTTGTCTTGAGTTTCAAATATTTTATTTTTATTCTTAAGATATCTATACGACATCAAATTGATTTAATGATATTTTATGTTTTTTGTTCTAATGATTTTAATATTGTTTTGTTTATGTAAAGTTATAATATATCTAATTTTATATTTAGATTAAATTTTGATAGCAGCAACGGAACAATAATAGTTCAAGAGATTAAATGTAATGCTGGTAGAAAAAAATGATATGAAGGGTTTGGAGTCTTTAATGTAAATTATGGGCATGAACATTCA	MD:Z:13G0A5G5G1C2G13A8C1G2G13G1A8G7T0T22G3A1A10A11	AS:i:50
NODE_9635_length_271_cov_0.711340	10	0	Chromosome05	24836124	43	138S133M	TGTCTTATAGTGTTTTATCTGTCTGGTTTTTGCATTTGTAAAATTAGGTTTATATTCTTTGGTCAAGCTTGTTTCTCTCATGTCTCTTTCGTATCGGGTTGACACGTTTTATGATTTTAACTATCTCTATTTTTTATATATTTTTTCCTCTATCTCTAATGATAATAACTAATATGCTGTTTAGGTTCTCAGTTTTTAGGTTATCTAAGTTGGGGCTCTTGCCTTATGGGGCTCTTTTCTTACAATTCTGATACTGCTATTGGGGTTTGTT	MD:Z:6A8T5A2A3C19A8G0A12A1T1C6T19A4A0A14T9	AS:i:53
NODE_9639_length_271_cov_0.701031	5	16	Chromosome06	15675499	46	122S119M30S	AAAACTTAATTCAGCACTTTTAATTATAATTAATTTATTTCATGTAGTTCTACATGTTTCGACTATTCTCATTGTATGTTTGGACTTTTGTCTTTACCGTTTTATGGTTATTTTTACATTTGGTTTGGATTTTTTTTTTTTTGTGGGATTTTTCAACATTAAATTTAAAGAAAGAATTCAGCACAATGTAGGCGTATAATTTTCCCAACGGAAATTTTTGGAATGAAAACCGCATGTAAAACAACTTTAGTTAGTTACAAGTGTTATTATA	MD:Z:24C0T0A17C6T0C7T8T4G9T3C0T21C7	AS:i:54
NODE_9641_length_271_cov_0.670103	13	0	Chromosome02	16379359	53	129S142M	GATCTAACCTATTGTAGCAATTTGCACACAACCTTTATCTTATAAATTCGGTATTTAAATCATTTCACTTAGTAAATTAGTTTTCATTGATATAGATTTTGGAGTTAAGACAAAATCTATTCTAAATGAAAAAAAATAATAAAATGAAAAGCTAAACCATTTCAGAATGAATTTTAATATGGAATCAAACTAGGCAATCGACAATCATATGATGATATTTATTTATATGTTAGATCCTATAATTCTAAAGATCCTTCGCAACATACAATCT	MD:Z:10A10C1A6A7G11A4G19G3C4C3A0A11G1C17C12A7	AS:i:62
NODE_9663_length_271_cov_0.293814	5	0	Chromosome13	14685733	48	5S124M142S	TAAAATATGAAGTTATATATGGAGCAAAACTACACTTGTGAAATACTTAATTCGATTATAGAGAATTTGTTACATTGTTTTGAATGGGGTAAAAATCTCTTTTTTGAAATTTATGTGTTATTTTTGTTTTTTATTGGCTTGACTTATTGCCTTAGTTTTTCTTTTAATTTTTTGTTTTCTGTTTTTTTTAATTTATTTTTTTAAGTTCCTATTTATGATTTTAATTATTTTTAGAAAAATTCTTTAATTTTTAATGTTTTGGTTTTTGTTT	MD:Z:14A0T13G5T9A11C1T24A4T0A5A5T2G1T16	AS:i:54
NODE_9761_length_270_cov_0.709845	3	0	Chromosome18	8197720	25	65S55M1I25M124S	CAGTGGGGGTGCAGCGGTCGCGTGCAATAATAATTAACCATATGAAGAGTATATAAATGCGGGGGTAGGGTTTGGGTTTCAGTTATGCTGTTTGGGGTTGTTGGGGTTTCGTTTTCCCGAGGTTTTTTTTTTTCTCACTTTTTTTTCGATTTCATTTTTTATTATATTGTTAGTTTGTTGATTATATTATTAGGTCTCTTTGATTCTTGATTGAACAGTGAGTAATGGGGTGTGTGGTTTGTTTATGTCCATAATTATTTGAATTATTAA	MD:Z:7A15A1A2C1T10A9A28	AS:i:38
NODE_9767_length_270_cov_0.709845	9	0	Scaffold006	413716	60	125S145M	ATAAAAGGCAACTAGAAGTATACAGACAAATAACTTCATTTTCTAAATTAAAGCGAGGTTCAACTTGCTGTTAAAATCTGAAAATGTATAAAATGTTCATTGTTGCTTTTTCATGATATTTTTCTTTATTTAGTATTGAAAAAGTATGATAGAATACTAAAATTTGACTCGTGTTGGCCACGAGTTTTAAAGATTTAGTTTGCAGTCTCTGATCATAAACCAGTTCTTTTAGCATTTTAATGTTCCTGATCAACATACAAAGAATTTTTT	MD:Z:7T23A10A9A3T15T12T21A8T3A7A3A0C11	AS:i:80
NODE_9772_length_270_cov_0.709845	7	0	Chromosome11	11231604	46	127S143M	GTTATGTTCATGTTTACGCCTTTGTCCGGTTTTCCTCACAGTATTGAAAGTTCTGCCAAGGATGCTTTAGCTTATCATTGTAAACTGAATCACAATTATTTTTCCAAGATGATTCCCTCTATCTATGGTTATTTATATATTTTTGTTTTTTCTGATTTTTTCATGTTATCACTTCACATATATATTTTGTTAGTTTTGTTATTGGTATTCTTACATATTTTGATAATTTTTTATGTATTGATCGTTATCAGTCAAATGATAGTTTTGTGT	MD:Z:16G6G8G0A4G2G20A5A6G5A13G0G2A1G8A5C16G8A0	AS:i:57
NODE_9776_length_270_cov_0.709845	4	0	Chromosome14	15206051	25	127S64M79S	GGCCCACCCCCAACTCCTTCTTGGTCCCACATTAGCCGTTTGAAAAACCCCAATTCTTCTAAACATTCCATCCGACTATGCCCATAATGCGTGCCAACCAGTTACGTATCTGATGTTTCTGGCTGGTGGGTAAAAAAAAAAAAAAATAAGCACCATTTACAAAAAGGAAGTAAATGAGAGGGGACGAGAAAGGGAACAAACACAGGACTTTCGGAAAAAATAGCCAACCACACGAAGTAATAGGGGTAAAACAAGACCCAAATGTATGAA	MD:Z:21C0T11C7C4A6A9	AS:i:34
NODE_9803_length_270_cov_0.471503	7	0	Chromosome09	1817112	60	5S114M151S	TTGTATTGTCTTTTGATTTCTCTCTTTTATTCTTTCTCTTCATGAGAGGGAGATTTGTATAAACGCAAACACTCATTTCTCCTTTTCTCAATCATTTATATTAAATTTTATAAATAATATGGAAATTTATGTTAAATTTTGGTATAATATTTAATAATTAACATTAAAATAAAATGAGATATTCCACAAACCTATCTCTAAAACTATAAAAAATATAAACCAACAAAAAAAATTAACACGACATATGTTCCACAAGTAAGAACCAAAACA	MD:Z:9C24C4T4C11C2C12A7G8A8C9T5	AS:i:59
NODE_9923_length_269_cov_0.708333	33	0	Chromosome15	16269992	60	81S188M	TCGTGGAACCGGCGCCTTCGGTTACAGTCTTGACTTGAGGCGCTACTTCTAGATTGAGCTTTGTTTGATAGTGATTTCGCGCTGCAGTTGAATGCTAGTGTATTGTATAATTTTCACTATTATTCCATAATATATACTGTAGGTGTAAATCTGGGCTAGATTCGGAAGTCACATAGGTGCTGGCAGTCGGCACTCTGGCAAAGGCGGGCACCTTCTTGCCACAACACATAGTGCACCAGTCTACTTACACCTCTGGGGAGACTTTACTA	MD:Z:10C11A6G1G2C26T7G2T6A7G15C0T1A1A0A0C26A5G12T8C18C3	AS:i:84
NODE_9925_length_269_cov_0.708333	15	0	Chromosome09	19000282	59	162S107M	TGTCTTTCTGTTTGATGTCTCTTGGGCTATGAACCTTTTAATAAAGGGGTTGGACAGATCTAAAAAACTTCTGATCCAAACAGCTTCACAGCCGTTAAACCATGCACGTGCTAGCCCTGTAACTGTCTTTGGTAATACCTTGCACTTCATGGCTACAATTTTGGTCTGCAACTCCATGAAATTTTAATAGTTTAGGATGTGCTCTCTCGGGTTTGCTAATCTGTCGTATGCTGCCATATGCATAATTATGATTTTTTTGGGGATGGTCT	MD:Z:19G0A2T6A21C3C19G4C2C4A17	AS:i:57
NODE_9934_length_269_cov_0.708333	13	0	Chromosome18	4716276	60	114S155M	CCAGTTGTAATATAAATGAAGGACGCGTGAGCAAATAAGTTACAAATAATTTCTCACAACTCCATATACTTGACAATTACACACATCGAGATTTCAAATGGCGAGAAAAAAAAGTTTTTTTCTTTTTTCTTTAAAAAAAAAAATTAGACCCACCACCTCCAATCAAACAAATACAATCACATCACAATCCTTGAGTTACTGGTCATTGCCTATCTTCATACTCTTTTCTTTCTATCAGACAGACGGAGCGAGCAACAGAGTGATCGCTC	MD:Z:20C0T7A20C0C7A2A9T24C5C15T9A20G4	AS:i:90
NODE_9950_length_269_cov_0.505208	12	16	Chromosome01	36839531	35	41S142M86S	TTTAGCATTTTTTTTTCAAAGGGCCATTTTACATAATGGGTTTTTAATTTTAGTTTTTTTTCGCCTCTGTTTGAATTTATTAAGTCTTTGTGGTTGAGATTTATGATTTTTATATTCAATTTCCACTCCCTGATTATTTTGCACTTTCTCTTTTCTCGTTACCTGTTTTATTCTTCTTGTTTATTTTTATTACTTGGTCGTATTTGCTAGATTATTTAAATAATTATTTACGTGTTTAATTATATTATCACTATATTAGCTTGCCTTAC	MD:Z:14A4C17C4C4G10A12G19C2C1G19C7G10A6	AS:i:77
NODE_10046_length_268_cov_0.722513	709	16	Scaffold762	476911	23	138M130S	ATCTAAGTATTTGAAAGCCCTGACTGCATCATGAAAGGAAGTAAGCAAGTCACCAGTTCGAGAATCAGTAAAGAAGTAATTCTATTCATTATTTCATGTTAATGTGAATGAGGGAAAGTGGAGAACAACAACAGCAAATAACCAGAAATTAGGTAAGGATCTTTTACTTGTGGTGAAAGAACGACTGGAGTATGAAAAGCTTCCTATCTTAAAGCATTGGTCTCTTCAACTCTTTACTACTCAAGAAGTCTATTAATCCATAAAAAAA	MD:Z:8C12T8T1T8A3G4A1G0A4G4T2C10C9C1G5C0G7G12T0G19	AS:i:38
NODE_10048_length_268_cov_0.717277	14	16	Chromosome04	31477265	45	118S150M	GTAATTCCATTAATGGACAAATTTTTTCTACAAAAATTCAAACAAATCTAAAAAAAAAAATTCAAACCGGCAAATTCTTGAATACTTATTCAAACATACTATTCCATATACAACATGCATGAAACAAGAAAAATAATAAAAAGCACGATAGTGTCAGGAAGTAAGGTTCTTTCGTTCATTCAGTAAAATCAAATTAATTTTGTACTTAATCCAAAAAATCAAGACAGAATAAACAATTTATTCTGATCTGAGAATATCGCAACCAAAC	MD:Z:16T2C0C4G4G5G0T21C2G5C14C5G0C5T17T12T8A0C2A9	AS:i:56
NODE_10069_length_268_cov_0.706806	4	16	Chromosome05	5848100	44	202S66M	CATGCATAAATCTACCTTGTTATATAAATATTCGAAAACTTTTCTAGAAAAACTTTTCTGTATATCTATGTGACATTTGCATTTTGGAGTATTTTTTTAGAGATATAATAGAATGTTTGTCGAGTAGAATTTTTTTTTTTAAAAGAATTTATACCGATTTTTTTGTGTGTGGTTTGGTTTATTTGATTATATGTCAAGATATTAAGGCCTTTATAAAGTATTATTGGAAATGGAACTGAAGGAATGAGCAAAAATAAATGGGGAAAAA	MD:Z:23T1C13C7C11A5G0	AS:i:40
NODE_10092_length_268_cov_0.544503	6	16	Chromosome15	11848517	56	123S145M	AAGCTGACAAAACGTACAACACTCCTCTGAACAACCAAATTTAAAAATAAACACGTTTTTAAATAAAATATGAAACAAGAGTGCCACTGTAAAATAAATACATCGAAAACATAATGAGATTAATATCAATAAAAATTATAAAAATTATTGCTAAAAGGCAATCTCAAAAGCTACCTATGGTATCAAATATGCAACAATTTTAAGGGGTTCCTTGTTTATCTACCTTTTACCCCCCACCATTTTCCCTTTTTTTTTTCATATGAAAATA	MD:Z:9T3A1A9G6T2A21A0T24T0A15A5G0A1T1A10T22	AS:i:65
NODE_10096_length_268_cov_0.465969	8	0	Chromosome01	24832415	60	69S66M133S	CTCTCATGGAAGTTCTGAATTTGTTCTTTTTAATATGTAGATGAGGTGAATTGCAAGCACAGTTTATTTGGACAAAGAAATAAAGCATTATATTGACTCATGGAACATTGCCTACTATTTATTTGTTATTTTATTTAAATTGTTATATAATAAATTTTGGAATATAAGTATTTATTCACTTGTACATTTCATCCCTTCTGTTATTTTATTTGATTTTTGTTCTTCTTTTTTTCATTATAGCTTTTTTGTACATTCATATTTGATAGTT	MD:Z:24A1C19A9A9	AS:i:46
NODE_10191_length_267_cov_0.705263	7	16	Chromosome13	7044954	46	121S146M	GTTAAAAAAAATAGTCAGCTAATATATATCTATTTTGGTCGGGCTGAAAAAAAAATTTATCAAATATAGATAAACACTGAAAAAAATATGCGTTGGAAGCATAATCAAACAAATAAGATAAAAATAAACAAAAGAAAGCAACACACAAGGTTCGGATTGAGCTAGGCATACATAAAGAGATTCAGCCATACCTAAAAGCATAGAAAGGCTACAAGACACTTGGTATTAGTCCATTCGCTGTATATACAGAATTAATTTGGTCACAAG	MD:Z:19T1C10T1C2A22A10A3T6C3A2G4C6T4G9A3T12T4C7	AS:i:56
NODE_10207_length_267_cov_0.689474	4	0	Chromosome02	9941685	29	125S142M	ATTTTTTTCCTTAAATACCTGTACTCTTTCTTTTTTATAAATTTGTACTACCTGTTTTTAAAATAAATATTATGAATTGAAGTATAAGTTTTTTGCATTAAGGAAATCTTAAAAACTTTTTATGGTTTTTTTTTTCTTACATTAGTTTTAGTCTGTGGTGGGTGCTGGTAGTGTTAGCTGTGCTTTGTGTGTGGGTGCTTTTGTGCTGCTTGCTTGACTGCCTCAAGTGATCGGGCTATTCTAGCATCGGATTTAGAAACTGGATCG	MD:Z:14A4T5A5T4T8C15C2A3T4A5T1A2A0A0T21C0T11A5A14	AS:i:47
NODE_10229_length_267_cov_0.426316	7	16	Chromosome16	24688268	60	134S133M	TATATCCGAATGAATTTTGTGATAGATCATATAACGACCAATTTTCATTTTATTATTGTTTATTTTTTATAAACAAAATTTAGCACACTTCTAATAAATATAGCTATATTTTAATACAAGATTAACTCCCATTAAATCTAAATTTTAATTAATTTTACGCAATTCTGTTTTCCGTTTTCGGTTCAGAGCGCATCGAATTTCTAGTTGCTAGTATTTTTTTATCAAGTGTATGAAAAAGACTTAAGGCGGATGGGGGTTGCGATTTTT	MD:Z:5C12A5C3A4A6G12C4G7A3A0A11A23G11T13	AS:i:63
NODE_10327_length_266_cov_0.719577	38	16	Chromosome16	8260636	47	216M50S	AAATAATTATAAAATCAACTCCTGGATGACAAAATTTGAAAACAGAATTCCAATGAGCACTTAACTGTCACAAACTAGAGATAATTTAGACTCGGATCACTTCACTCTACGCAACCACGCAGGCACGGCTAAACAAATTTAGATTTCAAACACTGTAATATCACACAAACAATCGAATATTAAACTAACTGATACACGACTAACAGTAAGATATAAATTTCAAATTATACATTTTAAAGATATGGTTAGCTATAATAATATCGGCA	MD:Z:8C4T3T7T5T8T0T1T2T4C20T6T1G13T2T5G3T3T4G3T2T1T22T1T5C23T4C12G3G4T7	AS:i:66
NODE_10336_length_266_cov_0.708995	8	16	Chromosome05	30771030	60	15S116M135S	AAAATTAACATCAAGCTTATTTATAATCTTATTAAATATTCATATGGTTATATGGTTTATCTAAATATTTATATTAGATTAATAATTTCTAAATTCATTTTTATATTTGTAGTAATGTAATTTTTTTATATGTGATTTTTATTTGGTATTAAACATAGTAAAGTGTATCATTTCTTTCTAGCTCAAAATCGCACATTGGGAACATAAAAGTGATTAAAATATTGTATTTGTATTATTTGATATTCTTATGATATTTCTTTCTTTTG	MD:Z:11A12G1G11C5G17T6T3A10A20A0A9	AS:i:61
NODE_10347_length_266_cov_0.703704	7	0	Chromosome15	976437	60	133S133M	CATAAAAAAAAAAGCCAAAAGAAACTGTTAATAGAATATTAAAAGGCAAAATAAGGATAAAAAATATTTAAAACATACATTTGATGTCATGCATGAATCCATTTCCATGCTGAATGAACGTGAAGATTATTTTTTCAATTGTATCTGTCAATTAACTCAGGAAATGAATTGTGTACTTGAATTTCAGAATTATATTAAGATGAGAATAGTCCTAGAACATGAGTTTACAAAAATAACTCTCAAATAATCAATTCCGCAGAAAAGTA	MD:Z:11G6A3G0C10C3G10A18C5T4A13C6G20A11	AS:i:68
NODE_10352_length_266_cov_0.703704	3	0	Chromosome03	5443167	30	118S110M38S	ATATTCCTACATGCAATGATGTCCATTTTTTAATTGTAAGGTATTTGAGGTGGTTGTATTATTTGTAGATCTTCACTTAATTTAATGTGACTGTTGTTTAATTATTGTTCTTGGATAATTTTATAATTATTTTTAAAAATAGATATTAAAATTTGTATAACAAGATTTATTCAAGCTATTAAAACAGGACAGATGGTTCAAGTCAATGAGTCAATTCATATCTCATAGTACAAGATGAAACCAAATAATATAAATTTTTAAAATAA	MD:Z:23C2T1A4A8G4A10A5T8C7C10G2C6G7	AS:i:45
NODE_10364_length_266_cov_0.687831	5	16	Chromosome05	28704322	32	68M198S	TTATATAAAATTATAAAAATCTCAAAATTTTAATTAAAATATAATATAAAACGGTGATTTAATTAAAATATATTTCCTGATACTACAAACTAACTAAAATAGTGTCGTGAAATAATATAAAAAATAGATTTGTTTTTTTTTTATTTTATACTCGTACGATTTAATTTAGTTGAAAAATTGGATTATTTAGAAGGTTGCGGGATGAGAATATATAATTTTTTTGAGACAAAATATTTTTATAAATCAAATAAAATTAGAATGATACT	MD:Z:6T7G18A0A3T5G23	AS:i:38
NODE_10476_length_265_cov_0.718085	28	0	Chromosome17	22206058	60	265M	ATTCATGAATCTTTCAGCTTCAACCTCACTGAGAAAAGGCAGCGTGTGGTAAGTTTTACGTATTCTTAATCTTCATCCTCATACCAGATCTCCATTTAATATCAACCCACAAATATAAAGTTTGCGAAGTTCATGAAGCTTATCATGACTTAAGGAACGATCTTCAAGGTCCCTGCTATAAATATCTGAAGATCTAGAATTCTAATTCTACATAAATTGTCTTTCAGAAGCTCTACATAGTACAGTGGAGAAAAAAGGCTAGAAC	MD:Z:22C6A4G0T4C2T1T11C3C5T23G1C6C3C9C1C0C14T11T2T3C3T10T21C8G0G4G0G9T9G2T6C11T8T9	AS:i:95
NODE_10511_length_265_cov_0.702128	9	0	Chromosome16	10289546	60	132M133S	GAAGCTGCTGTAAAGCAGATGGAAGCTGTTCATGTGAACTTTAAGCTTGAGGTATTATCAAGATTTCACGTTCTTTTTTGAGCTGAATATCTATTATATTTTGAATTTTTTATCTGAATATGCTACTTTTCATTTGTTTTCTTGTCTCGTTTCTTGTGGTTTTATTCTTGTAAGAGGTTGTTGGTTCGTTTGTGTATTGGTTTGGCTTCTTTTTTCTTGTTGTTGTTTCTCTTGGCAGCTTGTTCTGAGTATATTATAACTTTGG	MD:Z:9C18C5A22A11C0A0A5A0A9G6C6C2A2A23	AS:i:62
NODE_10517_length_265_cov_0.632979	9	16	Chromosome18	202392	47	130M135S	CCTTAACATATCGTAGAGTTCTATTACTAATATATTTAAGGATTAAAAATCTATGGGATCACTTCGATTTTGGCATCTTTCATTGATAAAAAATCCCAGCAGAGATTTGTCTATCTATTTTCACTGGTGTTTGATTATATATTATTTATTTATTTTTTGTTTTGTGAATGTTTTTATGTTTGTCCTGTTTTCGATGGTATTGAGTATGGTTTTACATTCTTTGAAGTTATCATCCACTACTTATTCCTTGGGCCATATTCATTTG	MD:Z:4C0C19C3C1C1G4G9C10A4G10A4G7C0T22C2A14	AS:i:54
NODE_10521_length_265_cov_0.585106	3	16	Chromosome05	8681980	46	72M193S	TAAGAAGCCCTTGTCATCAATTTGTAGTTTTTTTTTGTTGAGAGGAAGCAATTTTATTTTTCGTTGAGAAGCCCGAGCGCCGCAATATTAAGTTTTTAAAATCCCACTTTGTAAATTTTACGATATGATTTTATTCAATTTTATTAAATACTTAATAATAGAAAGCACTTTCACATATATAAAAAATGCTAATTACAAATAGGAAAAATAAACCTTATTGTAAATTAAAAAAAATTATAATAACTGATATAAAATACAAGACATT	MD:Z:26T9C3T7A0C12C9	AS:i:42
NODE_10527_length_265_cov_0.468085	5	0	Chromosome06	28247418	41	44S135M86S	GATGAATCTTCTGTATATGGTTAATATTTTATTTAATCGTAATGAAAACAAAAAAGTAAAAAAAAGGGAGATGTCGCAGCACTAGGCAGTAGACACACCCAATTGGGCCAGGTCACCGGGGGCGATATGATCTACTGCTGTGGGGCAGTGCGCCTTCTACCACATAACAGCAAAATGTTTTTTCACCAAAATACATCTTATATCCTGCGAGAAACAACAAATGATAAGCAAAGATAATTTACCGAAGAAATCTATAATTACCATA	MD:Z:22T4G2G2C2C20G9T6C1T2T5T0G15T10A1A2G1A14	AS:i:50
NODE_10604_length_264_cov_0.786096	13	0	Chromosome09	20359561	59	119S145M	CGCGCGGCTGCCGCGCCGCCCCGCCTGGCCGGCGCTCGTCGCGGCCGAGATGCTGACCGGCGGCACCGGCATCGGCTTCTGGCTGTGGGACGAGTGGAACAACCTCAAGGTCGAGCACATTGTTATTTTCATTTTGTTGAACTAAACTTGAATAATGAAAAGAAAGTAGATGAATATGATTAGGAAGAGCAAAATTAAGATCCTCAGTTGAAGTTTTAAATAAAATATGTTCAAGGGCAATATTAAGTGTTAAACTACTTTCTC	MD:Z:26C1A7G2T20G0G12T1A21T0C2G4C0A13T9C3A8	AS:i:65
NODE_10631_length_264_cov_0.711230	6	16	Chromosome09	31574260	56	117M147S	AATAATTAAAAAGAGAAAGGAATATACATTAAAAAATTTTCGGATTAATGTAAAAACTAGATAATTTTAACTATATATTTATAACAAATAAAAAAAGTTAAATGTATTCCAAAAACAAAAATCCCACAAATAATAAATATCCAAATATTAGCAACACATAAACAAAGAATCCCAACAATCCAACCATCAAATAATACCTATGTAAATCACTCGCTAACAAAAGAAAATAATCAACAAAACCACCACTAGTAGAAACATAATTAC	MD:Z:23T10T18T2G5T6C8A4T0G3A3T15A8	AS:i:57
NODE_10634_length_264_cov_0.711230	6	0	Chromosome06	27071840	60	148M116S	TATTGTATCTGTTTTACTTTCTTATGAAATAGTTAGTTTCTGGGCAAGCTTCTATTGCAATGAGCTCTCTCTGCCTCTCCCAATCCTCGTATTTGCTTTGATAATTCAAAATCGGTAAAATGATATTTTCATGTTTGCTTTTTGTTGGGGTGTTTGTTCGTTTTATTTTTTTCATGTTGTTTGTAATTGCCGCAAAATGGGCCGAGTAGTCAGCTATTTCTGCAATCCAATGCGTCGTGGGTGTGGGGTGGATCAGTGGCTGAT	MD:Z:1C7G1G4G13T1A3G17A5A12A8T5C5T3A5A10A12A19	AS:i:66
NODE_10638_length_264_cov_0.705882	4	0	Chromosome03	22811221	35	123S55M86S	GGATGGCAGTAATCATTATTTCGATCCTTAATTGATAGTGGGCGTGTCTTTAGGCTTGTTTTGGGATTTTCAATTTTAGCCGTACAGATAAATGAAAATCTATAATGTTGAGGATAACAGTTTAAATATTCTCTTTTTTTTTTGAAGAAAAGGGATTAGGAGATTAGGTTTAAGCCAATTGATTAGTTAATGTGAAAGGTTTTTTTGCAACCGGACCCAAATGATTTTGAGTAGTTTAATTGTATGATTAGCCGGAATTTAAAT	MD:Z:19A8A3A2A19	AS:i:35
NODE_10650_length_264_cov_0.700535	3	16	Chromosome08	9662315	51	113S151M	GCAAAATGCAAAATGACATGCTTAATAAGAAGCATTAGAATAACTAAATTAGATACAAAATAATTGAAGAGAAGGAATTGAAAACATAACGCAAATACATTATAAGAACAATCTTTTTAAAAAAAAATTTATAGCTGTTCAAAAAAAAGACATAAAAGTAACTAAATTTAATATTTTATTCTAAAACTAAACAAAAATTAAAACTTATATTAAAACAACAGTTATATTGTAATAACAAACTTAACTAAAAGATCATAAATACAA	MD:Z:17T9T0T11T0T4C2G19T3G1T0T13G2G16T0G9T19T0G8	AS:i:61
NODE_10655_length_264_cov_0.700535	14	0	Chromosome03	31260714	46	121S143M	TACGCCATTCACCGACTTACCAAGACTCCTTTTTCTCTGGTTCAGAAAATATGTCCATGATGTTAGTTGTCCTTCAACACTCAACATTGATGAAGCTAGGTGGCTATACTATACTATATACTTTTTATTACATGAATTTATTTTGTGTGGACCACTAAAAATTTATTTTAGACGATTGTAGCTATTGTTACGTAATTTCAATTACTAAAATGATAATAAAACTTATAAATTATATATTAACAAAGTACATAAAAAATAAATATA	MD:Z:26G0T3A3C1T19A0G2G13A12T2C2G7G14T0T5C4T13	AS:i:58
NODE_10656_length_264_cov_0.700535	3	16	Chromosome11	21796259	60	123S136M5S	GAATTAACTGAATGAGATACTAAAAGAATGCACATTTAACCGGAGCAAAAGAAAAGTGAAGTAAATGTAAAAATTTTAGGATTTGTGATTTAAATGCTTAACAACAATAAAAGCAAAATAAAACAGCAAATAAAATTTGAAATTTAATATAATCTGTCAATGAGTAATAAATTAGTTATAATATGAATAAACCATGCAGACACATTCAATATATTTAATGTTAATTTAATACATTAGTGATAAAATGAAATTAATTATAATTAT	MD:Z:22T2T5G17G2G10T1T18C7A11G1G5C12T10	AS:i:71
NODE_10665_length_264_cov_0.700535	4	0	Chromosome15	9355752	20	129M135S	TTAGGGAACTATTTGTTCGTTGTTGTTCTCATATGGTTCTTAGTCAGTTTAATAATGTGTAATCTGTCTTGAACAGTTTTTTTTTGTTTTGTTGTGGTTCATTGTTGGATTTCATGTTTCTTTTCTTTTTTTAATTTGTTTTTTAGTATTATATATTAACCATGTACAACTTTTCTTGGTCTCTTATATACTATTGTCTGTCCTTATTCTATAACGCTATATCTTAATATTCTTTGTGATTTTCAATTGTATTCTTCTATATTT	MD:Z:11A11A0T3A2A5C7G1G11A6G2G3A3G5A2G1A4C24G10	AS:i:39
NODE_10670_length_264_cov_0.700535	11	16	Chromosome06	14430416	29	116S148M	GAGGATTTTTGATTTATCTCTCAAACACTCGTCTGTATTTTCGATATTTTCTAAGAATATTGAACAAATTCATTCATGACCCTTGTGATCCTCATTTGCAAGGTATACTTTGTTTTTTGAGATACCTAAAGTCTGCGTAACGCATAGTGATTTATTACTCTAAAGTTGGTCACCTCTGATTTGATAGATTCACAGATGCAATTTGGGAAGAATCTCCCAATCACAGGCAATAGGACAGTTGTGGAAGGAAATCTAGTCACTTCA	MD:Z:22T1G1G1A4C3T10C0A0C12A4A1T0T13A5C10G9T2T1C20T9	AS:i:48
NODE_10677_length_264_cov_0.700535	8	16	Chromosome11	790454	35	145S119M	CAAATCAATAGATGATCATTTCAAGATTTTCAGCTTTTCAAAAGGTTCTGATATTGAGAATTCCAATATACTCTTGTTCTATTTAAAGCGGTCCCATCCTGCGCCTCGGCAAGGTTCCGAACTGGAAGTTTGTGCTTACGAATATACGTTATATAAATTTTCAGTGTGGATTTCCTTTGGCCCGTGCAGTGGGCTCCTCGCTTGGAGGATTAAATTTATACTGAGCTTGGGCCTAGATGGCTCGAATCGAAGTTGGGCTGGAAT	MD:Z:8A4A5A10A1A6A3T1T3A6A4C11A19C0C19T4	AS:i:44
NODE_10685_length_264_cov_0.700535	7	16	Chromosome01	21577719	43	144S120M	GAATAAACAAGAAAATTAAAAATAATCAGGAAAAAAATTAAACAATATATTTAGTAAAGATATGATCTTTACCATAAAATATTCATAAAACCTTTCAAAATAAATTAACAAAATTTATTATATTAATATAAAATAACACAACACAAATTGAAATCAAGCAGCCAATAAAAAGGCAATACAAAAAAAACCAACCAACACGGAAATCCTACAAAATAGAAAGCACTAACTCCCCAAACCATAATCTCCCCAAAACACACATTCTTG	MD:Z:19T5T14T11C2T2C23A3A1T15T4C7A2	AS:i:62
NODE_10806_length_263_cov_0.704301	12	0	Chromosome11	25783440	60	151S112M	TTCCATAAACTATTCCATCAAATCCCTTGGTAAAATTCCAAAAATTGGCTAATTAAAAAATTTTTGGTTGAATAATAAAAAAAAAAACAAGGCAGCGTAATAAAAAACAAAATAAACCTGTAATTTTTTATTTTTATCTATTCATTTTATTATGGCACTTCTGGATATGCATCTAAATGCTGTCTCCTTCGTAAACGTTATAATGTAAATCGGAATTGCTTTTGAATTTTGGTTGCTTAGTGCACATGCTTTCTTGGTTATTA	MD:Z:17T2A15G8C9C13G10T0G3A2T20G2	AS:i:59
NODE_10807_length_263_cov_0.704301	4	16	Chromosome08	15845116	55	75S65M123S	TCAATTTCTTTCGAATTTAAAATACCCTATTAAAATTTTACTCTCACAAATAAGTCTTATTAAAATTTTCATGCTATTATAATCTCTCTGATACTTAATAAATCCACTTTAAAAGTAGAAAATATATTAAAAAAAATTGAAAAGTACTATATAAAAAGTAATTAAAATAACAAAAATAACACACCGTACAAAAATTTCGACCCAAGGTATGATATAAATACCACTATCATAATAAAAGGTAAGATTTAAATACAACTAGGCTA	MD:Z:7A26G5G12C11	AS:i:45
NODE_10818_length_263_cov_0.704301	34	0	Chromosome09	6217853	32	67S113M83S	CGCTGGTCTCGAGAATTTAAAGTATGAACTCCAGAGTATCAAAAAATAAATCATATTAAGAGATTTTCTCAATTATTTGAATAAAATTACATTATTTGATCGCTTTGAATAACTTAAATTATTGTAATATTACGTAAAGTTTTAAACTTATGTGAAATGCAAATTTTGATATTAAAAAGATTGATCTTCCTGCATTTGACTGATATATTTAATTAAAATATTTAATTGAATAGAATAAAAACTATTAAGAAATCAACCGCACT	MD:Z:22A11T0A9A7C24T0G2T9A3A16	AS:i:63
NODE_10821_length_263_cov_0.704301	7	16	Scaffold844	41268	39	195S62M6S	TCTTTGAACTGATGAAATAATTCTAAATACATCTTCTCGGTTTGAGCTCTTTCTTGAATCCTGAAAGATAAAGCAAGGTAATGATTTTGTTCATATATCACACGAAGCCATTGTAATTCTTTTAAGATATGTTTTTTTTATTTGTTATGTATGTGATAGTCTTGTTTTACATAGTTCATTGTAATTTGACTAAGTGTATATATGAAATTTTTCATTTCTTTCATGCACGGTTTTTAAATTGATAGCTGAATTACAATGAATGA	MD:Z:5A6A22G6C12A6	AS:i:37
NODE_10826_length_263_cov_0.698925	12	16	Chromosome11	3433486	52	60S120M83S	GACAGTTTACAATAGTAAATATTACTAAAGGAAGCAGACGTTTACTTCAGAAATAATTCTATACTATTGCTTGATGGTACCTTCTTGTATTTTACCTTGATGGATTTAGAACCGGCGAGGCATCTTTAAGAATTGTGAGTTATGTTCTCTTAGCAATATAAAAACAAAGCATGACAACGGAATATTCTCAAAAGAAACTGCCAACAAAAGCAACAGTATAAAAAACACTAAATAAAATATAGAAATCACCTTCAACAGTTAAA	MD:Z:8T10A7A15T9C0C0G25T12C4T2T2C7C6	AS:i:55
NODE_10839_length_263_cov_0.698925	16	0	Chromosome01	31610448	57	115S148M	TTTATTATCTGAAAACTATTCCTTTATAGACAGTGTTGCAGGTAGAGTTTATATAGTTAAGTCTGTTAGATTGAATTTATGTCATTTATTTTTTAATATAGTTTTTTTGTAATGTTATTTATTTATTGTTTACTTTACAGTGAATTTGGTTCTAGACAATTCTTAAGATCTGCAAAATATGGTTTGATTTGTGTGAATATGGACTGATGAGGAAGGTATATTTTTGTCTTAATTAATGGAGCTTTCTATTCTTATATCTGGAT	MD:Z:7A8C2G5A2C8A6A7C20A2G10C1G6C10A5A6C8G18	AS:i:63
NODE_10842_length_263_cov_0.698925	10	16	Chromosome03	33422806	60	88M175S	ATATTAAGTTTGTAAATGAATATTAAAGTTTATGTAGGCAATAATTATTGTGCTTTAAACGGATTTTTTTCAATAATATATATCAATAATATGATTTATTGTTTATTTATGATATAAAATAATAAAATTTATTTATTTCTTATGTTATAAGTTAAGTTAATTATATCAATTAATAAATTTGAATTAATATGTTCTTTATTCATTTTGACTTTTATTATGATTTTATGTATATTGCTTTCATATAATTAATTTGATTCTAAAAG	MD:Z:7T0A11A23A7A7T3A23	AS:i:54
NODE_10843_length_263_cov_0.698925	5	0	Scaffold091	81498	50	44S102M117S	AGATTCTTTATGTTTTTTGTTAGTGTCATGGGAACCTCCTAGCGAACATTTTATTTTCATATATTGTTTAAATTTAGAAACTGACTGAGTCTGTCCAGTTTTAATACATCTTAGAAAACATGTGAATTAATTAAAAATACTTTCAAAAGATTAAACATACTTGTTAAACAAAAAAGATCTAGCGACTTGTGAACTAAGATACAAATCATTATGCACAAGTCATAAAAGTGATATAATTTCTACGAACTTCTTTTGGGAAGCTT	MD:Z:12G4A12G10G6C10T4A0A2T6C26	AS:i:52
NODE_10847_length_263_cov_0.698925	9	0	Chromosome13	2974127	48	135M128S	ATTTTAATGTTTATCATTAAGAGTACCACATAACATCCAAAGAGGTCCAGTAAAAAAACACCTTGCATTTCAACCAACTTCAAATCTCAAAAATTCCCTAAATAAAAAATATACTCTAAATTACCCCAAAAAAAAATAAATACATATCTTTTAAAAACAAAAAGAGACAATTGATTTTAAAAAGCATAATTAAAAATAATAGAATGATATAGAACCTAATAAGATATGATACTTAAAATACAACAATAATAAAAATCCATGAT	MD:Z:7G0T20C7A8A11A11A0T5A7A1A6A11T2A6A9A8	AS:i:56
NODE_10958_length_262_cov_0.713514	10	16	Chromosome10	21513965	48	141M121S	AATATCGATTTTCGATTTATAACTAACCGTTGTATTTATTATTTCTAAATTAAGCAACGTAACCATACTTGGATAAGTTTAAAAAATGAACCTACATTTGCCTGACTAGGAAAAATATTTATTAAACCATAAAATTAACATAAAACAACCAAAGAACCTAACATAATACATCTAGGCTAAACATGAATCCCACACACTTCAACAACATCACAGATGAAATAAACGAAATAATATTATAGCATTATACAATAAACAATATAAT	MD:Z:23G5G5G17T3A0C7T11A1G2C0T0G12G0T25T2C1C10	AS:i:56
NODE_10972_length_262_cov_0.702703	9	0	Chromosome08	31793782	20	126S136M	TTTTATTAAATTTTATTTTTCGCTTCTTAAATTTCTATTTTTGAAATTTTAGAGTTCAACGATATTTTTATTTAAAAAGGTTGGGTTACGGGAGTGAAATTTTGCCGATTATTTCATCAATGGCTTTTATTTTAAATTTATTTTTTAACAGCTATAGAAACACTATGCCCAGAAGATGGTCTTGATTTTTTAGGTGGATGATTATACCTTGTTCCATTTTAATCATATCAGTTGTACCCAATGCAAATGATGCATAGATTGT	MD:Z:25G0A0T3C26C4G1C4C4A1T12A1A0A6T5A4A2C3C8T6C1	AS:i:40
NODE_10983_length_262_cov_0.697297	19	16	Chromosome03	17965332	60	119S143M	AAAAGAAAACTAACCTTCAAATAAAAACAAAAAATACATAATTTAACTCTGAAATATTAAAATATATTGGCAACCTGAATAAAATATCAAACCGCAACATAGTACACAAGACATATTCTAACACAAAAGTACGAGCAACACAGAAATATAAAGTATACCTTGTTTTCGGAATAAAAAGATAAAAGAAATCAGTGTAATTGTCTTGACACACCTCTATTTAGTAACTAAATTCAAACTAAGTCACTATAAGAAGGACCCAAAA	MD:Z:14T11G8C1C12G22G3T5A14G12G1C4T0C23	AS:i:78
NODE_10985_length_262_cov_0.697297	11	0	Chromosome12	13317594	60	146M116S	AATCAAGCCCACGGCCATGTCTCCTTGGTGCTGCTTATTCCAACCTAATTGTGCCACGTGTCGGGCTTTGCGCTCTCATTGCCAGCCAAGCAACTTTGAGGTCCACAGATAACGAGTTGAGGTGTTCTCTTTTTTTTTTTTAATCAGTTAAGATACTTTGATAATGATGTATTAAGAATTTGATTAATCTGGTTATTGAATGAAACAAACTTCGTTTATAAATATCTTTTTTGACGAAAAATACTTGCAATTTGATTTCGTA	MD:Z:23T1G3C10A1T8A4A25A10G1G0A25A5T17	AS:i:81
NODE_10991_length_262_cov_0.697297	3	16	Chromosome10	3447683	46	126S136M	CATATTACAAATACAATTAAAATATATTAGCAAATTAAGGTACTAATAATTAATTGACATATAACAAAATACCCAGCGAAAATAATTTATAGCCTAAAAATAATATTGAAAAAATAAAATCCTAACAATCTCAATAAAGTAAAATTACTTCATGAGAAGTTCAAATATACAGGAGGTAACCAAATAGAACAATGCTTTAAAAACATAAAAACTAATACATCTAACTGACACATGGTTAACAAGGAAAAGCTACATCCACAAA	MD:Z:9T4T21T3T1T14T1T16T4G5G4T1G1T8T15T6G7	AS:i:56
NODE_10992_length_262_cov_0.697297	13	0	Chromosome08	4050562	56	153S109M	ATTTTTATTGTGCTTTTTTTCAATTTATGGTTTGACCGTAAAATTGGTAATAGTCCCATTCTTGTTTCATGATTTTGATTTTAGCGTAGTGAGGATATGTTTGACTTTTATTTATCTTTTAATCGTGTTTAAACATATAGTGTATTCTGTTGTTTGAAGAGATTTGTTTTGTTGTTGATTTTCCTTTTAATATGCATTTTTAAGAGTAATTGAACGCCAAAACTTGACTTCAAATTTTATTTTTGGCCATGAAGAGCATGCA	MD:Z:24C4G1A3C2C1C5A4C19A1C22A12	AS:i:54
NODE_11003_length_262_cov_0.697297	11	16	Chromosome12	9990325	27	131S131M	GAAATCTTTATTTTTCAAATTACATTGTAAAAAAGAAATATTACGTCGACAAGTGCTTATACATATATAACATATGAAATTTCTAGGGAGCTAGTATCTATTGCTTTTTTATGCTTTACGTTTTTCTTTTTTTAGAGACAGTATTCTTTCTACTAAATAGTACACCATTATCAATTAAATCAGAATTATTATCTTTTTATCTATTCTTCTTGAGTAATAACATTTTTTAAGTCAACAATTTTAATTTTATGTTCACTTAACA	MD:Z:8T1A26G3T13G0C1C1A3G4G1T4G1G1C0T24C6A12G4	AS:i:41
NODE_11011_length_262_cov_0.697297	12	16	Chromosome13	14742902	36	4S122M136S	TTTAATACAAAAATTTTTCTCACCGCAAGAGCAGCGAATTAAATTACAATATACCGGTCGTTACGACAGTAATTGAGCTGATAAAATAAATCCTGCTACCAGCATAATTTACTCATAATTTAGTATAAAAAATTTTACTTTTATACCAATGTTTATACAATTTTAAATATTTTAGAGTAATTGTAATATCTTATGAGTTTTTATTCTTTTTATCATATTATTATTGTTCTAAATAAGATAATAATAAAAAGTAACTAATAGA	MD:Z:8C23T2A16T1T5A7A2T1G2C9C4A5T0G8A14	AS:i:47
NODE_11015_length_262_cov_0.691892	11	0	Chromosome04	33091759	60	144M118S	TACCCCATGGGGACCTTCCTTTCAAATTCGATCAACCTCTACTTTTATTACCTCTACAATTTAGGGGATGCCCTTTGATGCTTTTCTCCTTTAGCTTCGCAGCTTCCAAAAACGAGCCAAAAACACAGGTAAAAAAAAAAAAAAGGAAAAGCCTCGGGTATTGATTTCCTCATTTTTCCACTCACCTCAAATCCAGTTCCCGTTTCGTTGAATCCTATATTGGGCAATCTCATTTTCCTAGTGGTGGGGGAGCGCAGCAATG	MD:Z:2G2A17T11T9G4G11C2T0T0C2A13A0G26G12A18	AS:i:73
NODE_11124_length_261_cov_0.706522	10	16	Chromosome16	2083620	45	144M117S	CTTCACCCGCCTGCTATCAAATCATCGAATTCCTCTGATATTGGTGGCTGACGAGTGTCGACTTTCGGAAGTTTCGTCTTGTGGAAAACATGATACTCATTCTTGATCCTGGCTACATTACAATAAAATTGCTTTCAGCTCGATAGTATACACGACTTTTACATTTAATATTGTATTCTTTTCCTAGTTTTTTTGATTTTTGCATGTTGGAAAGAAAATGTAAATAAATTCAACTTGCCAATAGCTATGGGACGCAAATAC	MD:Z:9G9T0C3G1C25C1T1C17G10T1C1T4C4G22T0G1T1T16	AS:i:54
NODE_11137_length_261_cov_0.701087	7	0	Chromosome10	27446299	22	151S110M	ATTATTATTCATAATTTGTGTTTATATTAATTGATTAATTATTCTATTATTTAATATATTTTGTAGTTTTTAATTATATCATCCTTTTCAACAAATACTTTTAAATTTCGCTGTATAAATTATTAATATTTACTTTTTCAATAAATCAACTTAAAAATTTTACTGGAGTTCAAAAAATAGATTTTCTTTTTGACGTGTGTAACGGTTTTTCTTAGGAATAAAAAACGCTCCCCCGGTCTTCTATAATTTGACTAATATATT	MD:Z:8A5T2A4T20T1C1C13C1C0T8C1T4A3T7G17	AS:i:35
NODE_11143_length_261_cov_0.695652	3	0	Chromosome11	19565386	59	155S106M	TTATCATTGTTGTTTTCAACCTTAAAAACTATTTATTTGAAATGAATTAATTATATAGAATAATTTATTAATGAAATGATATGATGCTATAGAAATTGGTCTTCTTTATTTATTTTATAATTATAATATCTAATTAATTTTCCACTGACTGAAAAAATTGATGATCTTAGATCTAGAAGAGGTTAGTGTTTTGGATATGTTTGTGTAAGCTTATTCTGAATGGTGCAGGCCCTATTACTTTATCCTTTTTCCTTTTTATCC	MD:Z:12G14G3A7G5G12G10T2C5C2C24	AS:i:56
NODE_11147_length_261_cov_0.695652	4	16	Chromosome13	31250811	60	120S126M15S	GTTTTTTATTTTGAATTGGCATATTTAGTCTCCTTAAAGTTGTATTTGCAAGATAGTGAAATCTTTATTATTTATTTGACATTTAATCTTTTTAATATTTTATAAGGTTTTTTGCAATGTTAAGAATTTGAAAAATTTTTTACTTAAAGTATAAGACATGTCGAATGAAGAATAGGGAAAAATTAGGCACAGATAGAGAAGGAAGGTACTGGAAGGCGATTTACCATCCAGAAAATTATGACGGGCGTGCTTAATGGGTTT	MD:Z:21T4C7T0T18T9T17T2T5C3T1T0T20T6	AS:i:61
NODE_11150_length_261_cov_0.695652	9	16	Chromosome14	8672365	40	105M156S	CTATAAAAAATCAAATAAACACATGACACCTTTCTAATACATATGTAGCTGAACAAAAATGTAATATAGCGGCCAAAAAAACAAGCATAAAATCATGCAATAAAGAATCACACAGGAACCATGAACTTCAATCATCAATATAAAAAGAGATGGAGGGTTCAAAACAAAAACAAGAACTCTCAGAGATGGCCGAAGGTCAGCTACATGGTAGATGGCCAAGTCCCTAACGTTACATAGTGCTATGGGCTCTATAACTAAAGG	MD:Z:25C0A8C9G2A2C17G2G6C7G5G0C10	AS:i:45
NODE_11159_length_261_cov_0.695652	13	16	Chromosome15	3984272	60	141M120S	ATTTTCTTTCATGTCAGACAATACAAAGTTCTCTGATAACAATATGTTTATGAAATAGTAAGCGGATGTTTGTTTGAATGTGCATTGAGCTGTGTCTGAATAAGAGAAAAGAATGGATTAAATTGGTTTATCATTTTTTTTTAAACCAGATATATTATCTACTAGCAAAAAATTAATATAATAATTAGAACGATGATTTGGAATTATTAACCTTAATTCTATAAAAAAATGGAAAAGGACAAAAAGACAGACAAAAGGTTG	MD:Z:0T4T4T24T1T2T24T10T10T2A9A7C15C0T15	AS:i:75
NODE_11161_length_261_cov_0.695652	9	0	Chromosome04	33058916	60	141M120S	TATATCTATATAAATCTGATATCTAAATTAGGATAAAGTGAAATAAACAGGTGGCATGATTAAGTTTTTGTAATTATCAAAACTCACACGCAAATTTGTTTATCTGAGACAAGTTGTACACTTAATATGTTTTTTTTTCATTTTTTCAGAGTGATCATACTCATCTAAATCTTGCTCACAGGAATGAATTTATATCTATCAATACCAAATTAGACAAATTCATAACAATATAATACAATTCAAACTTATTTATGCATGATA	MD:Z:14G5C17G6C12C8G9G0C0C4G21T1C5G18G7	AS:i:71
NODE_11165_length_261_cov_0.695652	7	16	Chromosome09	8250104	25	115S20M2I92M32S	TTTTTTTTTTAAAATTGTTATCTTTTTATATGTGCTGGTATTTTCATTTTAATGTGTTCAAATAATTAATGGAAAATGTCTATTAAAGTCCAAAACTTTGCAATTGTTTACAATTGTATTCTTTGTTTTTTTTTTACCATTTTATGTTTTTCTGTTAGTGTGTGGGGTTGTGATTGGCCGGATATTTTCTTTTCAATGTTTGCTAATCTGATGGGCTACATCAAGCTTTCCAATAAATTAACTCTGTCCCAGAGAAGAATG	MD:Z:21T14T2G0T3T1T5T7A1T15G9T0G10C11	AS:i:39
NODE_11173_length_261_cov_0.635870	7	0	Chromosome14	26030084	33	133M128S	AAGAACATAAGTTATGCTCATATAGAAGAAATTTAGCTTTTCATCTTTATTTCTCTTTTCTTTTCTTGAGTATAGATAGTGGATAATGTTAGATATTAAATATATTATTACCATTTAATCAAATTATATTTTATTTAATTGTATCGTCTTAAATTAGTTATACTAGTGCTACTAGATTTATATTAGATTTATGGTGGTTTCTAGAATTCATTTTGTCTTGGGTGCTCTTTTCATTCTTCTCAAGTATTTCTTTTTGCTTTT	MD:Z:21T12T6A0T9T15T0T3T0A2C16T5A2T5T2T8C3T7	AS:i:48
NODE_11273_length_260_cov_0.710383	4	0	Chromosome16	26039057	30	181S79M	TTTATGAGGACTAAAATTATGTTAATAAATAATATAATAAAAATCTTATAAATTCTGGAAGTGTAATAATATGAGATATAATGAAATTGGTTTAAAAAATGTAAGCAAATTAATTTGTGGGTTTTGTGTTTGTTTGTTGCACTCTTTGTTACTACATAACACTCCACTTATTTGTCTTCTCGATATCATTGGTGCTTTTGATTGTTGCTAACGCTGTTCTCTAAGCTATTCACTAATTGCACGGCTCAATCCTACGACTT	MD:Z:8A1C12A3A3T20A3G3A15A2	AS:i:36
NODE_11282_length_260_cov_0.699454	14	0	Chromosome03	4820999	58	118S142M	TTTGGGTTTTTTTTGTTCATTTTTTACCCTTATGTTTATTTTTGCTGCTTAGGTTATGATTGCAAGTTTTTTTACAAATCTGGCCTATATGATTTGATGTATGTCAAATATTTATTTTAATGATTTGAATTTGATTATATGTTGAAAGTTAAAAGGAGTCCCAAGCGATTATATAAAAATGGTATTTCCAAAAGTTTAATCAAGGAATAAATAGTTGTTATTTTTAAAATTTAGAGTGAAAATTAATATTTTGTTTGACA	MD:Z:9C10C5C6C14C4G2C2C1A26C6C5C5C5G13C10T3	AS:i:63
NODE_11290_length_260_cov_0.699454	3	0	Chromosome14	4312765	42	184S56M20S	TTCACCAATTTCATCTTGTCCTGGCATAAAGGGTTTGATTCTAGCCCTAGTGTTCATCAGATTCCGGGATGTGGCTATGTTTTAGCGTGTTGCGTGTGTATGTGGGTTATTGGATTACTATTTCTAGTTTTTTTCTTTTTATTTTTGAGGTTTTAATTTTAGTCTATGTTAAATGCTGCGGAGGTTTATTAGCAAGTACTTTTCTCTTTATTTACCTTCTTTCTGGACATACTGTCCTTACTTTGTATTATTTTTTTTGG	MD:Z:5C12G1A26G8	AS:i:36
NODE_11297_length_260_cov_0.699454	5	0	Chromosome03	34012078	40	133M127S	GAATTTCTGAAATATTGTGAGGAAATTAGATATAAAGATCATTATTACTATTTTACTAATTAAAACAATATTGCTTAATCAAATATCATATAACTAAATTAACTATTACTATTATTTAAGAAGTAATAATTTTGTAAGGGGGATCAAATTAAAATGAATAAAATGGCGAACACGTTACATTGATGCCGAAACTTAAAAACCTAAGACCCGTAGTTTACCTAGAAAACGCTGACACACACGTGTTTACACGGCAACAGGCC	MD:Z:2T14A7A2T3A3T5A20T9A6C7C8C5A2A1G10T1T11	AS:i:50
NODE_11321_length_260_cov_0.693989	13	0	Chromosome13	24136706	46	127M133S	GTTTTCTAGATACAAATGAGAACACCCTTCAAAATGGACATTATGTACCTACAATGGATTGACCATCAAGTTCCACATCTAGGCCAAATAATTACTGAAGTATGTAAATAGAAAAAGTTCTATAAAGTAGAATATTATTTTAATAAAAAAAACTAAGATTGGAGTAAATTAAACTAACATAAAATTATTACATTTGTTTGGTAATTTGGAAGAATCCAAAAACTTCATCTTCCTACACAAAACTTATAGAATTACTGTAA	MD:Z:21C8T15T0A4T15T1G7G0G0T0T8C6G11T9T7	AS:i:52
NODE_11328_length_260_cov_0.644809	7	0	Chromosome13	1770121	60	17S127M116S	AATTGCATACTAAACACATGTCTGTACAAAGCAAAAAAATTAAACTGCACTCAAAAACAACCTTTTCTCTCCTGTCCTTTAGCTTTCTCTTAAACAATATTTCTACAATGTAAACTCTATGAAAAGAATTTCTTTTTTTTTTTTTAACAATAGAACATAAAATAAATTATATATATAATTTATCATACCTTAGTGTGATAATTTAATTTTTGCCTATCTCTTTTAAAGTAAGTCACTCTTCTGCTTGAACAATATTCTAT	MD:Z:8C10T20G2G17G0C5C1A2A8G8A10G24	AS:i:67
NODE_11329_length_260_cov_0.617486	8	0	Chromosome14	11552675	29	143S117M	GACGAAGCCACGGAACTTATGATATGAATGGAATGTAAATTTTGATCAGATATGCTTATGTATATATGTTTTTTAGGTTATATTTGTGCTTGACTTTATTATGTGTTAATACCTTGGTTTTTTCATGATCTTTTTTTTTTTATAGATCTTTTGACAAAGAAAATTATTGATTAATGTTATATATCTGTTGATGTTTACTTTTTGGATGAGTGAGTGACTCATGCAGGTGCTTGTTCTAGTGTTATTTATCCATTTTAAGT	MD:Z:7A20A2G1A2C7A10A9C7C4G0T3T15A4C7G4	AS:i:42
NODE_11449_length_259_cov_0.697802	3	16	Chromosome16	26513265	41	63M196S	AGAATATAAATTAACCTAAAAATAAAAGTAGCGTATAATTTAATTCAACCACTCCTATTCTGTGAAGTTTTTATGTATTGCACAATTATATTAAAAGCATTAGCTATTAGAGATTTATTTTTTAATATAAACATAAACATTAAGAAAAGTAGTCTATATATACCTAAAATATACAATAACTACATAAAAAACATTGTGGATGTAGACGATCTCTAACAGCTTATTTAAAACATAACTTCACAATTCATACTTAAATTTT	MD:Z:26C0A2A1T10G19	AS:i:38
NODE_11451_length_259_cov_0.697802	17	16	Chromosome01	34146395	38	239M20S	TTTTGAAATTAAGGAAGTTGTGTTCTTATAAGCAGGGAAGTTAGTCAGTTTCCGGTATGCTTGCTTTTTATCTTTTCTCCCTCGCGCAGTGCGCGCTGCGCCGTCCTCCACAAACCACACAAAAAGCTTAAACCCTTGCCCCCTGGGTTCATGATTCTCCCTCCGCCACAGCGCCCGGTCTACAACTCAGTTCCACCAACTCGTAGCATTAACAAAGGACGGACTTCCTTCAAGAACCTGACAAAAACATGGCGCAGAC	MD:Z:17G0A2T9C0A0C2T2C5A10C5T21T1G5T1T1G0T17A0C0A22A11T0T10A10G0T4T1C0T10A6T8C3T2C0G2T16	AS:i:59
NODE_11458_length_259_cov_0.692308	11	0	Chromosome07	3496988	52	124S135M	TCCTTTTTTGTGGTGTGTTTTATTAAGGAAACCGTCCTGTTTATTTTCAACTGTCATTTAAACAAAATCAATTGTTAACCTTTACAAAGGCATTATTGAGCATTTTTTGAACCTCCATGATTTAAAAAAAAAAAAAGAAGCACCAGCAAATACAGTAACACTGAAGCCAAGAGCTGGCAATGACACCCGCCTTATATAAACATAAAAAAAACTATCTCACTCCATACACTATCAGCTCTATTTTATATGTTGAGAAAGT	MD:Z:18G8T11T19G1G1A4G12C7T4T11T3T9C1T1C10	AS:i:60
NODE_11460_length_259_cov_0.692308	11	0	Chromosome13	24975853	54	130M129S	TGTTCTCTTTCTATTATCATCCTTGAACCTGCCGATAACTATACGGTACTTGCTATTCCGTTGAGAGCTCAGTTGATTCATTTCTCTGTTTCTGTGTGTTTCGTTACAGTTGGATTGTTTTTTTTTTTTTAATGAATTGGGGACCCCGGGGCTGCACAAATTGAGGGCAAGACGGGAATTGTGTATGAGAACGGGTTTTGATATTGAATTTGATGGAGATAACGAGTGATTAATAATGTAAAAAAAACGTGGGGTGTAT	MD:Z:25T11T18C6T2T4C3T11A3T5T0G6C2T7C13	AS:i:60
NODE_11476_length_259_cov_0.692308	6	16	Chromosome01	20249715	45	73S70M116S	TTTTATTGTAATACACCTCAATAAGTTCGATATTCTTGACCCTTACATATGGTTTTTTGTAACAAATCTGTGAAAAAAATAATGTCTGGATGATTATTAAATTAAAATAATAAATTAGTAAATTAATATTTTGATAATAAAATTTTTCTTTTAATGGAATTAATTGAAGTAAGCTAATATTTAAACTTGGGACATTTTGCATTCACTAACATATAATGTATTAATCCGAATATCTTGCTAATTATTCTTATTTAAATAT	MD:Z:6A17A6T1T10T25	AS:i:45
NODE_11486_length_259_cov_0.692308	20	0	Chromosome02	39450276	24	141S118M	CACCTAATTATTTTATAAGATTTTTCTTAATGTTCACTCTGCCATTATATTTGTGAACTGCATACGACAATTCCTTATAGTATTTGGCCTTCTTTGGCGATTCATGATGATTTTGTGGATATTTAATTGAAATTTTAATTTTATCACTGTCAGTAACGATCTTTACTATTACCTTATGACTTCAACTGAAGTAATATATTGAATATATAATGGCCTAATTGTAAAAACCTCTCATTAAAATTATTATATAACGACTGTT	MD:Z:20G4C5G1A6G5C3G1G0G0C0C13C8A4C8C0A24	AS:i:38
NODE_11487_length_259_cov_0.692308	4	16	Chromosome13	28043951	34	106S153M	ACAAAACAAAAACACTAAAATACAAAAATAATAACTATATTTAATACGAATCAATTATAAAACATAAAATAAGATCATTTTATGAACTTTAAGAAGACCAACACAACATATGAATTTTTCCAAAATAGGCTGCCCGATTTGACATGGAAATGACAGTAATAATAAAACATAAATTAATTAATAATTTATCCATCTTATAATATTGCAGAATTAATTGTAAAAGATAAGGAGTTGAATAATCTAATTTTACGCAAAAATG	MD:Z:8C20T0C10C4C13T9C10T0A2T1G3G1T8T2A4T5T11T4A0G15T2	AS:i:50
NODE_11492_length_259_cov_0.692308	9	0	Scaffold042	13679	60	26S101M132S	TTGCGTGTCAAACAGCAATCACACGACCATGTGGAATCCCTGGTTGGACTCCTCATCTATCCTTTATCTTCAAATTTTTGGTGTAATCTATCTTTCTAATATTGAAAAATTCACCATTTTTTGGAATCTTTACATCAAATACGTCATAATAATCTACGATCACGAATAATGCAGCCTAAACACAGATATCTTGGCATTTTACGGAACTGATGATAACGAATTCCCAGAATAATTCAATAGCTCCAAGATATGTTCTTTT	MD:Z:7T22T1T6C11G15G7A25	AS:i:66
NODE_11496_length_259_cov_0.692308	7	0	Chromosome09	32570715	28	132M127S	CTTGCTTTTAATATCGCAATTTATATAGCTTTCTGTCATCAATGACTTGTTAATTAATCTTGACGTTTATTAATCATTCACGTATATGGAAAGAAAACAAATTGTATACCTTGAAACAAAAACTATTCTTATTAATTTAAATTTAAAGGCTTTCTGCTTTATTTAAGATCATATAATAGTCTTTAAGATTTATTCGGTTCTGTTTACTTTTGATGGCATTTTCAAATTGTAGCAATATTTTATATTAATTTTAACCCAC	MD:Z:11A10T2A5A17A0A4C3A0A3C1A3G11C2C15A0C1A3G23	AS:i:42
NODE_11505_length_259_cov_0.681319	6	16	Chromosome14	286811	20	75S67M117S	TATAACAAAAATTTCATTTTTAGCTTTAAGGTAAAATGTATTCTTTAATTAATCATATCGTGAAACATTAAATTGTTTTTTAAATCTGTTTAAATAATATTAAAGTTCTATTTAACCTTCAAAAAATATTCACAAAAAAAAAAAATAACGATAACAACAACTCAAATAAATATAATAAGAACAATCAAAAACCCTAAACCACGATCCATTAGACAGAAAATCTGGTAACATAACCCACTGTAATTCCAAATCCAATATC	MD:Z:6T10T3T8A1A23T3C6	AS:i:32
NODE_11515_length_259_cov_0.461538	3	0	Chromosome06	29684491	58	146M113S	TGTTTCCAATAATAAAACAGGTGTTCAAGGACTTGTTCAAGGTGTTGACTCTTAAAATTATGCATGAAGCTGCTTGCCAATTTAGTTTGACTTGGTGTAACAACAAGCCAAATCTGTTTAAGAATTATATTTAATAATAATAATAAATGATGATTTAGATTTATGGTAGAATATTTATGATAGAATATTATTTGATTCTATTACTTAGGAAAAAAATAATAAATAGGCACTCAATAAGTGAAATTGGAATTTCTAAAAT	MD:Z:21G4C16C4A6C0C4C9T9G10G5T0C2C16C4A4A16	AS:i:66
NODE_11615_length_258_cov_0.701657	10	16	Chromosome05	336826	33	129M129S	ACCGGGTGGCCACGGCAGCAACTGTTTACTATGGGAGTGTGGATCTTAACCACATGGTTGGTATGGTCTATCCTAAGACGTAGCATGCCATTTTTGAGGCAGTTTATTCTAAATGAAAGTGGCAATTTTTTTTTTTTGAAATAGGGGTACTAGTTGTGGACTGGGCTAGTTCAATTGCCAAAAAAAATTTTGATTTTATGAAATATTTGATTGAAATTGAATAAACAAGCATTGGTGGAGCTGCAAAATCGTTTTTAA	MD:Z:5T7T11G0A1A0G7G3T24G0A10A1A11G12T6T4C1A9	AS:i:44
NODE_11633_length_258_cov_0.690608	10	16	Chromosome01	28928883	59	128S130M	TTTTTTGTTTGGATTTTAATCATGTTTCAGAGTTTTTTTTGTCTACATTATTAAAATTTTTTTTCTGATTAGGTTGTTATGTGTTGTTATTCTACATCTTGTTATGCACAGGTATTAGAGTCAGGTTATTATAGATTTTTAATTTTTTTCTTTACAGAATATTCAGACTATACTACTGTGATGGACATTAAACAGATACGTCAGATTCTACATCACCCGTGAGTATTCTCAGGAAAAAGATGAAAAATAACTATTAAA	MD:Z:6C6C6G13G3C4C19T9G9C5G6T5T20A0T5	AS:i:63
NODE_11648_length_258_cov_0.690608	7	16	Chromosome13	7074841	57	142M116S	CGCTACAATTTCCCCTTTTCTCACTCGGCCCAAGCACTAAAGGACTTCCTCCTAACTTTTTTATAATTTTGGCTCTAAAGCACATAACTCCCCACTCCAGCATAAAGATAAGGCGACCTCAAACAATAGCAACAACAATATGCTCAGCAGCAGATAAAAAAAATGATATCCTAATAGAAACCACCGAACCCGTAACTCCAACCCTCGCCAAACTAACAGCTTCGATATTATTGCTACCGCTTGCAGCCTGACAGAGAC	MD:Z:26A1A0A6A11A12A10A3C3A2T3A4A13T4T9T14C5	AS:i:62
NODE_11657_length_258_cov_0.690608	15	16	Chromosome12	29624185	52	150M108S	TTATAATTCTATTGTTCCCTTTTCGCTTGAGATGACGGGTTCTCTGTTCATTTAGCTGGTTAAGATCCCTTTCCATTATGCCGGCCACATCACTTTCGGATTTGCGAGAATATTATAATTAACTCGTGCTTCTTACAGTATAAAAGTTAATTATACCAAAGCCAAATAAAAGCAATAAAACATAAAAAGTATTTATATTTTAACAAATACATGCAGACTCGAGATTCTTATTTATAAATCCATAAGCAACAGATTGGC	MD:Z:9A2A1A7A6C3C5A6A3A17A2A3A2A15A8C21C0A23	AS:i:65
NODE_11803_length_257_cov_0.705556	8	0	Chromosome17	29140015	32	123M134S	AATTATTTTATGTATTATATTCAAAATATTCATTAATAATATCACTTTTCATTTTTATTATAAAGATGTAACAAATTCAGTAATAATACACAAATTTGTCTTACATGTTAATTAATTAATAATGTATTAATATATACCTTAGAAGGCACCATAAAGAAATAATTCAAACCTCACATTTAAACTAATTATGTTAAGAATTATGACGATATCTAAGTTTCTCCAATTTTATTAATCTATAATATTTCTAATAATATATT	MD:Z:5A0G13G8G2G11A5C2G0G0G1G0G12A4G13A8A23	AS:i:46
NODE_11815_length_257_cov_0.694444	5	16	Chromosome15	5187260	26	113M144S	CATCACATGCGAGATCAAACAATCATCACCCTTATTCGTAAAAGCTTACAATCGATTCTATACGAAACACAATCTAAGAGTCTAATATCTCATGCCTGTGTAGTTTTAATTAAAGCTAGACCAACCGAAAATTAAAAACAAATACAAAACTCAAAAAAACACAATCATATAATTAATACTAAACACACTACTCAGCTTTTCGACAACGAAATTCACAAACCAAAATAAACGCATAATATAAAATTATAAATATTATA	MD:Z:18T0G13C5T7T0G0T0T1G1T8C14T4C6A0T21	AS:i:38
NODE_11831_length_257_cov_0.688889	4	0	Chromosome16	31531943	42	138S119M	AAACAATTTCTTTAGATTTCATGTGCTAAAGGATTAAATTAGCATTACTTTTTTGAATTTGGTTATATATTATTTTGTCATGTTCTTACTTTTTTAGTGTTTTGTTTGCCTTATTTATGCATTTATACGTTTTAGTTATTTTTTGGTTTTATCCGGGGAGTTTTGCTTTTGTGTGGATTTATGCTGGCTGACTCTTTCTGTTACGGTGAGAATGGTTGGGTAGTGGGTATCGAGAAGTTGTAGGCCAGTTTGTCAAT	MD:Z:21T5A0A12G2T0G12A12C6G0T7T12G3T6A7	AS:i:49
NODE_11837_length_257_cov_0.688889	6	0	Chromosome08	196957	27	121M136S	GATTTTAATATCAGGAAAATCATCATCATATTTGTTTTGTCTTACAACAATTATTAGTGTAACAACAAATTTTTAGAAATGATATCCAAAAATGCTTTCTATCACATATTTTTGCTTTCTTGTTTATTTATTGTAATATATCTTTGGTCATAGTATGATTCATATAACTGATTATTTATGGATTATTGATCTGATTATGAGGTTTCATTATTTTGTGTTTAAATAGAAATATTACCTTTGTCTTTACTTGTATTCTC	MD:Z:0A11T0T10C7G3G6T13G6T0G2T9T4C1A1C19C4G8	AS:i:40
NODE_11838_length_257_cov_0.688889	9	0	Chromosome04	31141168	52	53M1D34M170S	GCAATTCTTACTACAATTATTTCATATAAAAAATTATTTTGTGAAACACGCTCAATCATCATGTTTGTGCTTTCAATATATAATTAGTAAAAAATATGTTAGTTAATCCGATAAAAACATTAAATAAAAATATTGTATTAATAACCTAAAAAATGGCAAGAAGTCTTGTGGAAAAACAGCATAGATGGAAAACATAATAAAGCTAGGATTCTATCAATTTACCTTAACAGAGAGGTCATTTTGACAGAAAGGAAAAC	MD:Z:0A16A7T17G2A2T3^T24C9	AS:i:49
NODE_11846_length_257_cov_0.688889	11	16	Chromosome01	37487711	40	115S142M	GATAAAATTTAGCACCCATCAAAAAATAATATACAAATGGTTGTAACTATTGAGAATGGACAATATACATAAAGGGAGAAAAAAAACCCATAGAAAAATACAGACACAGAACAACGAAAAAAAAAAACAAAATATTTATAAACATCCAAGCAAACAAATAGTAGGATTATGTGACCAGCATCCGAAAGAATAACCGTAGAAGGAAAACTAACATTGTCGACGGCATTGGGTTCGGGGCCATAGTCCGCGGTTACGAG	MD:Z:24C1T17C3T5G1A8A0A8A5A11A0T2C0G0G5A24A7A3	AS:i:53
NODE_11962_length_256_cov_0.703911	3	16	Chromosome13	31418627	44	125M4D131M	TTATATAAACTACCTAATTTTGCTCGCTAGGCAATTCCAAATAAATTTTTCCGCCTATTTTTAAATTAGGGTTTATTGTATAATGTTCTAAAAGATTTTAAAAATTTCTTTTGTGTTCTATAGCTCCCCCCCCCCCTTAAAGATGGAGGGTGGGAGATGGGGACCAATCCTAGGTTGGAGCGAAAGCAAGGGAATGATTGTTATTTTACGTGTTTGGGGAATAAATGGGCGAGGAATTGTGTTGTTGTGATATTGT	MD:Z:7C8C1A19T5C19C4C0T1A4C12C6C2C8A1A1A11^CCCC13C9A9A1A11T0C6A2C5T11G2G5G1C4T8C6T0T1A3T9G5	AS:i:68
NODE_11968_length_256_cov_0.698324	3	0	Chromosome04	10186908	42	111S145M	ATTTTATTACGATTTTCTAAAATTTGAATTATAGTTATCTTATTTTCTAAGGTATTGTGGTATCTCGTATTTGTTTGTGTTTTATTAGGGTATTTTTTTTGTTATATTAAATTTTTTGTTGTTTTTATTACTAAAGAGTCAAAAACGTGAACTCACATTTTGACCATAAAATTAGAATGACTACAAATCCACATAATGATTAGTACTCTTTAGTATTAGAAGAAAAAAAAGAATATGAAAAATTTAAGAATAATAA	MD:Z:6C21A6T11A12G7C7G0A5C1A4C0T12A0A0T15A5T7T8	AS:i:55
NODE_11976_length_256_cov_0.692737	6	0	Chromosome16	789919	54	20S128M108S	ATATAAGAATTTATAGAATCACGTTTTACTATTGAGTATTCATTGAGTAACAATGAGTAGTCAACTTCGCTCACCGGTGCTTATTAATCAACGATTTAAACCTTACACGACGAAAATTGGTCCAATAAAAAATTTAAAATACAATAATGAAACGGGTTGTTCCTAAATTTTTAACCAAGTAAATTTAACACTCCCCATGGTGGGATAGTTTTATTTTTAATGCCCTAAGTTGGCGGGAGATTTGTCTCACACCCGT	MD:Z:8A1C7G4G4C8G2G11T8G7C8C3G10T8G25	AS:i:58
NODE_11977_length_256_cov_0.692737	21	16	Chromosome09	7183463	60	54S171M31S	AAATTAAAACTTTTTCCACTCTCTTTTACAAGACAAACTTTAAATCACCAACAGCTCCGCTACCAAAGATCTCATGAACCCAAAGCAAACATAAAACTGCCATTCGAACGATCGAAATGGTCTCTGAAAACCCTCGTACAACCTCCACCACGAGATTTTACACTACCAGCTGTGTTAACGCTTATCCAACCTAACCCATTTGGTTGCCAAGTAAAGAACGACAAAATCTAACACCTATTCTTGGTTAGCGAGAATC	MD:Z:7T9A3C0C11T13A2T1G15T7A2A20A12T11A7T5G12T6T3A6	AS:i:76
NODE_11989_length_256_cov_0.687151	7	0	Chromosome15	6664638	42	138S118M	TAGTCTTTTTTTCCAGCTTCTGCGTATTTTTTATGATATTCTATTTTGGAGTCATCATTGTTGTCTTTTTCAATATTTTTAGGCGATAAATATTGTTCTATCATATGGAAGTATTCATTTTTTCATGTTATTATTTTTTGTATGTTATGCTGAATAACCGGCCATCCTGAAGAAGAGCGGGCCAGCCCCAAGAACAGAAGAGGTTGACCTCGGGTACCGGCATGACATGGATGCACATCTTGCGTCTGCTTTGGCT	MD:Z:12A8T2A2G0A3T16G9C8T14T2C0G4C5T19	AS:i:48
NODE_11997_length_256_cov_0.687151	3	0	Chromosome16	4313416	38	123M133S	GCAGCTAAGTTTTTTACATCTTTAGTAAAATCGTCTTTGGCTGCTTGCCAGTCAGCCCTAATAGAAAGTTTTTGGTTTAATCATGCACGTTCAAATTTTGTTCCACATAAAAAAATTGATAAATTTTAATAAAAAGAATAAAAATAGGTCAAAAATCCATAAATATATCATATTATCGCACATAAATTAATTGAGTGAATGAGTTCACTAATAGCTTCACATCATTAGTTATATAATATACCTAATCCAAATAAGA	MD:Z:2T23C3A15T0G6A9T2A13A1A0T3T2G10A9C10	AS:i:50
NODE_12003_length_256_cov_0.687151	5	0	Chromosome08	39657689	22	141M115S	GAAAAAAAAAAAAAAAGAGATATATTTCACCACCCCTCAAAATGAGCCAAAAAAATTACCTAAAAAATTAGTGTAATATTAAAAATAAATTTGAAAATTTAAAATCTTTTGTTTATAAAATTGTTTAATGTCCTTAAAATTCTCGAGTAAGGCGATTGACAGTCTCTAATTGACTGGTATCTGATGTGCTAACACTTCTTTCCATCTGGGTTTATTTTTGTGGTCTAACAGGCACTGTCTTGGTCGATCAGATGGT	MD:Z:19C8T2T21C3T4C0T9G2A2G0G9G0A1G3A2G5A5G9C12T5	AS:i:41
NODE_12149_length_255_cov_0.696629	12	0	Chromosome08	8267653	32	161S94M	TCTAAGTTGAGTTTGTTATGTTAGGTTTTTTTTTAAAATTTTGTGTGATTTTTATTAAATTTTATGGGGATTGTAAAATGTCTTATTTTTTATAAATAACTGTGATTTTATTGTTTTTTTTTTTAAATAGAAATTCCATTCATTGCATGCAATTGTTGAGCTTTTCTTAAATGTTAAGGACACATGTAGATGGGGTTATTTATATTAGTGAATATTCTACCGACGTTAAATTATTGTGCTTTTTCTATAAAAAGA	MD:Z:10A2G12C8G3A0G10A8A2C4T19C5	AS:i:39
NODE_12155_length_255_cov_0.691011	9	16	Chromosome15	15468749	60	129M126S	GCAATAAATTATTATAATTTTAGGTTGAAGTTTACAGAAAGATAAGGGATAAGACAACACTTGAAAATCAAATTCCAAAATGGGATTACTTTAGAGGAAGGGATTATTTTGAAATAAGAAATTTGAAATATATATTTTCATGGTTATATATTATTTTATTCTCAACTGGATTAAATTATGTTAAAATACACTTTAATATATTATTATATTTGGAGTTAAATATTGATTTAAATGAAATTTTTATGTTTTTCTATA	MD:Z:5T0T8T9G25T4T22T7C3G5C5A11C7G5	AS:i:67
NODE_12162_length_255_cov_0.691011	6	0	Chromosome14	1900302	48	122M133S	ATATGAATTGAATTTAATGAAATTAGATATAACTAAAACAAAACTTTTACACATTTTAATAGAATATGAAATTAAGGTCTCAACAGTTCATTGAATTAAAATTTTCATAATAATTTTTTTTTTTCTATGAATGACATTCATTATATACTATTACATGGATCTGTTATTATTCTAAAAGACTTTCAGGTGTTAAATTTTATCTATTAGTCTATGCATTGTTGTCAAGTATCTCGTCTAGAATAGCTTGGGAGATTA	MD:Z:0T14C10T21T2A13T6G2T0T2A5C3T0G11A19	AS:i:56
NODE_12167_length_255_cov_0.685393	5	0	Chromosome11	6430360	60	128M127S	CCCCTGCATGCACGTTGTATATATATAGCCTAGAACACATGTGAGCTTGGCTATCGCATTGAGTTATATACATCAAAGCGTAAGGTAGAGAATAGGGCTCGTCTTACAGAGAAGAAGAATAAAAAAAAAGGAAATATGACAACACTAATTAAAACCAATTATTATGAAATCTGGAGCAGATCACATAGCCACAGCAAAACATAAGCAAAACTAGTCAGCAAAAAAAGATATAAAACCTCACCAAAAAATGACACA	MD:Z:11C1T21A0C7C6A3C15T8G3T11T2A6A21	AS:i:63
NODE_12168_length_255_cov_0.685393	5	16	Chromosome02	8700852	46	143M112S	AGGTAATAGATTCATTTTATTTAACGATATAATACGCAAAAATGCTGCTCTCGTATAAAATATTATTTTAATTAATCGGGCTCATTTATTCCCCATTATATAATCATACTGTAAATTTCTTGTAAATCATATAAAATAAAAAAGAACTTTTTTATAAGATTAGAATATTATGTCAAATTTTCAATATAGCAATAATACAAGTAAGTCATCTGAATCACAGACATTTTCTAAATAAAAATTAAGAAAACAAATAAC	MD:Z:16G0G3G4T1T4T12C0A0A4G15C0C5T13G11T7T25G6	AS:i:58
NODE_12169_length_255_cov_0.685393	7	0	Chromosome06	7170666	28	121S132M2S	ATTAGTAAATCAAATGAAGATTGTGATCGTGTAGCTATGTGGGCGTTAGAGAATGATTTTGCTCTTAATTTTGATAAAATAGTCGCTATTAGTTTTGGTTCTGATCAAATGCTGATGCACATTGACTTCTCCTCACTTCACTAGCAGGATGATTAATATTTTGATTAGTGCTAGACTCTGATTCCAAAATAGGTCATGGTCCAATAGACGAATTATATCATTAATAGAATCTTGATTGAAATCTGAATTATTAAC	MD:Z:12A10G5C4T8G7T2A1T14T1A0T4T5A0T0A7T5T5T24	AS:i:42
NODE_12170_length_255_cov_0.685393	6	0	Chromosome04	5221440	60	117S91M47S	GGATTTGAAGATGGCCGCCGCCATAGCACAGTTGACAGCAATCTCACAGCAAGCACAAACACACTAAACTCGCAAAATTACGCAAAAATCAGGCCGCAAAGTATAAAAAATCGATTACAATAACAATAACTTCACCAAGCATATATCATGCAAGTATGCAATTATTCAAGTAATGATCAATGAAGCCATCAACCAAACCCGTTTCGTCTTTTACTTTAAGCTCTTTAATAAAAGCTTCAATAATGCCATCCTTTC	MD:Z:25T10T11G10A13T0T8T7	AS:i:56
NODE_12171_length_255_cov_0.685393	7	0	Chromosome09	32033353	60	128S127M	GTGGAGATACAATTATATACCGTTTGTTATAGTCCTTTGGCAACAACATTATATCTAATTTTGTTCTTGTGAGTATGGGGTTTTTTTGGTCGAGCATTATCCCTCCCTGTTTTTATGGGATAGTTTTGTTTTTTTTTTTTTTCCAAACAGTTTTTATTTTGAATTTTGACAAATTTTCTGTTACCTGCAGTCACAATGTTGCTGTTAACGTGGTGATGGTTTTTTTTCGGAAAAAATGTGTGAAAATTTGTCCTG	MD:Z:26G2A6A0G6C11A12C19C0T6A2T12A13	AS:i:67
NODE_12173_length_255_cov_0.685393	9	0	Scaffold654	48067	47	121S9M1I124M	GGTCTTTGGGTGGGTTAGTGGATTTGGTTGTTCTTATGCCACAATATGCGGGCTCCGGGTTCTTTTTGGTTTGGCCATAAAGTGGGTTTGTGGTGTATATTTTGGAGCTCTTATTTTTCCAGCAAAATTCTTTTCTTTTTTTGTTGTGGTAGGACTGGAATTCTGAAAGGTAGAAAGATATAATAATATCTGGAAATGTAAGGACTAAGGAGGCATATATATTTAAGACAAAAAAAATGGAGGCAATTATATATT	MD:Z:14A10T12A0A10C5A5C1A8C18T1T7T20T6C2	AS:i:58
NODE_12297_length_254_cov_0.774011	3	16	Chromosome08	227991	60	114S72M68S	TTTTTATATTAGAGAACCTATACAGGATGTAGACTAGGCATGCCACGGTTCCCGGATACCTCCAGTAGATCTGGAACCAAGAACTGCACGCGGTCCTGTTGCCTGGTCTTCACAACCGGTTTCTCTAGCATGGGCAGTACCGCCACCACCTCCTCCGCCAATACAACCTCCACCACATACATACCCAAAAAAAACAACAGATCTCCCAAGACCTACTACACTCAAAAGAGATCCAGATCCACAAAAACAAAAAG	MD:Z:46T3C11C9	AS:i:57
NODE_12347_length_254_cov_0.683616	26	0	Chromosome17	27644930	60	254M	TGACCTCACCAATATGTGAACTACAATGAATCAGATATCTCCTTACACACAACTAGATCCCCACTAGACATTCGATTACCGTTCAATGTGCCAACCAAGTATTCATGCACATATCTGCGAATCCTATTATCCATGAAAGCAAGATGCACTATATTGATTGCAATGTTTCATACATCAAGTATTGTAAGGGTGCATCAAATAGCTTCATGTATCCTCCTCTACCCAGTAGGACGATCTCTTCAACAAAACACCTC	MD:Z:6T1A14A10T9T0G1G2T0T15T1T7C2T1A2C4A10G15T0A9T8T3C12C2C3C11C4C12T8T19T6T2C11C11	AS:i:90
NODE_12350_length_254_cov_0.683616	10	0	Chromosome06	25851724	60	130M124S	GATTGAACTCAATTAGTGATTCTCTTTTATCAAGTGATTAGCATCCAGAGCATAAGTTGGCTGTTATAGGGTTATTAACTCACTAATTATATAAGGAGATTCATCTGTGGTGATCAATGCAAATAAAGTTAATGATATTAAGGCCACCATGTTCTAAACACACCAGTAACAAAAATAATTGTCCGTTGAATCATTCCTCACAAATATTAATTATACCAAACTAAGTATTGAGAAATAAGTTTATTTAATTGTAA	MD:Z:1T26C7T15G0C0T18C8G1T3T13C2G16T7	AS:i:68
NODE_12352_length_254_cov_0.683616	10	16	Chromosome02	8127019	51	115S134M5S	AAAAAAAATCTCTTTAAAAATTGTTTTGTTTAACTTTAAAAAATAATATGTATCAATAGTAGGTATTAATAATACTTTAAATAATATTACCTTTGATAATACTTTTTAACTTTTTAAAAAAATTATCTTAATAGAATAACATTATTTATAAATTTTCTGATTGACTTTTGTAACTTTTGCCACAGCGTTCTTTGGTGATTTCAGCCACAAACCCCAACTGATTTTAATACTCTCTTTCCTTGTATCTTCTTTTT	MD:Z:13A6C0G5A14A2A5A1G3C4G5T12C2A25C2C20	AS:i:59
NODE_12359_length_254_cov_0.683616	6	0	Chromosome04	7963964	32	145M109S	TCATTGCATAAAAAGCAACCTAAGAGCAATTCCTTAACAATATTAAAGATAGGCAAAGAAAGAAGAGATTGTAAATGCATTAATTTATTGGTAAATTGCTTTTGTAGAGTTCAAACACTACTATTAGATTAAAATTAAAAATTGTATAATTAAAACTATTATTGCATTAAGATTAAGAAAAATTTATCAAACTAGCCGGATGTGGTATACAAAATGTAAATATAATTGTCTAGAATTTCTTTCTATCGAGTACG	MD:Z:2C10T3T12G4T5T6T8T1T10C22G1G2A8T0T10T4A3A2C3A9	AS:i:47
NODE_12364_length_254_cov_0.683616	7	0	Chromosome13	33304934	23	139M115S	CAAAAAATAAGTTAAAAAGACAAAATCTAAATAAATTCAACACGTGAAACAAGTATCTTTCAGAACAAAAGAATTGTTAACATGAAAACTAAATAAATAAAAGAGGATAAATAAGATTTATTACAATACAATTATTTTTCTGAATATGAAGACCTATTTTGAATATTTCTGGCGGCAATGCTCTGTTAGTTAATTTATTCAATTTATTGGGTTCTAGATAAAAGTGGGTCATTTTATTTTTTATAGAATTAAAA	MD:Z:19T4C11G4T4C3C3G11C2G1T13C4G3G1T0G1C8C1T2T11G13	AS:i:39
NODE_12371_length_254_cov_0.683616	21	0	Chromosome01	27314611	60	2S149M103S	GCCGGCAATTCCAATAACTTGTTTAACATGATTGATCAGAATATTGTATTGTCACTCAGCCGAAACGCAAGTGGTGAATCTTGAAATAGGGTTTAGATACATTCTATATTTGAATAGGACCATTTTAGCAATGACGAGGCAAAGTTGTTCTATAACGAATTAAGATAATTTATGTATTATTGGGAGTTTGCAGAATTAGTTTGAGTTTATGATGTGTTATTAATATTTTTACTAAGATGGAATGTTAGGAATTG	MD:Z:25C11T21T0C3A23T2A23T10A4C9T7	AS:i:94
NODE_12395_length_254_cov_0.525424	4	0	Chromosome17	1670194	27	69M185S	GCATGAAAAGTAAAGTAAACCCCCAACAATGGTCGGTTTTGGGGGTGAGGGTGAAATGAATTGCCCCACGAACGTTTGGAAAGCTATAGACTTATTTAATTTTGTCTGGGAAAATTTTGATCAGTATTTTGCTTTATTTATTATTTTTTGGTATTTGTGGTATGGGATTTTTAAACTTTGTTGACTATCTGGAGTTTCATTTTTCATTAATTTATAAAATTTGTTTTATAAAATAAAATTAAAAGTGAAAGCAC	MD:Z:0A20A0A16A2T2A8G8A5	AS:i:33
NODE_12498_length_253_cov_0.687500	17	16	Chromosome04	27286498	60	132M121S	TAAGCTGTTCTAGAAATTGTTGTGAACACACCGGAGGAATCTTAGGATGGACAACGAAGACTTTTCTCCAAAGGCAAAGAGTCCCATGACTACTCCAGTAATCTTTTCGCATAATGCAATGACAATTTATACATTTTTTTTTTGTTATTGTTGTATGCATAGTTTTGTCTTTTAATATTCTAATGTTGGGTGTTAGCTTCATCTTATATGTGTACTTCTCTCCTATTTGTCTGGTTTTGACGATAGGCGGTCT	MD:Z:1T4T9A25A3C7A6A17T6G3A8C1G3A5G20	AS:i:65
NODE_12516_length_253_cov_0.681818	18	16	Chromosome01	35445032	60	117M136S	TTGGTCCACCGACACTCATGTAATTTGACACTTCTATACCAGTCTTCATCCCAGAAAGCAAATTCCGAGATTTATGGCAACTGCACAGTAGAAATTTGTACTTTAAGTGAAAACATAAACAAAAAAGATAACACTGAAATAAAAAACTATATCAATGCAACATCTAACAACTAACAAATTTTACATCACACTTAACAGCAATACACACATATAACAAGAAAGGTATTCCAGTAAAAAGAATCCAACATTAACT	MD:Z:3C7T3A23A8A17T2C0A0A2A13C12A15	AS:i:58
NODE_12532_length_253_cov_0.681818	10	0	Chromosome07	10182657	45	149M104S	TTTTTCTTTCCTTTATCTTAAGTTTAAATTTTATTTGATATCCACTTTATATAATATGAAATTATTAATCTCAACGTGTATGCTGTTATTTCAGGTTTACTTATACATTTCTTTTTATTTTATGAATCTAATTTATATAATATATATTTCTTCCCTATTCATATATTTTCATGCTTACTTTTCATTCTGTATTTATACTATTCTCGACCCACAGTTTGTTAGGTCAGCTGATTTTATAATTGTATTATTATCC	MD:Z:16A7A12C0A5A2A6A12T6A2T6T6A2T10A0T3A7G23A6	AS:i:59
NODE_12548_length_253_cov_0.551136	11	16	Chromosome12	3673584	20	151S92M10S	GCAAACCTGAAATGCCAAAAATATCAATGACAAAAAGTAACACTTATCAAAGCTGATAAACACAAAAAAACAGTCTACATAAAACATCACAAAAAATATTTAATAAAATGTGAAAAATAAAAATGAAACATAAATTAACGTGCAAGTGCTCAGAAACTGCTGAGAATTATAAAACCAGAGCAAGCGTTTATAGGCTTTGGAAAGACTCTAAATCAAACACCAAAAACCCAAACAATAATGGCATAAAACTTTC	MD:Z:16C6A4T4T12G2C3C6C20G2A7	AS:i:42
NODE_12549_length_253_cov_0.545455	6	0	Chromosome12	20698627	22	135M118S	ATAATTTTTGGTCTTTGTGTGTTATTAATACAACCTATATTATCAATAAATTTCTCATTTAAAAACTGGTATAGTGATGTAACTATGAGAAATTATTTAAAAGGACCACTGATTACTCTTATTTAAAAAAATTTTTTTGATTTTGTGATTACGTTCATTTTTTTATATAAGAAGATTTTAGGATTCCGTAACACATTGTTGCGTGCAAGGTTACCGAAAAATCCCATTACATTTTACGCAGCGTGTTATTTTG	MD:Z:4A9G0A7C3C10C1A11G1C4G9G6T0A2C0C25C0G9A0C15	AS:i:40
NODE_12550_length_253_cov_0.511364	10	0	Chromosome15	13661208	60	120M133S	AAAGAAAAATAAACCCTTAAATGGAATGCACTTGTCTTCCTTTTATAAACCGAATTTTTGAAGCATCACATGGTTTTTGATTATCCCAAAAACAAGATTAGAGGGTATCATTTAGGTTTATTGTTTTTTTAATTTTAATTTCAAAATAATAAGAAATAAAATTATAAAAATTATAGATTCATACAAAATAAATCTTCCAAGATATATTGAGGATTTAAATGATTTTGTTTTATCCAAAAATTCTGAAAAATTA	MD:Z:4T16G4G24C5G18G3G20T4T13	AS:i:75
NODE_12646_length_252_cov_0.697143	14	0	Chromosome08	22626004	60	252M	TTCATATGTCCCAAGAGGATTAAGAGCAAGTTTCATTTGTCCCCAGCGTTTAATGAGGGGGCGAATTCTTGAGTTGGCTTTGCTGGAGTTATTGCGGTTGGGTATAATTTGCTACTAATGTTAAGTATAAGAGTGAAGTATAAATGTTATTCAGCAACCATATCATCAGTTTATATCACTTAAATTCAAACACATACCCTTACCTCTGATACCATATGATCTCACTTTATCGATAAAATCAGTACATACCGA	MD:Z:5T0G10T0T18G5A2A6A3C3A3A12A16T1G24C6T6C15T2T11T4C4G10T7A2G1C0A5C8C4G0T8C1T5C8G2	AS:i:84
NODE_12661_length_252_cov_0.685714	3	16	Chromosome02	4762603	39	128S124M	CATAGGTATGCATAAATGTAAGATCCACTAAGATATTTTATCATATTCATCTGCAATTCGGTTCTTGATTCTCTCTTATTAATTATACTTTACTATGGATTTAAGGATTCCGAAAGCATCTTGTAGTTTTATTATTATTTTTTCTTCTATACGGAACCCCTAGGCCGTCGCTTTGTCAGCTCTTTGAGACTCCCATCAGCTTGGTTTTGCTCAGTATCTATCTGTAGTGTATTTTCTATCTTTTTGTTTTTT	MD:Z:7A2A25A2A0A5C7A2C11T0C4C0G7T11A12C14	AS:i:49
NODE_12671_length_252_cov_0.680000	6	16	Chromosome04	10331488	29	10S128M114S	TTGAGAATATTTATACGATAAAGATAAGAAAATCAATAAATTACAAGAAAATAAATACAAAATTTCATCAGTGAGGTTAGTTATTATCATTGTAATTAATTAATTCTTAGATTTTTTTATGGATTTTATTTGATTTAAATTGTAAGGTTTTTTTCTAATCACATCTGGGTGAACCATTAGTGACTAAGAAGGCGGTAAGGTCACTGGTGGTGTCAGCGGTACATGGGGGCCGAACATCCCAAGTGGGCCTCA	MD:Z:8G5G5C5G0C5A7G4C4T2G2G10T14C0C10A4C4G22	AS:i:43
NODE_12674_length_252_cov_0.680000	7	16	Chromosome14	1789684	60	83M169S	TAAACGAAGCATGCGTTGCAAATTCCGACAATATTTCTCGTTGACCAACTATAGAACGTGGTGAAACTACCATTATCAGAAATAAATAATGAATAAAAAACTACCTAAAACTATAGAGAAAAAAAAACGAAAATTCATTTTTTCAGGAAAATTTCACAGGAACGAAATTCGCCCTCTTCAGACTTTTCCGAGCGAATTGAAGAAGCTGCTTTTCAAACGAGGCTGGAATTTACAGGTCTTTTACTGTATAAT	MD:Z:7C19C4C23G11C14	AS:i:58
NODE_12679_length_252_cov_0.680000	6	0	Scaffold014	380345	56	124M128S	GCGGGGGATGGGAGATTTGGAAAGAGAGCATGATATGATGATCAGTTTGTTTTAGAATTTATGTTTATCAAACTGACTGCATATCTTGTAGTGTTATTTTAAATTTTTTTCTGAATTTCAATTTGTAGATTAAAAATTTATTTAGAATATCTGAGTCAGTCTCAAGCGATTTAAAGATACGAAGTACTGGTGAATGCTATTTCTCTTAGGTATTTTAATTCATTATTTATATAAAGAATAATTTTGTTTAAA	MD:Z:2T25G1A3T25C8C4C4A7T2T1T7T1T21	AS:i:61
NODE_12684_length_252_cov_0.680000	5	0	Chromosome13	2505147	48	124S36M2D92M	ATATTTGGTATTTTCATGTATTTTTTATATCAGCATTTATAGAATTCATTTCATATTTATTACTATTTTCGGTAATTCCTTTTGTCTATATTATTTTCTTAAATGATGTTTATATTGGTTGTTTTTTATTGATTTTGTGAAGCTGAATATCTGTTTTGTGTTTTTTTTTCATTGTGCTTTATGCTGAATGGGTTTACTTTCTTTTTGTTTGAAGTTTTTGTCTTGGCCGGATGATGTTTTGATTGTTGTGCT	MD:Z:11G8C3C11^TT10C2T21T0A2A5A13C2G2T2C23	AS:i:55
NODE_12686_length_252_cov_0.680000	5	16	Chromosome05	28111914	39	29S74M149S	AGAATTAACTATATATATTATCCAAGACACACCAGATAGAATATAGTTACATTTTGTAGCATATTATTCCTCTTCTAGTAAAGAGACATATTCATAATAAAGGAAGCAAATATTAGTTCTGGGATGATTTTATATATAAAAATGAAGAAAAAGACAATTCAAAAGGATAAATAAAAATGAAAATATAATTGAAAAAATTTGAAGAAAGAATATTAAACAAAAAAAGAATAAAGAAGACATATAAACAAAAAA	MD:Z:21T5G5T2T21C1C3T9	AS:i:39
NODE_12691_length_252_cov_0.680000	20	16	Chromosome18	9011048	36	148M104S	CGAGTACAAAATCTTTTTTTTTTCTATTACTCAAATTCATACACCAGATAAATGGGAAATAAAGAGAGTGATCCGCAATATTTATGTTAGGAAAACTCCCTTATATAAGAAATAATTAAACTTAAGAAAATAAAAAGAAAAGAAATAACAAATTGAGAGTTGCAATTTGAGAGTTCGACCATTTCAAGGCTATTTTAGGGAAAATGAGAACCAAAACTCTAAACCGTATAGAGACAAGAGAGGTAAAAAGAC	MD:Z:25C9G15C0A6A14T11G5T5A3C22C0T6G14	AS:i:83
NODE_12698_length_252_cov_0.628571	3	16	Chromosome17	29560934	27	65M187S	GAAATGGATAATTAAAAATGATTTAATAAAGTCAAAAAACCTTAATATTATCTATGTAATTATGAAAATATTCATTTTTTGTTCCCTATAAACTAACGAAGTGACTAAAAAAGAAAACACATTATAATAAATAAATAAAAAAGTAAAATAAAGAGAAAGATTTAAAATTAATCATAGCGCAAAAACCAAAAAGAAGACTTTAGTACGAATTCATAAATAATATAGGCAAAAGAATTAACAAGCTAATGTCCA	MD:Z:19T7T8T9T2T5T9	AS:i:35
NODE_12821_length_251_cov_0.689655	9	16	Chromosome12	1619023	60	106S145M	CTTGACAGAACGATTCTGGCAGACGAAGATTGTATATGTAATATACTTCAAAAAGAATCAATCATATAAAAGAAGAAATTTCGTTTTAAATTGCAAAACGACCATATAAAAAGAAGAAAAAAAATACAAATTAGAAGTGAAACTGAATCACCATGACAAATACGACTATATTGTATTTTAAAAAAAATAAAATGCTATAGCAAATGACTTGATTAAGATCGAGATATTGAGAATATATATCATATATCAAT	MD:Z:17T8C0C2C7C20G1T0A11T11A5T20G9T8G3A0T7	AS:i:67
NODE_12839_length_251_cov_0.678161	3	0	Chromosome04	1780266	31	118S133M	ACAATTTTTATAATTTACTAAGAATAATCTAATAATTACCTAGCTTTTTCTATTTTTATAAATATCACAGTCAAGTACTTTAATCCTAGTATAGTCAATATAATTTAGTTGCTGAATTAATTTTATATAATATTATGGGAAGAAGATTTGTGATTGTTACTACTCACACTTAGCTCTCCGATTGTAAAAAGATTTATAACCTTTTTTTTCACTATCATATAGCTTTCAATTCTCCTTTTCCATTAAACCCC	MD:Z:12A19A4C4A6T3G4A1A4C9A13A6G0A3A14T0A1A9A3	AS:i:46
NODE_12857_length_251_cov_0.678161	22	16	Chromosome10	12284302	38	221M30S	CTGGCTGCTTATGGTCAATGCGGAGAATGTGCTTAACTGAGACAATCAATAGCCTTCTTTAATTTCTGGCAGGTAACCATGCTGTAAATAAGAGGTTTTTCCGCTTTCTATTCCTATTATAGGAGCAGGTCCAGCACCAGGAACATCATCAACGACCAATTCAGGAGCGCGAATACTCGGGCCCAACGCCTCTCCAAGGCGGCGTGCATCAAGTGAAGCACTACCTTGTGCATCGTTTGCATAAACCTGGC	MD:Z:8C0A4G4T4C4G2G5C6G12A12A1G6T9T7G0A23T4T4T2A0A3T10A3G11T1T8A3G2A12A3T1T6A8	AS:i:58
NODE_12874_length_251_cov_0.643678	9	16	Chromosome13	7373867	60	61S77M113S	CCTGGCCGGTCACTCCCACCTAATATGTCCCGGCACTGAGTAACAGGCTATCTGGATCTCCTTGCAACATACAGCGGAAGACTGTTACAGGCAGCGCAAGAGAATATATAAAATGTCCAACAAATTTTGAGTTTTAAAAATTTGGGTGTGGTAAAAATTTTTCCGATAAGTATTGTGCATTAATTTACCCAACCAGCCATAAAGGCCGCCCAAAAGGAAGTGGGGAAAAGACCGAAACGAAGGAATCAAAA	MD:Z:12T0G10A26C11A13	AS:i:52
NODE_12993_length_250_cov_0.687861	6	16	Chromosome11	10908826	60	116M134S	CAAGATCAGTTCGATTTGGGGATGAAACCATGAGTACTTGTATCCAGTATTCTAAATCATTGTTTTCATCGTTAGTGTCTTTCCTAATTCTTTAGGGAATAAATCTGATGAACACAAAATAAAAGAAAGAAAAATTAATTAAATTATAAAGTTATACTATTGTTGATATAGTATAATAAGTTTAATTAAAAACTGAAGAACAATTAAATTAATATATTTATTAATGGATCAAATAAATTATATTATTATA	MD:Z:22G11G10T2T6T6G4T23G9C8C5	AS:i:66
NODE_13013_length_250_cov_0.676301	15	0	Scaffold141	24870	60	119S131M	AAAATTAAAATCAAAATTTTTAATCTTTATAACCTGTTGCTTATAATATTATTACTTACAACACCAATCGTTTACAAAAACAAACATAGATATACTAGTATTTTTCAATTTTATGACAATTTTATTTTAATTATTGTGACTATCTATAAATTTGTATTTCAAAATCTTTCTAATTGTGATGGTTCATATTTTCATATACTAGTGTAAACAACATTTGATAATTAATAATTATTTTGTCTGAATTTTGATA	MD:Z:17G5G7A3A1A26G7G23G6A6G20	AS:i:81
NODE_13022_length_250_cov_0.676301	10	16	Chromosome15	15929061	60	128M122S	CATCAATTTAGTTGGAGGAAATTTTTGGAAGGGTGTGATTGTGTACACCACTTAGAACTGTCCTTCTATACATGTGCAGAACGCTGTTAATGGAAGAAAATAAAATAGTTGTGTTTGATTGACATTATTTGGGTTTCTTTCATATGTGTTAATTTGCTCGAGTGTATGCCTATTATTAGATTTGATTTATATTTAGTTTGCAAGTAAGTATTTTATTTGATCTTGGTTTTACTAGTGTCTGTCCCAATAA	MD:Z:21A11A6T2G1A0C5A3C11A12A18G12A14	AS:i:68
NODE_13032_length_250_cov_0.676301	7	0	Chromosome08	40679981	20	122M128S	ACAAATAAATCTCATCTGCCAAGCTGTACTCTAATTTGAATTTTTAATTTAGCTACTTGTATATTGGAATCTTATCATAATAAAAAGGAGTCATTCTGATTTATATGACATCTAATCTTATCATTCCTATAATTTGCCATAATATTTTGCATTGGATATTATAATTTCATATTGTTATATATGCAAGATATTACTATTGTCTTAAATTTCTATTATTGATCTTCTGTTCCAATAAAAATTTTTTTATTTT	MD:Z:8C22G1T5T6T15T1A3C5G3T11G9G3C8C8	AS:i:52
NODE_13036_length_250_cov_0.676301	16	16	Chromosome15	2283980	57	109S141M	AGTGGAGTTGCTGGTTGGAGACGTTCGGAGTTGCAAGAGGTGCTGGATCTTGTATCCTATCTTCCGGGTCTCTGGTGACGATGCCTCGATGAATGGCTTACTCTGTGCTATTGATGAAATATCTGCGAAGTAAATGCCAACTCTGCTGCCTGTGCCAGAGCCTTCTAACCCATTTCTACATAGCACTCCAGAGTGGCTGTGAGATTAAATCATTTATGATGGGCAGCTTGAAACGCATCGTCTCCTTCTT	MD:Z:9T8T4C23T6G1G20G12G1T3G1C0C4G0G22G1T10	AS:i:61
NODE_13175_length_249_cov_0.680233	5	0	Chromosome03	29104647	60	159S90M	ATTTATATATTTTTGTCAATTATAGTTGGTTTTGTTGTGTGTATCTGATGTATTTTTGCTTATTTATGATTTTAATTCCTTAGTGTAAATTTATGATCAATTTTAAAAATTATAAATTGATAAAAATTACGGGTAGGACAAAGTCATTAAATTAGATTTACGTGGGCTCATGTTCAGAAGCGGACCTTAGACTGTGAACAAACCAGCCTATTAGCTTGAGCCTTAACAGTTAGCACAAACCAGCCCGTG	MD:Z:13G2T12C8C26T3T9T8G1	AS:i:53
NODE_13177_length_249_cov_0.680233	8	16	Chromosome04	32766786	54	114M135S	AACACCCACCTAAAGAAAAGTTGCAACCCAAAAGCACTAATTTTATTCATGAATCATGATAAAAGTAACTACTTGAACAAAATCATCAACATGAGGTGCACACAGCTGCAAGAGTACCTCTAAAATTATAAAATACTTAAAATTGAACCCGAAGATTACTCGAACATTTCCAGAAAATTTTATGCAGCCTTGATGAGTATTAAAATACTGCTAAATCATTTATTTTTGACTTAGAAATTATGAAAAATT	MD:Z:26G3C5G24C0T3C8T8C2T2T7G0T14	AS:i:54
NODE_13194_length_249_cov_0.674419	6	16	Chromosome08	32369122	47	120M129S	CCGAGCAACCTGTTTGATATCTTGAAGACCAGAAAATCTGTAACGCCCTGTCTGACATCATGACTACATGTCAACCTGTAATTGTTTAATCCTTAATTTGTTTGTATATATATTTTCTTTCCTCATAGTTACAGGTGTAAAATACATCCCTAAAAAGCTAAAACCTTTACTACAAATTGAATAATGCAGACAATTTTAGACACCAACTTCGAATCTTATATTTGAATTTTTCGCTCTGTTACATCCTAT	MD:Z:2T22C7C8C2A13T4G2C11C9G0A10G4A4C8	AS:i:52
NODE_13195_length_249_cov_0.674419	3	16	Chromosome07	1955554	21	128S121M	TTAAAAAAAGGATATTTTTCATAAATTAAGGTACCGTTAACGAACACAAGTTGGAAGACACAAATATAAAAGTTCTCAAACTTTATATAGAGAGTTTAAAAATCTTGTTTAGTTAAGAGGTGAGACTATAATACTATTAATGTTTGGGAGGGACTCCACTGTTTTGATATTAAATTTGAATATATTTGGATATTTATCGCAGTTGTCAAACTAAAATCAACATAGAAATAAAAAAGATGTCCAAATATC	MD:Z:9A3C1A5T18T1G9G1G2G3T0G2G0G3A6G15T3C23	AS:i:36
NODE_13201_length_249_cov_0.674419	5	0	Chromosome07	10899396	43	126M123S	GCCATAATAGACTCTTAACTAATCATGATCATTATAGGAGTGTCCTAAGCTCCAGTAATTGTTATACCGCCGCTAATAGTGAAGTTGAAACTCATGTATCCTCGCTACATGAATTATTTTTTCCTATTGGTTTTTTTGCATCTAATGAGGTTATTGTTTCTTTTTATTTCCTTTCTCTATCATTTATAGTTGTTATTTGGGTTGGAATTTTATGGGTTCGTTTTTACATTTTGTCATTTAATGTATGTA	MD:Z:0T24A2A11A5T11A7G1T2T0G1G4G15T3A3C8T13	AS:i:50
NODE_13205_length_249_cov_0.674419	5	16	Chromosome16	29253266	31	147S102M	GATTATATCATAATTGTAAATCATAAACGGATTAAAAGTATGATTGAATATTAAATTTTTGGTATGTGAGATATATGTGAGATAATTATAGTTATCATGAGGATTGAATGAAAAAAAATAATAAAGAATAAAGTATAAAAAAAATATTGCATATCTTAGTAAAGACGAAAACTATTTATTATTTTAAAATTGAGATCTATATATGGTTATAAAACTTATGAAATACAATCATAACTTTCATATTTAATA	MD:Z:10T24G0G0A4C3C1G0T20T7A10G1T10	AS:i:42
NODE_13207_length_249_cov_0.674419	8	0	Chromosome02	5284896	60	113S136M	CATGCTCATGTACAAAGATGAACTCGAAGGTTGCAACCATGCAGGAGCCACTCGAGTGCTCCACGTCAGACCGATCCGCGTTCCGGGGAGATGTCGGCATGCCGGAGCTCCGGCCTCAGGATTGTAAAACTTCTGCAGTTTGTTTTTTTGTGCCATCCTTCTTGTCACGCATTTAGTTTGTCCTGGGGTTAACTATAGTTTTCTCTTTAAACTTTTGAATCTTCAATTAATTGATGAATAAATCATAAT	MD:Z:7T12A8G3G4C7A0A1A1A12G5C5A23G11T23	AS:i:66
NODE_13215_length_249_cov_0.656977	12	16	Chromosome04	22020736	51	133M116S	ACCCAAGACGGGCCAATGACTAAACTTCTTAAACAAGTGTTAACTTCTTATTCAAACCTTTTTTCTCAAAGATAAACTTATATGCAGGAAATATTAAAAACAGACAAACGAAACATTCTCTTTAAAAATAAAAAAAATACAATAAAATAGTTTCATAACATATAGCAAATAAATTAAGAAAAATTAATTTATCTTTATTGGAATAAATATAATTAGCAAAATAACATAATTTGGACCTAAATTTAATAA	MD:Z:25G2A16A0T0G2A0G0A15T3A21G2C10G11A5T6	AS:i:58
NODE_13218_length_249_cov_0.633721	5	0	Chromosome13	2570451	60	143M106S	GTAAAGTTTCCTCTTTTGGTTAAAAAGGAATTTTTGGATAACTTCAATGGAGTGGTCCAAACTCATGTTTATGCATTGTGGCATGGAGTGGATATTATTTAGTGGTACCCTTTTTGTCTATGGGGCAAAATCTTTTTTTTTTTAATGTAAATACATAATCATATCACAAAGGATAAGCATTGCCCATCTTACCCATTAAAATCCGTTCTGATGTAAATACTTGGGCAATTTTCTTCTTTATATCTGAAG	MD:Z:20A8C3G7G7C4T13A8C7C6G11T6A11T4T14	AS:i:73
NODE_13366_length_248_cov_0.672515	5	0	Chromosome04	18001655	25	136S112M	TCTTTATTAATCTACTAAAATATCATCATTGGTTTATTATATATTTTTTTTTCTATATAGGCTTTTACTTTTAAAATAACGAAATTATTGAGTTAGTTTCTACCAATGTATCTTTTATTCTTTAATATTTTAATTTAAACATCAAATTGAGTCTTGATTTTATCACTAAATTTATAAAAATTAGAAAGCACTTGCGAACGATGCTTGATAAAATAATTACAAGTCTTTCTAGAGTAATCATTCAAAAA	MD:Z:6T19G3A3G0A2G6G11C12C9A1C6A18C3	AS:i:48
NODE_13377_length_248_cov_0.672515	11	0	Chromosome10	2674297	52	4S147M97S	GTAAATATAAGTTTCACAAAGTAGACTTTTTGGTAATTACTTTCTTAAAAGTATGATATTAATTTGATTTGTACAAAATAAGTATACAAAATGTATAATTATTTTTAAGTTGCATAATACAATAATGTCCATAATATAATTTTATGTGTAAAATAATATTAATTCTATATCTAGGGGGGAGAAATGCCTGTGTAAGGTTTTAGGGTGTTATGGGGGATTGTTGACGTTATGCAAATATGGCTTGCAAA	MD:Z:6T5G6C6A2G8G2G17G2T2G8C4C7G3G18A2G26A6	AS:i:62
NODE_13389_length_248_cov_0.444444	18	16	Chromosome10	22270699	24	133M115S	TAGAAATCTGTTAATTTTTCAGCATCACTATCTCGATAATTATTCTATAATTCTTATTGTTAGAATTTTCAAAGTCCAATATTATTCCATTACAGACAAGAAGAATTGAATTTTTGATAAAAATTAATTATTTAAAGTAAATTTTTTTTATATATTTATTCTAAAAATCTGTTCTTCCTATGATATAGAACAAGTTTACAGGACAGTTGTATTTACATGAGAAAACATATCACAATCTCACTGTCATA	MD:Z:11G11T8G0G2G9T8T12G0G23T1T0A22T13	AS:i:68
NODE_13526_length_247_cov_0.670588	6	16	Chromosome18	21809787	35	129M118S	ATAAAATATCTCCAAGAAGTAAACAGATCACATAAACTATTATTATCTCTTTAAAGGTAAATATAGAACACAAGAAGGAATGTAATTTATAATATGAGAAAAATTTCAATAATTTATATAAAATATATATGCATTCGAAATAATATAAATATTTTTAGAAGTTAGTAATTATCAAAACTTATCAAAGGGCCCATTGACTATTGATCTCATAAAATGTTATACATATATCGACGTAAAATAAGAATTT	MD:Z:0T15C4T7T1T22T7T2T0T13A9T0G6T0T1T10A2G13	AS:i:48
NODE_13534_length_247_cov_0.670588	11	0	Chromosome12	4285538	60	99M148S	CTGGAATGTTTAGTCTTGCCCAAAGCAGTGACATAAACTCGAAGGACAAATTGTAAGATTTTTAATTTGATAGCGATATAGAATTCAAATTGTTTTAGAAAACTCTAATTAATATAATATCATAAATATAATAGTCAAAAAAAGACAAATTCAAAGTGGTTGTTATTTATCAAAATTAAATATGTACATTCGCTGTAAATTGATTCTGTTCACCCATTTGAATTTGAACATTGGATAGCATAATAGG	MD:Z:9A22C9T21T10G23	AS:i:74
NODE_13549_length_247_cov_0.670588	12	0	Chromosome03	137103	60	96M151S	TACATACCTGATCTAGCATATTCAGACACCCTTTCTCAAAAGCATGGAGCATGGTACTGCCTTATTCTTGACCTTTAATATATTATCAGAAGGTAATAAATTAAAATATTTGGAAGTAGAATAATTCATAAATAATGGGAATTTATTGATTAATAAGCAGAGGGATAGGAGATTGGTAAAAAGAATAAAAAATATATACAAAAAATATTAAGCAATTGAGGAACTTACTGATGAATAAATAATGATA	MD:Z:25C3A20T12T15C2A13	AS:i:66
NODE_13709_length_246_cov_0.674556	4	0	Chromosome08	38125198	53	120S126M	CTTGATTTTTTTTCTAATTGATATAAATTGGATGTAGAATTTTCTTTGTAAATTGATAAGTGATATGATTCAATTTCAGATAAATTCCCTATTATAATTTTGGTTATTCGAATCTAAATTATTTTTTTTGTTTAGTTAATAAGATTTTCATTAATTTTTGATATCATAGGGTGATTTAACGTATTGATTTTAGTTGTAGACAGAGTCTTCCCTCTTTTAGATTTATAAAGTATATATATATATTTT	MD:Z:5A9C7T7G1C2C4A15C5A13T5T0T12A25A2	AS:i:58
NODE_13724_length_246_cov_0.668639	4	16	Chromosome06	23472979	23	110S115M21S	ACATCAAAAAAAAGTATCCTAACCAAAAAACTAAAACCAGAGAAAACTCAAAAAATCCAGATAAAAATTTAATACAAATTGAAAATACCATACGTTAACATTGAAATAGCAATAAAATATAAATTAATAAGAAAAGATGGAGAATGGACCTCTGAACTAAAAAGGGAAAACATAATCGAAACGCGTATCCCGTTAAGAACATTAAAAACATATGAAAGAGAAGAAACTCATCTTTATTTCTCCCAG	MD:Z:17G1C2T8T21T8G2G5A5A0A4G4C3G9G1C10	AS:i:40
NODE_13731_length_246_cov_0.668639	4	16	Chromosome03	7751798	50	139S107M	TGTAGAAATGTGATTTATTGAATAGTACAGAGAAGCATTAGTTTATATTTGATATTATTTTAGTTGTTTTGGTATCTTAGTTTAAATAGGTGTTTTCGTAGTTTTATTTTTTTGATTTATTGTATTTTTGTTTTTTTCTTTATCCTTTCTCTAATTGTAGTTACTGGTGCTTCATTTTGTTTGTAAAATCTTGATGTTTGTTCAGTTTCTTGATCTAATCTTTATTCTTGATCAGATTCTCCATCA	MD:Z:18A9A0C5A0A2C4A4A10C10G11G23	AS:i:52
NODE_13740_length_246_cov_0.668639	9	0	Chromosome01	27153808	48	103S105M38S	TTGTAACACAGAAATTCAATTTGAATATTCGATTCTTATTCGATTATATCGATCTTTGGAACGCCATCTATCTATTATACATCGAAAGTAAGCACATCAGCTGTTTTTTTTATTATAACCTTTCTATTTTATTTTGATTATGCAAGTCATAAGTAATTTCCACTTAACTGGTTGAAATGCATCTTTAGCGGATCTCTGACTTCTCTTATGTATATTAACAATAAAGTTAGCTCATCTTGACACTTA	MD:Z:8C2C10T4C5G17G0C8G4T19A1C16	AS:i:50
NODE_13762_length_246_cov_0.556213	9	16	Chromosome14	13981682	57	118M128S	TTGATCATGTATAAAAAAACGAAAAACACGTTTTTGAGTACTAAAAACTCTAAACATATTAGAATATTCAACTCACTAATACTTTATATAATAAGAAATATAAATACAAAAAATAATACAAATTTACAATAATTTAGCCTTAATATTTGGAAAGATAATAATGAAAAATTGATAAATAAAAATTTCCAATTTACTGCTTCAATTGCTATGGCTAATGCTGTCAAAAAATTTTCATATACTTACACT	MD:Z:16T0T11A9T3C19T1T4T22T7T5C1T8	AS:i:58
NODE_13891_length_245_cov_0.684524	9	0	Chromosome01	29798102	60	33S111M101S	AAAGAAATTTGGGTCTTTTTTAACTTAGATATTAATCAAAGGAAATTTGACTTGTTTTTATTTTCTTGGCGCAATTAATTTGGAAACAAGTGTATTTTGTCTTGTAGTTCTTTTCTGCTCTTTTGTTATTTTTTTGTTAATTTTTGTTTATGATTAATAATTTTGTTTAATTTCGAGAAATGAAAAATTTTTTAGATATTCAGTTTGTCTTTTTATTTTATCTATTCCAGATATTAATTTTTTTT	MD:Z:24G1C1G23T0A3G25T10T16	AS:i:71
NODE_13924_length_245_cov_0.666667	17	16	Chromosome04	12815163	45	149M96S	AATTAAGCGTTAATAACTTGATTTGTTTTAATTAGTATTTTATCATTTTAAAATTTTGAAATTTTGTGTAATTTTCTTGTTATTATAATCTATTTGTATATATTCCATCAATTAATTTCGGTATATAAAAAAGTTACTTTGATAATAATTTTATTATAAAACTTCTACGATCTGTGTTGTTAGACTCATGATTTCACAAAGGGCTGCGGCCTTATCTGGATTTTTAGTTTTAGAACTATTATGGT	MD:Z:9A1T14C0A5T1G1G24A1C4C9G1C0G3C6A9A13A5A25	AS:i:59
NODE_13946_length_245_cov_0.666667	13	0	Chromosome15	2102641	40	23S65M2I3M1D22M130S	GGGTGTTGGAAATTAACTCATTCCTCTTATTTAAAAATCATACAATTAACATGATTTTATTATTTGTAAAATTGAACTCTTTACTAGTGATGTAAAAAAAATCATAAATAAAATAATTATAAACTTATTTTTAAACGATATTAACACTCAATTGGTCAGATTGGCTTATTTTCAACTTTAGTACTATCATAAAATCTCTTAGAAATTTATCTTTAAATGGTAATAAAACAAGAGTTATAGGAATG	MD:Z:18T7A2A0T6A25T4^G22	AS:i:45
NODE_13951_length_245_cov_0.666667	6	16	Chromosome04	31529747	29	26M1I86M132S	ATAGATAATATATATTTTTTTTTTCACGAAATCCCTAAAACAATTTTTTAATTATTGTTTCATATTTGGCAAAAAGTAAAAAAAAATGTTCATGTTTTTTTTAAAAAAAATTAAATTCTCCTTATTTAGCGACATATAAATGTACATGGGATTATAAGTAGTGTGCAATCATGTTCCGAAGATGTTGGGTTACTGTGTTAGGATGCAGGCTCATTCTTACGTGCGCTTGGCCGTGGTGTTTATTG	MD:Z:23C10G5C9A11G1G10G7T0T0G0T13A11	AS:i:45
NODE_13969_length_245_cov_0.428571	12	0	Chromosome01	28631057	56	97S148M	TGATATTCTTTTTGGTTCTTTCATTGTTTGATTTATTTTAATTCTTTATAGTTCTTTTATTTCATTTTTTTGGTTTTGTTATATTCTTATGCTTTCTTTTTTATTTTTCTATGTGTTGTCCACTTTGTTCGTTTTATTAGTCTGTATTATAAACAGACGAGTCATGATTCAGTATCTTTAGTAATGTGATCAGCTGTTATTTCTTTACTTTCTGGTTTCTTCTCTGTTACTTGTTGGCATAAATG	MD:Z:13T3T8A3A1A2A7A5A2G24A5C5A0C21A5A11G11G5	AS:i:63
NODE_14068_length_244_cov_0.670659	11	0	Chromosome03	18718550	49	111S133M	TCCATAATTTTATATATATGTATTTGTTTTATAACTATGTTTTAAATTATTAAATTTTATTGTATGTGCGATTTAGTTCACTCTTTTCTGTAGTTAATTCTTTTGTTTATATTAATTTTAGTTTCATTTTAATTATTTAGAGCAATATTTTTCTGCTATTGTCTTATATTCTTTATGTGTTTGTGACTTGTGAATGCGAGTCTTATTCTTCAATCTTATATAAATATTCTTGATCTTTTTTAAC	MD:Z:6A5G2G5A3A10A8C9A4A9A13C9A2A24A4A1G3	AS:i:57
NODE_14079_length_244_cov_0.670659	6	16	Chromosome16	31505703	60	109S98M37S	GAATCTTTTGTAAATATTTTAATTTAACATTTAATCAACAAATTTAATTAGATTTGAAGTAGTAAACCAGTCCGTTAGCTAGATCTAACTAAATGAAAAAAAAAATCTTTTAAAATGTTAATATATTTAATGAAATCAAATTTTTTGATTAATCATTCATTTATAAAGTTTATATTTTTAATATAATTAAATTATTTAGTCTATTTGATAATATTAGTGTTTATCTTTTTATTTTTTTAAATAT	MD:Z:6A26A5A0A9A3A11A7A23	AS:i:58
NODE_14091_length_244_cov_0.664671	5	0	Chromosome17	21312269	22	116M128S	TAACCTTTTATCTTAATGCTGTAAGTAAAATGAAAGTAATATAGTTGTTGTGAGGTCCAAGTGTGTATGTGTCTGATACGAGAAACACAGCAGTAATTCAAGTGAGTAAATTTGGGAATAGTTGATGATTAAATTTGTTCTTATTTTTTCATTGTTAATGTTCTTTAAGGTTTTTATTAATTTATGTATTTGTCTTTGTTGGAATTGGTTGGTATGTATTTTAATGATTTGTAGGTGGTTTTGT	MD:Z:2C19C3C9A3T0A2G2G6C8G5G3G2A19G0G8A9	AS:i:38
NODE_14098_length_244_cov_0.664671	5	0	Chromosome14	17520363	56	124S108M1D12M	GTTTTTTTACGTTGTTCGATCCTTGGCATTGTCCGGTATGTCGTTTTTTATTTTAAAAATGTTATTTTTCTAACCTCTTTTTACAAACAGCAAATATGCCATCAAATATTTGCCTTTGTTTCATTTAAAAAAAAATGTCATCACAAGGAAAATGAAAGTGTATAACCCATTTATTACTTGCTTAAATTTATTCAAAAAGTAAGTTTCTTATTGAAAATGTAGATAGTAACACTAACTTTAATTT	MD:Z:8C12T14A1A2T15A5A1T19C7G5A8^T12	AS:i:58
NODE_14108_length_244_cov_0.664671	3	16	Chromosome16	30681407	48	113S131M	TACATTTATATATGAAATATTTATAATGATTTATGAGAAATTAATTTGTATCTCGATTCTTAAATATTTCTTGCATATGCTGTTTTTAATTCTTTCTATGTTGATTAAAACTCTAAAATAATTTTAATCTTCTTCAAAAAAATAATAGTAATTTTAATTTTTTGTTGTCTGTGGAAGCAGTGATGGAACCCAATTGCCCGCTCGACCAAGCGCAAGATAAAGAAATGAAAGTTGCACTTTGCAC	MD:Z:6T7C14G2A11C1A0A0A5A5T7C6T9A11T6A26	AS:i:56
NODE_14115_length_244_cov_0.664671	10	0	Chromosome15	7310953	59	96S148M	ATTTTTGGTTTGTTTGCTTTGTTTTGTGAAGGTTTATCTTGAGGATTCCTTTGCTGTTATTTACGTTGAGGTTCTGAGTCATGTTTATCTGTTAGTTGTGATTGTCTTTTGTTTATGAATATGACAGATATCGGGTTTCTGCATTGTTTTTCCTCTCTCGTTTTGTGACAGCTAATGTTATTACAGCCCTTAGAATTATTGGAGACAAAGATGCCAAAATAGTAGTCGTTTCTACATTTTGGAT	MD:Z:23G0C0G6A1A0G2T3G18A1C2A12G15T1C11A16A0T20	AS:i:63
NODE_14120_length_244_cov_0.664671	11	16	Chromosome09	13453108	37	9S134M101S	TTATTGTTATTACTTGTTCGTATCAGTTAAGCTCTCTACAAGTCTTCTATAAAATCAAAGACTAATAAATCCACATCATAAAAACATCTCTAAAATTAGAGTTGTATTTCAATATGAAATTCAACATAAAATTAAGAATAAAATATAAATTTAAACTACAATAGAAAGATCATCGTCCTCAAACGAATAAGAATAAATAAACAACATGACCTATAGCTTCAAGCACCAAATAAGAGATAGAAAC	MD:Z:5G19G0A20T9T0G0T9A2C6A0T0G1C2G0C15G4C25	AS:i:49
NODE_14127_length_244_cov_0.664671	6	16	Chromosome16	26194911	41	103S84M57S	ATCCCAAAACTAACGATTTCAACAAAAATCAATTATCATTTTTGAATAATGGGTTTTACTTATACGCACAAGTTATTCACACCGAAGCAGACGAAAGCACAACAAAAAAGAGTGAATAATAAAATGGAATTTTTAATGAAATCCTAACCATAAGTAGGAAAATCCTAATATTCAAATAAAAATTATAACAAATTACCATTTTTGAAACAATAAACTTATATTATCCACGATCAACATATAAAAA	MD:Z:18T11G1T22C4G2C9G1T8	AS:i:44
NODE_14129_length_244_cov_0.664671	6	16	Chromosome16	30849602	25	104S140M	AAATACCATGTTAGGAAGTAAGAAATTAGTAATTAAAAAGAAAAATAAATTACAATAATAAGAAATGTAGTGAAGAGAAACAAAATAAGAATCAAGGGTAAAAACAAAACCAGAAAAAATATGGATAATTATACTATTTGATGGCCGTCAACATGTCCACATGCCGGAGAAAATATCATAGAACTATAATAGAAAACTGCATATGGCGGGCAGGTAAGCAAATAAGAGGTATGAGAGAAATACT	MD:Z:8T2T4C3T10C2A5A20T1T6T2T3T10C3G2G0T7T9A4T4T15	AS:i:40
NODE_14130_length_244_cov_0.664671	3	16	Chromosome17	25648851	50	100M144S	GTTTGGATGTTTCACTTGTAGGATAATTTCTGTGATTTTGCTTCTCTTAGCGGGAAAATGTACATCATTGAAACTTCCCAACAATGAAATTTTATATATTAATCAACTATCTATAATATAGTTCCTCAAAATTAGAGAAAAAAAATGAATACCAAGTTAACTTACCTTACCAAACTAACACTAATAATAATCAAAAATTAAGATAAAACATTTTAATAAGACTTAAAAACCTTCAAGAAGTCAA	MD:Z:8T16T1G11T22G3C3T1C13C3G9	AS:i:50
NODE_14264_length_243_cov_0.680723	11	16	Chromosome14	10426813	36	144M99S	CTCCTGGTGAATGTGTTCTCTCAGCTCGAATCTGCTGCAGTGAACTTGGGTGCGGCAGAAAAACCCCCTGATGGTAATACAGAATTTGCTTTGAGGTAGTTTAAGCACAATGCAAGTTAAAGTGAGATAAAAATTTTATGGAATTTCTTGGACGGATGATAGGAATCTTCACTCCTTGAGTGTGTTGCTCTGACATTCCCATATGTACCAAGTTAGGAGACCCGAATTACATTAAACCGTTTC	MD:Z:26G3G7T2T7T3T1G10G6T1T8A13T1A7T3G1T8T1T2T15	AS:i:49
NODE_14267_length_243_cov_0.674699	17	0	Chromosome18	8116754	60	211M32S	GAAGGTGTATCTTTAGTTGTGTGAGATGTAAGGTTACAGCCAGATTTTAAATTGTTTCTCATTATTGTCTATGTTGTTTTTGCTCTCTGGTTCTGTTGCACAGTGAGGGTTGGCTTAAACTACAATTTTTCGGCCTTTATCCGTACTTAGGTGACTGCACATTTTGTGCGAGCTAGCCAAATACTTAGTTACTCTGGTGCTCAACTTGGATATATTGTGGATACCATTTCTGCTCTTGTAACG	MD:Z:3T3A10C13T12G3T9A1A0C1A17T6C28T5T6T6T2G4A1T11T11A5C4G6C20	AS:i:93
NODE_14273_length_243_cov_0.668675	8	0	Chromosome04	31367129	60	95S148M	GTTTTTGAGTAATTTTCGATGATAACAAGTTTTTATTGTGGTAAAATATTTGTTAATACCAAATTACAAAAAGAAAGAAGTTCCACGTTTAAAAAAAACAAGTTTAACAAAGATAAAAAAGTAAAGAGACCAGGTGCACAGCAAAACAAAAAAATTACAAGAAATAAAATAGCAAAACAACCTCCATAACAACATAACATGACATACTTCCGTGATTAATGATTGCTCTCAGCTTACTCTGAC	MD:Z:20T11T11T11C4T23A9T4C13G7T3C4G0A7C7	AS:i:78
NODE_14277_length_243_cov_0.668675	8	16	Chromosome12	568127	35	41S103M99S	TTTAATTAAATAAATGTTTTAAAATATATATTTGTCGTTCATTTGGTCCATTTGGTCTATCTTGGTAATTTGGAAATGTAGCACCCATGCTTTGCTCATGTGAAAAATATATATTATTTTGGATACAATTTTTTACATTTTTTTGGTTTTTGGGGGGAAATATTTACGGAAACAAAATTTAAAATGGGATCAAAAATCTGGGGGGGGGGGTGTGGCCGGGAGAGAGAGAAAGGCAGGTGAAAG	MD:Z:14G1G1G1G8G0C4A4A11C23A1A12A11	AS:i:43
NODE_14282_length_243_cov_0.668675	3	16	Chromosome10	24418010	30	121S63M59S	AATCATATACATATAAAGATAAGAGTGTTTTAAAATTTTGACAATACCTATTTGTCCTTAGAGGATTGCTTGCTTAATACCGAGTACTGAGAAAAATTTTCATTAACTTATTGTTGAAAACTTTATCTTTATTGTTTGTTTTTGTGGCGTGATTAATTATGTGCTTGGCAACAAGTTCTCACATCAAACAGTACATTGCTACACAATCTCACAAATTATTAACTAACATCAAAGCAGCAAAAA	MD:Z:9C3G14G1T0A8G22	AS:i:33
NODE_14290_length_243_cov_0.662651	6	16	Chromosome15	6244407	35	138M105S	ATACTTTAGAGATCACAGTAATGAAATAATTCTTGCTTATGATATTAACTATCCGATCGTATGAGTAATAACTAAAGCTGTAAGATTTGATGTATTAAATTTGAGTAAGGATTACCGCATCCAAAAATTAAATTAACTAAAGACCTTGTTAAATTAGGTCGCACTAAATTTAATATAAACATTAAGGAATGCATGAAAACTTATCTTATTACTATTACATCTCCCTTACAATAGATTCTGTAT	MD:Z:10C6T7T8C0A3G2A6A1G0T0G4T2G7T3C1T11G18C9T21	AS:i:47
NODE_14295_length_243_cov_0.662651	8	0	Chromosome14	213803	30	147M96S	TAAATAAAAGAAAGAAGGAGAGCTATAGAGGGCAAGTAAACTACTATAAAGCCAAAATCAAAACTACTGTCAAGATAAGGCTATTATCCTTGTATGTTTAGTCAATAAAACTTCAACAATGATTTCCTTAAATTTTATGATAAATTATTATTAATTTGTTTTTTAGCAAGGCTCTTTATTATTATGAAATATCTATGTATATTAGAATGCTTGTATATTTAGATTTTCTTTTGTTTTTTGTTT	MD:Z:22A0A1G4T11T11T4T4C1A5C17G6G3G2C7G6G1C4A2C9G7	AS:i:47
NODE_14311_length_243_cov_0.662651	11	16	Chromosome10	6388668	26	30S118M95S	TATGCTCTGTGGTTTCTGACGTACGCCTGTCGTGTGATTTTATCTTAACGTGTATTATGGGTGTTTTGTTTTGCTTTGCGTTTTATTTGTTATTTGGAGGCGTTTATTTGATGTGCTTGTATTAATTATGGGTGAGCATTCGGTCGGTGCGGGTCGAACGCGCACCGCAGGGAAGAAACTAAAAATCTAAATTTTAGTGGTTATAATCATCGAACCGCACTGAGTTTGGGAAGAACACGAATC	MD:Z:20A0C0A4C18A2T7A9T3T6A6A7T1A0C1G19	AS:i:43
NODE_14316_length_243_cov_0.662651	10	16	Chromosome06	6590360	60	127S116M	AAAATTGTCTGTAATTCTAAATAATATAGAAATTTTCGATTCGATTTGTATAATTATGCATAATTACTTATACGTATCTCATCCTTTTCTGACCAGTCCATTTAATTTTATTAATAGGTATTTTCTTTATAGTTTAAATACCTTTAACCTCTCATTCTGCAACTCAAAAGATACAGTTAATATCCAAAAAAAGATCCCTGCATTAATTGACTCCGAGATAAATTATGATTCCACAGACTAAAC	MD:Z:5A17G5A8C14A0C6C12T3T8T4T22A0	AS:i:60
NODE_14319_length_243_cov_0.662651	6	0	Chromosome06	4689807	60	81M162S	ACTACTGAAATTGTTGGTGTTGGCTTTGACATGATGCTCTTTTTTTGTTAAAAGAAATTTATTTTTTTCACCCAAAAACACACTTGGCAAAATGGATTCATTATTGAGAATATTTAATATGATTAGATCAGATATTATTTTTTATCATTTAAAAAAAAGAGAGATATTAAATTTAATGTATAATAAATATCAAATTACCTGGTCTTGACCATACACCACTCTTAAAACAATATACATATGTAG	MD:Z:25G7C25G1A7C11	AS:i:56
NODE_14437_length_242_cov_0.672727	27	0	Chromosome16	5127814	38	191M51S	TTATATTCTTAATATTTATTTTCCTAAATTGTTTAAGATATGTCTAACCTTCTCTCTGTATTAAACTGTTGACTTATTTTCTTTTGGTATATTAATCTAAAATAGATTTTTTTTTTGGGGAAAGAGTATTTAAAATGATAATGAATTAATTCATATTGGAATTAAAATTAATCCTACAATTAATTTATTTGGTAATACGGTTTGGTCCGGGTGAAAATAACGATAACATTGGTTTAAAATAT	MD:Z:12G1A1G1A10A1G0G7G3A6A9G7G4A1A2G11A0G23C0T1A0T10C26A9A1G0A8G10	AS:i:58
NODE_14438_length_242_cov_0.672727	6	16	Chromosome07	30023100	49	99S131M12S	ATAAATACAAAAACAAACCTATCCAAGTAGAACAACAACACCCTAAACATGAGATACATAAAACAAGCCGGACCATTAGATAACCCAAAATGCAAAAAGAAAAACAAATAAAGCCCAATCAGGCCTACCGAATTGTTACGGCGAAAGAGCACCCCTGTTAAATCACCCCCCCCAAACAATTAATGGGCGGGAAGAAAAACCCATTGGCACAACGCACTAGATAACAAGCTTCTGGAGCCGTC	MD:Z:23A4A9C12T3G0A10A0G1G4T5C11T11G13C3C7	AS:i:56
NODE_14442_length_242_cov_0.672727	5	0	Chromosome01	26556424	42	114S128M	TTTTGAATGGTCATTTTTGTGTTGTTTGGATTGATTGTGTCCTGGTTGCTTTGGATTATTTTTTTGAATTTCATGGGGTGCTTTATTTAGATTTTGTGTTTTTTGTGGTTGTTAATATGATACATTTTCCCAATAGAATATATTCTTCATTCCAAATATCACACATTTTCAACTTGACAAACAAAGCCTAGCAATAGGATTTTAGATTCATAGTTGGAAAAAGTAAAGTGCTTCATAAATGT	MD:Z:18C8C5G5C2A13C3C1C20C0C4T5C1T11G1G13A2	AS:i:50
NODE_14475_length_242_cov_0.660606	7	16	Chromosome05	25446251	31	123M119S	CATTATAATTTCACACCATAGTGACCAATTACAAGCAAAAACATCAAAAAACATTTTACATCTACTTCATTCTATCAAAGAAATATACCATCATCATAAGAGATAAATTAAAATACAATTCAATAAAAAAACTACTCAGACAACAAATCAGAGTTCTTCATAGCAATACGAAAAAAATCAGGCAAACAATTTTCTGTGTCAAACAAAATAAAGTATAAACCTAACGAAAATTGACAAATGAA	MD:Z:4T21C2G6C10T2T6C10C7T0T3C4T8C6C9C3C6	AS:i:43
NODE_14477_length_242_cov_0.660606	4	16	Chromosome02	5976995	55	108M134S	ATATAAGTGTAAAATAATAATGTAATGAAATTTAATCAGGATGTTATATGCGTCATAAGGTTAAGATTTTTCTATAAAGTTGTTTGACTATTAGAATATTAAAGTTGTGATACTATATGTTTGATTTTCTAGGATATTATTTGAGCAGGTGATAATGAAGAAAGTGATATCAACAACTAACACAAGCGATTGAAGTGAAGTAGGACACTCCGACATAAAAACAAAAATATAAAGTAACTCTA	MD:Z:19G7T12T8C6T8T3G10G11T1C0T12	AS:i:53
NODE_14488_length_242_cov_0.660606	9	0	Chromosome17	1037234	60	96S146M	TTTCACATAATTGAAAAAGTTTATTCTAACAACAGCTATAAAATAATATTAAGTCTCAGACGGATATAATTATTCATACGATTGAAAGTTATAATAAATATTTTGGATAATTCTAGTAATTTCTCTTAAGAATCACTCAAATTCCACCTTTTTTTATACAAAGACAAAATCAATTTCCAAGGAAAGAGCTTTTATTTGTAAGAGAAAGTCAACAAGAGAAGGCTACTGATTTATTGCAAAAA	MD:Z:12T0C18C5C3T16T1C11G4A7T10C6T3T2T4G3T25	AS:i:66
NODE_14500_length_242_cov_0.660606	10	16	Chromosome17	373038	34	54M1D60M128S	CAAACTACAAAATGATCAAACTTGGTTTACACTATAAGCAATTTGTAATATTAGAAAAAAATAAACTACAAATAATTAACAAAAGCTTGATTATGCTAATTAATTTGAATTAACTAGCTTATTGATACATAAAAACAAAAAATACTTCGTGAAAACAAAAATAAAATCTAATTATAGAAAAATTCACAAAAATGCAATTAAAAGTATACAAAAATAAAACTACTACTAAAACAAAGTCAAAA	MD:Z:2C6T22G5G0T7T6^A11G1C1T2G4C24C5C5	AS:i:44
NODE_14501_length_242_cov_0.660606	8	0	Chromosome05	1886021	49	134S59M49S	ATTACTGGCATCCATCACTTCACAGAAACAAACCCAAGCTTGACCACGAAACATGGGTCTCTTCAAGGCAACAAAATCCAAAAAACTTACGTATTTGGAGAATATAAAATAAAGAGATCACTATAATTCAGTAAAACAAGAAAACAATACATTAATAGTCAATTCAATGAAAATGGAAAAGTACAAAGAACTCTACATTAATCGATAACGGAAGGGTCTTAATGAAAATAAACAAATAAGAA	MD:Z:20T7G8C12C8	AS:i:39
NODE_14520_length_242_cov_0.412121	3	0	Chromosome13	31379953	22	39S86M117S	TGTAATGCTGATTTCTTCCAATCTTTGCTTTATTTCCTTGTTAACCCACAAACTTTTATTTAATAGTACTTAATTGGAATGTTTTTTTCAAATTTTCTTTTTTTTATCATTAAATGGCACCTCTGCAACAATTTTTTTTTTTTTGATCGTGATATTTGTTTGTTTGTTATTGTTTTGTTTTATTCTATCTTATTTTATTCCAGTTTTTCATTGTTTGATGAGCTTTTTATGAGTTTTTTTTT	MD:Z:5G10C12G4G2C4A3A5T3A20C8	AS:i:36
NODE_14691_length_241_cov_0.658537	3	16	Chromosome09	31069174	34	103S103M35S	ATTAAAAAATTTATTGACTAAATATAAACAAAGAAAAGTAATAATATAAATTATAACAATAAACATTTTGAAATTACAAATATTAAGATAAATAAATACAAATTAAACATTAAATAGAAAAAAAAGTCCATGATATTCAATTTGGAAGTAACTGACCTTAAATTTAAAAGATATAAACCCAAATATTAACATTATGAGAAATAGACTGTAAATTATCATTCAAGATTCCACAACATAGACT	MD:Z:11G6C23C6G8T2G0C0C1C5C6C11T12	AS:i:43
NODE_14828_length_240_cov_0.680982	10	16	Chromosome18	4897353	33	94S79M67S	GTTGACGTGACCAGAATAGATTTTTATTGTAATTGGCTATACCTATCAAATAGATTATTTGAGGTGGTAGGTGCACTTATCAGCTAGTCGGTATCTCAAGTCAGTATATTGGAGAATTTAACGAATTTAATGAATTGTTAAGAGTTTGAGTATTGTAAGAATAGCGTACATTTTCCTGTGGGATTTTTGTCATTTAATATTGTAAGAAAATGTGGATAATATGTAACGACCCCGAAATGG	MD:Z:16A6A0A20T12G20	AS:i:54
NODE_14834_length_240_cov_0.668712	1575	16	Scaffold762	471641	60	36S179M25S	GAGTGCGCATCAGGTTTATTGTCATCGACACTCCTATTTTTTAGCGAGCTGGGCGTGAAATGGATAGCATAGATGGGTTTATAATAGCTATTAGGCCAAGATCTGAATCTTCCCGTCCTATGGCCACGCCGATAGCACGCTCAACAAGTCGTCCCGTTTCTCACAGACCCCCAGTGAAACATTTCGCTTTCTAGCTGAAAAGAAGCCTCTTAACACCGACGCACGCGATGCTACCAGTGC	MD:Z:8G3G6G20T4A4C1A25T10T0G8A0T22G0G0A1A6T12A20T0G9	AS:i:79
NODE_14838_length_240_cov_0.662577	4	16	Chromosome09	14684257	49	117M123S	ATGGTTGTCTCAACACAAGCATATTGATAAATGGACGACATAGAGGATGATTGACTCTCTGGAACTCCCTGTCACACAATTTTGCCGGGTCAATTTAAAATTACAAATGCAAAAATAACCTCACTCTTTCACTCAAATAAGCTACACACAAAAACCCAAAAAATCAAACAACATCAACAACAAACGACATCCAACACACACAGAAGTCACCCTTACCGAAAAATGAAAAAAATACAATAA	MD:Z:23A11A5T2T3T3T3G3T3A7A12A2T9C18	AS:i:52
NODE_14844_length_240_cov_0.662577	6	16	Chromosome06	14838619	40	105S135M	GTGGCAGTGCGGCATGTGCGAAGTTACACCGAGTCAAAATAAGATACAACAACCCATTGCAGCGGTGTCAGTTTTGAAGTTAACTTGACAAAAATTGGTTAACTCTAAAAATAAAAACAATAAGAATAAGATAAAGTAGATGGGATTATTCAATAGACATTAACTTAAAATTGAATGAAAAGTAATACAATAAAAAATGACACAGATAATCTTCGCTATAATATTTATTAATATAAAATA	MD:Z:11T8T25T0T13T7T11T3G0T11T1C7T0C7T4A3G4T3	AS:i:53
NODE_14857_length_240_cov_0.656442	4	0	Chromosome11	29055498	34	126M114S	TATGTAGAATGACTGATTGCCATTTTTATAAACACGTCAGTAGTTCAAAATTGAAATGATGCTTTAGCACAAAAAATGAAAGCTGATGAAGAAAAAGAGCAATCTAAAAAAAAAAAACCAATATTTCGTTTAGTTAATTTTAAATGCGTTTATATCTCAGTCAATGTGATGATATTTATTAAAACGCCAAAATTATACTATTAATTAGCCTATGCATCCACTTGCGTAGCTGAATATACA	MD:Z:11T8T4A0G8C25G2A8T5C9T4T0T5G7T0T8T6	AS:i:46
NODE_14863_length_240_cov_0.656442	8	16	Chromosome10	7156716	60	128M112S	CAGAGCAAACACAATTTGGTATTAACAAAGAACTCGAGCTACGAAAACGTGTAAAAAAAGGCACCAGACAAAATCAAACGAAGGTGCTGGCGCCACTGACTCAAAGAAATTTGGAAGAAAAAAAAATTTAGTTATATAGGGTAATAATAGATTAAAAATGAAAAAAAATATTGCATTTAGCCCCCAGGTTTTCGATTACGTGAGAATGCTTATGCCACACAGAGGGACCCGAAGCAAAAA	MD:Z:10T23G11G8T1C10A0C6T1G7G14G7G18	AS:i:68
NODE_14873_length_240_cov_0.656442	9	16	Chromosome18	8630885	35	42M2I89M107S	CACGACTCCATGAGTTATCACTGAAAGACTGACCTTCAATCATTAAATGAGATAAAAAAAGAAATTATAGAAGATAAAGATAGTCTAAAATATCTAAATAAACTCCTATAATTACACAAATTATAATTATTAAACAGATATAAGAACCCAAAGATTCACAATATCTCTTCGCTATAAATCACCAATCAAATATCACATAGAACAATTACACATAACTACCGTTAAATTAAAGTAATACAG	MD:Z:5G25C5T0C12T0T2T1C8C1T0T16T7T22T5C7	AS:i:48
NODE_14878_length_240_cov_0.656442	3	16	Chromosome01	21903449	60	197S43M	CATTTGATTTATGATCAAGTATATAATTAATAGTTCTATATTTATATTGTTATTCAGTTATTTCTTGAGGTCTCTTTTATGATCATTCATGGTTAAATTCTTTTATTTTCTTGTGTTGATTTGTGAATTTCTTAGAAGGTAGTTTATTACTTATTAAATGTAATTATAATGTGAAATAGTTGTTCGCTTGTTTTTGTAGTACTATTTAGGACCATAATCTCTAAAACATAATATATTAAT	MD:Z:7G12G22	AS:i:33
NODE_14898_length_240_cov_0.638037	12	16	Chromosome12	11044663	36	151M89S	TTTATTTTTAAATTGACTTGTAAATAAGATAATATATTTTTATGTAGGAAGTGATTAACCAATCTATACATTCTTTTTTTTTCTCAGTATTTATAAATGCTGAAGTTATTTGTATTATGGTTCCTACTTATATTTAAAAATTATAAAATTAAAAGAAATAAGCAGTAGGCCCGTTGCCCTTTAGGGCTTATGATAGACACAGCCTAAAATCCACGTCCTATTTTTTCTGGCCATTTTTTT	MD:Z:23T1T3A12A2T16A3A10A5A3G9A3C2T7A2C1A3G4A1A22	AS:i:56
NODE_15031_length_239_cov_0.660494	3	0	Chromosome07	10583257	26	146M93S	AATTTTAAATAGCATGAGGTTCTTGGATGCTTTAATCCACTGTATACGCAGTGCGACCCATCAATCAGCAATCTAAGTTGTCCTTTAGCAGGCGACCAACTCTAACTCAGAGTCCCAAGCAAGGATATACACATATAGAAGCTCAACAATGAATATACACATACACATATAAAAAATCAATATTGCTTGTGTGCACATTCTGCACATAAAAAAAAAGCCAGCAGTCGCAGGTCGCAGTA	MD:Z:14A4A1T0C5A4C0C8C10C9A0G1C6C3A1G10C12C7A1A3C6A20	AS:i:41
NODE_15034_length_239_cov_0.660494	3	0	Scaffold014	204373	36	113M126S	AAACCCCCAGAATACAAGTTAATGATAAATCATGCCAAAGATTTTGTTTAAGAAGTTGCGATAAAATCCCTCTCACCAACGATTGTGAATAGAAACATAGCTAATAAAGCAATAACATCAAGAAAAATCTAAAAAAAAGAAAGTAAATTTAAAACAATTGGATATTGAGCAAAAGAATGTAGTCCTAATTGCTGCTGATCATATACCTCCTGAATTGGCTAAGAAGGAGGCTCCAAACT	MD:Z:3A25A2C9A2T13T3T0T2A5A6C7T7T8C7	AS:i:44
NODE_15038_length_239_cov_0.660494	10	0	Chromosome01	29936983	60	39S109M91S	CATGACTTAAAATATAGATCGAATTCAATCCATGTGGATATCCAAAGCATGACAATATTGGTAAATTTAAGAAGACCTTTTTCCATAAATCTTTCATAATTTTATCATATTAATATGCCTTAATTCTATGTTTGGTTGAAGTATTTGAGTTGGTGGTGCGTAAATGGTTTTGTCCGGTTTTGAAGTTGGGTGTGTTGATTATTGCATATGTAAATTTTTTTTTTGCTATGATGATAGCT	MD:Z:9T4C20C4G19A8C10A0A20G6	AS:i:64
NODE_15048_length_239_cov_0.654321	5	16	Chromosome13	5621983	42	94S145M	TTTTTGCAGGTTTTATCTGGAATAATTATTTTGTGAAAAATATTATTGATGTCGGTCGTAGTAATCAATTTTATTGTTATATTTCTCATAATAATAATTTTATTTTTCAAAGCATTATTTAATATCTAAAGACTGATTTTAATTTTTTTCATAATATGATGTTGTTCTTCCAATGGCGAATGCTGATTTATTATAGTATTTATATTAGTAATGTGTGAAAAGAATATGTAGATAATATG	MD:Z:11A22T4A9A7A6C1T3A15A2A0T1A5T5A4T7A16A3A6	AS:i:55
NODE_15054_length_239_cov_0.654321	8	0	Chromosome12	16974378	49	79M160S	GCCAAAGCAATTTGTTTGAAACTCTAAACATACCCAAGTATGTGGGAGATCAAAAATGGCATCAAAATGATTAAAACAACATAGTCAAACTAAACAGCCTATAAAAAAAAAGAAATCAAAAATGAGAAATCTAAATAAGAAGAAAAATATTAGAATAAATAGTAAGTATTAATTATAAAAAGTATAGTACAATTATTGTTTCAAAAGAATACTAATGTCTGTCAAAGAAAACTATCAAC	MD:Z:7A25A12T6G0T11T1T10	AS:i:44
NODE_15091_length_239_cov_0.654321	1356	0	Scaffold762	465048	55	51S188M	CAAAGAGATAACTCCTAGGCACCCAAGCTGGGAGACCTATAAAATACTCACTAGTAGAACTTGCAGCCCTATAGGCCTGGTACCGCAACTCAACCCAAAGGAGAAGCACTTTAAATCGATGCAAGATAACTCTAAACGGCTGCATAGGAACGAAATAGCAATCAAACAATAAAACCTGCATCTGGCACAGGGAATGAACATATCCAAACTTCCTCCCCTTTTAAAAATGGGAACAATCC	MD:Z:10G1T6T12T12T12G1G2C3C23G1G15T1G0C1C3G2G7A16C6A3A14G4C2G7	AS:i:68
NODE_15237_length_238_cov_0.658385	3	16	Chromosome07	4399584	60	145S93M	TCATTTGGACCTCAATTAAAAATGAAAATCTTAACTATGACTAAAGATTTAGACTTGTTAATATAGCCTCCTAATAAATAAGCAAAGGATATTAATTGGCTAATTATCTATTAAACAAATTAATTTATATTCAATTTTATAATATGAAATATAGTTTGTTGATTTTTTCTGAGTTCCTCGATCATCTAAAACGGTGAAAAGAATGTTTTTTTATTTAATATTTTCCTTGAAACAAAAA	MD:Z:13A3A23A5T8T10T13G11	AS:i:58
NODE_15244_length_238_cov_0.652174	21	0	Chromosome16	30762971	60	136M102S	TATAATGAAACAAATTTAAGGCAATCGAATTTTCCATCAAAACCGTAATTCCAAAATCGTTGGCAAAAAGCTTTTGAAAGCTATAGCAAAAACCCATATAAAAATGTAACCTAAAATGATAAAATCTACATGCAAAAAAGACGATTGTGGCCTACGTTTGATCATGAACTCAGTGGACGGACTTTTTGATTAATTTTTCGTGAAATTAGGGGGGGAGAAAAGTAAAAATACAAACTAA	MD:Z:13T11G21T7T14A9A22C5A26	AS:i:96
NODE_15246_length_238_cov_0.652174	18	16	Chromosome07	31395479	60	93S113M1I22M9S	CAAGAAGACCAGAATAAATACACTAAAAACAAGAACACGTAAAAAAAAACGATACGCATTCACTAACCCAAGGAAAAAATAATGAAAAAATGCATAATATTACTAAAAAAATAAGTTTATACACACATGAGCTGAGGCGAATATATTAATATAAAGTTAGTTTTTAGATTCAATATCCAAGTTTTTTTTCGTTATAATAAAAATTTATACTTAAATCATTTTAACATCAAATTTATTT	MD:Z:18C2C9T8T10G5T5A0G16C11A3C6A5C24	AS:i:63
NODE_15266_length_238_cov_0.652174	12	0	Chromosome10	22331134	55	129M109S	TGCCACTGTTGGCTTAGGTAGTATTTTGAAAGCCTCATACATTACAGGATGTGCAGTCAGTGGCTTAAAACTAAACTCTGTTCTTGGAGCGTTTTGAGTTTGTTTGCATTTTATTTCTGATTTTTCTTTATTCTTTTTCTAATTCATCACTTATTATGAGTTATTATTATATTGGGGGAATCTTCTTTTTTGTATTTCTTACTCAATTATGAAATGTTTATTTTTATATATATTAATT	MD:Z:18A0T1G14T11C4A5T0G3A11A11T0G21G5G11	AS:i:59
NODE_15272_length_238_cov_0.652174	7	0	Chromosome10	5716067	45	67S30M1D1M2I43M95S	ATCTATATTAATGTTAAATCTTGTTAAGAGAAAATTTCGAACATAATATAATAACCTCCTATAGATCCACTAAACAAGAATAATGGTGATAAGTTAAATTATAATGTTATTGCAAAATATTGAATTTTATTTTATTATTCTTACTATCTTGTTACTTTTCATTAATTAATATCAAGCTTTTTCATTTTTTAAAATTATTAATATACTTGCTCAGACAAACACTTCTTAAGATATTTTG	MD:Z:5C24^G10A22A10	AS:i:44
NODE_15274_length_238_cov_0.652174	4	0	Chromosome11	25731530	38	76M162S	TATTGCTATTCTTTTTATGGTGCTATTTCTGTGTTTTCAACTGTGTTTTGTGTATTTACATAAAATAGTGAGATTAATTCTTAATTGGTTTCAATTTTTGTAGATGAATAAACTATTAGCTAGATTATTTATATTTAATACTTTAAATATCTATTTATATTTATAGTATATTTCTTATTGATATTGATTTTTTTATTTATCTGAATTAGTAATTTAAAAATTTGTTTATGAAATTATT	MD:Z:1T13A8C13C0C1A20C5A7	AS:i:39
NODE_15275_length_238_cov_0.652174	16	16	Chromosome03	20620037	45	137M101S	AAAATACAGTTGTTGAAAGAGACTGATTGAGGGAGAAAGAGTCAAGCAATGAGTTTCAGTTTCTCAGTTTCCCATTTATGGTATTTGATGCTTAAATAGAAGCATTATATAAATAATATTAAAATATATTGTTTAATTTATATTAATTTTTATTCTTGTTAATTCTATTTGATACAGGCTGCTATGGGTCCAATGTATCTAATACATGAAACAGTTTCTGCACTCCACGTACTAATGC	MD:Z:9A0G11G3G4A13C0A9T2A0G0G7G13G1G26C11G12	AS:i:57
NODE_15294_length_238_cov_0.583851	4	16	Chromosome14	7308591	40	5S147M86S	CCAACTACAAAAACAAAAATTCTTGCCTTGCTTTGGCGACAAATAAGTATCGCGGTGTTCTGTTTGAAAATGTGCATTTGGGATGTGGGGTTTTTTAAATTGATACCTAACACTGTGCTCGGAAATACCCCCCAAAAAAAAAAAAGAAAAAAGAAATAGGAAAGTGCATAACGATTGATTTTCCAATTCGCTGAGCTTGAACTGTACGTATAGAGTGCAATAGTTGCATTGTTTCGTT	MD:Z:21T12G7A1G0A1A1T2G5A13A0G1T14A0T6A17T8A15G5	AS:i:57
NODE_15410_length_237_cov_0.668750	6	16	Chromosome07	1282562	27	79M158S	TCCACGTAGTATAGACCAAATATTGAAGTATACCCAATGTACAATAAAAAATTGACCAAATACGACCATGCAAAATATCATTTATTTTTAAAATCTTCGGCCATGCAAATTCCAACCAGCATTAGAATTATAAATTAAGATTTAAAGATGGGGGGAACATATAAAGAGGTTTATTTTTGAGAACCATAGATTTAAGGGGTGCTATGGCGAGTGACTGACAAGAGAGAGAGAGAGAGA	MD:Z:21C10A7T1C2T0C7T24	AS:i:44
NODE_15417_length_237_cov_0.662500	33	16	Chromosome13	1609435	60	200M37S	AACGCAATAGTTTTTTCTAAATGTGGTGCCAAGTTTGATGCCTTTTAAATGTTACAAAAGTACATATATCTATGTCCAGATTGCAGTTGAGAATACATTCTTTTGGCAGCCACCTGTCTTGAGACTGAAATAGTAGCTCCTGAGAACTCACCCCTAATGTCCATGAATAATACTTAAGAGCACAAACCATATGATGGGCTTCACACCCAGTTGACAATACTTAAGTCGAGAATACAA	MD:Z:7A5G13C0G13A2G5A2G5G5A20G2C2A3A4G16G5A23C6T12T1T2G15T9	AS:i:85
NODE_15433_length_237_cov_0.656250	13	16	Chromosome09	9615644	57	128S31M1I77M	CAATGCTGATTATCTTTTGAATATTTTTTAATTTTTTATGAGTATTGCGTAGGTTTTGCTGATTATATTCATATGATACTTTTTATGTATTATTTTTTTTTAGTTTTAAGAGTTATTTGGACCTACTGAATTAAGCTTTTCTATTATACTACCTTAAAAGAGAACTTTATATGAGCATTTATGAAGCATGGATTGATTTTATAGATAATTTCAAATTTTAATTTACGCTGTGATCCA	MD:Z:6C25A0C9C7T8A0C12A23T9	AS:i:56
NODE_15438_length_237_cov_0.650000	3	16	Chromosome12	29609289	59	156S42M39S	AATATAAATAATAGTTTTTTTTTTTTAAAGATTAGGGGGAAAAAAATATGGATTATATTTAAATTAAATATTAAGTTTTAGTGTAGAAATAATAAGTGTTTTGTTTAAAATATTATAAATAGACTAATGTTAATTACGGAACCCCTTCATAGGATAACTTAATTTTGCTTAAATTCTGATATAATTAGTGAATTAAAATGTGTAAATAATGAGTTAAAAGAAGGAGAGCTTCTTACT	MD:Z:7A25T8	AS:i:32
NODE_15447_length_237_cov_0.650000	8	16	Chromosome14	23574602	40	153S84M	AAGAATATAACATATATTATAAAATACAACTACTTAAATAATTAACTCACATGCAAATCACAAGAACATCAAAATAACACACCAGGATTTATTAATAACCACATTAAAAAAATTCAATTTACTGTTATTTAACTTTTTTTAGAAAGCTTATGAACAGATTTAGTCTAAAAAAAGCAATTTAATCTTTTTTTTTCTGTACTATTCATTTAAGGAGTAAATTTAATCTTTTTACTCTTT	MD:Z:10A8T1T7A8A4A5A5T26A1	AS:i:42
NODE_15463_length_237_cov_0.650000	8	0	Chromosome04	11856584	47	99M138S	CATGACAAATCAAGTTACCATCGTATAATTTAAGACTGACGAGACGAGATGAGAACTAAATTTAAGAATGCCCGAATAGCACTAAGGCCAATTATATTAATTTAAGTAATATAGTATTAAGTGAAATATAATTTAAAATAAATTTACATACAAGGAAACATATTCGTTATAATTTTACATCTAGAGTTAATATGCATCATTAGCTTTTAAGCCTTGTTAAAAGTTTGTTTAATACAT	MD:Z:24T12T20T5T1T3G6T5T9T5	AS:i:54
NODE_15469_length_237_cov_0.650000	5	0	Chromosome03	25219015	60	100M137S	TTCTAGCTCAGCTAAATGCCATCTTGTTCTAAAAAATTCAAGGCTCCTAAAATGGAAAAGATTAGGGTTACGGCCATCTCTTGTAATACCATTTCATAGATACTTTTTTATATAAATCTATTCCGGATCTATTATTAGAGATCATATTCAATATATAAAAAAGTGTTAATTAAAAGCATATTATCAAATGACCTTCATGAAGATATCGAGTTGAAGCAACGACATTTCAAGTTTTAT	MD:Z:14T6A22G12T12T5A0A8A13	AS:i:60
NODE_15470_length_237_cov_0.650000	4	16	Chromosome17	5432268	44	61M176S	CATGAAGTTCTTATAAGTCCTAGCATATAAATTTAAATATTATTATTCAAAAAAGATAACAAATACCAATATAATACAAAATAAATTAACTCTATTAAAACAAAATACCAATATACAACAAAAAAACAAAATACTAAAGCACATTCATCCAACAAGAATATATCTAATACTTTCAAGGCTCAAGAATAACGAATAAGAATCTAATCATTAGATTAAATACAAGGAACAAAGCAAGAC	MD:Z:26T7T12G7T5	AS:i:41
NODE_15473_length_237_cov_0.650000	7	0	Chromosome16	17017354	59	105S132M	TTATTTACTTTTTTAGGGACTTGTAAGTTGGTTTTTTTTGGACTTTTTTATAGATCGATTTAAATAGATAATGTCTTTACTGATCTTGTGTTTTGACATATTTAATAATATATATCTTTGTTGTTTCCATTAGTCTTGTGGTTTATATTGCCAGTAAATAATGCAAACTATTAAAATTTCCTATAAATTGTCACCATTCAATTTCCTTATCAACCCAATTTTTGTTTTTTTTTTCTA	MD:Z:9G13C4A7G3A2G20C7G0A2C6A14G3G12G15C0	AS:i:61
NODE_15480_length_237_cov_0.650000	15	16	Chromosome18	14445320	60	111S126M	TGTTTATATATAGTTTTAGATTGCTTGAGATGATTATTCTGTTTGCTAGTGATTGGTTGAATGAATATGTGTGTTATTAAACATTATATTTTATATTGTATTATTATCATTGATACATATGTATTTAGTCTTGGTTTAAATTTACTTCAATTTGTTTTATTCGATCGTGCTGTATGTGATTCTGTGCATTCTCAATTTCAGTCTTATTATCGCATTAATGTTTCATTGATTGTCTAT	MD:Z:17A2A19A5G2G8T6G11A8G16G3A18	AS:i:71
NODE_15627_length_236_cov_0.660377	5	0	Chromosome09	17521305	49	135M101S	ATTATGAAAAGAAGGTTATAGATGCTAAAGAGATTGTGATTTGTTGGCATAGAGCCATGTCAATAATTAACATAGGTCAGAAGAAGTCAAGGCCAAAGTCATTTATCAGTACACTAGCTTTTATTCTATGGGTTTCAACGAATAAAATGAGCTTCCCAAACTTCATTTGCTCAATACTGTGTGCGCATGGAACATTTTGAAAATAGCTAGGCTTATAAATGGCTTCATACGCTTAT	MD:Z:26C1T5G8G22G2T1T0G8T2G0T14T9C4T8G1G8	AS:i:55
NODE_15630_length_236_cov_0.660377	17	0	Chromosome02	8474016	60	93S143M	GTGATACTTTTACTTTCTTTTGTGTTCTTGTAGGTTTGTTGCTTAGTTGATTATTTTGTTTCGTCCAGCTTGTTTGTTAAAGTGTTATGGTTGATATTATTTTTGTTTTATTGGTTAAAAATTATCCTTTGACTGATATTTCATATTCTTTCCCTGTAAACTTCTTCCTTAAATTCTTCATTTCAAGCCAATTCAGCTTATGAGTCTCAACACATTTAAGTGATATGTTTTTCATG	MD:Z:5C12G9G0A9A13G9C18G0G5G19T2A11T18	AS:i:78
NODE_15631_length_236_cov_0.660377	3	0	Chromosome02	10721029	56	116M120S	AACAAAACCCCAATGTGGTTAATGCAAAACCAAACAGAAATGTTTTGCCATGCAAAGATATTGCATTATTGGAACACAACGGCCGTAGAAAACTAAAATTACAACAAATACATCAATATATATATAATAATTTTCATTTTAATATTTCACATGTAGTAAAAGTACAAGCCCATATAACAATTGCTTCTGCACATTAATTGATAAAATTATAATATATTGTATTGAAAAATAAAACT	MD:Z:17T1G13C0A4T7A21A3T7T1T8G15G7	AS:i:56
NODE_15665_length_236_cov_0.647799	2	0	Chromosome01	32903655	35	85M151S	GTCTATTTTTTAGCTTTTGCTTATGTAGCAGCTTGTGCATTGATATTTGCTAAAGGTTTCGCTATCTGTCACTGAATTTCGTGAATTTATTTGTTTGAACTTATCAAAATTATATTATTTAATTCATGTTAATTTTTTCTTTGTTACTTTGGTTGGCGGTCTTTTCTTGTATTGCGCAATTGCTCACTCTTCGGAATTGCCGCTGCATGTAGGGGTACCGGATGCCAGGGCAGGGC	MD:Z:0C14G12A3A3C5C7G9A1G0T21	AS:i:39
NODE_15673_length_236_cov_0.647799	7	0	Chromosome07	29437062	28	137M99S	ACTATAATTTTTCCTTACATTCTCTTTTAACAAAAAAGAAAAATCTCACTTGTACCCATATTTTATTTATGAGCATTTATATCTTAATATTTCTCATATTCAAATATTAATTCATTCTTAATTCAATTTTTTTTAAAATGAAGATTGATTCTTATTGTATCGGAAGCTTTGTATTTTTGCAAGACTAACTTTTTTTGCAAGTAACTTTACTTAGAAATTTTATTGAACGAAAGAAA	MD:Z:4G0C10C1C10C11C11T5C0A2G0C2A2C13A0C7G13A0T6G21	AS:i:46
NODE_15694_length_236_cov_0.433962	8	16	Chromosome11	2543277	36	139S72M1D25M	AAATAAGCTAAAAAAATATCATTTAAATAATTACTATTCGAAATAAAAATAATTTTTTGAGAAATTATTTTAATATATTTAGGTATAATGAATTTTTTTATTTTTAAATGTGGCACGGAATAATTTATTGAAGAAATTAATTAAATCATTGTTATTGGCTTGCTATGTTTGTATATATAGATCCGGTGATTATTATTTGTGTATAACCAACTAGTTTCCTTGAATGTGATGCTATT	MD:Z:9A3G20G8G0A6G0G0A0G17^T25	AS:i:45
NODE_15833_length_235_cov_0.651899	10	0	Chromosome04	31791336	54	138M97S	AATTTCATTTGTCAGTATGATAAAATCTAGATTTCTTGTAACAAAGATTCTTACATTACCATCAAAAGATAAGTACACTTCTAGCAGATTATGGTAATTTGATTAACACCTGTTCAATTTATGTTCAGTTTTTCATATATATAATAAAATTTGATTATTTTGAATTAAAGGGTTTTACAATTTTGTTTGTTAATGGAGTACTCTATCCTCTATGTGATAATTTAATAACTTTCTG	MD:Z:7G9G2G4G1A4G0G11C5G3A5A22A12A1G9A20G7	AS:i:59
NODE_15846_length_235_cov_0.651899	15	0	Chromosome07	24597832	60	148M87S	TTTATCTCAATGATCGTTTTCATTTTAAACTGGATGAGGATGTAGTTAAATATAATATTCCAGATAATCGTGTTATTATGTGGAAGGCTGACTTGATTAGGGATCTCGACAGTTTAACTGGTCAGGTATATCGTTAATAAAGACTTAATCTTTTTTTCGAAAATGTTTAATAATTATAACAACTAAGTACTCATGTTATTTGGAGCAAAATTTATCTTATCAGTTCTTTCATCGT	MD:Z:21C10C1A10A24G2G2G6C0C23C3G16T4G4C8	AS:i:78
NODE_15879_length_235_cov_0.645570	10	0	Chromosome05	3193117	54	136M99S	TATGATGTATACTTGCTTTGTAATTCAGAAGAGGCAGTTAAGACACCGCTTTCGTGTATGTATATGCCACACCACATCTTCTTTTAAAAAAGAATGGAAAACTAAAATTTCCCTATTTTTTCTTATTCTTTTTTCTATAGAGAGTTACACAAATAGATATAATGGTGGAATTTATGTTAAGAAGATAAAAGAACTACAAGAAACAAATATTATCAACTTATAAGATACAGCTACC	MD:Z:0G10A9C0C0G7T11G0T2T12G5G19C2T14T6T2T21	AS:i:60
NODE_15887_length_235_cov_0.645570	621	16	Scaffold084	212891	55	231M4S	AAAGGCTATCAATAGCGGGACAAAACACCAAAAAAAACAAGTCAGCCGATAAGAACCGTGAACAAGAGACCATCCTATTAATATAGCACTTTCTAACTCAAACACTGAGTACCGGTGTTTAGGCTTTTAAACCTTGGTATCAAAGGAGTCTCGGAAAGGAAGGATAAAGATAGTCAATACCCAGCCCTGAGGTAATAAGTATACACTCGAGAACAACCTCAGACCTTCCAGACAC	MD:Z:2G19T2G2G12G8C3T0G13A0G0T10T3G9G2T2G7T1G15T7C6G9C0C0C2T6T9T6T12G8C13G4G7	AS:i:73
NODE_15901_length_235_cov_0.645570	6	16	Scaffold107	308790	60	133M102S	AAATTAGTTATAAACCATTAATTAAAATCAGCTATTAACAACTAATTACGGATAAAAATCAATAAAAAATAATTATATCGAAAAATTAAACTATATAAGGGAATGAAAACTCAATAATAAATTTAACAACTGATAGAATGTTTATGAATTGATTATTATTCCATAGTAATTTTATAGATTTTATTTGTATAATTCAATTCTGCCTTAGTCTTAAAAAAATAAAGTGCCTACATTG	MD:Z:0T10C3T8T26T1T1T0T8T2T13C10A20A10T7	AS:i:67
NODE_15902_length_235_cov_0.645570	99	0	Scaffold119	768755	48	112M123S	TTTATAATTATGTTATCTTATATTAAGTTGATGTGTGATTACATGGTTATGTTATGTTATTTTTGTATTTTAATTAATCAATATTTTATCCTTTATGTGTAATTTTTTAAAACCCTATATTTAAATGTCTGTTATGTTAGAAGACGCCTGTAGTTATCTTATGTTAAGTTATCTATTGGAGGTATATATTTGAAAGCTCTGATGGATTTAATAAAATGAATCCTCGAGGGCTACT	MD:Z:11T13C1G11A11A4A9C3G7A2A6A1A21	AS:i:52
NODE_15907_length_235_cov_0.645570	3	16	Chromosome07	2821296	60	109M126S	TCTTACCAGTAAATTCTGAGGCTTCAGAGCACGGTGACAAATTCCAATGCAAATATGTATATCAGCGCGCCCCCTACAGCTCTGCACCCAAAAAAAGAAACAAGAAATTCTACATGAAAGGAAATTCTTAAAAAATATGTATAAACATTATAATCTATGTAATCATTATAAACGTTAAACAATATAATGACAGCTACTCCAAATTAAATACTCAAGAAACAAAACTTCAATGCAA	MD:Z:24G1T1T23T9A4A1T0G8A6T22	AS:i:59
NODE_15909_length_235_cov_0.645570	7	0	Chromosome04	31626	60	121S114M	GATAAGTTATTAAAAGATATTACTTTTATTTAAATAGTACAAACAAATTCAAAATTTAAATAGAGTTGCTTTAGGATTGAGTCATAATGATGATACACACCAAGCCAAAAAAGATCGTTGATTTTTTCACTTTTTTGTTTTTATGTTTCACATTTATTATAGAATGTAGCTAGTATGGTTCATATCTTTAATCAAGTTTTGGAGGGGATTTGTGTATTTTTTTGTTTTTTGTAAT	MD:Z:19G8C6A9A10C1A4A3A18C11G9G5	AS:i:59
NODE_15910_length_235_cov_0.645570	4	16	Chromosome03	8131026	53	6S98M131S	CCCTTTTTTTTTTGAATGACTAAACTGTAATCCATATTCCTTTTGAAGCGGGTGATCGGAGAACTAAATTTAAAGTTTAAATTAGAGGAAATATACACATAATTTATTTAATATTTAACTACGATAATTAAGAAGACAGAAAATATGTTTCTTATTAAACAATAACAAATCATTTTAAACACTGGCTTTCTCTTTTAACAGGCGAAATTAATTTTCTACTCCTTAAAATTTTTAT	MD:Z:10A9C22T1C19T4A1T10T4T9	AS:i:53
NODE_16020_length_234_cov_0.656051	5	0	Chromosome16	10168007	24	144S90M	CAGGTAGTCTGGTAAAGGACTTAGCTTTAAGTCGGCTAGAGTTTTGTTTTTGTTTTTTTATAGCTAGAAGTTGACATTATTTAATTGTAATGTATTTTCTTTTAGGTTTTGCTGTTGCGCTTCCTGTTAAATTAAGTAGTTCACGACCTTTGATACTTCTATTCCATTATTCTCTATCAATAGATTGATTAAAATTTTTCTTTGTTACATTTTACAATGAATAATTTATACCAT	MD:Z:11A10A0G0C19A9C1A2C1A11A3C12	AS:i:35
NODE_16035_length_234_cov_0.649682	8	0	Chromosome13	5682452	54	142M92S	AGAGATAGAGACGGACATACAGAGAGTGGTTTGTTAAGGGGATCCATTACCGGAGCATAGATTGGGGTCTGTGGTTGGTGATTGTTGAGATTTCTGAGTAGTTTTTCAACAACCATTTTCATTTTTTTTCAGGATTTTTTTACTTAAGTTGACTATAAACTGAGGTCTCTGCTGAAGTGTAGGGAGAGAAATAGATTAAGCGTTCTTCCAGAGAGTGCTTTTACTTTGATCTAT	MD:Z:5G1C3A5G15G12A2G0A20G9G0G8G2A3G9C6A4C21	AS:i:60
NODE_16051_length_234_cov_0.643312	3	16	Chromosome16	8039010	35	91M143S	GTAATCACACAGTATTATGTAAAGAGATAATGCTAATTTATAAAAATCTAAGAGAAAAAGAAATATCTCTCTAGATAGTATAAACAAGAATAAAAATATTAATAATTAACCTTATCTAAAATAATCATGATATGAACAATTAGAACAAAGTATAAAATATTCTTCAAACGTAACAGAATGAATAAATCATTTTTCATTTAGGATAAATAACTAGATATATACAAATTCTGAATA	MD:Z:9G0T9T3T1T25T3T2A4C2A23	AS:i:41
NODE_16067_length_234_cov_0.643312	11	16	Chromosome14	26672528	36	93S141M	AAGAGTAATATAATAAAATAAAGAAGAGAGAAGGATAATATTAGATCAGCATAATCTTATGGCTTTCAAGAGAAATTTTTACTATTTTATTGATTTTTTTTGTTATTTTTAGAATCAGATCCCCCAAATATCTACAATGAGTGAGGTAGGTTTTAAAAAACTTTTTTTCTATTATATTAAATTTAATTAAGGTCAAGTTGCTTCGAGGATGGGATAACTATTGGAAAAATCTTT	MD:Z:10G0C4G18G6C3T9C1A1G5C7A5C0G6A1G22A1C11A13	AS:i:51
NODE_16072_length_234_cov_0.643312	6	16	Chromosome09	20208982	34	143M91S	AAAGATGTTTTGTACTAACAAGAAAAACAAGAATACTATCTCTATATGGATGTTAGCCTTCTAAATACACTATAGAGAAACAATAAATTGCAAATTAATTTATAAATCCTTAAGTATGTAATAAATACATAATAACACATACAGAAATGAAAAATAAGCAAATAAGATGCAAAGAACTGTAACTTTACTAATATAACAATATTAAGTACCTTTCGGGAATACCGAAATATTATT	MD:Z:0C12T2T0T2T11T5G13G1G5G1T1T17T7G1T8T19G4C9T6	AS:i:52
NODE_16073_length_234_cov_0.643312	4	0	Chromosome16	28765340	60	98M136S	GGAGGTACCTTCCTGACATTGTTCAGAGAAAGTACTTTCAAAAGCTTCCCAGATGTTTCAACGAATGAAGCAACAGATTCATCGCTATCACAAAAAGAAAAAAAACTAAAAATTATTAGAAATAAGACAAAACATACATAAAAAACATAATGAATTAGAAAAAACATATTAACTACCAACAAAATTAAACACGTAAAAAATTCAATAACAAACATAAAATCAAACATAAAAAAA	MD:Z:26T6T25T7C8C9G11	AS:i:68
NODE_16076_length_234_cov_0.643312	17	0	Chromosome08	38308985	60	120S114M	TTACATTTATTGTTGATAGAATCTTACCTTGTGATGCATGAACAGCTTAATTCTCCTAAAAGGGGTTTGTTTAGGCTCAGGAGTATATGTTTGTGTATTTTTAAAATTTATTATATTGAAATTTATCTTGCTTGTCTGGATTTTGATGTTGAGCATGCAGTTTTTATATTTTTCTTTTATGTGGTTCCTATCTAACAGAAAGATGTTTACTGCTAAGTTATTACGATATCATGC	MD:Z:14C0A10G0T5A10A25A11C9T20A0	AS:i:68
NODE_16085_length_234_cov_0.643312	7	16	Chromosome10	1352685	48	89S116M29S	TAAAAATTCAGGAGAGAGCAAAAAGAAAAATCTTCGTTTTTATGATTAGAGAATGACAAATTGGCTATTTAAAATAAAAATGTATTTTAATAACAAAGGAATAGAAAAATTACTATGCGAGCGGAAATATCGGTGATAATGTAGACACAACCGCAATGGCAGAATCTGAGCAGGACAATGTAAGATCCACAGATAACGAACTGTGTCCTTTTACGTCAACACATCTGTCTGTCT	MD:Z:25T8T12G4G2C1C7C5T3G6T8G8A3G11	AS:i:51
NODE_16256_length_233_cov_0.647436	8	16	Chromosome06	30471192	60	103S130M	GGGTAAAATGTTAAATCTAAAAAGAAAATAAGAAACTCGAGTAAATCCATATTCAAAGATATATAAAAATCATACAAAGACTCAACGTAAATATAAAAAGAGAAAATTATATAATTATTCTTTAATTCTGGGATTTTTGTACAGCCATGAATTTTAATTAATCTTGAAGTTGATATTTCATTCCACCATGGAGATCAAGAACTGATTAAATTGAAATTTAAATGAAAATATAA	MD:Z:6A17T5A9C1G12A9C16A4C3A10A6C20	AS:i:70
NODE_16264_length_233_cov_0.641026	3	0	Chromosome05	3475570	39	131M102S	CAAATATTAAAAAGCCCAGCCCAGATCGCAATCCAATTTACAGATGGTTATGGTGATGTAATTTGATTTAAATATTCATTGTAGGCATATATCGATGTTATGATAGTACTCTTTTAATATTTTAACACAATTATTACAATAATAAATTCATAAATGAGACAAGAAAAATAAATATATAACAAAAAATTTTATCAAAAAGAATTAACTATTTTAATAAGAAACATGAATTTGAT	MD:Z:1T24G3T12C2C8C3T0G4C2G4T6T9T2C6A16A7A5	AS:i:49
NODE_16269_length_233_cov_0.641026	4	0	Chromosome15	712954	38	130S103M	TTGTAATGTCTAAAACTGACAATCACTACAAGAAAGTACAATTCAATCTTTTTCAGCTTTCTACTTCTTTATAGAGATTTCAGATTAGTACATCAGTTATAACCACATCCAGTTTCTAATACGCAATAAGAAAAAATAGATAAATTAATATCGTCTGATTCATTTTTATTTGGAAATATAATTTTTAAGATACGGTGGCTAAAAGGCGGGCTAAATTTTGTCGTTTCATGGCT	MD:Z:8A6A2A2A8A11T19T5A7T2T13G6T2	AS:i:45
NODE_16270_length_233_cov_0.641026	10	16	Chromosome11	892685	60	117S116M	AGGGACATGTAATGCTTCTCATATCGTAATTATGGTTTGTTAGTGAGTCTTACCTTCTCTTAGCTTTTTATTCTTTGGTTTATTGGGGTGTGCGAATGTGTATTATATAATTGAATATGAAACCTGCTAATTTAATAAATATTCATTATCACTGAACTGCTACACTCTATACTCTGTTTACATTTTCATAAAAATTTTTAAAAATAAAACATTAATATATTGAAATAAATAAT	MD:Z:9G8A3G5G24C9G12T4A2T24T6	AS:i:66
NODE_16278_length_233_cov_0.641026	8	16	Chromosome13	24750040	27	3S39M1D89M102S	ACAAAAAAAAAATTTAACGGAAGCGTTTATCCCCAAGTTTCCTTTTTTTATGGAAAGAAATTAATTCATGTGGAGATGGGGTTGGTGTTGTTTTAATTTTTTGGCCGGGTTTTTAGGAATTTTGTTTGAATTTTAATTCTTCAAGCCACTTGTGACTTGGGGTGCAGTTTGGAAGCACTGTGGTAAGCTCATAATGGTGTATGGCCTGCTAAGGAAACTTGATCCTCTTCATC	MD:Z:8T11A4G2A10^T9T8A10T5T1T3T3A3A2G5A6A1A21	AS:i:41
NODE_16293_length_233_cov_0.641026	3	16	Chromosome18	24709630	60	44S101M88S	ATAATATATTGGATCCCAAGACTGCAAGAAACTTGCACTCTCGCAAGGTTATTGGTAATACGGCTAATTTTATATGGCTTATTTGGGATCTGCTTAGAATTCATCTTGCATGCTAGAGAAATAGAATATTATATTAAAATTTTCTGACCAAAATGAGAAAACAGCTACTCAAGGGGACCATCTTCAGCAGCCTCTGATGTTATTTATTAAGCATACATGCAATAAAAACCAAT	MD:Z:16A1T22T3A14A12T6T7T1A10	AS:i:56
NODE_16296_length_233_cov_0.641026	3	16	Chromosome07	30691170	60	113M120S	TTACAAAAATAACCAACTGTTTCTCTATTTTATTTAATTGGCAGAAATTTTATTTAAAATAATTAAATTATACTTCTCACTTAGAGAAATTGTAAGGAAAAAATAAATAAATAATACAAAATATAAAATCCAAAAAATAATTTGGTGCCGTTTTTAAAAATAAAAAACTTGAAATAAACAGAAATTGAGGTGAAATTAAAACAATGACTTGAAAACAAATTGTTATGATTTAA	MD:Z:10T20T0A11T2A22A8A1G5T3T21	AS:i:63
NODE_16298_length_233_cov_0.641026	6	0	Chromosome10	29097976	27	141S92M	AAGTAAAGTGCTGTTTAATGTGCAGAAGCGTTTTAATTTTTGTGCGGAAAGTGGTGAATCGCGTTGCGTTTTGTGAAGACAACTGTGGAGCGTGTTAAATTTTGTGAAGGAAACTCAACAGCGATGTATAATTGTCCCTGAAATTGGACCGCATAAGTGAATTTCACAACTTTAAACGAACGCCATTCATTCCAAAAATCATGTTTTTTCTTACCTAGTAATGTATTTATTAT	MD:Z:8T3C7G0C11C2C3C2T24A5G11A2G2	AS:i:36
NODE_16302_length_233_cov_0.641026	3	16	Chromosome17	24812914	37	80S86M67S	AAAATTGAAAAATAATTCCATGAAAAATATTTTCTGTATATATACACACGTTGTTTTAAAAAAAAATGAGCTATTTACACAAATTATAAATTAAGTAATAAAAAGAAATACAGATCGATGTCGTAAAGTAGCTAAAGAAATACTTGAAGACATAGATGTTGTAACTAGTATACCTCTTCAAAGAGATTTAATTAGATCAATTTAAGGCGTATAAAAGGTGCAAGATGATCATT	MD:Z:7T9T5T4A6G3C22A6T8A7	AS:i:41
NODE_16303_length_233_cov_0.641026	18	16	Chromosome05	6549207	60	2S148M83S	TTACTCTTGCAGTTTTGCTTGCAAGAAAATATTACACATCAATGACAGAACATCTACCATAAAGCAGGCTCCTGGTATCTTCCAGAACTGTTGCATGTAACACATTTTTAGCATGCAACAGTAACAATATATTGAAAATTTATATATATTTCTTTGCAAGACAAAGAGTAATAACTGATAAAAAAATAAACTGATAGTCAAGTACACTGAAATGAGATAAAGCGAAAGCAAAC	MD:Z:26C9A6A21C7A15G2C22T11G5T14	AS:i:98
NODE_16306_length_233_cov_0.641026	4	0	Chromosome12	7829975	43	169S64M	GCTAAAATAAAACGAATAATAAACTAGAACTAGAGTATTATTATTTTTGATAATACTAATCGTTTAATTATTGCTAAAGTAAATAAATTAGTATTAATATAATAATTATTAACTCATGTGTAGATTACATTATTAGATTCACTAAAATTCTAAAATATTCATGATAATGGTAATCATTAACTAACATTTTCAATAATTTTAATCATACGAAGAAGAAACAAAGAAAGGAAGAA	MD:Z:12A3T7A11A1A25	AS:i:39
NODE_16431_length_232_cov_0.651613	13	16	Chromosome13	21877467	31	142M90S	ATTATAGGTTCAATTTTTTCTAATTAGTTTAATAAATATTACTAGACGATTATGCTAAAGAGAGGAAAGGAATCCTTGATAATTCATTGAGTAATTATACACTGAAGGGCTTTATTTTATTTAATAAAATCTAAATAAAAAAAAAAAGATTCAAGAATATTTATAAACATTTATATGAGATACAAAAAAAATTATAAAGTATTTTGCAATACTAAAAACTTAAATAAAAACA	MD:Z:7T1A5A13A7C9C0T2T0C19A5T3A4A16C1C3G9G2C0G17	AS:i:47
NODE_16458_length_232_cov_0.638710	12	16	Chromosome12	238350	60	91S141M	AAATTAATAAAAAAAAAAAGAGGCAGAAAATGGCGCATCAATACAGCATCAATACAGCATCGATGCATGAAAAAATTAACTAGAGGAATCCAAAAAAAAAAACCATAAGCCATATCACTGCAGAAATTGTTGGATTTATACACTCTTTAACCCACAGCAAAACTCTTAAATGGCATACATAGTACTTACTGGGGTATATGGAACCCGCGGTTGCATGGGCCAAAATCTGGTG	MD:Z:11G12G9T2C20T4A23T1T6G3T11A1A17G8	AS:i:76
NODE_16461_length_232_cov_0.638710	10	0	Chromosome02	13833233	60	84S148M	TTAGTGACATGGTTATATGGCTTTGTATCAGTGTGGAGTTTATTGATAATCAGCTGAGAGGGATATGTGGTTCTTATTGTTACTTGTTTGTTTTTGTTATTTTGAAAAAGAGGTTAATAAGAAAGACATGCGACCTGAAAATTAAAGGACAATGCTTTGGTTTTTTTAGTTGGGTATGTAGAAGAATGGTTGAATTTATATTTTAAGTCTGAAGCAAATTCCCCTAGTAAAG	MD:Z:8C15T4G3A8G25A8A3A3A4G0C2G7G15A4G24	AS:i:73
NODE_16514_length_232_cov_0.638710	10	0	Chromosome17	744664	55	131M101S	TAATATGCTAGAATAATAATTTTAGGATACAATTCTATATCAAAATACATAGATTGAGTGATAATGCTTTTAAAATAATAAAAGAATGTTAAAATAACAAATATTATAGTAAACATGATTTAATCAAAAATATAAAAATAAAAAACTAGATAAACAAAAATAAAATTATACAAAATATTACAAAAAATAAAAATTAAATATATCTCAAATTCACTTTAACGCAAACAACAAA	MD:Z:4C16G4C4C22G9G4G3C11T7T0G7C6G15C5	AS:i:61
NODE_16523_length_232_cov_0.606452	4	0	Chromosome09	3784631	60	28S83M121S	ATAAAAAATATTACAATATGATAAATATCTTTATATATAATCGCTTCTCAGGTACAGAATAAACAAATATGTTCATTATAGCCTTAAGCAACTCGGTGTAACATGATGACATTTCCTTTATTTTTTTTGTTTATTTTTTGGTCGTTCTTTGATTCTTAGATTTTCTATTTTGTGTTTAATCTATTTAGCTGCTAGATCTATTAGATTTTGCAATTTGCATTGTTGGAGTAAG	MD:Z:12G19C8G8G5G13G12	AS:i:53
NODE_16537_length_232_cov_0.361290	7	0	Chromosome13	3571740	60	122S110M	ATATATTAAATTAATTATACTTTAAAAAGTTAAAATAATTTGTAAGTATTATGAAACCAAAAATTCAACATAAATAAAAAGAAATATACACTTAAAATAATAAAACTAATATAGTGTATTTATATAAATAAACTTATCGAACTGGACTTATTTAAATTTTATAAATTTTCACAAGTCTGATTTTCAACTTATTTTCAATATGGGAAAATAGCTCTTGATTATTAAATTCTGT	MD:Z:10A4A5T22G4A18T2A9T24A3	AS:i:66
NODE_16657_length_231_cov_0.655844	21	0	Chromosome17	10706253	60	231M	CAAATTAGATTTTATTCATATGCGGCGCGGGTGAGCTTTCTCTCCGTGGGTATGTATTATTTATGAGGGATTTCTTTACGTTTAATTTTTTGATTTTGAGGTTTTCTTTTTGCCCAAATTTTGGATTTAATGTGATTTGTAACCTAATACGGGGTTTTACCTACTTATGTCATCCCAAAATCAACTGCCAATCAAGTCCAAGATTTTGGATCATCACAAAATTGATATAAG	MD:Z:6G18A0T20T7C1A8T3A6T22T9G1A26A3T2C6C2A2G0A0G10G6T2T1G8T6C3A26	AS:i:96
NODE_16698_length_231_cov_0.636364	14	0	Chromosome06	13067324	57	96S135M	AAAAAAAAAAAAATTTAAATGAATATAGTGTACAAAATATGCTATTAAACCGCTTAAAAAGGATAAGATAATTATTACAACAAAAAAAGTCCTAATTTTTAAAAAAAGAAAAATGTTTTTCAGTTGTAAATATGTAGATTGTCTAAAGTATGAAATGTATTATTTTGTGGTAATGGTAGACATAGTGGGTATAATGTGAGGAGATTGAATGCTGTTGTGTCAAGTATAATA	MD:Z:16T9T1A7G5G11G3T1T6C10T7A22G0T2G21	AS:i:65
NODE_16708_length_231_cov_0.636364	9	16	Chromosome08	8168541	43	82S149M	CCCGCGTTTTGACCCTTTTTGTGCGGAACATAAGAGCTGTCTCTTATAGCAACTCAAATGACCGTGCCGGTGTGGATTCTCAAAAAAGAAGAAGAAAAAAAAAATCCAACCAAAAAAATCCAGATTAGAAATAACGATAAGAACAGCCGCTTATAGTAGCTTCCAATTTAGGTCATCAGCAGCATGCCCATAATTGGCCCCCATTTTTAAATATAAAAGTATTGCATCAGA	MD:Z:7G21C4C13C7T0C4C4G9G14C9G4C1T10T0A11C1T6G6	AS:i:59
NODE_16710_length_231_cov_0.636364	5	0	Chromosome18	11283833	35	149M82S	TGGTGGTTATCAAAATTGGTATTATGGAATTTTTAATGTGGCAAGTGTATTCATTTTTGGATTCGAAGTTTTATTTATGATTCCTTTGGCTTTTTCGAATAGGGTTATTTTTGGTTGAAACTATCCTTCTGGTTCTTGAGCTTCTGGTAACCGAGGTGGCCCACCAGGCCCCAGCCATCGCCCAGGTCGAAGTTGGCGGTGCCGTCCAGGTACCAGGTGCCCTTGCTGTCG	MD:Z:7G19T1A15G1A0C1A18G0A3A0G4A4G13A5G5G1T4C4A2A22	AS:i:49
NODE_16713_length_231_cov_0.636364	4	16	Chromosome14	27730297	47	153S78M	AATAATGGCTGAGTTTTGAATATTAATTAAATTAGTATTGCTACTGTAATAATTTTTAAATATTTTTTATTGAGTTTTCTTTTGTTCAATCTTAAATTCAAATTTCATTGTTTGTCCCGCTCTTTCATTGTTTTCTTTGTTTAATTTTCTACATCAAAATTTCATATTTCTAGATAGCATTGATAGCATCTTGTAGTCCAATAATCTCGCGTCTTATCTCGATCTTTTTTT	MD:Z:12G10T6G15C7T1A1A19	AS:i:43
NODE_16720_length_231_cov_0.636364	3	0	Scaffold823	339340	42	87S91M53S	GTTGTTTGAATAAGTATTCTATTGATTTTTCTGTTGATTTCTTATTCTATTACATTGACTTTTCAGATTATAAGATTTCTATGTGTATTTTTATTATATTGACATTGTTAATTTTAATAAATTTAATGAAATTAATTGTGATAGACACATAAATAAGTATTTAGAAAGTAAGAAACCATTAAAAAATAGAACTGTTTTAAATATTTTTGAAACTATAAAAAAATATAAAGA	MD:Z:18A3T0T2G8A10T14C3C0A24	AS:i:46
NODE_16733_length_231_cov_0.603896	7	16	Chromosome01	12249458	49	140M91S	CGATTTCTATTTAGCCGATTTTATATGTTTTTTCAAACTCATTATTTTATTTTTAACCTTTTAGGTCTGCTCTTATACCATATATATGTTTAAATAAATCTTCTCAATTTCGTGGAAGTCTTGAATAATTTTTAAAATTTTTTAATCTTTAATTTATATGATATTGTAATTATATCAAGTTACCCTGATTATTATATGATAATATTGTTATAATTTAATCAATAGAGCCCC	MD:Z:7A5A5A1G12C7A21C8A8A3A7A6G1A3A13G3A14	AS:i:60
NODE_16743_length_231_cov_0.402597	3	16	Chromosome02	9428492	42	94M137S	TGAATAATACCAATAAAATTAGCGTTTTCATTTGAGAAATTGTCCCATCTATATTTGTAGCGTGTGTTAAGGATTTTTTAATACTTTTGATAAAAGTATTGATTACATAAACTAAATAATAGGTAGAGACATGTATTAAGTATTATTCTCAATTTTTTTTCAAGAAGTTTCGTGCATAAACAACTGAGATATAGCGATTTATAAATAAAGTAGTTTTACTCGAGGTCCGAG	MD:Z:4A25A1G2C13A5G6G0T14G4G10	AS:i:44
NODE_16867_length_230_cov_0.640523	10	0	Chromosome03	22764852	60	91S139M	ATAACGAACCTGTCTGAAATATCATGTTGTCGGCAACCTTTACAAAGTCTATCTATCCTATAAAAATAATCAAACAAATCTTCAGTTGGATTCAGTTTTATTCTATTTATATAAAAAATCAGTTTGGTTAAGTTTTCACTCATACTAAAATTTTGATTTTTCAGTATATTCGGTTTATTTGATTTTTAAATAAACCAACCAACTGCCCACCCCTAATTGTGATGGCAAGC	MD:Z:7G9C3C0C10C4C9A25T11A2C10C10A19A7	AS:i:74
NODE_16870_length_230_cov_0.640523	12	0	Chromosome18	1399146	36	148M82S	TTAAAGTGAATTTTAGCGTCTTCACAGTTAATACGTAATTTGATATTATTGAAAATTTTCTCACTTCTACAAAGATATTATAATGGGATTATCTTATGGTTCATCTGTTACAGACGCAGATTTACTTGATATTAAAATAATACAAAATTTACACACAGTCCGGATACATCACATAACTCTGTGAGATCTTAATTTTTGTCGGAGATATTAAAAAATGGTTCTTTTATTAT	MD:Z:2C3G20A0G3C4C2G4C0A2A10A7C11G8G18A2C5C9C1G3C14	AS:i:51
NODE_16880_length_230_cov_0.633987	14	0	Chromosome02	10627224	60	97S133M	CCGGGGGATATATATTGTCTTGGACATAATTTTATTTATGACAAAATAAAAAATGATATTCATTTTCAATTACGACTTTATATAGATTCTTTATGGTTTATTAATTAATTAATTCTTAAATCTTGGTATTATTATATGTATAAGAAATGTTCTAGAAGATGTTTCTTGAAGATAATATAGCCGTGCTCACTTCTCACGTAGACTTACATTATTTCTCATTAATGGCTTGT	MD:Z:19A2C20G6G10C4G1A13C2C10A9A7A18	AS:i:73
NODE_16895_length_230_cov_0.633987	3	0	Chromosome17	21048024	35	103M127S	AACTAGTTCAAGTATTTGGCAGATAACTTATACAACTCCGTATCCGCTCTCTTTTTGTTTTTTCTTGTCTATGAAGATTCCGGCAAGAAGGAAAATATCAACAGTTCATTTTCATGGTGCCACGTCTTGAAAAACGAGCAATATGTCATGTTTGTATGATTGAGCGATCTCTTCTTTAATTTGGTCGCAAAGTGGAGTAGCGTCTATAAGACACCTGCAACATATGTGTG	MD:Z:5T5T9T4A5A6C5T20T5A2A5A1A19	AS:i:43
NODE_16936_length_230_cov_0.568627	5	16	Chromosome12	28731390	40	162S68M	AACATCAATAGCTGAAGTATTATGCCATTACTACATACTGTACACTAGGTCATATTGTAAAATCTCTACTTGCGTTTGATTGTGCTCCAATTGTGTTGAAAAAGCTGAACATATTCATGCTTTATTTGGCTTGTATTTTTTTATATTTATTTTTTAAGCTAGAACTTTAGGTATTTCATTAATCATCATACTGCTTCTGCTAAGTTTTAAAGATGCAGAAGAACATTATT	MD:Z:11G14A0C4A0A9G24	AS:i:38
NODE_16938_length_230_cov_0.450980	3	0	Chromosome05	28568733	40	84S121M25S	TTATTATAATTAATAATAAGACTCAAGAACTAATTACATATAAGTGTGTTCATGCTAAATTATAAAATTCATATATTAATTCTCTATTAATTTTAAAAAAATAATCTGTAAAAGATAAATATAAAATAATGTAGATAATATAATTTTTATTTAAAAAGTATATTATTACATATAAATAAATTTGTGATACTATATAAAAAATTACAATAGTCTTTAAAATAAAACCTATT	MD:Z:20A2T14T1T1G4G9T0T7A6T1C24G2C6A10	AS:i:51
NODE_17035_length_229_cov_0.657895	44	16	Chromosome13	5991808	59	20S209M	ATACAATAATACAATGTATATTGATTAATATAGATGTAGGTACATGCCCAAGTCTTTCTTTCGAAGGTCTTTAAGTTGTTTGAACAATATAAGTACAAGTTTTATTTAGTAAGGACGTTCTATTAGTTGGTATTTTGCCAATAGTTATAACTTAGTCCGTGTATTGGCCCTTTAACGTAAAATTTACGGAAGAAATAGAAATTCAAATATTAGTATTTTTCAGCAAGGC	MD:Z:8A7A17G3A1A1C4A0A1A4A10C22A5A1A10T24C0T2A2C10G3G3C2G4A7A7G25	AS:i:79
NODE_17070_length_229_cov_0.638158	9	0	Chromosome02	6180748	44	86S143M	GCAATACAAAGAGTATTGTTATTTGTTCTAACAAAGTGTAGAAAACATAGGACAATGTAAAAATAGACGAAATCTATATAATATTGTTATTTTTATAGAAAGGTACCTTACAATTTCAATGCATGGGACTATAATATAAAAGCAGAAAAAGCATGAAGTGGGTTATGGAATGGAATTTGAATGAAATTGAAAAAAGATGGTGTGTCCAGACCAATCACATAAATCATTC	MD:Z:8T11A23T2T0A17T9G12G1G3G5G2T6G4G4C1C4G6G7	AS:i:54
NODE_17085_length_229_cov_0.631579	6	0	Chromosome01	3289639	60	107S114M8S	CGGCTACGAGAGATTCTTGGCTCCTGAGATCTTCTTCAACCCTGAGATTTACTCCTCCGATTTCCTCACGCCTCTGCCGAACATTGTCGACACTGTCAATCAGACTTCGCCAATTGATGTGCGAAGATCGAGAATATGGGTTTTAGAGTGGTTGTGTATGATTGATTGGAGAGGAAGATATTGCTTCCTTTTTTTCCCTTTCCCTTTTGTCTGCTACTGCTGTCTTACT	MD:Z:15T6C4A1A8C12A1C21C10A27	AS:i:69
NODE_17112_length_229_cov_0.631579	7	0	Chromosome14	753396	60	120M109S	GATCACCTTAGCTATAGTCCGAAAGGTTGACTCCAGGCAACTAGTCCGTGCGGTGTGCAAACGTATCAACTCTATTATTTAAATGGTCTTGTGATGATGAAAATTTATAGAAAATATATATTTTTATATTGTTTATTGAAAAATGACTAATTTTTTTCATTCTCGGTACTTCCTGTAGTAACATATGTGCAGAATATTTTTAAAATCATGTGATTTTTGTTTTGCATAA	MD:Z:19T0C4C25C3G7G9C7C11T17T8	AS:i:70
