# Supplementary material for: Microbiome and plant cell transformation trigger insect gall induction in cassava
Source: Front Plant Sci. 2023 Nov 29;14:1237966. doi: 10.3389/fpls.2023.1237966 (PMC10731979; doi:10.3389/fpls.2023.1237966)
Supplement: Supplementary file 1 [file DataSheet_1.zip › Supplementary Material/Supplementary Data_4_Blast Analysis and Annotation of Specific Gall Hybrid Contigs.xlsx]

## Sheet: Hoja1
Hybrid_contig	Associated_species	Accession	Associated_gene/Protein	E-value	Identity (%)	Gaps	Start_position_hybrid_contig	End_position_hybrid_contig	Start_position_gene	End_position_gene	Gene_direction
NODE_1832_length_571_cov_2.279352_0	Pseudomonas multiresinovorans strain populi	CP048833	cadR	6e-84	94 (194 bp of of length)	0	341	535	468	274	-
			Hypothetical protein	2e-64	89	0	108	286	179	1	-
	Pseudomonas sp. strain PDNC002	CP070356	cadR	8e-76	91 (194 bp of of length)	0	341	535	1	195	+
	Pseudomonas sp. strain HS-18	CP084413	Heavy metal translocating P-type ATPase	5e-47	88	0	114	253	2207	2346	+
			cadR	5e-85	94 (194 bp of of length)	0	341	535	1	195	+
	Pseudomonas nitroreducens strain HBP1	CP049140	cadR	1e-86	95 (194 bp of of length)	0	341	535	1	195	+
	Pseudomonas denitrificans strain BG1	CP043626	cadA	6e-33	81	12	126	253	2231	2346	+
			cadR	8e-89	96 (194 bp of of length)	0	341	535	1	195	+
	Pseudomonas denitrificans strain ATCC 13867		cadR	7e-77	91 (194 bp of of length)	0	341	535	468	274	-
	Pseudomonas knackmussii strain B13	HG322950	Hypothetical protein	9e-69	88	0	341	535	1	195	+
NODE_3684_length_415_cov_0.508876_16	Manihot esculenta	XM_043950507	Quinolinate synthase	4e-29	85	0	1	104	934	1037	+
	Theobroma cacao	XM_018118099	Quinolinate synthase	5e-21	79	0	1	104	943	1046	+
	Herrania umbratica	XM_021430489	Quinolinate synthase	5e-21	79	0	1	104	943	1046	+
	Durio zibethinus	XM_022880629	Quinolinate synthase	2e-20	79	0	1	101	949	1049	+
	Gossypium hirsutum	XM_041097298	Quinolinate synthase	2e-19	78	0	1	104	946	1049	+
	Gossypium arboreum	XM_017757199	Quinolinate synthase	2e-19	78	0	1	104	946	1049	+
	Gossypium raimondii	XM_012613231	Quinolinate synthase	2e-19	78	0	1	104	946	1049	+
NODE_5306_length_349_cov_1.058824_16	Kluyvera ascorbata strain TP1631 plasmid pKATP1	AP022666	ArsA	9e-112	100	0	1	216	216	1	-
	Serratia marcescens strain SCH909 plasmid pSCH909	CP063239	ArsA	9e-112	100	0	1	216	216	1	-
	Citrobacter freundii strain CF49969 plasmid p49969 KPC	CP070545	ArsA	9e-112	100	0	1	216	216	1	-
	Raoultella ornithinolytica strain NY1 plasmid pNY1A	CP079753	ArsA	9e-112	100	0	1	216	1537	1752	+
	Enterobacter cloacae strain B12 plasmid pB12IMP1	LC635857	ArsA	9e-112	100	0	1	216	1537	1752	+
	Klebsiella pneumoniae strain B6 plasmid pB6 IMP1	LC602695	ArsA	9e-112	100	0	1	216	1537	752	+
	Leclercia adecarboxylata strain L21 plasmid pL21-1NR	MN423365	ArsA	9e-112	100	0	1	216	1537	1752	+
	Escherichia coli strain CE1681 plasmid pCE1681-D	MT180433	ArsA	9e-112	100	0	1	216	1537	1752	+
NODE_6821_length_311_cov_0.367521_16	Gentiana leucomela	MT905404	ycf2	4e-17	73	0	110	235	5043	4918	-
NODE_7095_length_305_cov_0.754386_16	Bipolaris cookei strain LSLP18	MF784482	COX3	2e-54	89	0	23	174	224	73	-
	Stemphylium lycopersici strain CIDEFI-216	KX453765	COX3	2e-54	90	0	28	174	1	147	+
	Shiraia bambusicola	KM382246	COX3	5e-50	88	0	28	171	810	667	-
	Coniothyrium glycines	NC_040008	COX3	7e-49	87	0	28	174	216	70	-
	Edenia gomezpompae	NC_058694	COX3	7e-49	88	0	28	169	810	669	-
	Corynespora cassiicola	NC_056323	COX3	1e-45	86	0	28	173	1	146	+
	Cladosporium sphaerospermum	NC_050879	COX3	7e-30	78	0	28	169	1	142	+
NODE_8621_length_279_cov_0.648515_16	Metakosakonia sp. strain MRY16-398	AP018756	Hypothetical protein	2e-36	89	0	1	105	337	105	+
	Phytobacter diazotrophicus strain UAEU22	CP051548	Hypothetical protein	2e-36	89	0	1	105	105	1	-
	Citrobacter sp.	CP063427	Hypothetical protein	2e-36	89	0	1	105	105	1	-
NODE_9526_length_272_cov_0.441026_16	Endosymbiont of Sipalinus gigas	AP018162	obg	1e-12	76	6	119	226	917	810	-
NODE_10604_length_264_cov_0.786096_0	Achromobacter deleyi strain FDAARGOS	CP065997	nrtB	4e-46	92	0	1	119	657	775	+
	Cupriavidus taiwanensis	LT976871	nasE	2e-44	91	0	1	119	678	796	+
	Achromobacter xylosoxidans strain FDAARGOS	CP014065	nrtB	2e-43	90	0	1	119	657	775	+
	Cupriavidus taiwanensis	LT991976	nrtB	9e-42	89	0	1	119	678	796	+
	Sphaerotilus natans	CP035708	nrtB	4e-39	87	0	1	119	708	826	+
	Pigmentiphaga sp. strain H8	CP033966	nrtB	2e-36	86	0	1	119	639	757	+
	Ralstonia solanacearum	LN899819	nrtB	2e-36	86	0	1	119	639	757	+
	Bordetella flabilis strain AU10664	CP016172	ssuC	3e-35	89	0	18	119	632	733	+
	Rhodocyclaceae bacterium strain Thauera-like	CP020026	ssuC	3e-35	89	0	18	119	722	823	+
	Zoogloeaceae bacteirum strain Par-f-2	CP028425	nrtB	3e-35	89	0	18	119	722	823	+
	Variovorax sp. strain PBL-E5	LR594671	cmpB	3e-35	85	0	1	119	699	817	+
NODE_11143_length_261_cov_0.695652_0	Formica fusca	LN607805	nad5	3e-09	76	15	45	128	1465	1369	-
NODE_11989_length_256_cov_0.687151_0	Vernicia montana	KT805764	LRR-RLK	2e-19	74	4	3	137	2932	3066	+
NODE_15665_length_236_cov_0.647799_0	Fagus japonica	MT762296	ndhF	9e-20	73	8	5	150	1628	1481	-
	Iphigenia indica	NC_053932	ndhF	6e-16	75	1	42	151	1553	1445	-
NODE_16710_length_231_cov_0.636364_0	Achromobacter denitrificans strain PheN1	LS483395	Hypothetical protein	4e-35	96	0	3	82	545	466
	Bordetella holmesii strain J862	CP052852	Hypothetical protein	9e-30	91	0	3	82	209	288	+
